# Supplementary material for: Whole-transcriptome profiling and identification of cold tolerance-related ceRNA networks in japonica rice varieties
Source: Front Plant Sci. 2024 Mar 19;15:1260591. doi: 10.3389/fpls.2024.1260591 (PMC10985246; doi:10.3389/fpls.2024.1260591)
Supplement: Supplementary file 4 [file Table_1.xlsx]

## Sheet: Sheet1
Table S1 Primers of 10 DEGs for qRT-PCR validation
Gene ID	Forward Primer (5'-3')	Reverse Primer (5'-3')
Os03g0152000	TCCGCTTCCTCGTCTCGT	CCTCGATGCTCTTGCCTT
Os12g0491800	GTATACGGAGGAGAGCTT	TTAAGAATTGAACGTCCGAG
Os05g0381400	CTCACTTAATCACAGTAGCT	ATTTTCTCAATTCATCCGTGCA
Os11g0685700	ATGGGTGTATTAAAAGTTGGG	GTAATTAGCGCCGAAGATGTT
Os11g0686250	TGGCATGTGAGGAGTAATACG	CGTTAATCTGATCTGTTCGTC
Os03g0713150	TCCCACATGAGCATAGAAACG	ACTCCTGCATTGACTGTTTAC
Os11g0602750	GCTTCAAGTCGGATGTCATAT	GTTAAGTGGTAATCATCTACT
Os06g0564400	CAATGTCGCTCAGGTATGTCA	TTCCTGTGGAAAAAAGGGCAT
Os09g0341500	TACTAATCTCTCTCGCGCGTG	TACTAATCTCTCTCGCGCGTG
Os09g0337500	CCAAGTTCGTCCATCCGTGAA	GCAATAGGTCTTGTACAGTTT
Hyg	GCGTGGATATGTCCTGCGGGTAAA	GACGGTGTCGTCCATCACAGTTTGC
ACTIN1	TGGCATCTCTCAGCACATTCC	TGCACAATGGATGGGTCAGA
