# Supplementary material for: Whole-transcriptome profiling and identification of cold tolerance-related ceRNA networks in japonica rice varieties
Source: Front Plant Sci. 2024 Mar 19;15:1260591. doi: 10.3389/fpls.2024.1260591 (PMC10985246; doi:10.3389/fpls.2024.1260591)
Supplement: Supplementary file 5 [file Table_2.xlsx]

## Sheet: Sheet1
Table S2 Sequencing data statistics table
SampleID	Clean Reads	Clean Bases	GC content	≥Q20%	≥Q30%
JH_0h-1	116094522	17217020926	0.4766	0.9813	0.9458
JH_0h-2	117267024	17384979004	0.4694	0.9816	0.947
JH_0h-3	118150966	17493933812	0.4685	0.9823	0.9483
JL_0h-1	115205826	17109029906	0.4677	0.9819	0.9476
JL_0h-2	105587892	15726030638	0.4725	0.9807	0.9437
JL_0h-3	110635612	16458218406	0.4719	0.9811	0.9453
JH_4h-1	115234784	17135531404	0.4674	0.9828	0.9486
JH_4h-2	121744406	18065516212	0.4655	0.982	0.9476
JH_4h-3	115973926	17092360560	0.4729	0.9821	0.9481
JL_4h-1	109891612	16242994132	0.472	0.9825	0.949
JL_4h-2	112220354	16666554550	0.469	0.9816	0.9464
JL_4h-3	111294664	16571384632	0.4693	0.9805	0.9443
JH_12h-1	103599018	15445856668	0.4821	0.9779	0.9393
JH_12h-2	109338974	16255004528	0.4789	0.9801	0.9443
JH_12h-3	110325474	16387875728	0.4718	0.9817	0.9478
JL_12h-1	91491418	13577312472	0.4808	0.9794	0.9424
JL_12h-2	109906900	16263665102	0.4788	0.978	0.94
JL_12h-3	93601652	13900511082	0.4808	0.9819	0.9489
JH_24h-1	107072312	15916866580	0.4735	0.9781	0.9364
JH_24h-2	113188438	16850954274	0.4724	0.9804	0.9448
JH_24h-3	111336930	16526186870	0.4793	0.9828	0.95
JL_24h-1	103663088	15389545488	0.4753	0.9824	0.9488
JL_24h-2	107757678	16003607348	0.4776	0.9815	0.9466
JL_24h-3	111373200	16492800412	0.4735	0.9814	0.946
JH_48h-1	105578308	15689433064	0.4776	0.9829	0.9499
JH_48h-2	104373580	15570471698	0.4737	0.9827	0.9508
JH_48h-3	122614612	18187416140	0.4688	0.9819	0.9482
JL_48h-1	114225872	16933069880	0.4695	0.9802	0.944
JL_48h-2	99264764	14800391284	0.477	0.9822	0.9477
JL_48h-3	109677660	16291980024	0.4719	0.9823	0.9483
Sum	3297691466	489646502824	0.4735	0.9813	0.9462
