# Supplementary material for: Whole-transcriptome profiling and identification of cold tolerance-related ceRNA networks in japonica rice varieties
Source: Front Plant Sci. 2024 Mar 19;15:1260591. doi: 10.3389/fpls.2024.1260591 (PMC10985246; doi:10.3389/fpls.2024.1260591)
Supplement: Supplementary file 6 [file Table_3.xlsx]

## Sheet: Sheet1
Table S3 Genomic coordinates and expression values of differential mRNAs
DEmRNA ID	JunctionPos1	JunctionPos2	Length	JH_0h-1_FPKM	JH_0h-2_FPKM	JH_0h-3_FPKM	JH_4h-1_FPKM	JH_4h-2_FPKM	JH_4h-3_FPKM	JH_12h-1_FPKM	JH_12h-2_FPKM	JH_12h-3_FPKM	JH_24h-1_FPKM	JH_24h-2_FPKM	JH_24h-3_FPKM	JH_48h-1_FPKM	JH_48h-2_FPKM	JH_48h-3_FPKM	JL_0h-1_FPKM	JL_0h-2_FPKM	JL_0h-3_FPKM	JL_4h-1_FPKM	JL_4h-2_FPKM	JL_4h-3_FPKM	JL_12h-1_FPKM	JL_12h-2_FPKM	JL_12h-3_FPKM	JL_24h-1_FPKM	JL_24h-2_FPKM	JL_24h-3_FPKM	JL_48h-1_FPKM	JL_48h-2_FPKM	JL_48h-3_FPKM
BAC19854	18402	18995	594	1.91	14.55	11.75	1.34	1.29	1.01	2.38	2.09	1.75	1.57	2.04	1.24	1.67	1.99	5.54	1.99	2.16	3.94	1.46	1.24	2.33	12.2	2.73	2.2	2.03	1.88	2.37	1.89	2.54	1.39
CAA33982	14077	14346	270	12.89	11.87	15.21	23.89	28.1	26.26	18.03	18.05	18.83	27.97	19.7	37.22	20.45	27.23	33.27	30.67	46.91	37.39	85.4	83.93	78.48	53.57	53.76	63.15	83.19	80.82	108.37	130.22	70.98	104.43
CAA34006	55958	56359	402	104.61	114.13	127.5	244.02	283.71	253.66	158.19	181.78	268.51	166.09	142.43	192.05	93.71	139.78	160.72	157.27	159.88	152.27	324.41	367.78	324.66	210.68	272.06	271.19	205.03	226.27	248.97	233.04	197.74	212.42
CAA34008	1668	3296	1629	8.42	12.77	10.77	4.8	4.72	5.65	6.2	7.83	5.69	7.18	6.67	4.02	4.32	6.2	4.42	5.85	9.86	7.28	7.05	6.28	6.22	5.69	5.12	4.68	5.98	6.93	6.5	7.49	4.83	6.32
ENSRNA049447449	22861054	22861124	71	0	0	0	7.94	27.76	11.22	12.95	12.79	11.26	4.14	2.56	10.14	3.15	10.19	16.16	0	0	0	7.85	6.89	10.99	5.85	8.87	9.33	7.08	11.08	12.33	6.79	10.04	12.81
ENSRNA049464535	22517799	22517884	86	42.55	40.42	39.85	16.39	17.83	13.53	8.48	10.56	9.29	7.6	4.23	9.47	0.74	3.82	2.81	35.69	49.33	43.2	7.25	15.17	20.03	7.24	4.18	9.73	5.06	0.37	4.9	3.36	4.74	3.92
ENSRNA049470180	28198732	28198851	120	1.39	1.76	0.77	11.48	12.51	9.44	11.1	21.44	17.85	17.98	16.41	12	26.86	25.76	30.7	1.33	1.32	1.55	14.49	14.94	14.62	15	11	12.49	18.14	12.85	23.24	30	22.07	19.65
ENSRNA049470973	22888407	22888564	158	0.18	1.15	0.2	8.13	5.54	5.43	12.25	8.05	6.68	7.24	9.01	5.35	18.58	24.98	19.3	0.4	1	0.78	6.64	5.98	11.31	10.95	5.88	3.53	8.27	5.58	8.21	12.41	13.32	15.56
EPlORYSAT000373846	13010	13752	743	0.64	1.63	3.56	19.27	21.42	9.19	9.52	11.17	15.25	15.09	11.89	7.71	5.89	12.65	9.76	2.21	5.11	2.86	18.17	23.32	26.75	11.45	11.3	11.27	14.95	15.97	13.72	16.81	13.84	8.81
EPlORYSAT000373851	12528	12601	74	37.65	29.82	18.99	76.81	78.64	74.92	51.65	50.92	44.94	33.79	31.94	50.56	28.89	27.11	27.14	56.16	43.64	39.96	68.93	80.63	72.24	56.35	73.97	67.62	34.63	45.49	75.58	44.73	27.53	42.11
Os01g0100200	11218	12435	1218	1.18	0.86	0.55	3.67	3.41	3.37	2.65	4.27	2.95	3.25	1.86	2.44	2.44	1.78	2.12	0.54	1.8	0.99	3.43	3.76	3.14	4.15	3.27	3.28	3.83	3.49	4.95	2.37	3.1	2.78
Os01g0107750	412636	415516	2881	0	0	0.14	0.71	1.54	1.36	1.11	1.52	1.31	1.62	0.97	1.12	1.19	1.08	1.22	0.15	0.04	0.18	0.94	1.77	1.1	1.46	1.79	1.61	0.94	1.99	1.44	2.01	1.49	1.32
Os01g0112600	677029	677602	574	0	0	0.05	1.69	2.45	2.29	4.2	2.85	2.4	4.67	2.01	1.47	0.17	0	0.58	0.06	0	0	0.4	0.45	0.23	0.6	1.99	1.28	0.58	1.37	0.11	0	0.71	0.12
Os01g0121500	1217319	1218116	798	2.19	2.63	1.91	4.71	7.43	6.06	2.96	6.61	3.49	4.6	5.9	5.85	6.36	8.07	6.98	6.22	3.11	2.4	2.39	4.08	2.62	3.78	4.51	5.3	4.13	4.43	5.44	9.31	6.02	5.65
Os01g0126600	1447690	1450473	2784	5.28	6.23	8.41	14.05	16.13	12.73	10.84	10.5	9.43	13.91	12.1	16.5	16.3	10.75	14.89	13.11	7.64	7.43	14.51	15.49	18.02	9.67	10.08	10.81	17.54	16.89	21.18	17.42	15.85	16.97
Os01g0128250	1567453	1568989	1537	2.6	2.93	2.49	10.27	11.15	11.88	8.79	12.37	12.09	10.23	6.17	7.82	9.24	10.44	10.39	3.27	3.32	2.22	9.71	11.71	12.5	7.59	9.74	10.39	7.87	9.7	8.1	9.97	10.12	11.29
Os01g0134700	1902741	1904902	2162	5.21	12.39	16.18	40.36	50.24	37.41	66.78	49.45	41.57	95.95	77.81	102.24	150.21	177.66	168.81	14.02	7.66	6.68	10.97	23.53	18.33	30.24	40.13	28.89	52.81	54.92	52.69	148.68	136.28	96.87
Os01g0135700	1931016	1931904	889	4.24	5.24	3.82	9.37	21.12	15.26	25.15	17.12	20	27.39	27.51	46.77	47.74	50.32	49.56	7.52	3.03	2.82	7.31	11.3	7.09	10.78	17.14	15.69	26.56	27.39	32.71	69.01	46.74	55.02
Os01g0148400	2632618	2637829	5212	2.32	0.62	0	0	0	0.01	0	0	1.37	0.01	0	0	0.78	0.81	0.34	0	0	0	0	0.01	1.72	0	0	0	0.01	0.04	0	1.41	0.03	0.01
Os01g0149750	2688638	2691961	3324	0.82	0.77	0.6	3.25	2.64	2.01	2.61	3.35	5.3	4.53	3.9	4.34	5.91	5.9	8.94	1.43	1.26	0.85	3.03	3.25	3.18	4.86	5.48	5.19	6.6	6.85	5.04	6.89	9.94	8.78
Os01g0168000	3478537	3478978	442	0.19	0.21	0	1.7	2.62	2.63	4.09	5.2	5.21	2.81	2.74	3.82	1.59	1.41	2.53	0	0.36	0	0.74	3.1	2.06	1.02	1.9	3.39	2.27	3.92	3.67	1.96	3.46	3.66
Os01g0175100	3855147	3856033	887	1.91	2.15	3.27	14.83	18.31	16.71	27.64	29	28.77	33.94	28.77	43.48	28.71	28.03	29.04	2.27	2.32	2.65	18.05	13.12	10.37	17.52	19.78	20.44	32.29	32.03	39.51	40	22.43	30.5
Os01g0184050	4449056	4449806	751	0.11	0.08	0	0.96	0.71	1.06	0.55	0.64	1.02	0.61	0.56	0.75	0.59	1.49	0.36	0	0.21	0.08	0.7	1.3	1.08	0.74	0.48	0.46	1.38	0.88	0.95	0.64	0.68	0.49
Os01g0186900	4646434	4648130	1697	0.99	0.78	0.88	14.16	37.96	42.91	53.86	60.02	49.76	70.15	50.49	90.86	140.24	147.05	118.31	4.5	0.69	0.52	15.3	15.82	8.62	30.34	52.43	43.56	65.77	72.46	83.26	166.87	167.92	144.88
Os01g0199950	5410930	5412355	1426	0	0	0.31	4.2	3.33	3.18	3.77	5.44	4.78	2.4	2.61	3.01	2.26	2.75	1.76	0.16	0	0	3.32	3.55	6.09	3.15	5.69	3.97	2.97	2.87	0.74	4.23	2.84	3.92
Os01g0200150	5414253	5416534	2282	0.08	0.2	0.25	2.8	3.39	2.4	5.06	4.75	5.8	5.09	6.4	5.76	7.69	5.96	4.74	0.52	0.04	0.08	2.57	3.79	4.27	3.7	4.42	4.81	5.94	5.75	6.98	5.78	7.81	6.11
Os01g0219300	6534612	6535829	1218	10.79	11.22	14.17	4.47	5.14	5.78	3.75	3.68	4.36	1.48	1.12	1.31	0.66	0.97	0.69	8.56	9.54	7.98	4.63	5.68	6.88	3.61	3.69	3.58	1.73	1.83	1.65	0.58	1.11	1.27
Os01g0226450	6971042	6976599	5558	0.04	0.04	0	0.24	0.34	0.51	0.09	0.31	0.08	0	0	0.06	0.02	0	0	0.04	0	0	0.19	0.47	0.27	0.1	0.1	0.09	0.1	0.06	0.02	0.04	0	0.09
Os01g0228901	7115785	7124100	8316	0.06	0.02	0.02	0.3	0.33	0.29	0.74	0.81	1.03	0.32	0.18	0.34	0.08	0.01	0.08	0	0.02	0.02	0.29	0.42	0.63	0.42	0.66	0.53	0.21	0.32	0.21	0.08	0.1	0.12
Os01g0238700	7673033	7676401	3369	0	0.01	0.01	0.62	0.36	0.5	0.64	0.59	0.48	1.38	0.77	0.88	0.67	0.51	0.69	0.01	0.1	0.03	0.48	0.34	0.78	1.01	0.77	0.95	1.04	0.74	0.8	0.71	1.11	0.65
Os01g0239150	7712627	7717022	4396	0.13	0.07	0.04	0.95	1.29	1.15	0.54	0.74	1.52	0.52	0.33	1.45	1.24	1.04	1.94	0.12	0.12	0	1.24	1.51	0.99	0.63	0.66	0.93	2.12	2.03	3.19	2.15	2.35	2.05
Os01g0252200	8334519	8338574	4056	6.15	3.58	4.16	14.34	14.76	17.26	24.5	26.88	26.93	27.51	25.91	28.13	34.67	34.04	40.5	7.29	6.17	5.86	17.42	21.53	21.78	26.47	31.51	26.27	32.14	32.25	36.09	34.56	37.81	49.23
Os01g0255100	8490582	8492345	1764	0.12	0.04	0.02	0.69	0.66	0.54	0.58	0.99	0.65	0.79	0.38	1.03	1.47	1.61	1.85	0.05	0	0.09	0.55	0.29	0.71	0.43	0.68	0.74	1.37	0.92	1.33	1.5	1.64	1.99
Os01g0275500	9626942	9630057	3116	0.04	0.08	0.05	0.94	1.29	1.25	1.65	2.27	2.27	1.73	1.41	1.32	1.7	2.15	1.66	0.05	0.05	0.08	1.14	1.32	1.36	0.82	1.41	1.61	1.57	1.4	1.6	1.8	1.75	1.87
Os01g0278000	9770018	9771047	1030	1.28	0.71	1.22	2.62	6.66	6.49	4.66	7.96	7.06	6.76	4	6.69	12.29	11.8	9.76	2.43	1.09	0.79	4.27	7.48	5.12	5.25	10.93	9.24	5.81	5.7	9.58	11.27	11.07	11.68
Os01g0279400	9889550	9902737	13188	15.74	20.4	18.06	38.3	55.22	40.36	24.62	18.01	14.29	13.91	16.24	19.19	24.52	27.92	21.2	18.54	14.01	11.62	20.6	22.68	28.68	5.48	7.4	5.25	10.49	6.62	9.68	9.06	4.01	6.9
Os01g0283400	10136482	10137054	573	0.44	0.79	0.38	2.02	1.91	3.47	5.31	7.18	7.53	9.64	4.44	8.31	5.29	6.2	8.38	2.18	0.88	1.57	3.95	4.27	4.31	7.55	4.5	9.19	6.55	9.66	9.51	10.99	11.85	8.35
Os01g0306400	11378620	11380071	1452	0.46	0.35	0.45	1.36	1.34	2.13	0.74	0.77	1.08	1.01	0.94	1.81	2.4	2.88	1.98	1.01	0.35	0.21	1.69	2.27	1.79	0.71	1.05	0.84	1.48	1.71	1.45	3.21	1.5	3.5
Os01g0313300	11783910	11784899	990	0.89	0.47	0.34	3.79	3.72	4.86	25.64	27.8	22.4	42.63	43.15	49.96	99.92	92.66	98.61	0.95	0.87	0.17	4.66	5.03	6.08	14.1	26.52	20.32	34.35	31.01	33.39	55.15	71.6	67.56
Os01g0314800	11863682	11864412	731	481.61	631.05	622.79	1575.93	1682.86	1321.23	1341.46	1150.39	1595.73	1848.28	1699.53	1969.36	1977.04	1703.81	2366.39	1195.28	507.64	580.14	1100.07	1295.61	1089.66	1164.32	1376.24	1482.48	1680.87	1432.02	2009.99	2686.3	2209.31	2648.92
Os01g0332100	12870240	12874218	3979	15.92	28.02	25.33	84.05	113.13	85.73	156.45	127.25	114.47	166.26	211.49	220.88	219.63	200.94	225.62	26.34	12.87	14	40.58	49.17	46.93	95.82	103.4	99.72	152.7	168.87	228.38	257.51	233.13	310.73
Os01g0332900	12921581	12924616	3036	9.31	6.42	9.19	4.26	3.85	3.5	2.67	4.28	5.74	2.25	2.26	3.17	1.32	1.29	1.52	6.73	8.26	7.8	5.31	5.36	5.39	5.37	5.31	5.48	3.94	4.3	3.94	2.53	2.84	2.75
Os01g0384800	16130515	16131331	817	7.87	17.61	10.39	127.87	195.11	158.11	187.47	188.82	189.77	237.23	206.08	257.55	200.89	209.58	211.72	20.7	8.14	7.88	137.3	122.48	93.32	158.66	193.57	168.5	223.95	222.56	238.1	256.68	215.82	236.71
Os01g0498300	17159733	17161535	1803	1.43	3.5	2.09	13.11	22.21	15.21	40.9	31.04	34.12	49.97	39.25	55.18	66.8	66.36	75.94	4.61	2.92	3.06	11.06	9.8	7.3	20.69	34.15	28.12	38.44	35.86	39.99	71.32	68.16	77.67
Os01g0511000	17975866	17977327	1462	18.77	12.56	23.72	40.06	48.38	38.19	33.6	39.36	42.48	24.65	27.63	24.32	19.76	19.43	14.11	16.58	13.87	12.49	35.44	49.43	50.11	15.06	22.66	20.13	20.64	20.77	16.89	13.74	12.21	12.81
Os01g0513950	18156852	18157164	313	0	0.1	0.1	1.5	3.4	1.27	2.94	2.61	2.04	1.15	0.1	0.3	0	0.42	0.48	0	0	0.1	1.99	0.94	3.43	1.77	1.15	1.56	2.57	1.51	1.76	0.82	0.54	0.32
Os01g0532300	19200090	19201308	1219	1.18	1.41	2.46	6.73	5.77	6.33	11.73	10.3	9.78	23.3	23.17	19.7	16.23	10.5	18.18	7.66	3.51	3.58	7.05	7.09	6.05	11.16	9.74	8.12	18.58	16.24	19.73	14.92	19.44	18.76
Os01g0570800	21900067	21903103	3037	15.11	22.05	25.47	82.86	111.52	88.84	131.16	115.53	141.06	207.74	211.86	248.41	264.63	249.68	294.48	21.67	16.36	19.04	78.06	71.74	59.31	99.34	134.24	100.02	190.24	192.62	231.25	407.67	295.96	370.4
Os01g0575200	22138044	22142395	4352	1.74	3.31	3.17	6.17	6.4	7.34	18.22	13.61	11.97	22.64	16.23	27.5	19.82	20.76	23.99	3.23	3.13	2.16	7.45	9.58	7.64	15.37	18.64	13.21	22.44	19.19	20.45	23.97	27.38	24.61
Os01g0584900	22731943	22733237	1295	0.46	0.69	0.45	1.75	2.21	2.08	7.59	2.83	3.69	5.93	3.83	13.2	6.11	12.9	10.6	0.5	0.75	1.25	0.66	1.37	1.94	2.41	7.34	3.64	5.77	5.08	6.72	9.49	8.87	9.48
Os01g0595600	23343306	23345362	2057	0.61	0.93	0.95	2.35	2.32	1.97	5.49	2	2.51	6.92	7.54	4.59	4.65	3.95	6.88	1.35	0.75	2.05	0.41	1.27	1.98	1.65	2.28	1.94	2.16	3.17	2.43	0.71	1.44	2.59
Os01g0598900	23530089	23532422	2334	4.48	3.37	0.76	0.64	0.19	0.19	1.04	0.53	10.49	0.87	0.53	4.8	2.32	1.85	1.54	13.86	7.93	13.46	3.22	6.4	8.61	7.29	4.91	5.92	3.39	8.27	7.96	8.41	3.44	6.13
Os01g0606900	23911517	23913239	1723	1.21	3.14	2.16	6.66	7.68	7.85	13.3	13.34	17.36	21	25.64	39.25	66.45	58.09	68.08	3.19	1.85	2.3	4.7	5.34	5.86	16.28	21.15	14.88	32.78	39.26	53.57	96.84	48.71	97.95
Os01g0619900	24696532	24697792	1261	2.29	2.16	3.43	15.27	6.4	10.81	8.98	9.62	15.49	12.62	19.13	12.19	4.3	4.23	7.85	0.48	2.59	1.03	15.58	11.66	14.95	5.93	3.69	4.15	7.33	7.04	5.81	3.54	2.64	3.1
Os01g0622033	24813640	24818485	4846	0.23	0.22	0.17	8.78	10.04	8.38	5.21	4.4	4.45	4.26	4.01	5.3	6.39	6.08	8.44	0.38	0.23	0.1	5.62	6.05	5.61	3.54	6.22	5.28	6.69	5.63	7.47	7.84	8.93	9.15
Os01g0631200	25234709	25238165	3457	169.66	149.19	208.22	354.97	380.68	352.19	198.82	187.89	245.47	157.02	194.81	207.24	200.72	191.16	219.66	264.63	128.7	124.83	199.66	189.5	221.68	151.71	178.51	219.82	222.44	209.09	354.65	360.47	200.68	328.46
Os01g0639600	25681571	25682862	1292	7.7	9.5	14.46	21.81	22.96	31.67	58.84	42.7	54.79	84.46	71.14	84.13	101	126.37	138.93	14.67	7.52	5.75	20.03	21.6	32.42	34.04	52.6	42.62	58.88	62.25	52.77	87.06	137.42	88.62
Os01g0654400	26532021	26532497	477	0	0.25	0	4.2	3.8	4.94	7.91	8.44	5.7	12.88	9.02	14.44	21.34	18.48	20.89	0.4	0	0.19	4.06	5.19	6.74	10.16	7.42	9.8	11.38	11.41	15.23	14.42	18.01	14.97
Os01g0666000	27226175	27230292	4118	1.89	3.48	2.86	5.56	6.77	7.54	5.98	4.88	4.27	4.76	3.42	5.6	3.89	7.99	3.79	4.76	3.59	4.35	6.01	8.32	7.32	2.04	3.36	3.27	4.43	4.22	3.88	4.97	3.83	3.12
Os01g0666950	27266745	27268261	1517	1.29	0.68	0.35	4.33	3.72	3.79	3.16	2.43	2.62	1.05	0.88	0.81	1.33	0.63	0.63	1.13	0.66	0.7	3.64	4.93	2.46	3.45	3.33	2.47	1.45	0.76	0.73	0.47	0.6	1.52
Os01g0667550	27301738	27302710	973	0.29	0.16	0.11	2.45	1.36	2.13	2.75	1.94	3.05	1.31	1	1.41	3.1	1.83	3.25	0.61	0.11	0.48	2.33	2.32	1.81	2.88	3.38	3.03	2.09	3.22	2.98	3.24	4.66	4.33
Os01g0673700	27676501	27681662	5162	0.42	0.31	0.41	1.46	1.74	1.45	2.92	2.35	2.29	3.96	3.92	3.48	4	3.32	6.83	0.39	0.1	0.47	0.93	1.35	2.04	2.1	3.82	2.96	4.6	4.86	5.76	4.45	7.27	5.68
Os01g0691300	28538881	28539369	489	0.68	0.43	0.38	3.33	2.5	2.44	2.98	2.35	2.16	1.27	1.98	1.34	1.11	2.09	1.67	0.52	0.45	0.44	1.95	1.27	3.85	2.55	2.76	1.78	1.71	2.83	0.93	0.92	2.57	1.58
Os01g0692500	28578164	28582752	4589	0.25	0.67	0.4	7.41	8.23	9.05	23.73	21.71	25.91	23.62	14.89	20.77	16.08	13.83	21.66	0.91	1.26	0.6	6.75	7.85	8.43	14.41	21.09	21.64	20.47	21.98	20.28	14.25	20.73	21.88
Os01g0692700	28583152	28586500	3349	17.7	16.37	15.35	37.33	32.89	30.98	52.15	49.66	54.27	63.91	53.92	50.91	42.17	36.97	46.81	17.17	19.92	16.6	29.42	29.3	25.61	47.29	48.2	52.3	43.98	48.77	46.48	38.35	39.15	47.39
Os01g0693400	28619585	28621117	1533	17.83	23.01	32.55	59.59	60.78	68.22	167.42	172.98	123.83	130.87	118.66	128.15	94.72	88.78	54.64	31.91	24.23	30.3	64.38	69.31	78.05	118.96	121.34	153.51	120.09	127.87	100.35	51.09	67.21	76.51
Os01g0699500	28939657	28941009	1353	1.13	4.56	2.46	11.39	25.92	23.27	27.78	18.9	20.75	18.53	10.55	18.84	3.47	6.54	5.96	2.32	1.85	2.31	4.82	6.05	4.95	4.19	11.82	11.91	11.71	10.91	10.76	4.47	5.62	9.56
Os01g0699600	28946730	28948045	1316	0.19	0.83	0.23	11.37	22.25	22.72	30.34	17.8	23.11	25.61	10.8	37.23	9.92	15.3	9.52	0.73	0.38	0.38	3.74	5.62	3.28	5.47	16.8	11.76	17.03	18.41	17.81	9.06	12.07	13.11
Os01g0700200	28978119	28983863	5745	1.43	1.49	1.06	7.33	5.35	6	6.64	7.24	8.26	4.77	3.61	5.6	4	3.95	7.4	1.01	1.41	0.87	6.4	6.96	7.56	5.06	6.62	6.06	7.77	6.61	6.81	4.08	5.76	6.32
Os01g0712500	29597417	29598085	669	1.91	1.4	1.43	4.82	4.4	4.12	4.27	3.53	3.82	2.83	1.81	1.59	2.43	1.43	2.57	2.39	1.14	1.48	4.22	6.19	3.79	3.83	3.54	5.11	2.4	3.81	2.08	2.5	2.54	2.11
Os01g0714600	29708354	29709366	1013	5.04	8.98	5.15	38.36	60.07	43.3	75.46	63.34	77.61	95.91	72.27	107.12	89.59	88.09	108.21	10.48	5.88	6.36	15.57	30.61	18.93	53.7	79.29	57.11	66.86	50.78	60.23	129.63	109.92	111.4
Os01g0717000	29842914	29846824	3911	14.92	25.5	19.11	48.61	65.61	65.04	56.06	53.57	71.94	80.9	72.64	79.12	114.42	130.63	141.61	24.04	21.12	21.93	53.26	63.31	57.61	40.56	56.04	52.93	83.77	74.02	86.66	151.25	144.33	150.12
Os01g0727500	30322749	30325083	2335	0.77	1.35	1.49	6.83	8.45	7.83	28.99	18	19.68	32.72	27.28	40.95	25.74	14.71	30.77	2.74	1.17	1.46	8.61	9.58	10.62	13.57	23.67	18.94	30.49	24.79	29.12	22.68	28.76	35.39
Os01g0733200	30582485	30583694	1210	1.44	2.22	1.68	8.48	7.98	11.71	28.14	28.67	29.56	78.38	84.47	99.72	206.63	232.08	214.02	3.77	2.33	2.5	13.79	13.06	18.45	27	31.35	32.27	122.8	108.17	136.81	291.06	257.13	278.42
Os01g0739500	30885172	30886338	1167	4.2	6.37	4.68	50.7	68.05	61.29	139.7	141.69	158.82	288.15	286.47	322.22	271.68	213.01	289.09	10.93	3.47	4.23	64.25	64.63	60.95	148.91	165.21	175.03	398.31	390.5	461.01	556.47	471.08	529.57
Os01g0741900	30975765	30979337	3573	5.74	9.17	9.82	21.56	21.55	21.42	52.3	47.25	65.99	73.33	79.67	64.65	50.43	41.64	69.26	10.51	9.92	9.1	25.22	23.87	33.34	42.81	50.92	55.97	75.59	70.51	63.03	52.82	63.55	59.68
Os01g0747300	31272337	31274375	2039	1.96	3.11	3.24	10.17	11.66	14.5	37.01	40.82	29.54	54.16	49.97	55.48	43.23	35.97	45.2	5.25	2.86	2.75	12.15	12.42	11.94	43.73	41.32	40.63	43.72	47.05	48.55	55.2	44.59	44.52
Os01g0747800	31299014	31300157	1144	37.2	47.48	47.04	82.18	89.78	87.53	112.26	105.06	134.96	113.19	121.24	121.29	120.93	125.18	140.14	59.39	48.27	58.98	107.78	108.3	90.88	112.04	140.08	130.49	135.13	128.03	138.78	155.21	149.18	167.81
Os01g0750100	31409132	31410736	1605	6.24	10.36	12.31	18.2	22.87	25.62	33.47	28.72	37.52	39.2	40.22	41.6	34.91	25.39	39.09	15.65	11.52	12.09	20.85	22.36	24.46	23.99	31.91	25.9	34.36	28.61	33.87	25.45	27.33	30.93
Os01g0750666	31474278	31476174	1897	0	0	0	0.34	1.28	0.54	1.48	1.31	2.61	1.69	1.11	1.04	0.43	0.47	1.51	0.03	0	0.03	0.05	0.3	0.24	0.58	0.77	0.75	0.84	1.02	0.7	1.18	1.47	1.21
Os01g0760000	31981933	31982776	844	0.72	1.97	1.28	4.6	12.68	7.44	5.22	3.33	4.05	20.64	8.51	13.09	18.64	15.04	17.75	0.27	2.59	2.31	7.77	4.56	4.04	2.42	3.59	2.97	7.26	10.62	9.6	32.41	22.12	24.15
Os01g0768100	32379784	32380582	799	1.56	1.06	1.43	3.61	5.4	4.56	3.26	4.66	4.44	3.15	2.39	4.04	2.88	2.72	3.67	2.6	0.79	0.62	3	2.33	4.31	3.64	3.68	2.79	2.64	3.43	2.35	4.06	4.67	3.71
Os01g0777300	32893402	32899783	6382	2.27	1.4	1.03	5.23	3.67	4.72	11.1	11.75	9.07	23.43	13.63	18.97	11.44	14.4	20.21	1.59	1.18	1.22	6.09	3.52	4.34	8.2	8.11	10.03	17.11	20.26	18.68	23.01	18.18	15.88
Os01g0783700	33207714	33208262	549	0.61	0.55	0.62	2.28	4.56	3.35	4.51	3.14	4.13	6.85	4.31	6.56	4.3	6.05	3.85	0.82	0.4	0.39	3.64	1.37	3.49	1.26	4.04	3.56	4.15	4.07	6.97	7.38	9.4	9.57
Os01g0793900	33625287	33626043	757	4.21	5.87	6.93	13.53	13.72	18.17	21.28	23.19	37.42	32.95	30.1	31.43	20.57	19.16	26.09	6.46	5.69	5.48	10.75	15.29	21.12	31.27	33.28	24.6	30.58	33.67	35.08	30.95	35.02	31.77
Os01g0800250	33884974	33887391	2418	0.02	0.05	0.07	1.24	1.76	1.65	0.47	1.5	1.17	1.69	1.11	1.36	3.08	3.2	3.59	0.19	0	0.02	1.15	1.61	0.56	0.65	0.72	1.67	1.15	1.41	1.14	3.15	4.01	3.5
Os01g0804150	34112913	34117872	4960	0	0	0.04	0.67	0.52	0.62	0.61	0.72	0.46	0.51	0.47	0.86	0.65	0.59	0.54	0.04	0	0.26	0.9	1.13	1.44	0.54	0.9	1.88	1.56	1.32	1.01	0.31	1.02	1.69
Os01g0805975	34174550	34178666	4117	0.02	0.01	0	0.3	0.22	0.97	0.4	1.43	0.3	0.29	0.07	0.17	0.18	0.38	0.12	0.04	0.04	0.02	0.71	0.27	0.04	0.24	0.29	0.43	0.1	0.24	0.15	0.12	0.02	0.04
Os01g0817900	34808485	34812066	3582	0.1	0.02	0.11	4.61	4.67	3.58	2.94	3.56	3.53	3.4	3.2	4.85	5.15	4.12	8.04	0.07	0.36	0.15	3.55	4.38	5.75	3.31	5.33	3.95	6.54	5.52	6.33	5.16	5.67	8.08
Os01g0821600	35062738	35064472	1735	2.64	3.24	3.19	8.28	14.19	14.98	10.16	9.75	11.46	10.94	6.75	16.38	8.56	9.86	10.96	4.58	4.45	4.19	5.95	4.76	6.13	6.05	12.32	9.95	9.01	11.32	15.26	13.95	13.44	10.17
Os01g0823700	35176451	35180214	3764	1.14	0.93	1.26	0.33	0.27	0.31	0.44	0.41	0.57	0.12	0.27	0.23	0.21	0.22	0.14	0.16	1.19	1.12	0.55	0.23	0.22	0.4	0.42	0.34	0.21	0.28	0.19	0.11	0.22	0.14
Os01g0826400	35347982	35350546	2565	3.22	17.89	7.76	43.93	44.01	37.89	72.06	63.05	89.88	152.43	130.73	177.64	142.16	110.53	213.49	18.7	9.28	15.11	49.63	88.55	69.72	209.98	238.04	164.5	231.73	278.62	239.89	226.63	303.14	414.18
Os01g0831250	35586264	35588352	2089	0.1	0.04	0.13	1.36	1.08	1.88	0.39	0.69	0.86	0.56	0.06	0.06	0.46	0.25	0.42	0.11	0.09	0.11	0.93	0.9	1.35	0.31	0.68	0.72	0.37	0.37	0.47	0.2	0.19	0.33
Os01g0833400	35686409	35687796	1388	1.65	1.83	2.79	3.69	7.72	5.68	5.35	4.26	4.21	4.57	3.84	4.66	4.22	4.74	3.76	3.32	1.55	1.41	4.24	5.79	4.76	3.52	5.34	4.56	4.47	5.06	4.64	4.11	4.39	4.17
Os01g0836700	35868921	35869820	900	0.06	0.07	0	1.04	1.01	1.43	0.85	1.35	1.56	1.34	0.77	1.6	2.34	1.06	3.05	0.04	0.6	0.28	1.02	0.87	1.52	1.65	1.8	1.7	2.08	0.94	1.04	1.79	4.38	3.14
Os01g0837000	35885095	35888562	3468	8.73	15.3	9.39	27.66	34.11	28.51	32.11	27.76	32.18	58.47	61.8	60.1	81.84	87.78	85.78	8.03	14.5	14.55	24.48	21.35	25.69	32.41	31.27	29.94	53.03	47.39	53.51	94.81	63.24	65.09
Os01g0837700	35916711	35917028	318	0.26	0.95	1.26	7.68	11.41	5.97	7.38	7.04	8.24	5.04	4	8.76	4.11	7.96	9.88	3.72	1.49	2.53	6.91	8.41	7.26	5.88	12.64	9.1	9.27	11.48	12.13	9.1	10.89	10.17
Os01g0841050	36098412	36100864	2453	0	0	0	0.15	0.19	0.2	0.14	0.22	0.31	0.28	0.26	0.1	0.2	0.11	0.34	0	0	0	0.28	0.16	0.16	0.25	0.35	0.24	0.31	0.31	0.32	0.24	0.14	0.16
Os01g0841700	36135911	36137281	1371	0.72	3.3	2.15	12.43	13.44	12.95	56.42	35.8	50.95	72.11	42.54	65.9	32.39	20.55	51.29	3.18	0.69	1.69	5.91	18.15	6.43	38.62	52.13	29.49	52.97	33.91	38.17	29.64	68.13	44.71
Os01g0847000	36385692	36390379	4688	0.52	0.58	0.45	12.83	11.59	12.03	12.9	13.95	15.26	6.79	6.19	6.88	5.35	4.42	5.12	0.76	0.32	0.25	13.56	14.19	15.81	12.17	16.66	15.6	10.03	9.38	10.38	7.72	6.87	9.11
Os01g0855600	36942716	36944585	1870	2.83	4.7	2.59	23.48	28.74	29.7	56.19	61.4	53.04	133.38	99.71	101.98	136.03	137.22	135.59	5.51	2.49	3.41	30.52	45.4	49.93	53.29	65.12	66.76	164.8	157.17	138.06	240.13	281.21	244.57
Os01g0857300	37039556	37043230	3675	7.45	7.7	6.04	19.24	15.16	17.12	7.28	7.61	9.39	8.05	7.13	6.6	6.76	9.26	9.96	16.4	10.17	11.27	19.6	28.53	29.78	9.2	10.88	10.65	11.01	11.39	11.5	14.41	13.63	17.23
Os01g0858200	37095403	37096978	1576	1.19	1.16	0.83	2.06	2.24	2.21	2.94	1.61	2.74	1.94	1.41	2.12	1.55	0.9	2.47	0.92	1.8	1.11	1.93	1.29	1.52	3.08	1.78	3.21	2.81	3.16	3.17	3.39	4.51	3.58
Os01g0862800	37334397	37336207	1811	1.96	4.29	4.28	11.58	20.22	14.54	27.55	23.66	23.72	36.1	35.7	42.2	26.18	25.8	31.43	5.54	4.04	5.49	6.55	9.39	9.2	19.48	27.88	15.74	28.1	32.45	23.56	26.26	28.18	34.44
Os01g0864500	37412047	37413011	965	1.69	7.27	6.53	15.19	33.59	30.98	72.21	59.34	42.41	40.92	34.89	61.74	34.95	53.48	27.26	12.32	3.94	5.62	6.76	28.45	11.38	30.23	71.55	43.43	32.42	31.5	23.22	22.38	54.77	37.11
Os01g0875150	37969176	37970284	1109	0.03	0.03	0	0.32	0.84	0.76	0.69	1.22	0.76	0.34	0.22	1.32	2.07	1.63	3.36	0	0	0	0.81	0.71	1.17	0.46	1.24	1.15	1.8	2.37	1.8	4.84	6.82	6.98
Os01g0882400	38305824	38306726	903	5.07	2.91	2.67	11.93	10.53	14.45	11.98	13.17	15.54	16.4	17.25	16.5	20.29	21.56	26.42	4.5	3.44	1.92	10.86	15.74	12.88	13.3	14.32	17.03	17.03	17.42	16.77	17.9	32.97	22.83
Os01g0888750	38632023	38635426	3404	0.05	0.09	0.15	0.78	0.72	0.77	0.31	0.24	0.27	0.16	0.13	0.06	0.08	0.06	0.07	0.14	0.08	0	0.9	0.76	0.55	0.08	0.27	0.45	0.14	0.33	0.38	0.18	0.1	0.33
Os01g0888800	38637420	38638185	766	8.21	9.63	7.13	13.7	15.03	24.63	23.39	17.31	15.82	23.98	15.55	20.07	10	11.12	8.55	17.82	8.39	9.9	26.51	44.4	44.46	18.75	36.34	30.27	32.01	33.02	27.05	18.96	16.4	28.23
Os01g0892800	38818767	38822164	3398	1.4	2.04	1.44	4.13	5.05	5.92	10.01	9.7	14.13	19.51	17.48	19.54	12.65	14.58	17.19	1.99	2.83	2.37	5.51	3.82	3.66	5.83	8.81	9.43	14.6	13.12	12.79	14.15	16.47	13.75
Os01g0905200	39408313	39410361	2049	3.65	5.73	5.76	20.24	31.48	28.06	29.26	28.29	43.5	32.75	30.84	52.84	48.24	53.05	53.57	3.99	3.84	3.71	22.99	19.57	15.52	19.08	28.32	22.77	42.97	43.03	51.15	84.73	51.81	73.79
Os01g0905300	39411052	39413189	2138	1.02	1.4	1.36	5.02	8.22	7.21	11.01	10.76	12.1	13.3	13.08	22.17	25.55	29.86	27.06	1.63	1.3	0.7	4.68	3.77	3.33	5.44	7.42	7.63	18.44	18.29	21.99	40.8	24.5	32.13
Os01g0911000	39684584	39687171	2588	4.33	4.6	4.84	19.03	25.14	20.62	16.95	17.4	18.7	24.45	20.48	22.4	51.97	50.1	44.02	6.63	6.38	5.76	16.02	18.73	19.52	18.16	18.53	20.03	25.55	23.06	25.52	53.71	52.01	49.73
Os01g0926350	40610703	40613442	2740	0.54	1.03	0.48	2.75	2.28	2.41	1.88	2.89	1.49	1.67	1.76	2.14	3.32	3.02	2.93	0.33	0.35	0.42	2.14	2.4	2.71	1.79	1.98	1.98	1.95	1.77	1.38	2.33	2.3	2.96
Os01g0939000	41217684	41219803	2120	2.17	1.62	1.93	4.37	4.51	5.34	3.01	3.52	4	3.32	2.74	3.25	2.18	2.28	3.17	2.89	2.12	3.36	3.23	3.75	4.18	3.33	4.62	4.56	3.37	3.02	2.57	2.87	3.11	2.07
Os01g0949300	41818382	41819282	901	26.52	20.26	31.63	49.63	69.17	113.82	133.63	116.22	108.23	127.6	132.85	142.81	131.62	153.35	131.35	40.81	23.05	18.49	83.15	111.42	100.85	77.93	94	112.04	114.4	107.98	125.58	172.25	130.78	140.61
Os01g0955100	42074192	42074866	675	3.53	8.37	3.02	42.5	62.25	52.05	88.34	73.98	103.88	144.95	110.08	163.36	173.94	144.81	157.66	10.37	4.64	2.71	13.56	25.26	14.73	54.75	95.58	66.02	97.42	78.36	118.02	210.88	153.6	134.69
Os01g0959750	42301803	42302292	490	3.56	4.13	2.14	9.97	10.54	7.44	30.94	22.3	31.78	82.46	76.44	71.75	130.78	86.19	183.66	2.94	5.17	2.02	5.69	7.19	7.36	27.54	31.52	26.26	52.23	42.77	48.1	179.45	148.96	146.98
Os01g0967700	42679241	42680544	1304	0.21	0.09	0.07	2.62	2.14	2.49	2.07	1.74	3.21	1.35	1.35	1.3	1.49	2.4	2.39	0.15	0.1	0.05	1.51	1.23	1.64	0.9	1.56	1.6	2.29	1.81	1.89	1.55	1.28	1.63
Os01g0971800	42874273	42875515	1243	1.09	1.63	1.37	13.45	12.16	12.2	29.62	28.17	36.99	95.23	96.35	87.88	166.14	145.74	198.03	2.96	1.04	1.87	11.37	16.45	15.9	51.98	42.32	46.43	111.49	115.4	143.09	287.8	210.57	291.16
Os01g0972000	42884953	42886230	1278	1.54	2.08	2.34	10.05	17.43	17.57	17.92	19.96	24.34	25.2	20.7	30.77	38.28	28	35.82	1.93	1.56	2.28	6.67	9.36	5.31	16.3	26.94	18.88	23.14	19.82	23.75	39.1	39.63	38.06
Os01g0974100	43044201	43046303	2103	0.92	1.94	1.66	4.89	5.57	5.18	2.19	3.91	2.58	1.84	2.99	2.49	1.59	1.73	2.47	2.25	2.27	2.18	7.01	5.97	6.66	3.37	3.49	4.02	2.87	4.67	2.7	2.51	2.7	2.8
Os01g0975900	43115747	43117221	1475	11.04	21.94	19.12	35.47	50.98	33.41	30.83	21.15	20.33	19.09	25.43	26.9	23.92	25.83	22.85	39.6	17.54	23.68	30.56	45.42	31.96	23.21	22.62	19.44	17	14.03	22.06	17.34	21.82	23.13
Os01g0978400	43244218	43245392	1175	7.46	5.17	4.57	10.31	12.14	12.38	17.03	16.07	19.51	19.61	18.26	24.33	19.34	16.93	24	5.36	5.85	7.91	14.04	14.01	15.13	13.99	15.57	17.51	24.69	21.8	23.92	23.22	23.63	34.23
Os02g0101600	83413	85637	2225	0	0.32	0	2.68	2.35	2.95	2.77	2.43	4.25	1.94	1.48	1.7	1.39	2.24	2.43	0	0.28	0.11	2.64	2.22	2.78	1.94	3.15	3.47	2.64	1.93	2.44	2.64	5.22	2.41
Os02g0103600	175818	179370	3553	0.23	0.06	0.27	3.09	3.38	2.52	4.29	5.37	4.61	5.33	3.01	5.68	8.35	6.93	8.83	0.48	0.45	0.23	3.1	4.28	6.23	4.59	5.83	4.88	7.36	7.04	8.95	11.89	11.54	14.56
Os02g0105800	311537	316458	4922	1.67	2.2	1.98	7.02	7.59	6.71	4.56	5.14	5.21	3.33	2.09	3.59	1.56	1.53	2.05	2.43	1.98	2.19	5.32	5.43	6.63	3.51	4.08	4.14	3.74	2.84	2.83	2.11	2.94	2.78
Os02g0110600	566089	572447	6359	8.44	7.83	8.17	3.86	1.96	4.58	3.41	2.63	2.64	3	2.2	2.48	1.68	1.59	1.75	1.56	7.54	5.87	5.51	2.2	2.98	2.18	1.53	2.26	1.97	2.26	1.8	2.24	1.84	1.48
Os02g0113900	745924	748174	2251	0.3	0.07	0.05	1.39	1.41	1.41	0.62	0.78	0.95	0.64	0.8	0.41	0.6	0.9	0.54	0.1	0.39	0.31	1.43	1.57	1.8	1.1	1.26	1.06	1.1	0.81	0.81	0.88	1.56	0.68
Os02g0123450	1223829	1226915	3087	0.02	0.01	0	0.37	0.55	0.26	0.3	0.51	0.7	0.4	0.34	0.55	0.56	0.54	1.05	0	0.01	0.04	0.18	0.24	0.49	0.34	0.6	0.37	0.88	0.41	0.92	1.52	2.05	1.26
Os02g0125500	1334563	1337685	3123	0	0.02	0.05	0.47	0.31	1.09	0.82	1.12	0.19	0.92	0.34	0.5	0.05	0.37	0.46	0.12	0.1	0.19	0.62	0.15	0.07	1.13	0.2	1.06	0.46	1.48	0.74	0.22	0.87	0.74
Os02g0125566	1341984	1343904	1921	0.05	0.12	0.15	1.16	1.22	0.89	1.47	1.18	1.53	0.73	1	1.09	0.26	0.27	0.52	0.21	0.24	0.05	0.79	0.73	1.93	1.34	1.24	1.61	1.44	1.14	0.86	0.64	0.42	0.25
Os02g0126400	1387873	1394276	6404	8.01	13	10.51	30.12	44.04	37.01	41.59	36.61	43.83	59.46	53.03	65.97	68.64	74.68	81.19	11.11	9.43	9	27.05	29.46	23.67	29.92	44	36.47	55.9	51.04	57.69	88.3	72.77	79.46
Os02g0126500	1394865	1397141	2277	1.23	1.12	1.03	3.14	9.27	5.72	6.94	8.89	8.89	14.53	9.66	17.43	17.22	15.4	24.69	0.72	1.33	1.14	2.45	3.37	2.47	5.35	7.26	7.52	15.87	15.52	19.34	21.37	19.81	22.29
Os02g0134200	1799750	1800811	1062	1.04	1.88	1.25	8.96	14.79	22.76	64.33	60.67	39.98	75.48	51.19	123.46	204.25	155.07	126.03	1.72	1.28	0.96	10.66	15.66	14.29	16.55	40.19	39.2	82.55	76.91	69.3	110.46	129.43	171.06
Os02g0137600	1998224	2000826	2603	1.1	0.92	1.47	2.79	2.43	3.35	3.2	3.79	3.89	2.86	1.85	2.58	3.14	2.29	3.8	0.88	1.3	1.14	2.29	3.13	2.86	3.09	4.36	3.43	3.79	3.21	4.56	3.32	4.73	5.17
Os02g0139650	2125318	2128382	3065	0.3	0.59	0.54	5.6	5.32	6.26	6.24	5.41	7.31	6.15	4.31	5.32	5.68	4.57	7.98	0.69	0.75	0.86	6.08	6.73	7.28	5.11	4.55	6.3	7.57	6.58	6.14	8.28	7.62	8.47
Os02g0139900	2139998	2141323	1326	0.63	1.05	1.07	2.74	3.42	2.38	1.17	1.67	1.54	0.79	1.37	1.2	1.11	1.19	1.5	1.06	1.15	1.52	2.15	3.29	2.11	1.25	1.81	1.45	1.21	2.14	0.66	0.92	1.15	0.69
Os02g0152300	2869670	2874062	4393	0.15	0.07	0.08	1.02	0.85	0.79	1.09	1.3	1.23	0.88	0.97	0.88	0.2	0.37	0.59	0.16	0.16	0.14	0.78	0.92	1.39	0.73	0.98	0.9	1.3	1.1	0.99	0.8	0.99	0.83
Os02g0158350	3179578	3182639	3062	0.29	0.07	0.23	1.65	1.12	1.39	1.68	2.26	2.11	1.49	1.55	1.45	2.67	2.81	3.51	0.1	0.05	0.25	1.33	1.22	1.14	1.58	1.56	1.25	2.04	2.28	1.77	3.16	3.23	2.71
Os02g0159700	3227570	3233296	5727	1.82	1.33	1.77	3.68	2.57	3.61	7.65	10.36	10.1	15.14	13.73	14	41.76	59.21	45.19	1.45	1.79	1.54	5.69	6.16	6.77	14	12.87	12.46	20.58	22.68	22.67	77.82	65.96	50.59
Os02g0160250	3263401	3265393	1993	3.67	3.35	3.5	10.1	10.77	9.08	13.35	14.5	13.78	18.98	16.22	19.35	26.92	25.63	28.26	6.02	3.38	3.78	11.49	10	10.53	11.84	12.73	11.98	20.98	22.48	25.23	32.65	31.12	33.43
Os02g0181300	4542938	4544874	1937	33.04	88.26	59.21	175.67	221.85	212.57	524.37	421.17	488.48	550.65	500.69	756.29	454.5	422.36	483.25	73.83	40.82	54.26	113.27	181.88	146.39	273.75	476.11	344.79	655.85	544.89	629.73	522.66	638.26	758.3
Os02g0193200	5188886	5189802	917	1.24	0.66	1.08	3.04	5.15	6.15	5.5	4.22	5.82	14.72	13.25	13.83	20.85	15.57	24.76	2.55	0.62	1.45	4.69	6.79	4.47	2.26	2.88	5.06	5.48	5.42	4.81	6.41	4.59	5.69
Os02g0193300	5194540	5195290	751	0.11	0.52	0.7	2.59	2.37	5.83	7.22	5.8	6.39	39.57	24.33	27.18	47.76	83.56	74.87	0.68	0.17	0.12	1.92	3.43	3.42	4.47	8.47	5.71	17.08	12.15	11.44	29.19	24.37	20.77
Os02g0194350	5255089	5257507	2419	0.15	0.13	0.03	1.08	1.83	1.35	1.13	1.62	0.8	0.79	0.89	0.72	0.53	0.79	0.95	0.1	0.1	0.03	1.65	1.84	2.14	1.41	2.58	2.3	2.63	1.88	2.72	1.48	1.99	1.27
Os02g0197500	5465074	5468118	3045	4.95	4.66	3.06	10.82	10.95	11.66	10.31	11.1	12.65	8.54	6.56	10.12	4.57	7.12	9.98	3.82	4.81	4.51	17.86	14.85	15.55	10.1	13.78	13.58	14.52	19.66	16.22	19.27	14.85	22.02
Os02g0198333	5506420	5508685	2266	0.93	0.8	0.68	2.83	2.54	3.45	1.54	1.5	1.75	2.06	1.31	1.55	1.04	1.45	0.41	0.47	0.77	0.52	1.73	1.96	2.02	1.13	1.7	1.76	0.92	1.06	0.85	0.88	1.21	0.28
Os02g0226300	7083362	7088382	5021	11.38	19.62	15.87	31.64	32.01	28.15	45.42	44.72	46.74	78.1	79.37	76.64	129.28	141.18	132.12	15.51	15.71	15.22	28.68	29.42	32.56	39.95	47.22	46.36	77.19	69.2	77.88	150.7	110.79	139.54
Os02g0251800	8539273	8539623	351	1.5	4.05	2.46	7.05	9.72	14.14	19.25	15.26	33.07	27.38	27.63	32.29	22.91	12.46	23.92	2	1.8	1.23	12.9	20.53	14.07	40.82	51.27	33.28	36.84	33.88	40.64	21.15	18.18	31.29
Os02g0251900	8541338	8542125	788	0.35	0.61	0.16	3.02	3.22	4.9	4.91	2.92	7.02	4.4	3.54	6.67	2.43	2.92	5.63	0.49	0	0	1.12	3.64	1.44	4.13	4.76	1.42	2.59	3.19	2.35	1.06	0.82	2.39
Os02g0329450	13350191	13360454	10264	0.23	0.26	0.34	1.57	1.99	1.36	2.4	2.14	3.62	2.52	2.12	2.43	2.91	2.55	2.15	0.18	0.4	0.24	2.09	2.14	2.43	2.94	2.67	2.88	3.81	3.6	3.23	3.06	4.17	2.98
Os02g0437200	13949431	13951620	2190	17.53	26.36	24.84	38.74	55.03	41.6	37.94	31.63	39.64	54.98	45.15	49.63	50.62	40.2	62.56	28.13	18.04	21.36	29.39	37.85	29.66	23.45	35.63	29.82	45.72	41.18	48.48	58.2	57.28	60.99
Os02g0515125	18569980	18572286	2307	0.04	0.11	0	1.05	0.97	1.59	1.71	1.93	1.85	1.26	0.72	1.16	0.93	1.04	0.88	3.92	3.83	3.7	3.87	4.45	4.12	2.66	2.49	2.5	2.49	2.63	2.14	2.58	2.4	3.38
Os02g0525501	19201969	19202415	447	0	0.14	0.21	3.5	2.64	2.03	4.56	5.25	5.4	7.84	8.37	6.29	5.54	3.6	6	0.15	0	0	1.5	0.74	2.89	11.69	4.45	4.78	10.32	11.49	9.84	5.43	8.99	4
Os02g0527200	19303396	19304620	1225	7.36	16.98	14.12	38.09	53.47	49.04	58.39	43.22	46.83	34.98	26.89	51.17	33.8	41.17	41.45	14.97	10.51	11.46	31.46	35.89	30.7	26.17	34.16	41.59	41.32	37.67	42.74	29.16	31.88	26.95
Os02g0527300	19309756	19312859	3104	7.21	10.81	8.51	17.08	23.85	23.54	28.42	33.85	30.24	73.58	70.44	91.03	272.9	353.12	259.81	16.66	9.06	7.53	23.85	27.77	25.79	36.1	36.05	35.66	77.22	73.36	99.37	317.52	281.14	269.63
Os02g0540700	20082159	20083676	1518	9	14.2	10.48	35.32	62.49	54.6	76.24	61.75	60.91	103.86	76.62	124.06	190.42	183.39	169.73	17.54	8.57	8.79	27.16	33.89	25.86	37.52	57.14	48.33	54.46	59.61	73.88	150.57	142.91	157.09
Os02g0548700	20588289	20589687	1399	3.51	2.44	2.71	12.49	12.5	14.43	35.16	34.38	44.84	38.46	36.2	43.12	29.33	29.83	23.98	2.61	3.53	4.51	19.48	16.66	14.94	39.03	48.26	44.17	50.88	48.22	37.84	42.94	40.79	38.86
Os02g0556300	21039828	21040638	811	0.03	0.07	0.23	1.58	1.97	1.55	1.49	2.43	2.37	1.25	1.46	1.74	0.71	0.81	0.26	0.28	0.27	0.15	1.54	3.06	2.24	1.58	2.48	2.45	2.77	1.98	1.48	1.35	0.8	0.66
Os02g0566450	21525910	21528573	2664	0.32	0.32	0.26	1.42	1.05	1.33	0.79	0.71	0.7	0.49	0.99	0.65	0.48	0.7	0.43	0.05	0.16	0.2	1.07	1.27	1.22	0.61	1.07	0.52	0.29	0.56	0.28	0.57	0.36	0.48
Os02g0566750	21544153	21548063	3911	0.13	0.11	0.03	0.87	1.12	1.21	1.24	1.78	1.35	0.84	0.58	0.6	0.72	0.58	1.08	0.15	0.03	0.05	0.58	0.73	1.37	1.33	1.76	1.01	1.27	1.4	1.65	0.36	0.96	1.26
Os02g0572400	21930667	21935565	4899	47.99	62.32	60.34	108.34	121.64	107.07	124.99	122.26	203.06	176.27	212.8	214.17	229.5	235.28	251.07	96.64	47	57.35	113.16	130.33	108.58	130.17	187.81	165.87	255.13	254.86	322.98	414.95	302.59	431.43
Os02g0575000	22064966	22065592	627	1.9	1.21	1.92	3.6	7.43	8.55	17.3	16.46	20.09	63.4	32.48	49.88	127.9	82.62	209.32	1.12	0.66	0.64	3.4	3.02	2.44	5.74	9.04	6.73	15.87	10.89	14.94	45.31	33.84	36.69
Os02g0584700	22550855	22551584	730	1.86	4.85	3.94	13.56	14.81	15.6	13.39	13.01	15.64	25.87	20.11	25.41	44.84	30.69	34.71	4.28	3.06	3.18	9.09	7.41	8.71	11.05	13.78	10.27	20.77	20.73	19.9	42.65	37.86	32.27
Os02g0584800	22553380	22554242	863	4.37	6.12	7.59	30.88	42.47	40.73	21	23.71	43.67	32.23	29.08	45.56	43.14	46.3	46.1	6.74	5.17	6.14	22.36	27.23	20.92	14.11	27.73	22.45	32.42	36.3	39.58	53.06	39.83	42.67
Os02g0590200	22789881	22791737	1857	12.89	15.06	16.16	4.51	3.6	8.79	4.48	2.37	3.18	2.04	1.05	0.97	0.06	0.51	0.95	0.94	15.05	16.41	6.83	0.75	3.28	1.27	0.4	2.19	0.88	1.27	0.75	1.2	0.68	0.41
Os02g0594900	23069835	23072526	2692	21.49	16.98	16.53	31.42	42.91	33.8	47.04	47.44	46.33	51.21	49.32	56.53	70.54	75.54	58.35	15.66	13.33	13.05	23.56	29.49	20.31	37.53	44.36	38.46	36.48	39.01	38.91	48.81	50.27	38.76
Os02g0597200	23209707	23210456	750	9.87	10.8	8.69	16.33	34.21	25.44	22.29	23.32	23.19	15.82	14.3	22.58	12.64	16.05	12.16	9.8	6.59	6.4	10.36	15.09	9.66	17.44	26.99	16.88	13.18	14.73	12.93	6.98	12.9	4.85
Os02g0597300	23211709	23219912	8204	10.66	15.46	12.69	20.72	37.55	29.61	27.03	29.82	26.81	18.32	16.83	22.09	13.1	15.01	12.88	13.11	9.38	10.7	11.39	16.57	9.9	18.47	27.05	19.08	15.18	13.76	12.3	9.12	11.07	7.77
Os02g0608801	23893258	23894469	1212	0.05	0.15	0.1	1.78	1.06	1.77	1.44	1.4	1.77	1.32	0.88	2.27	0.76	1.33	1.3	0.08	0	0.15	2	1.75	2.41	0.97	1.36	1.61	1.63	2.02	2.81	1.99	2.02	2.67
Os02g0612200	24098151	24099882	1732	0.83	1.22	0.98	3.89	5.06	3.13	3.83	4.18	3.64	5.13	4.5	4.68	6.61	5.64	8.02	1.24	1.79	1.48	4.41	4.39	5.65	3.52	3.91	3.91	6.25	5.16	6.08	7.07	10.11	8.77
Os02g0614250	24242211	24242651	441	0.06	0	0.14	0.99	2.77	1.88	0.93	1.92	2.54	2.37	2.2	3.34	0.94	1.72	3.22	0.07	0.57	0	1.56	1.55	0.44	1.73	2.79	2.77	2.43	2.28	1.99	3.28	2	1.99
Os02g0615400	24323918	24324493	576	24.4	0	0	0	0	0	0	0	0	0	0	0.05	0	0	0	0	0	0	0	0	11.34	0	0	0	0	0	0	2.96	0	0
Os02g0617200	24482920	24487358	4439	0.63	0.43	0.52	1.54	1.07	1.24	2.67	2.79	1.16	3.76	1.94	1.67	2.27	2.38	1.65	0.63	0.56	0.5	0.98	0.7	0.55	2.34	1.14	2.32	1.15	2.04	1.36	1.3	1.23	0.93
Os02g0624300	24878777	24879932	1156	0.45	2.3	2.05	5.91	8.65	7.17	28.97	16.59	27.54	27.46	24.55	42.2	17.99	30.23	24.53	1.05	0.92	0.81	2.15	3.14	1.69	15.67	23.09	13.3	14.91	14.67	14.87	7.59	13.25	11.36
Os02g0625100	24923862	24925468	1607	0.66	1.09	1.4	2.85	2.63	3.09	1.66	2.11	2.21	2.03	1.45	2.07	1.95	1.58	1.95	1.53	1.14	1.54	4.53	4.81	4.57	2.26	2.46	1.82	3.04	2.84	2.38	2	2.22	2.87
Os02g0625300	24934934	24936452	1519	19.69	15.33	15.72	28.7	29.12	48.68	85.26	70.85	75.71	92.5	78.55	137.25	162.86	126.42	147.16	31.31	13.96	15.02	34.13	46.07	33.77	59.31	69.53	75.11	94.14	104.29	89.8	83.35	73.97	104.23
Os02g0654000	26381932	26385682	3751	4.27	1.24	1.56	7.86	10.77	9.4	8.56	10.27	11.58	6.43	6.63	8.54	6.64	6.16	8.04	2.19	2.35	2.12	6.36	7.31	6.09	5.33	9.09	7.86	8.22	6.91	9.43	9.23	12.55	16.65
Os02g0654700	26422187	26423485	1299	1.2	4.35	2.66	22.61	25.65	32	88.29	76.7	85.24	97.44	78.78	100.02	53.06	49.17	57.21	2.61	3.97	4.77	19.62	15.16	16.51	57.91	59.25	65.36	90.93	77.51	84.36	74	64.47	64.26
Os02g0661100	26767607	26771623	4017	8	6.74	6.04	23.44	35.4	28.58	31.87	32.71	33.13	37.92	33.62	40.66	48.61	59.3	49.62	6.31	4.25	3.63	12.39	13.4	11.63	20.94	24.24	25.31	27.7	30.65	43.99	46.89	30.92	40.48
Os02g0666700	27077280	27079003	1724	3.99	2.98	3.19	1.89	1.25	1.62	2.47	3.05	1.43	1.78	1.78	0.71	3.07	2.5	0.93	2.54	2.83	3.75	2.04	2.42	2.36	4.38	2.24	4	1.42	1.84	1.17	0.82	1.26	1.09
Os02g0667300	27097794	27098562	769	0.54	0	0.36	4.76	6.67	9.36	12.99	11.61	11.77	13.39	10.76	14.45	11	12.06	11.35	0	0.16	0.48	11.35	5.17	7.78	2.88	3.94	7.75	10.32	11.17	10.12	11.08	9.98	10.29
Os02g0677300	27652935	27654206	1272	0.24	0.36	0.49	1.55	6.94	4.05	2.94	3.69	3.72	3.75	1.57	5.17	4.24	4.91	4.04	0.83	0.42	0.19	2.22	3.59	1.12	1.17	2.48	2.55	2.26	2.42	2.42	6.39	2.19	2.28
Os02g0678300	27702873	27705211	2339	0.13	0.09	0.14	1.41	1.94	1.1	3.67	1.85	1.9	2.01	1.68	5.23	2.13	2.09	2.06	0.51	0.23	0.43	1.16	2.44	2.4	3.09	3.98	3.74	6.34	4.1	4.19	2.6	4.51	3.25
Os02g0680500	27770811	27773155	2345	1.63	2.15	1.85	4.03	4.23	3.22	3.97	4.88	4.86	5.29	4.38	3.11	5.45	5.27	6.42	1.04	1.86	2.03	3.22	2.77	3.25	4.91	4.61	4.86	4.48	5.41	4.85	5	5.1	4.97
Os02g0680600	27773497	27775510	2014	9.21	11.44	11.25	25.39	22.37	25.18	31.26	26.84	27.93	37.7	28.09	37.4	36.84	32.92	40.67	12.43	10	10.07	26.32	21.7	26.75	24.46	32.86	29.85	35.53	36.77	45.36	42.12	36.08	48.35
Os02g0681100	27803413	27805631	2219	0.01	0.04	0.04	1.48	1.81	1.79	2.45	2.75	3.03	3.25	2.15	2.8	6.4	4.97	6.47	0.12	0.17	0.18	1.18	1.51	0.83	1.3	2.16	1.62	4.24	2.01	2.8	5.61	8.11	11.27
Os02g0681200	27807061	27808092	1032	12.2	15.02	15.47	55.02	86.64	128.94	163.44	158.48	178.92	132.82	104.83	154.38	95.71	99.88	113.42	14.93	13.1	12.78	108.92	109.31	90.63	92.95	140.92	125.19	129.16	120.03	150.26	154.78	125.63	148.94
Os02g0684400	27989526	27990398	873	10.2	7.28	10.71	23.9	18.51	21.09	34.5	41.48	41.26	69.92	72.51	61.55	81.66	73.1	75.85	12.3	9.24	9.73	33.96	32.52	38.54	61.46	44.52	51.71	73.09	79.52	71	91.62	81.58	93.74
Os02g0692000	28421416	28423535	2120	47.47	37.5	32.54	16.09	10.86	16.18	7.84	10.84	7.83	3.84	3.36	4.03	4.67	4.05	1.57	20.18	45.19	39.7	17.33	13.6	12.69	12.67	9.03	11.6	3.82	5.02	3	2.77	3.3	2.65
Os02g0693450	28472700	28478198	5499	0.18	0.04	0.08	3.09	3	3.41	2.94	2.36	2.67	1.8	1.28	2.35	1.26	1.2	1.48	0.26	0.09	0.11	4.32	3.23	4.11	2.07	3.8	2.48	4.04	3.1	4.06	3.01	2.86	3.43
Os02g0703600	28995717	28998452	2736	30.14	54.68	44.26	308.34	371.08	306.39	366.22	450.27	347.16	469.64	405.26	549.79	817.51	706.59	669.28	48.88	22.31	26.21	348.33	283.29	293.35	207.19	329.81	290.08	346.45	400.18	463.34	838.67	579.85	789.42
Os02g0703700	28995728	28998274	2547	0.23	0.22	0.41	1.68	1.62	1.77	0.89	0.76	0.73	0.81	0.4	0.82	0.65	0.39	0.76	0.65	0.34	0.24	1.5	1.32	0.74	0.51	0.96	0.76	0.78	0.45	0.58	0.78	0.28	0.25
Os02g0710950	29452070	29457464	5395	0.29	0.24	0.18	1.39	0.88	1.3	0.76	0.88	0.99	0.55	0.38	0.29	0.25	0.05	0.24	0.43	0.28	0.22	0.88	1.19	1.1	0.8	0.91	0.86	0.47	0.48	0.25	0.29	0.21	0.25
Os02g0712700	29519619	29523253	3635	4.95	7.84	5.98	12.9	15.1	20.3	42.35	42.88	51.31	58.97	46.39	55.68	43.48	40.88	64.25	1.77	6.12	7.35	13.43	8.66	13.06	32.37	41.78	30.32	44.96	50.28	42.06	58.16	74.22	58.39
Os02g0731800	30474043	30475759	1717	1.16	1.27	2.55	8.81	8.18	9.33	4.17	5.16	5.29	3.27	3.34	4.69	1.9	1.99	2.62	1.23	1.55	1.39	14.14	12.87	9.88	7.58	6.74	6.88	5.58	7.66	5.78	6.94	4.31	6.06
Os02g0732600	30539853	30541113	1261	1.72	2.43	1.11	0.33	0.15	0.33	0.43	0.47	0.06	0.1	0.18	0.18	0.15	0.51	0.21	0.12	2.36	2.79	0.32	0.16	0.98	0.27	0.2	0.47	0.16	0.37	0.25	0.16	0.2	0
Os02g0734300	30625668	30626865	1198	24.54	24.77	30.15	45.28	69.49	60.2	61.88	61.58	76.31	59.08	64.4	64.71	53.47	44.71	57.21	26.98	23.77	19.17	43.32	50.82	43.72	54.43	62.92	57.37	49.66	54.05	59.66	59.65	54.32	42.72
Os02g0739100	30882052	30886269	4218	8.83	12.9	13.79	18.83	36.34	30.11	46	41.55	40.95	53.69	48.22	63.21	68.25	64.13	67.84	12.77	8.92	11.11	18.76	20.03	14.56	29.69	42.82	35.98	52.32	52.41	58.2	83.11	83.64	82.6
Os02g0743200	31145280	31146137	858	2.23	2.22	2.12	5.58	5.51	7.89	8.02	8.04	9.39	12	9.25	10.73	10.04	9.93	10.52	1.79	1.25	2.09	6.46	6.92	8.03	5.85	8.42	7.72	10.27	9.02	9.86	12.44	9.58	12.6
Os02g0753500	31686188	31689398	3211	0.98	0.34	0.12	0	0	0	0.2	0.27	0	0.24	0.29	0	0.59	0.16	0.02	0.1	0.25	0.15	0	0.16	0	0.36	0.19	0.2	0.05	0.05	0	0	0.14	0
Os02g0756200	31824134	31825261	1128	0.06	0	0.04	1.93	1.94	2.75	16.82	25.05	8.87	19.34	20.99	16.98	20.72	20.09	14.3	0	0.03	0.12	0.09	0.01	0.17	0.03	0.01	0.03	0	0	0.01	1.22	0	0.03
Os02g0756600	31835161	31836353	1193	0.09	0.05	0	0.66	0.6	0.49	6.19	8.7	1.34	8.22	4.93	4.62	15.73	14.78	2.68	0	0.03	0.08	1.73	0.19	0.46	3.92	5.46	11.37	3.23	2.85	1.71	2.45	1.76	2.06
Os02g0758200	31932285	31933316	1032	0.21	0.47	0.39	3.03	3.88	3.29	6.18	5.22	5.55	10.07	6.81	10.34	9.99	15.27	15.6	0.22	0.21	0.24	2.48	1.48	2.24	4.46	4.65	4.32	6.07	6.46	7.51	12.92	9.9	13.09
Os02g0761150	32047967	32051752	3786	0.02	0	0	0.83	1.21	0.58	0.22	0.44	0.69	0.14	0.21	0.21	0.14	0	0	0.05	0.05	0	0.31	0.42	0.64	0.21	0.33	0.51	0.29	0.49	0.17	0.03	0.03	0.12
Os02g0764700	32204425	32205335	911	0.24	0.76	0.31	1.38	2.09	4.51	3.97	2.26	2.28	1.22	0.8	2.3	1.54	1.41	2.02	1.4	0.42	0.41	0.54	2.25	0.5	0.72	1.71	1.45	1.47	2.94	2.06	1.8	2.24	3.51
Os02g0767800	32330769	32332114	1346	0.19	0.19	0.1	0.65	1.28	1.97	8.82	6.96	5.25	10.03	10.23	15.57	7.71	7.21	10.97	0	0.02	0.02	2.03	0.93	1.08	2.06	2.81	4.43	5.81	5.97	6.38	10.73	7.55	5.56
Os02g0768000	32349988	32352663	2676	0.24	0.72	0.45	1.85	1.83	1.74	2.8	2.65	1.89	1.74	1.53	1.33	0.48	1.76	0.75	0.24	0.92	0.41	1.86	1.55	2.09	2.51	2.4	2.61	1.24	1.31	1.13	0.71	0.98	0.47
Os02g0770800	32513749	32517155	3407	61.03	104.32	110.87	183.98	179.53	184.49	566.91	515.02	538.14	385.15	472.69	637.2	511.91	480.19	448.43	117.59	57.74	72.42	71.39	81.54	72.18	329.27	474.87	434.14	502.75	399.89	683.38	520.11	578.16	512.64
Os02g0775050	32720995	32723211	2217	0.88	1.19	0.7	4.56	4.03	4.8	2.7	2.6	2.27	1.53	1.49	0.9	0.87	1.31	0.82	2.15	1.1	1.54	2.77	4.82	5.22	2.35	2.44	2.76	2.3	2.4	1.47	0.92	0.95	1.14
Os02g0785900	33361926	33371022	9097	2.62	2.43	2.59	8.52	6.85	6.49	9.67	11.65	13.22	8.37	7.31	8.1	4.27	4.57	5.41	4.34	3.89	3.9	7.96	9.6	11.76	13.45	14.05	14.21	12.13	12.42	11.74	6.52	5.84	8.51
Os02g0790500	33569391	33573165	3775	11.68	13.25	7.13	23.69	20.77	19.06	39.27	55.36	31.6	115.78	103.12	81.92	196.41	179.34	131.05	9.13	5.67	7.7	22.28	22.4	22.47	75.2	48.33	51.59	87.33	83.51	76.43	151.96	148.89	140.36
Os02g0795100	33804921	33806513	1593	0.05	0.09	0.08	1.2	1.06	1.02	0.26	0.34	0.36	0.12	0.15	0.24	0.04	0.06	0.04	0.02	0.06	0.02	0.91	0.53	0.63	0.61	0.34	0.26	0.25	0.14	0.18	0.24	0.49	0.04
Os02g0795850	33836943	33837607	665	0.55	0.27	0.28	4.19	4.07	3.93	2.29	3.5	2.72	0.83	2.19	0.96	0.81	1.01	0.76	1.04	0.63	0.5	4.21	5.54	5	2	2.77	3.03	2	2.11	1.64	0.12	0.12	1.22
Os02g0799000	34026274	34030282	4009	18.1	31.77	26.54	79.68	98.14	82.57	114.44	103.42	139.84	153.81	158.61	143.93	186.28	154.4	192.35	42.84	29.29	33.35	72.98	92.02	75.93	88.06	105.78	110.49	164.12	133.25	173.87	187.58	183.82	193.73
Os02g0799700	34058141	34059033	893	0.81	0.64	0.38	4.63	3.61	4.8	6.11	5.56	4.12	8.57	8.59	12.17	5.61	7.88	8.15	2.61	1.13	1.18	5.73	11.1	12.74	4.5	7.93	9.25	13.84	11.94	12.71	12.63	14.03	11.92
Os02g0814800	34913714	34915475	1762	4.6	5.97	5.94	9.71	11.09	13.07	12.13	9.77	10.86	7.66	6.62	8.98	4.57	4.63	4.83	9.76	5.24	8.19	9.38	11.51	16.04	8.04	12.29	10.14	8.46	8.79	8.38	5.36	6.07	7.08
Os02g0815100	34920542	34921736	1195	0.02	0	0.03	0.6	0.73	0.79	0.48	0.86	0.78	0.33	0.08	0.39	0.27	0.36	0.4	0.03	0	0.1	0.03	0.68	1.33	0.35	0.58	0.26	0.95	0.29	1.06	0.03	0.48	0.34
Os02g0825033	35433749	35435099	1351	0.23	0.27	0.4	9.22	7.82	8.2	6.99	7.22	8.64	7.63	6.11	3.95	7.43	5.57	8.77	0.05	0	0.03	0	0.11	0.03	0.06	0.05	0	0	0.03	0	0	0	0
Os03g0107700	470350	471075	726	13.71	29.39	12.93	91.83	116.7	109.91	212.27	214.78	198.97	302.58	240.93	283.24	520.93	527.87	347.03	12.81	13.69	20.34	84.21	68.76	51.88	131.93	162.31	176.51	229.83	207.94	236.91	452.55	373.25	380.15
Os03g0119700	1076133	1079259	3127	0.82	0.94	0.72	1.35	1.95	1.72	2.94	3.35	3.38	4.17	3.6	3.9	2.53	2.16	2.99	1.21	1.12	1.2	1.39	1.7	1.23	2.21	2.73	2.59	4.01	4.23	3.52	2.31	2.81	3.27
Os03g0125650	1462415	1466140	3726	0.07	0.02	0.07	0.29	0.45	0.43	0.89	1.08	0.65	0.87	0.76	0.91	1.28	0.87	1.87	0.03	0	0.11	0.22	0.16	0.39	1.12	0.85	1.13	1.02	0.94	0.86	0.92	1.3	0.98
Os03g0129400	1667248	1667899	652	2.46	6.06	5.35	15.39	11.97	11.61	14.12	16.24	12.61	8.15	11.32	8.06	3.15	4.32	6.6	3.33	2.64	2.53	9.9	10.73	10.81	9.04	10.39	6.8	5.98	5.62	6.44	3.29	4.43	4.34
Os03g0133000	1862381	1864245	1865	4.21	4.52	4.86	11.75	12.38	13.45	16.74	16.84	17.11	22.25	22.34	26.53	15.82	21.66	20.58	8.95	5.06	5.65	9.5	11.98	8.51	13.97	17.75	14.21	17.47	18.84	15.13	19.02	28.45	18.71
Os03g0133650	1882278	1883708	1431	1.07	1.94	1.42	4.88	5.82	5.93	14.89	13.05	16.18	21.36	20.22	25.75	21.25	26.27	34.23	2.9	2.04	1.64	6.01	6.11	9.31	15.14	19.11	15.28	22.92	23.06	22.68	26.32	25.43	30.44
Os03g0136700	2015648	2016273	626	1.99	2.46	2.22	5.65	5.25	4.84	3.85	3.96	4.8	3.71	4.89	4.3	6.32	6.67	5.07	3.93	5.51	3.22	3.88	6.25	5.61	3.26	3.93	3.95	4.23	5.48	7.1	6.01	6.56	5.06
Os03g0137750	2075564	2077454	1891	0.25	0.18	0.23	2.76	2.32	4.1	6.22	5.3	4.42	4.06	3.29	2.6	2.94	3.39	2.87	0.38	0.45	0.16	3.34	3.27	3.52	5.18	5	4.49	5.29	4.54	4.8	5.31	3.55	3.45
Os03g0145775	2542773	2543266	494	0	0.18	0.06	1.97	1.9	0.99	1.48	1.47	0.97	1.79	1.17	0.57	2.13	0.73	1.9	0.26	0.13	0	1.59	1.52	2.7	1.19	1.03	2.05	1.42	1.27	1.25	0.59	2.47	1.64
Os03g0147001	2613684	2615443	1760	0.78	0.42	0.44	2.93	2.75	4.24	5.86	5.29	5.27	7.45	5.71	5.57	7.43	4.99	8.03	0.56	0.51	0.39	2.33	3.34	4.52	5.98	6.33	6.18	5.94	6.15	5.57	5.86	7.88	5.32
Os03g0152000	2866379	2868145	1767	2.85	0.63	0.49	8.14	9.88	11.64	25.21	35.63	21.74	41.03	31.54	52.8	70.87	60.66	72.02	0.8	1.02	0.33	15.6	9.46	7.06	27.09	28.51	33.28	38.07	39.26	50.88	91.66	80.24	76.61
Os03g0156600	3046791	3047782	992	0.1	0.29	0.11	3.43	3.12	2.91	4.86	6.52	4.43	9.27	5.46	6.59	13.98	11.16	21.09	0.39	0.15	0.08	3.03	1.43	2.69	3.49	4.71	4.11	9.9	7.35	7.85	21.66	19.7	22.95
Os03g0158250	3116032	3119791	3760	0.6	0.4	0.89	4.6	3.85	3.64	2.71	2.22	2.73	1.74	1.52	1.23	1.28	1.65	2.09	0.52	0.85	0.43	4.57	3.06	3.53	1.86	1.61	1.96	2.26	2.14	2.27	2.3	2.62	2.6
Os03g0159900	3195766	3196656	891	11.61	8.13	10.64	18.58	24.78	24.33	38.84	40.41	45.46	88.35	90	92.97	82.63	58.37	103.5	14.03	9.37	9.17	30.78	25.43	26.79	63.73	59.26	62.51	99.93	102.35	112.67	168.89	133.21	169.17
Os03g0168800	3707189	3708497	1309	2.5	0	0	0	0	0	0.05	0	0.05	0	0	0	0.76	0	0	0	0	0	0.03	0	0	0.03	0.07	0.03	0.05	0	0.03	0	0	0.03
Os03g0178066	4119985	4122323	2339	0.9	0.45	0.35	1.46	2.3	2.09	0.3	0.59	0.69	0.49	0.16	0.59	0.22	0.24	0.14	1.4	1.24	0.33	1.71	1.67	1.69	0.89	0.91	0.49	0.81	0.66	0.2	0.2	0.34	0.3
Os03g0180800	4232004	4233038	1035	0.21	0.73	0.69	3.39	6.5	8.58	9.99	4.44	3.95	5.12	1.99	10.25	1.7	3.94	2.16	0.62	0.37	0.57	1.77	2.49	1.48	4.75	4.03	2.9	2.49	2.46	2.29	1.06	2.13	2.31
Os03g0181100	4248884	4249820	937	8.81	9.64	16.43	52.82	89.26	82.07	96.72	85.49	144.1	71.28	51.57	99.4	36.29	39.27	44.23	10.05	7.12	8.55	37.45	39.46	25.21	44.86	73.97	66.05	61.55	64.61	89.48	50.3	45.67	57.86
Os03g0183300	4372266	4373460	1195	104.14	81.47	116.89	179.49	185.46	240.38	372.16	459.23	319.88	542.23	516.08	521.24	756.29	702.18	475.22	159.28	98.69	118.37	296.37	275.42	293.07	480.17	433.39	528.49	569.78	510.75	490.1	561.14	556.96	556.59
Os03g0183950	4403876	4407943	4068	0	0	0	0.19	0.71	0.47	0.6	0.52	0.61	0.92	0.5	0.52	0.22	0.43	1.05	0	0.05	0.03	0.26	0.2	0.24	0.59	0.31	0.91	0.48	1.25	1.1	1.13	0.66	0.85
Os03g0188500	4634963	4635591	629	3.48	1.35	0.98	8.36	15.62	19.19	32.78	33.97	31.46	66.63	34.4	91.58	122.93	72.11	93	2.8	0.7	0.64	11.32	12.29	8.01	23.99	51.16	33.48	58.74	61.63	58.5	108.68	99.79	141.22
Os03g0189300	4665311	4666944	1634	0.03	0.04	0.11	0.4	0.44	0.36	0.36	0.41	0.43	0.38	0.17	0.35	0.18	0.25	0.49	0.45	0.16	0.32	0.31	0.34	0.43	0.57	0.71	0.41	0.48	0.34	0.22	0.11	0.69	0.14
Os03g0192550	4820592	4821406	815	1.02	0.89	2.35	5.96	9.48	7.4	6.34	7.32	7.65	10.71	8.63	7.26	12.02	10.05	10.63	2.2	2.21	1.41	9.1	9.88	13.8	11.21	8.98	10.65	9.91	9.61	12.77	12.89	13.54	10.46
Os03g0199200	5218194	5219643	1450	1.24	0.81	0.92	2.55	2.11	2.28	2.52	2.86	2.62	2.3	2.28	2.35	3.96	3.72	2.4	0.66	0.81	0.88	1.31	1.87	1.7	2.08	2.23	2.09	3.23	2.86	3.06	3.32	4.82	4.79
Os03g0213200	5900087	5902461	2375	3	4.2	2.7	12.21	10.56	11.08	10.02	11.92	11.39	14.99	12.13	9.39	13.05	13.2	14.53	4.93	4.43	4.22	6.13	10.08	10.08	9.72	10.09	11.57	14.77	13.31	11.73	11.63	12.86	14.66
Os03g0217900	6203132	6203995	864	14.6	14.34	16.08	5.29	4.92	6.06	4.18	3.78	1.7	1.97	2.46	2.79	1.18	0.91	1.26	12.91	10.88	10.79	5.96	4.19	4.29	6.77	4.58	5.17	2.13	3.39	2.81	1.71	2	0.74
Os03g0221600	6377132	6379856	2725	2.4	2.13	1.79	4.84	6.26	4.43	9.06	7.89	7.58	10.65	9.74	11.26	14.38	17.68	24.3	2.58	3.13	2.85	5.31	6.39	6.24	7.29	8.29	8.69	11.25	11.93	12.24	22.08	23.02	23.1
Os03g0225100	6545153	6546478	1326	15.83	12.61	22.33	39.58	47.19	80.67	147.87	127.95	133.95	125.21	100.1	121.45	86.47	107.23	85.95	26.26	17.72	22.07	91.25	71.55	84.85	74.51	86.09	117.55	134.57	124.69	136.22	130.37	102.79	114.29
Os03g0231700	6950861	6957390	6530	7.7	4.53	3.16	14.45	10.79	11.27	11.08	14.42	12.32	9.12	9	9.25	10.09	9.87	9.55	4.62	3.89	3.92	11.44	14.71	12.73	11.17	11.98	12.25	13.73	10.56	12.77	10.55	10.98	14.01
Os03g0241300	7480379	7483234	2856	41.79	56.44	44.61	99.5	121.17	100.17	140.98	139.79	170.11	216.01	190.7	252.18	419.6	441.52	461.34	64.02	46.71	48.08	100.6	101.95	89.65	102.37	143.15	129.89	231.35	210.09	250.49	452.6	453.89	478.22
Os03g0242300	7519754	7521478	1725	76.29	102.57	122.18	27.09	34.15	30.67	11.49	10.04	9.99	14.48	11.65	15.05	23.77	23.2	28.33	187.32	91.72	85.66	29.91	39.11	36.64	13.48	13.09	13.22	12	12.53	15.13	19.17	35.58	28.26
Os03g0247200	7788798	7789593	796	3.97	4.67	5.35	10.78	10.3	9.08	11	9.58	8.44	12.98	10.93	8.22	15.84	22.52	17.03	6.39	5.17	7.59	11.54	8.44	11.55	10.82	10.4	13.01	10.77	9.76	10.14	13.08	15.57	14.94
Os03g0265900	8789242	8790378	1137	14.41	30.45	10.79	65.16	46.73	58.02	116.29	116.96	135.29	241.51	232.37	232.78	371.64	377.25	390.85	8.19	22.49	17.41	69.56	54.83	66.33	154.69	136.38	140.78	263.69	258.36	276.92	398.69	399.95	419.44
Os03g0267850	8870459	8871807	1349	0.45	0.13	0.05	2.75	2.14	2.51	2.27	2.97	2.9	3.84	2.75	3.31	6.93	10.03	9.8	0.38	0.33	0.05	2	1.31	3.39	3.4	2.59	2.85	3.14	4.03	4.05	10.14	8.03	4.76
Os03g0271350	9074669	9075729	1061	0	0	0	2.91	4.8	2.68	5.96	8.78	4.78	8.95	6.58	5.66	8.44	11.1	12.12	0	0	0	3.23	3.81	3.5	6.19	3.89	5.47	8.01	8.78	8.76	14.9	11.89	9.65
Os03g0278250	9446247	9448379	2133	0.64	0.78	0.59	3.34	7.17	4.26	7.39	10.36	8.33	7.82	7	10.73	12.23	9.97	18.8	0.39	0.45	0.39	2.99	3.61	3.53	6.2	10.41	7	14.23	12.81	10.9	15.98	21.2	16.26
Os03g0278300	9449358	9453031	3674	20.34	20.99	19.76	35.89	46.13	39.36	46.48	48.65	49.23	63.35	59.88	54	83.83	99.99	90.87	22.92	17.74	19.29	31.07	36.49	31.49	40.04	50.71	42.13	59.48	51.82	60.77	90.42	83.62	89.83
Os03g0281466	9632645	9635529	2885	0.84	1.17	1.17	5.98	6.4	5.71	8.53	7.72	9.4	9.2	6.95	9.1	12.03	11.82	14.42	1.16	1.43	1.37	5.41	5.66	6.21	6.47	8.71	8.69	11.2	10.78	12.41	14.31	17	19.22
Os03g0282300	9683383	9684918	1536	0	2.74	0	0	0	0	0	0.02	17.28	0.07	0	0.02	0	12.52	4.16	0	0.04	0.13	0	0	0	0.07	0	0.02	0.02	0.02	0.07	0	0	0.07
Os03g0285200	9827520	9828763	1244	1.09	1.19	1.61	4.81	7.32	5.59	6.71	7.03	8.25	17.29	13.3	14.07	13.44	9.68	19.35	1.28	1.35	1.92	6.14	5.71	6.61	6.12	7.02	8.41	14.51	12.82	13.11	15.6	16.67	17.03
Os03g0292100	10163441	10165442	2002	14.61	17.06	18.56	44.36	67.44	56.82	75.62	74.47	96.22	126.75	139.85	147.68	172.97	124.26	204.64	20.69	13.79	13.83	46.2	45.9	36.47	72.99	94.31	84.35	134.46	129.82	155.91	236.29	195.36	218.62
Os03g0302800	10677797	10678946	1150	1.21	1	1.1	7.35	13.49	16.57	34.34	38.21	34.56	29.53	25.48	30.9	27.5	37.15	25.24	1.2	0.55	0.65	11.38	11.88	8.17	11.65	29.29	18.25	10.6	16.96	15.31	14.95	25.39	12.71
Os03g0303100	10692333	10693906	1574	28.5	10.04	11.63	5.79	4.27	5.41	4.78	9.69	2.54	1.39	3.1	1.63	11.17	9.49	0.86	7.11	12.47	7.61	6.31	6.36	6.55	12.07	6.02	7.44	4.36	3.42	2.08	1.33	2.8	1.24
Os03g0307600	10949519	10951840	2322	0.01	0.09	0.21	1.3	1.26	1.67	0.83	1.3	1.49	0.98	0.6	0.75	1.52	1.17	2.12	0.15	0.08	0.13	1.07	1.18	1.67	0.76	1.05	0.66	0.77	1.02	0.93	1.25	2.65	2.06
Os03g0311000	11094854	11095905	1052	14.02	12.9	16.85	32.8	44.4	59.43	52.07	57.6	60.03	58.76	42.81	63.63	93.92	84.57	115.6	30.91	18.3	15.98	41.94	68.22	55.05	50.03	73.58	73.72	74.8	71.42	92.33	99.17	121.21	119.24
Os03g0315400	11326096	11328222	2127	0.78	1.68	1.32	5.5	9.4	11.11	23.1	27.79	29.58	36.4	29.27	45.14	39.87	34.67	33.35	2.1	1.37	1.4	5.72	6.48	6.32	11.64	22.57	11.86	26.78	26.88	29.04	34.16	39.47	45.26
Os03g0319000	11497788	11498619	832	1.35	1.43	1.63	2.83	4.6	5	23.28	13.36	16.22	24.93	21.43	42.93	23.3	39.77	35.78	3.19	2.09	1.25	4.12	4.36	6.8	21.76	29.71	17.46	29.02	25.48	45.81	38.86	24.88	48.37
Os03g0323600	11730721	11731577	857	10.54	9.43	16.65	33.27	29.71	37.23	88.64	106.63	98.36	156.21	144.08	149.99	208.3	187.48	159.13	24.51	15.1	14.52	34.12	45.99	59.96	105	107.24	131.2	192.97	184.73	188.72	228.91	236.41	175
Os03g0331700	12223921	12226096	2176	17.92	23.39	21.94	42.47	55.01	44.54	63.23	54.59	51.59	49.47	42.35	52.24	56.68	60.2	42.65	30.91	15.58	18.26	23.77	38.06	38.23	31.5	47.74	45.01	52.66	46.69	54.32	35.86	44.28	53.59
Os03g0334951	12382075	12385261	3187	0.12	0.11	0.02	0.7	0.81	0.64	0.92	1.37	1.81	1.61	1.04	1.54	1.38	1.35	2.07	0.12	0.12	0.18	0.63	0.7	1.38	0.9	2.66	2.44	2.97	2.2	2.15	2.37	2.85	2.81
Os03g0339900	12630705	12635182	4478	2.26	2.39	2.45	4.28	5.82	5.59	5.9	5.21	8.89	12.89	15.66	14.9	22.39	27.59	31.46	4.06	4.09	2.54	5.98	4.41	5.53	7.23	6.47	5.48	11.05	12.88	17.86	30.17	15.22	20.38
Os03g0342900	12766488	12768878	2391	31.1	26.41	28.1	79.26	77.46	101.4	156.67	177.42	137.94	175.56	147.84	219.81	242.21	236.21	166.95	22.48	25.35	27.15	135.96	108.61	119.17	136.33	140.29	180.13	272.81	293.44	271.92	279.16	252.35	312.63
Os03g0344232	12820585	12821849	1265	0	0	0.08	0.82	0.82	1.69	1.09	1.21	0.84	0.67	0.21	0.6	0.4	0.5	0.25	0.18	0.04	0	0.54	0.31	1.34	0.76	1.49	1.1	1.66	0.61	0.8	0.18	1.35	0.65
Os03g0353400	13283192	13284513	1322	35.78	37.36	35.23	190.58	258.92	226.61	461.37	510.37	455.66	607.33	571.73	589.76	795.9	859.92	738.99	38.58	39.09	40.27	240.16	214.38	189.42	396.62	492.57	491.5	682.72	680.6	734.75	1057.41	964.19	1002.11
Os03g0392250	15747273	15751003	3731	0.13	0.02	0.1	0.66	0.59	0.64	0.89	1.33	1.35	1.12	0.87	1.12	2.35	1.72	2.7	0.09	0.05	0.01	0.68	0.7	1.04	0.58	0.88	0.74	1.45	1.12	1.07	2.89	2.46	2.19
Os03g0421250	17548967	17550443	1477	0	0.1	0.1	0.48	1.13	1.14	0.97	1.09	1.71	2.53	1.26	2.36	5.23	3.38	4.32	0.17	0.07	0	0.86	0.75	0.99	1.32	1.24	0.76	1.72	1.48	1.95	4.39	3.45	2.94
Os03g0437200	18435990	18437086	1097	0.05	1.54	0.56	5.62	10.52	7.65	18.97	8.53	12.68	22.08	7.68	27.65	5.35	24.85	20.23	0.96	1.1	1.98	2.72	7.13	7.7	11.1	19.96	10.97	13.68	17.35	10.94	7.59	12.25	12.74
Os03g0441050	18638648	18639573	926	0.25	0.16	0.33	5.82	6.59	8.37	2.38	4.81	6.11	8.76	3.19	6.65	3.65	4.87	10.25	0.51	0.34	0.22	2.58	6.11	7.08	4.82	7.39	3.8	7.3	7.08	4.92	5.85	9.09	8.18
Os03g0581200	21338354	21340262	1909	3.03	2.12	1.62	0.99	0.89	0.78	0.51	0.71	0.47	0.31	0.37	0.18	0.32	0.38	0.13	0.98	1.77	1.42	0.45	0.95	0.75	0.41	0.66	0.43	0.29	0.45	0.28	0.17	0.22	0.24
Os03g0606333	22745389	22746775	1387	0	0	0	1.77	0.83	1.08	0.55	1.4	0.88	0.44	0.24	0.47	0.15	0.34	0.62	0	0.07	0	2.03	1.07	2.55	1.3	1.27	1.26	1.34	0.91	0.91	0.68	1.2	1.11
Os03g0659400	25805332	25810838	5507	14.34	19.08	18.49	27.85	47.59	39.71	35.47	35.98	36.3	47.94	44.9	58.55	98.69	87.73	108.94	26	17.4	17.11	28.92	33.27	27.07	31.83	41.19	37	55.72	55.14	64.4	133.12	140.37	142.52
Os03g0679800	26959732	26970464	10733	0.5	0.18	0.29	1.12	1.42	2.12	1.51	1.63	2.81	6.4	6.12	8.91	21.36	29.69	31	0.59	0.61	1.27	4.67	3.5	3.59	3.41	3.12	2.32	13.04	12.47	16.07	61.95	41.85	72.71
Os03g0734500	30082333	30082953	621	0.27	0.1	0.2	4.24	6.45	9.82	9.4	5.85	8.19	11.42	4.44	11.24	7.45	8.16	11.33	0.36	0.15	0.55	6.44	3.78	2.98	3.84	7.49	6.01	12.84	10.13	10.23	10.76	10.88	12.04
Os03g0741100	30406830	30409342	2513	4.81	15.33	9.46	19.91	38.89	39.27	54.38	35.31	36.63	38.14	25.33	53.73	22.97	30.94	28.74	21.55	9.36	12.17	10.75	23.19	10.46	22.85	47.19	28.99	35.06	27.63	33.08	24.66	33.29	33.12
Os03g0749000	30830441	30831935	1495	0	0	0	0.49	0.52	0.48	0.95	0.5	0.53	1.34	0.54	0.59	1.74	1.06	2.15	0	0	0	0.95	0.87	0.32	1.19	0.87	1.32	1.82	1.78	1.87	1.86	2.3	1.57
Os03g0764100	31604982	31606215	1234	61.01	83.72	113.22	196.88	262.84	348.59	461.51	387.39	460.53	605.13	574.76	675.02	565.61	564.62	699.77	145.47	65.79	76.88	290.45	297.67	281	284.49	399.38	374.1	637.98	612.14	689.45	940.48	756.19	1011.09
Os03g0764550	31630194	31630884	691	2.49	2.06	1.56	5.35	5.52	5.1	1.93	2.76	2.5	2.6	2.37	3.67	3.37	2.19	3.15	4.67	2.02	2.55	4.75	5.57	6.91	2.05	2.21	3.23	2.57	3.55	2.44	2.42	2.16	2.97
Os03g0766800	31758042	31758599	558	18.63	23.51	31.82	70.77	114.71	88.22	160.29	116.02	194.59	248.51	296.57	331.71	284.58	175.47	305.66	27.39	30.92	32.35	119.27	86.42	66.86	123.97	180.49	138.73	261.38	253.63	361.87	348.69	235.69	305.89
Os03g0773000	32028145	32029878	1734	12.57	6.52	9.01	42.46	46.5	72.69	140.27	148.6	155.42	171.07	166.86	199.69	169.15	174.16	192.93	4.15	6.28	4.43	64.3	63.93	70.75	79.43	104.47	113.14	139.38	132.44	128.62	136.97	161.23	168.95
Os03g0783051	32454422	32455766	1345	0.71	0.26	0.57	0.05	0.02	0.02	0.02	0.02	0	0.03	0	0.22	0.1	0.03	0	0.27	0.39	0.12	0.15	0.25	0	0.08	0.02	0	0.08	0.15	0	0	0.05	0
Os03g0788700	32780139	32782701	2563	0.7	0.81	0.41	2.45	2.5	2.49	3.42	4.2	3.89	3.78	2.8	4.96	6.49	7.29	8.77	0.44	0.3	0.22	2.44	2.01	3.13	3.54	2.57	3.24	4.83	5.07	5.03	8.87	9.21	9.02
Os03g0796950	33188254	33191617	3364	0.12	0.03	0	0.99	1.4	1.31	0.59	0.69	0.52	0.68	0.36	0.1	0.07	0.22	0.96	0	0	0.03	0.97	1.03	0.67	0.57	1.05	1.22	0.73	0.55	0.89	0.7	0.67	0.22
Os03g0799801	33338894	33339732	839	0.03	0	0	0.82	1.49	0.73	0.53	0.22	0.8	0.12	0.22	0.15	0	0.47	0.07	0.19	0	0.15	1.25	0.93	1.05	0.29	0.79	0.08	0.12	0.41	0.12	0.46	0.32	0.2
Os03g0802500	33482291	33484111	1821	7.78	11.78	8.27	28.81	22.04	31.14	158.64	143.96	128.79	361.29	294.77	351.06	487.42	468.5	538.98	5	8.42	6.85	43.55	24.24	63.8	149.65	133.98	155.62	299.29	318.34	309.51	621.17	870.51	782.74
Os03g0807000	33722011	33724850	2840	1.21	2.5	1.87	4.6	3.68	5.38	12.3	11.49	12.83	23.7	22.64	22.51	18.51	23.36	23.96	2.35	2.12	2.26	5.62	5.07	6.27	10.34	11.81	11.47	22.45	21.89	23.44	23.16	19.23	23.39
Os03g0812300	34034393	34035101	709	3.21	3.03	4.09	10.03	10.9	9.63	5.9	6.49	5.32	8.44	7.01	7.11	7.07	7.65	8.14	5.28	3.89	4.06	8.74	9.11	7.98	6.64	5.67	5.66	6.43	5.86	5.58	4.58	6.51	7.32
Os03g0815100	34166100	34167521	1422	64.4	111.62	87.38	272.57	354.5	267.79	608.5	538.03	604.6	1087.99	982.54	1202	1242.24	1079.21	1101.13	97.77	72.43	80.39	248.2	262.02	235.78	380.03	456.84	456.24	1211.37	1085.73	1314.62	1634.12	1284.11	1768.45
Os03g0820400	34427704	34428391	688	0.73	1.23	1.88	6.65	11.78	19.19	43.29	27.71	38.57	50.03	33.08	73.04	113.83	131.8	66.41	2.46	1.98	0.59	2.34	16.35	5.2	14.64	28.64	23.97	41.24	36.08	44.72	94.08	102.68	102.43
Os03g0823400	34567109	34568087	979	2.13	1.59	1.66	5.45	3.19	5.85	44.49	89.24	46.17	160.12	187.58	164.53	240.73	217.36	179.53	1.02	0.8	1.31	8.11	8.88	12.61	124.72	78.72	108.68	140.7	179.03	134.1	285.61	221.21	238.69
Os03g0835150	35090847	35091639	793	8.21	9.95	7.98	32.94	23.63	44.34	64.71	67.44	66.04	140.61	115.64	92.15	152.12	186.72	216.99	3.79	7.11	5.62	38.38	21.26	23.89	81.56	50.79	66.53	72.11	94.11	86.55	210.7	180.66	145.02
Os03g0835300	35100108	35101692	1585	0.61	1.07	0.76	1.82	1.89	2.47	2.32	2.29	1.88	1.32	1.19	1.5	0.68	0.85	0.8	0.99	1.22	1	2.55	1.87	1.95	1.46	2.1	1.32	1.65	1.89	1.78	0.83	1.37	0.94
Os03g0847800	35647670	35650832	3163	10.71	10.08	10.48	22.21	25.12	23.95	23.31	22.42	28.87	30.31	28.74	33.02	40.08	35.33	41.64	10.32	9.45	10.74	24.8	18.48	18.32	26.9	25.9	20.82	25.58	29.75	34.63	37.3	38.84	37.11
Os03g0853900	35970792	35973334	2543	5.08	5.93	5.86	14.86	12.16	13.71	12.45	19.97	11.59	15.01	10.39	9.72	8.21	10.56	15.56	7.74	7.62	7.99	12.06	12.49	13.18	14.28	14.52	15.58	14.19	15.62	17.55	14.25	21.66	17.99
Os03g0861900	36384914	36390090	5177	2.33	3.15	2.83	5.81	5.7	6.15	7.01	7.12	6.45	5.62	4.39	4.15	4.48	3.88	4.82	2.85	3.52	3.38	6.66	8.84	8.62	6.41	7.79	7.52	6.71	5.95	6.04	5.52	6.39	6.16
Os04g0121900	1325252	1327635	2384	1.21	0.82	1.02	0.31	0.3	0.39	0.23	0.33	0.1	0.28	0.32	0.14	0.57	0.32	0.11	0.31	0.15	0.07	0.17	0.13	0.06	0.12	0.17	0.11	0.15	0.07	0.1	0.01	0.03	0.12
Os04g0128900	1813960	1816070	2111	2.78	0.6	0.83	6.62	10.03	12.78	32.71	27.94	30.56	60.29	69.54	96.08	64.96	99.71	119.13	0.44	1.04	0.83	13.68	8.46	6.72	17.75	14.09	20.46	40.18	61.43	59.26	166.62	102.35	127.06
Os04g0153200	3648163	3650213	2051	2.15	0.21	0.06	0	0	0	0.21	0.14	0	0.05	0.05	0	0.03	0.02	0	0.05	1.28	0.81	0.28	0.21	0.52	0.45	0.14	0.56	0.07	0.1	0.08	0.11	0.03	0.03
Os04g0162701	4314795	4316249	1455	2.33	1.98	2.27	0.55	0.73	0.5	0.63	0.6	0.45	0.19	0.64	0.07	0.11	0.15	0.07	1.72	1.44	0.58	0.42	0.23	0.76	0.32	0.11	0.2	0.2	0.07	0.08	0.15	0.12	0.08
Os04g0172100	4915137	4916720	1584	1.79	2.69	2.14	4.76	4.72	5.3	1.88	1.95	3.39	0.8	0.82	0.42	0.52	0.56	0.51	5.11	4.92	3.79	4.49	5.85	6.91	1.7	2.01	1.96	1.35	0.87	1.08	0.39	0.39	0.47
Os04g0234500	9072024	9072652	629	0	0	0	1.01	1.17	2.13	0.95	1.81	1.67	1.22	0.68	1.4	1.11	0.16	1.73	0.56	0	0.08	2.12	1.46	3.31	1.64	2.61	1.65	3.67	0.7	3.31	6	5.15	8.13
Os04g0259200	10470563	10472410	1848	2.91	3.7	3.46	1.19	0.85	1.19	0.48	0.49	0.81	0.64	0.34	0.2	0.14	0.23	0.44	2.16	2.96	2.45	1.01	0.99	0.95	0.71	0.5	0.49	0.34	0.12	0.21	0.19	0.17	0.26
Os04g0286500	12385421	12387320	1900	1.2	1.27	1.33	2.85	3	3.64	1.59	2.63	1.5	1.46	1.07	1.01	1.26	1.38	1.1	1.82	1.02	1.25	2.74	3.31	2.77	1.55	1.31	1.28	1.13	1.56	1.69	1.52	1.66	1.01
Os04g0306400	13802278	13803456	1179	35.34	59.25	54.79	92.17	113.28	88.72	120.25	116.77	143.05	152.66	160.64	159.67	176.56	184.56	171.38	72.51	39.91	52.34	77.87	92.86	97.77	126.74	133.25	134.81	162.72	169.62	176.11	236.04	220.42	261.06
Os04g0349650	16662508	16664437	1930	0.81	1.02	0.92	2.4	3.15	4.47	3.63	3.47	5.43	1.33	1.57	1.8	1.26	1.4	1.04	1	0.57	0.94	2.21	1.86	2.48	2.03	5.23	2.21	2.4	1.52	1.62	1.25	1.24	0.76
Os04g0372700	18168726	18170981	2256	36.63	46.74	52.88	70.57	115.59	137.62	192.11	171.97	221.99	161.11	150	224.07	176.72	190.82	146.68	83.81	39.12	46.44	96.29	142.24	93.14	184.39	287.6	229.02	235.68	243.34	284.27	303.71	307.29	270.45
Os04g0385600	18905542	18907154	1613	0.62	0.21	0.45	1.92	2.23	3.52	5.99	5.55	4.77	7.39	5.41	11.51	13.17	15.99	12.02	0.27	0.46	0.3	2.17	2.11	1.97	3.09	4.52	4.16	6.91	9.19	12.5	18.09	12.1	14.99
Os04g0386650	18988688	18992884	4197	0.58	0.06	0.4	2.65	2.83	1.83	2.21	2.62	1.65	1.27	1.81	2.68	2.6	3.37	3.03	0.25	0.44	0.34	4.04	3.63	3.46	2.92	4.08	2.43	3.13	2.75	2.61	3.96	3.17	2.34
Os04g0394250	19379731	19382689	2959	0.28	0.42	0.29	1.01	1.09	1.61	2.39	2.09	1.7	1.18	1.11	2.44	2.32	1.56	1.95	0.18	0.16	0.16	1.25	0.95	1.17	1.42	1.92	1.46	2.54	1.83	2.07	1.75	2.62	2.84
Os04g0398700	19693167	19694275	1109	0.19	0.46	0.32	1.31	2.11	1.39	2.28	2.04	2.97	1.44	0.74	1.38	1.37	0.8	0.84	0.15	0.26	0.14	2.05	2.16	1.81	1.93	2.78	1.78	2.37	2.08	1.73	0.52	1.38	1.41
Os04g0412300	20372912	20377754	4843	2.7	4.8	3.6	7.54	16.51	9.85	11.4	9.5	9.36	7.93	6.78	9.19	6.04	7.46	7.27	7.05	3.07	3.45	6.09	6.95	5.42	4.91	7.21	5.69	4.77	4.25	5.22	5.22	5.87	5.55
Os04g0429900	21319691	21320542	852	5.24	5.14	5.15	12.06	10.69	12.98	17.94	19.08	13.7	25.44	21.16	22.08	31.35	29.92	32.86	5.29	5.2	6.65	11.47	13.7	13.05	16.57	15.38	17.72	28.27	26.74	25.69	30.71	28.45	39.46
Os04g0436800	21725407	21728228	2822	0.82	0.86	0.56	1.56	1.93	1.5	1.66	1.77	1.52	0.94	1.27	1.28	0.87	0.4	0.65	1.33	1.08	0.9	1.13	1.42	1.59	1.3	1.6	1.24	1.77	1.77	1.26	0.67	0.78	1.31
Os04g0445150	22201022	22201649	628	1.69	2.6	0.94	6.63	7.58	4.15	3.15	3.47	5.67	2.93	1.91	4.42	3.72	4.14	3.17	3.54	1.75	2.54	8.39	11.26	10.61	4.62	4.29	6.06	4.67	5.94	6.25	5.15	6.74	8.49
Os04g0447700	22323860	22326881	3022	5.8	12.12	7.74	17.17	25.21	18.23	42.45	25.72	26.6	23.88	19.01	37.57	28.56	17.52	30.24	15.68	14.44	15.48	8.22	14.29	20.96	25.57	33.16	30.54	27.07	22.85	27.77	17.36	26.4	26.74
Os04g0448550	22353818	22355210	1393	1.27	2.41	2.34	5.69	6.25	5.85	5.84	4.71	6.53	5.99	4.49	7.41	8.39	7.78	9.48	4.06	3.04	2.26	6.38	7.57	6.74	6.19	9.22	9.75	8.68	10.02	10.62	13.33	12.75	20.63
Os04g0449000	22377034	22379345	2312	2.18	1.39	1.52	7.39	8.95	9.54	8.29	9.4	7.35	7.97	7.19	9.8	9.92	8.92	10.28	2.57	1.93	1.74	9.96	11.79	12.18	8.08	8.54	11.5	13.96	11.91	15.02	13.15	12.64	16.1
Os04g0461600	23059610	23060936	1327	3.15	2.21	2.25	4.7	8.69	6.55	7.4	8.59	6.55	4.41	5.72	9.34	6.76	8.17	4.2	1.33	1.06	1.54	1.33	1.65	1.55	4.39	4.38	2.58	4.01	5.27	2.5	3.94	4.3	2.02
Os04g0463700	23148230	23151738	3509	6.08	5.5	5.04	13.72	13.02	12.96	15.75	15.72	15.1	28.62	28.27	29.04	55.2	56.16	55.73	7.04	6.21	6.87	15.18	12.7	13	17.11	13.94	16.01	28.01	28.89	29.87	65.44	54.15	67.26
Os04g0482700	24129561	24133261	3701	5.16	8.24	6.13	15.22	12.91	16.16	11.67	12.11	15.97	7.69	6.55	9.13	8	7.05	8.11	11.93	10.45	9.84	15.35	15.23	18.71	10.56	13.19	12.39	9.84	9.5	9.99	6.18	8.3	8.83
Os04g0484850	24229260	24236490	7231	0.04	0.02	0.03	0.32	0.35	0.35	0.37	0.82	0.44	0.45	0.29	0.64	0.29	0.52	1.03	0.01	0.02	0.01	0.22	0.2	0.31	0.18	0.36	0.24	0.95	0.5	1.22	0.74	1.04	0.93
Os04g0491500	24560986	24566456	5471	0.49	0.33	0.25	1.04	0.94	1	1.13	1.57	1.23	0.57	0.65	0.7	0.54	0.45	0.47	0.45	0.47	0.2	0.64	0.65	0.64	0.76	0.84	1.03	0.83	0.68	0.53	0.56	0.68	0.55
Os04g0497000	24858099	24859658	1560	6.65	22.28	14.73	53.49	100.25	69.18	135.43	110.72	128.69	146.28	126.57	170.48	140.28	145.99	125.9	25.21	7.78	10.44	24.09	36.94	21.78	76.34	88.57	89.73	97.08	106.39	113.51	112.6	134.32	137.13
Os04g0514600	25708429	25712602	4174	3.8	7.92	6.59	13.31	23.94	16.65	25.53	22.85	29.16	40.79	28.84	36.26	30.55	32.82	38.35	7.67	4.34	4.22	5.99	11.16	5.72	15.79	24.82	19.93	23.68	19.92	23.06	26.24	26.43	26.44
Os04g0516550	25825339	25825664	326	0	0.46	0.19	8.07	9.5	9.58	22.38	14.76	14.32	19.75	11.99	11.72	8.12	4.24	9.17	0.88	0.39	0	5.63	10	9.57	8.92	15.36	18.18	17.26	13.22	11.54	7.59	9.58	13.12
Os04g0517100	25843041	25844875	1835	5.35	17.39	9.64	62.27	80.58	80.43	143.65	99.09	110	106.67	65.91	113.85	52.31	69.53	71.04	9.98	8.66	11.36	24.13	37.33	24.67	49.46	84.73	58.55	61.99	58.71	52.19	38.16	52.69	46.98
Os04g0540200	27027267	27029421	2155	3.98	4.86	7.01	20.15	10.9	20.54	21.47	18.73	27.23	23.47	25.46	31.49	14.02	12.86	18.91	7.49	3.92	5.03	26.51	25.95	26.37	14.15	14.65	16.95	24.52	20.81	18.02	15.75	9.79	15.19
Os04g0540300	27032815	27034819	2005	0.27	0.25	0.02	2.49	0.95	1.42	1.95	1.97	2.23	8.87	7.37	7.33	6.65	6.05	7.66	0.22	0.19	0.21	0.87	1.16	1.45	2.86	1.5	1.56	5.91	6.27	5.23	7.33	3.5	8.75
Os04g0540401	27033014	27034736	1723	0.52	1.03	0.52	5.32	5.16	5.31	4.07	4.45	5.03	4.11	3.96	3.62	7.24	3.02	7.9	1.79	1.02	0.84	5.21	5.37	4.69	4.65	5.25	5.6	8.14	5.93	6.42	7.04	9.69	10.07
Os04g0543033	27195011	27195450	440	0.44	0.48	1.26	5.84	7.32	8.42	8.72	10.66	4.8	5.8	5.58	3.63	7.47	7.4	5.56	1.53	0.72	0.42	9.47	11.49	11.37	7.63	7.91	11.49	6.24	7.65	6.63	5.99	6.94	8.19
Os04g0543100	27198225	27199027	803	0.03	0.08	0.08	0.86	0.94	0.57	1.34	1.81	1.27	1.1	0.53	0.62	1.67	1.19	2.48	0.52	0.75	0.12	2.25	1.71	1.34	1.29	0.49	1.17	2.75	2.12	2.95	1.04	2.28	1.68
Os04g0543900	27233362	27238105	4744	6.61	7.73	4.91	20.49	15.25	18.23	48.76	74.32	55.15	119.99	102.63	72.57	93.12	86.94	70.76	5.8	7.76	6.72	23.15	21.71	31.56	71.09	56.45	72.51	90.06	83.7	70.05	70.91	86.35	65.22
Os04g0546800	27371324	27372855	1532	19.76	43.21	39.6	77.45	84.16	95.63	178.19	136.98	167.4	135.8	123.61	173.23	100.55	86.18	99.07	37.71	43.5	57.01	91.36	77.02	87.89	85.77	118.27	114.05	179.54	167.83	161.98	93.46	98.65	116.65
Os04g0556400	27843255	27845708	2454	4.5	13.35	8.44	36.87	52.79	34.63	123.91	71.91	59.93	165.09	145.38	254.76	328.23	282.3	366.18	18.97	14.9	12.54	22.9	46.99	31.9	94.84	142.73	108.99	269.79	194.39	301.82	622.26	570.57	655.67
Os04g0556500	27848596	27850314	1719	7.35	12.52	12.32	20.19	24.44	25.48	46.35	39.33	33.29	83.92	66.2	79.94	96.61	100.81	95.74	18.17	12.14	9.51	23.55	31.79	29.36	33.5	45.82	40.27	114.7	91.66	108.43	247.91	149.82	182.2
Os04g0556600	27853304	27854961	1658	3.23	3.23	4.19	12.48	10.1	7.69	16.66	10.46	15.43	26.97	19.41	40.22	22.73	32.18	26.25	2.45	1.58	2.17	13.29	14.59	10.41	4.09	9.88	7.87	20.55	17.86	17.03	34.45	22.26	26.37
Os04g0568751	28574502	28575481	980	0.92	1.17	0.74	2.03	2.74	3.66	1.81	2.38	3.53	1.6	1.35	1.46	1.09	0.97	1.38	1.57	0.9	1.48	2.47	4.08	3.63	2.05	3.11	2.66	1.64	1.83	1.62	1.54	1.97	1.15
Os04g0570000	28672747	28677225	4479	0.01	0.04	0	0.37	0.57	0.27	0.22	0.26	0.03	0.21	0.42	0.07	0.69	0.51	0.3	0.01	0.03	0	0.35	0.28	0.46	0.32	0.11	0.18	0.29	0.14	0.09	0.24	0.11	0.4
Os04g0571600	28772448	28774623	2176	15.33	16.65	16.67	26.39	64.64	43.69	18.45	18.75	19.37	24.7	17.45	37.78	58.77	71.64	44.56	26.11	8.92	9.06	17.83	25.46	15.64	14.5	24.02	19.21	19.87	25.62	26.49	62	38.04	58.08
Os04g0572100	28809427	28812531	3105	1.5	1.75	1.23	3.18	4.91	3.67	1.59	1.56	2.2	1.91	1.39	1.88	6.33	5.22	7.31	2.94	1.08	1.61	3.61	4.67	3.23	2.04	3.22	1.69	2.58	2.44	2.97	9.12	7.41	12.87
Os04g0578833	29194841	29196932	2092	0.18	0.25	0.27	0.81	0.9	1.06	0.63	0.82	1.16	0.4	0.41	0.31	0.11	0.06	0.23	0.39	0.28	0.6	1.04	0.5	0.9	0.39	0.46	0.65	0.24	0.3	0.82	0.41	0.28	0.1
Os04g0583200	29465920	29467005	1086	1.15	1.41	0.96	9.24	7.67	10.08	31.98	39.44	31.64	74.95	70.8	69.44	103.56	83.85	82.25	0.83	0.56	0.93	14.44	10.87	16	59.87	42.33	55.29	93.75	95.14	91.17	127.75	119.26	106.62
Os04g0583900	29500955	29503774	2820	12.12	10.87	8.53	32.64	22.15	22.75	78.34	87.55	71.03	173.74	190.18	146.45	339.56	282.07	257.29	10.78	7.42	6.84	31.68	39.18	32.4	123.46	89.08	99.07	180.4	189.1	197.85	332.37	281.37	335.53
Os04g0584600	29531283	29535738	4456	42.74	49.8	47.41	106.43	114.05	105.45	162.8	159.16	177.15	246.36	262.5	248.11	344.04	335.86	331.27	51.12	48.32	52.14	114.86	109.32	103.54	130.93	145.49	145.1	241.45	223.34	245.66	355.4	324.78	338.36
Os04g0584750	29535941	29536835	895	0.71	1.42	0.66	84.47	117.24	100.93	210	237.35	154.76	338.04	254.86	279.04	359.13	281.42	464.24	3.18	2.09	2.56	105.88	89.76	104.1	142.79	161.09	168.78	361.89	376.62	385.04	619.04	738.37	769.8
Os04g0584800	29538736	29541999	3264	9.46	9.73	10.46	21.85	33.19	27.93	58.89	71.81	63.71	105.15	70.99	77.76	97.39	93.51	162.64	10.87	9.62	9.9	21.85	21.46	24.64	43.16	51.03	59.55	108.84	101.59	115.01	171.26	180.61	205.51
Os04g0597866	30167235	30171820	4586	0.29	0.33	0.13	3.7	3.08	3.78	7.37	9.63	7.33	11.49	10.58	9.81	10.31	9.24	6.98	0.12	0.15	0.16	5.05	3.19	3.23	10.2	9.29	12.22	10.58	13.82	11.5	12.74	10.58	8.03
Os04g0602700	30413771	30415745	1975	2.06	3.82	4.28	8.27	7.39	10.37	11.7	13.47	13.22	15.98	11.12	13.23	19.6	18.11	25.06	4.26	2.55	3.24	7.43	8.76	10.82	10.04	12.19	11.24	14.93	16.14	15.56	20.49	21.49	21.98
Os04g0603900	30463548	30475160	11613	1.75	2.08	2.12	4.67	4.41	3.97	2.33	3.51	3.92	2.4	2.05	2.01	0.77	0.49	1.25	2.42	2.51	2.49	5.38	3.25	4.06	3.45	3.47	2.28	2.84	2.49	1.49	0.81	1.13	1.08
Os04g0604200	30473630	30474901	1272	1.36	2.24	3.03	8.96	6.46	5.97	5.76	6.95	8.78	12.25	9.34	11.67	18.67	21.8	27.59	4.02	2.28	3.3	13.04	10.27	8.65	8.41	6.25	9.48	16.67	21.73	23.64	31.8	24.26	40.61
Os04g0604300	30482211	30483492	1282	1.5	2.51	1.15	7.7	13.19	10.48	23.3	20.93	18.17	48.3	37.84	43.45	49.69	41.96	49.05	2.21	1.72	0.81	7.27	8.9	6.86	15.75	16.82	19.81	21.66	20.47	18.97	27.66	30.62	21.72
Os04g0608450	30791807	30797582	5776	0	0	0	1.25	1.09	1.2	1.91	2.04	1.85	0.96	0.52	1.02	0.83	0.6	1.07	0	0	0.01	0.75	0.78	1.03	1.07	1.23	1.09	1.86	1.38	1.43	0.92	1.3	1.15
Os04g0609000	30826050	30829146	3097	0.44	0.36	0.22	5.54	4.82	4.79	4.69	3.9	5.48	7.5	6.38	4.41	7.85	8.71	8.97	0.48	0.3	0.54	5.8	5.02	7.36	5.77	6.91	5.62	6.08	6.53	5.53	10.11	11.61	12.18
Os04g0611600	31007675	31013575	5901	0.1	0.12	0.16	0.99	0.99	1.12	0.15	0.3	0.24	0.2	0.16	0.46	0.13	0.04	0.31	0.13	0.1	0.03	0.33	0.89	0.53	0.28	0.56	0.13	0.18	0.23	0.14	0.12	0.17	0.11
Os04g0619400	31463105	31466291	3187	17.85	22.62	16.65	35.18	42.82	40.59	50.44	48.96	46.71	79.91	88.19	85.17	136.37	124.99	132.73	14.95	19.3	21.07	34.27	38.17	38.71	51.78	53.54	48.68	93.67	89.9	88.02	174.12	157.23	144.45
Os04g0628200	31965780	31973005	7226	2.18	2.61	1.76	5.45	7.52	7.28	3.43	4.78	4	7.37	6.02	6.47	38.28	31	47.36	2.5	2.4	2.42	4.28	5.62	5.53	4.13	4.06	3.84	8.35	7.87	10.86	42.83	49.31	49.16
Os04g0640750	32589855	32595699	5845	1.65	1.22	1.72	4.9	6.28	5.84	3.09	4.23	3.64	1.91	2.39	3.97	2.49	3.33	2.58	4.27	3.64	2.76	10.33	9.38	9.66	4.2	3.35	3.64	5.06	4.27	5.34	4.21	2.64	4.46
Os04g0662850	33822444	33828449	6006	0.12	0.03	0.07	1.75	1.54	1.76	1.1	1.64	1.26	1.33	1.63	1.82	2.08	2.07	3.29	0.12	0.12	0.03	2.07	1.57	1.62	1.25	2.01	1.8	1.76	2.78	1.62	2.71	2.79	2.92
Os04g0667400	34067654	34070800	3147	0.79	1.41	1.42	2.96	3.68	2.93	3.12	2.98	4.6	2.57	2.5	2.87	1.26	1.81	1.44	1.88	1.35	1.2	4.21	2.8	4.27	2.69	2.83	2.85	2.52	2.42	2.74	1.85	1.17	1.93
Os04g0669200	34133718	34134538	821	7.9	12	14.63	20.1	34.03	44.73	57.79	57.36	51.45	39.86	35.4	65.4	47.38	46.19	32.96	23.79	8.72	11.96	29.6	50.24	40.81	25.16	63.97	57.68	45.49	48.79	54.34	45.41	35.11	50.75
Os04g0669700	34153140	34154923	1784	0.63	1.03	1.11	2.16	3.01	4.14	4.64	5.23	7.79	6.67	4.24	7.78	7.14	8.39	10.29	1.06	1.17	0.79	3.87	2.56	3.31	4.28	4.53	5.7	6.58	7.13	7.96	11.44	10.45	11.9
Os04g0674000	34400083	34401448	1366	7.11	8.51	7.75	13.19	17.84	18.23	31.05	28.35	26.74	43.66	43.99	52.29	51.83	57.41	57.07	9.6	5.98	7.61	16.89	13.96	17.15	24.28	25.73	27.61	51.15	50.61	52.28	86.85	69.11	77.16
Os04g0684900	34980601	34981819	1219	5.75	16.43	14.95	60.97	78.89	105.33	188.36	148.6	195.56	130.34	114.53	161.55	86.71	89.69	84.95	20.25	13.32	13.45	52.7	81.67	61.03	63.6	164.52	101.09	121.3	115.81	130.33	87.29	92.27	111.45
Os04g0685300	35001018	35002142	1125	88.39	51.37	50.2	138.26	227.18	189.23	261.94	276.32	269.31	299.56	258.13	317.73	363.55	307.82	324.18	84.94	50.8	46.43	128.11	145.55	115.66	206.12	312.08	245.14	212.93	231.8	240.84	351.72	352.19	291.64
Os04g0686500	35086778	35089294	2517	0.37	0.22	0.1	1.08	0.86	1.17	0.74	1.55	0.91	0.92	0.77	1.17	2.19	1.66	2.9	0.1	0.34	0.33	0.9	1.36	1.19	1	1.01	1.22	1.65	1.69	1.53	2.17	2.58	2.23
Os05g0110000	538304	539630	1327	20.7	16.9	14.45	44.48	50.41	47.94	58.18	56.63	58.02	72.45	60.65	78.89	86.6	82.44	82.99	18.36	14.6	19.25	38.51	39.24	39.16	44.98	55.44	57.73	73.53	67.65	77.11	90.34	93.45	95.83
Os05g0110925	577621	578943	1323	1.25	1.71	1.11	4.27	4.34	2.97	0.99	1.01	1.44	0.72	0.35	1.27	1.03	0.99	1.6	2.36	1.86	1.11	3.11	5.46	4.17	1.88	2.98	2.13	2.4	1.49	1.8	1.08	1.88	2.06
Os05g0128200	1662022	1664213	2192	60.35	83.7	94.08	156.72	231.04	226.04	350.55	315.61	319.14	402.58	371.19	469.31	526.66	514.97	535.43	135.74	80.44	85.32	192.08	195.85	184.03	245.75	302.36	283.9	449.36	428.81	463.02	595.65	608.09	655.66
Os05g0129300	1717710	1719083	1374	73.22	72.26	62.05	676.96	594.77	807.27	1800.28	1831.01	1895.01	2776.26	2735.29	2584.69	3596.83	4555.81	3888.8	57.29	94.09	95.84	1029.42	963.34	1047.56	1673.69	1710.04	2114.97	2708.24	3067.69	2732.37	4477.25	5231.33	4229.82
Os05g0145500	2613140	2616029	2890	0.07	0.2	0.04	1.22	1.12	0.95	1.48	1.58	1.16	1.34	0.91	0.6	0.57	0.24	0.66	0.2	0.15	0.09	0.81	0.99	1.33	1.1	1.03	1.09	1.07	0.83	0.95	0.68	0.87	0.36
Os05g0147300	2716976	2718263	1288	2.9	1.11	1.9	6.51	7.77	6.09	4.6	5.78	3.76	4.66	4.28	2.5	2.09	2.79	3.04	2.42	3.35	1.34	6.35	8.52	9.18	3.17	4.67	4.06	4.77	3.54	5.3	2.6	3.42	3.7
Os05g0148800	2793637	2794738	1102	3.9	5.13	5.44	13.73	14.56	11.51	11.11	10.27	11.87	2.7	3.16	3.35	0.7	0.9	0.9	10.15	6.55	6.77	20.09	23.17	18.17	7.5	11.98	9.78	3.1	3.97	2.71	0.41	0.8	1.1
Os05g0155250	3233890	3236403	2514	0.08	0.02	0.07	5.39	6.82	5.72	1.58	1.37	1.05	0.43	0.34	0.66	0.13	0.24	0.31	0.15	0.04	0.14	5.12	4.7	6.79	2.08	1.96	1.52	1.12	0.82	0.66	0.35	0.5	0.42
Os05g0162800	3679907	3681238	1332	0.08	0.05	0.14	1.46	2.81	3.67	3.66	1	0.19	0.78	0.14	0.89	0.1	0.54	0	0.14	0.05	0	0.64	0.29	0.05	0.05	0.36	0.42	0.45	0.24	0.29	0.05	0.31	0
Os05g0163500	3727041	3729430	2390	0.29	0.21	0.08	2.6	2.86	2.44	5.38	4.73	4.6	7.7	5.44	5.34	8.74	5.89	12.78	0.3	0.45	0.59	2.94	3.89	5.26	8.21	7.96	8.18	9.88	9.01	9.66	12.29	17.16	16.47
Os05g0183100	4998309	4999626	1318	3.61	8.14	5.23	14.97	16.02	18.47	29.43	20.09	34.88	50.79	46.93	62.73	47.77	39.58	45.89	7.84	11.49	11.27	35.83	23	34.47	43.27	38.98	46.6	73.69	58.83	75.13	95.16	64.08	70.74
Os05g0200601	6274046	6276219	2174	0.04	0.09	0	0.86	0.68	1.24	0.82	0.92	1.66	0.28	0.52	0.45	0.46	0.09	0.09	0.09	0.18	0.09	0.76	0.89	1.97	0.65	1.69	1.06	1.06	0.95	1.03	0.32	0.39	0.34
Os05g0212150	6933974	6936430	2457	0.05	0.02	0	0.82	0.78	0.44	0.09	0.05	0.38	0.09	0.17	0.02	0.02	0	0.02	0.09	0.04	0	0.75	0.8	0.81	0.28	0.34	0.48	0.19	0.34	0.11	0.07	0.02	0.04
Os05g0215700	7168867	7169563	697	0.87	1.21	1.46	7.46	4.71	3.52	5.01	4.56	6.24	10.37	13.74	6.96	11.81	15.24	17.16	1.7	2.45	3.02	5.98	5.94	6.25	5.86	3.06	4	5.48	8.62	5.26	8.07	9.35	7.06
Os05g0239100	8475636	8477846	2211	1.03	1.18	0.69	3.1	2.17	2.16	1.53	1.6	1.3	0.45	0.99	0.61	0.75	0.89	0.71	1.36	0.67	1.01	1.88	1.72	2.4	1.19	1.48	0.72	0.63	1.17	0.72	0.28	0.45	0.33
Os05g0279900	11700217	11702760	2544	44.92	14.6	8.83	6.41	4.39	5.04	10.51	17.46	2.19	3.79	4.64	2.84	3.16	2.26	2.17	1.25	26.79	15.94	8.79	6.84	2.06	17.27	7.37	13.79	3.39	5.08	2.63	1.73	2.29	1.6
Os05g0313600	14414408	14416438	2031	0.01	0	0.02	0.49	0.45	0.41	0.59	0.34	0.93	0.86	0.55	0.99	1.63	1.41	2.01	0.1	0.07	0.06	0.47	0.42	0.52	0.86	0.45	0.5	1.39	0.98	1.39	1.86	2.09	2.33
Os05g0322900	14991579	14993673	2095	0.37	0.75	0.73	1.41	2.59	2.88	5.35	4.93	8.39	13.61	9.31	22.73	12.22	28.87	16.27	1.88	1.49	1.17	2.96	2.51	6.13	7.62	6.7	8.46	11.23	21.18	19.8	35.9	40.69	30.66
Os05g0343400	16150266	16152633	2368	45.22	91.26	89.07	244.04	284.6	337.97	542.86	457.79	503.75	651.95	658.77	813.3	788.07	675.54	807.73	123.25	72.44	87.22	347.39	334.83	329.8	425.13	571.08	483.8	813.77	732.56	827.37	922.4	920.57	1033.58
Os05g0346200	16297074	16300385	3312	21.76	24.91	23.13	50.8	48.51	44.1	56.3	63.08	70.24	99.93	99.54	90.14	147.53	152.54	147.96	27.2	26.98	23.29	57.33	53.06	58.42	74.54	68.62	73.3	121.63	119.02	123.08	191.76	169.11	174.39
Os05g0372350	17934667	17941597	6931	0	0.02	0	0.58	0.36	0.33	0.1	0.29	0.2	0.15	0.1	0.14	0	0.08	0.21	0.08	0	0	0.15	0.37	0.33	0.02	0.23	0.29	0.13	0.1	0.21	0.18	0.15	0.37
Os05g0380400	18383597	18384948	1352	2.15	1.7	1.79	6.62	5.62	4.58	6.2	6.66	7.88	6.39	7.79	5.18	3.15	3.94	5.26	2.36	1.9	2.62	5.95	6.43	5.15	3.47	6.6	5.22	4.31	5.15	5.65	3.73	4.24	4.27
Os05g0380900	18406499	18407456	958	1.16	1.67	2.32	3.76	8.16	17.01	32.08	30.49	24.6	31.46	24.01	56.31	70.62	57.75	49.77	2.4	2.35	1.65	8.22	11.06	8.92	14.92	27.58	26.79	48.85	55.01	54.05	89.34	70.48	94.87
Os05g0388025	18772849	18773587	739	0	0	0	0.68	0.51	0.5	0.21	0.25	0.04	0.09	0.45	0	0.09	0.13	0.12	0	0	0	0	0	0	0	0	0	0	0	0.09	0	0	0
Os05g0406150	19780573	19785694	5122	1.09	1.31	1.74	8.3	11.48	8.57	10.09	9.95	12.93	14.31	13.03	16.72	12.39	14.48	15.74	3.05	1.6	1.6	8.16	8.73	6.99	6.27	9.86	9.37	16.42	15.97	15.94	15.93	14.52	24
Os05g0412300	20178223	20179019	797	2.64	2.58	1.78	0.86	0.71	0.69	0.88	0.99	0.96	0.41	1.14	0.39	0.36	0.83	0.45	1.81	1.55	1.94	0.7	1.55	1.02	0.74	0.64	1.18	1.01	0.87	0.85	0.56	0.85	0.59
Os05g0417251	20440882	20441717	836	0.27	0.22	0.07	1.46	2.02	2.53	2.73	3.26	3.37	3.21	3.91	4.01	5.76	4.92	8.24	0.11	0.19	0.19	2.79	2.38	3.42	2.69	3.66	3.13	4.13	3.95	6.67	10.03	9.91	9.87
Os05g0426150	20877976	20879794	1819	0.09	0.08	0.03	0.57	0.69	0.42	0.63	0.95	0.49	0.7	0.67	1.58	1.11	0.83	2.08	0	0.07	0.03	0.23	0.81	0.27	0.61	0.64	0.5	1.45	1.21	0.75	0.95	1.23	1.98
Os05g0426350	20898381	20900873	2493	0.04	0.13	0.04	1.01	1.53	1.08	0.94	1.07	1.02	0.78	0.63	1.06	0.76	0.55	1.08	0.02	0.3	0.09	1.19	2	2.06	0.91	0.8	1.56	1.16	1.56	0.85	0.99	1.24	1.25
Os05g0427200	20944820	20947148	2329	5.08	8.29	6.23	13.87	14.18	13.15	12.77	11.85	12.87	18.42	14.82	18.55	37.52	39.54	50.07	12.42	8.57	7.94	14.4	15.54	17.56	10.67	12.67	13.36	25.21	20.74	27.74	55.46	55.72	62.97
Os05g0455900	22398040	22403954	5915	0.63	0.37	0.3	1.46	1.21	1.19	2.95	3.14	2.43	4.18	2.74	3.5	4.17	3.65	5.47	0.24	0.43	0.36	1.09	1.25	1.2	2.06	2.09	3.02	3.48	3.55	2.59	5.1	6.1	5.01
Os05g0476700	23463142	23465536	2395	18.39	14.84	13.43	24.7	43.75	47.72	48.56	44.51	43.77	51.42	37.76	55.02	56.78	66.07	61.99	14.74	11.63	11.88	30.75	33.27	27.22	33.06	40.66	40.24	38.62	39.58	37.28	39.06	54.71	47.95
Os05g0489500	24054716	24055546	831	0.3	0.61	0.33	5.42	5.42	5.47	4.42	5.98	5.15	6.33	3.85	3.69	8.38	7.21	10.09	0.74	0.6	0.75	3.91	5.03	6.2	4.45	4.06	4.53	6.39	6.85	6.49	7.48	7.76	6.97
Os05g0489750	24066898	24067171	274	1.01	1.1	0.23	4.34	3.65	5.25	7.29	10.27	5.37	7.04	13.71	5.83	11.76	16.57	8.93	1.17	0.46	1.13	5.03	6.31	8.07	9.22	8.65	7.25	10.39	9.3	9.7	4.69	10.78	11.68
Os05g0489900	24071191	24075089	3899	0.52	0.61	0.6	2.12	1.72	1.98	1.52	1.08	1.56	1.03	0.96	0.94	0.67	0.45	0.74	0.83	0.71	0.69	2.15	2.11	2.64	1.28	0.88	1.37	1.12	0.67	0.66	0.7	0.6	0.75
Os05g0495200	24321040	24322728	1689	6.15	6.79	7.41	13.88	24.71	16.76	13.13	15.61	14.22	15.69	13.41	17.92	30.7	30.13	35.31	6.81	7.97	7.49	13.21	15.58	14.7	13.95	21.19	16.33	24.28	19.6	21.42	39.03	44.22	48.28
Os05g0497300	24444094	24445186	1093	37.26	50.91	55.09	116.15	159.61	173.81	287.77	277.23	278.49	298.16	251.41	343.96	308.41	333.32	268.58	58.27	38.03	36.46	123.7	144.86	116.29	178.09	250.75	242.01	303.57	315.47	328.61	374.9	398	375.66
Os05g0499450	24587489	24588452	964	0.55	0.5	0.64	1.3	2.01	2.13	0.89	0.72	0.36	0.44	0.03	0.23	0.17	0.41	0.13	0.7	0.62	0.55	2.65	2.47	1.31	0.29	0.72	1.23	0.38	0.29	0.24	0.27	0.25	0.28
Os05g0506000	24997324	24999559	2236	7.49	6.64	9.16	14.9	16.16	15.34	12.5	13.52	23.19	18.86	21.43	21.4	23.12	22.51	25.65	23.29	19.36	19.98	21.5	20.7	24.36	25.89	34.54	24.06	22.35	28.85	23.92	30.83	40.61	32.36
Os05g0513500	25462659	25464305	1647	7.67	8.55	6.87	18.23	19.77	17.19	12.73	12.71	19.14	10.87	8.76	10.87	9.29	7.38	9.29	9.77	8.89	10.3	11.32	19.25	16.69	11.29	16.65	15.01	12.88	9.29	9.71	7.08	10.59	8.33
Os05g0516850	25625463	25627070	1608	0.26	0.34	0	3.65	5.84	4.81	5.1	6.04	3.78	5.02	2.35	4.63	5.49	3.77	5.81	0.24	0.35	0.8	1.33	2.53	1.98	2.37	4.66	3.48	3.34	5.58	4.67	4.99	5.77	3.8
Os05g0520600	25854288	25855541	1254	3.76	6.72	8.45	20.18	17.06	21.42	24.03	17.28	26.64	26.67	27.96	32.43	21.05	21.43	29.86	11.96	6.67	5.78	23.51	28.08	25.58	16.47	23.53	24.11	23.88	25.12	24.12	36.93	24.23	29.12
Os05g0537100	26682661	26684165	1505	4.46	8.82	5.37	16.6	22.97	19.37	36.81	33.5	36.08	54.76	50.26	73.11	57	53.66	72.1	6.64	7.51	8.04	18.15	12.75	16.71	31.15	32.39	33.23	62.43	51.36	64.34	86.34	61.59	77.61
Os05g0545400	27075999	27077365	1367	0.59	0.51	0.07	1.97	5.22	5.33	11.3	8.88	10.67	22.31	14.3	32.27	37.54	33.15	38.64	0.54	0.12	0.09	1.37	2.41	1.43	5.01	7.55	6.58	12.52	13.95	13.83	37.1	24.81	31.25
Os05g0548700	27222701	27223664	964	0.44	0.74	0.86	2.91	2.71	2.52	2.85	3.2	2.73	3	1.17	2.48	1.53	1.83	2.61	0.82	0.85	1.19	2.59	1.81	2.95	2	2.6	2.5	2.18	2.39	2.63	2.09	3.41	3.06
Os05g0551350	27403242	27403780	539	2.52	2.8	3.38	5.87	6.91	7.84	8.94	6.4	12.64	14.86	14.17	13.71	24.69	21.24	28.69	4.63	3.11	2.47	9.07	10.53	12.78	11.04	13.91	10.22	18.58	15.06	16.84	19.32	24.44	22.87
Os05g0556201	27648163	27653679	5517	0.45	0.27	0.27	1.82	1.7	2.06	5.1	5.9	7.99	3.79	3.46	3.01	1.3	1.31	1.08	0.55	0.42	0.08	2.38	2.73	3.41	6.09	6.41	6.26	4.56	4.77	3.73	0.91	1.5	0.91
Os05g0564350	28089312	28092327	3016	0.09	0.14	0	0.82	1.6	1	0.52	0.82	0.51	0.37	0.19	0.35	0.78	0.47	0.32	0.2	0.19	0.03	0.86	1.07	0.83	0.73	0.86	0.57	0.43	0.39	0.05	0.23	0.36	0.22
Os05g0571600	28487243	28488200	958	9.2	6.34	6.74	3.5	2.48	4.06	3.71	3.44	3.2	3.65	3.42	4.05	2.83	5.49	3.03	7.81	7.87	7.63	4.28	5.07	4	7.3	5.42	5.39	4.58	5.03	3.72	3.93	4.43	4.47
Os05g0578100	28786934	28788169	1236	3.41	4.65	4.5	14.59	13.29	18.91	45.01	39.55	47.03	61.99	60.8	66.09	67.93	51.92	67.36	9.8	5.1	5.81	21.36	22.74	26.5	42.78	55.81	46.77	79.95	68.83	78.51	64.64	96.68	97.4
Os05g0586700	29228254	29229250	997	0.51	0.26	0.6	2.11	2.48	2.03	0.96	1.68	1.08	0.21	0.46	0.82	0.1	0.21	0.3	1.04	0.86	0.77	2.21	1.31	1.55	1.77	1.63	1.29	0.62	0.96	1.72	0.17	0.52	0.48
Os05g0589200	29341476	29344660	3185	8.44	6.16	7.35	13.6	13.5	16.26	17.01	20.07	29.47	40.34	42.89	41.63	59.4	50.46	59.47	5.53	9.31	7.35	17.18	15.14	13.88	30.46	26.09	23.66	44.05	41.42	52.56	63.69	49.4	51.35
Os05g0591550	29466185	29466905	721	2.24	2.53	2.72	7.21	8.84	7.83	2.99	4.98	5.07	1.76	1.99	1.45	1.29	2.16	0.99	6.4	4.26	3.98	11.42	12.28	9.96	2.59	3.68	4.12	3.35	2.07	2.81	1.73	1.47	1.56
Os06g0101100	138513	139803	1291	2.52	2.1	2	4.6	4.9	7.15	8.17	8.83	6.88	6.01	6.42	6.35	6.73	7.76	6.34	3.34	2.68	2.09	6.94	11.66	9.78	7.61	8.51	8.42	7.54	7.85	6.95	5.15	7.55	7.4
Os06g0103100	212913	214438	1526	0.42	0.36	0.12	1.13	1.56	1.22	2.39	2.82	3.02	4.82	3.06	2.69	6.44	3.81	8.31	0.44	0.56	0.65	2.06	2.03	2.49	2.11	3.54	4.11	6.06	6.58	6.12	10.53	13.64	14.57
Os06g0103950	272213	275127	2915	0.38	0.69	0.96	2.09	2.87	3.52	4.47	4.66	7.16	4.95	5.01	4.94	3.01	2.7	5.26	1.02	1.17	1.25	3.63	3.99	4.59	5.22	5.38	5.32	4.54	4.5	5.18	5.46	5.36	5.22
Os06g0107650	477205	478876	1672	0.73	0.71	0.79	13.32	11.38	10.83	8.22	6.63	9.94	12.51	11.54	15.26	16.25	15.31	19.68	3.08	1.78	1.38	15.51	16.6	18.23	7.71	9.65	11.29	16.02	15.39	21.16	24.69	17.71	26.34
Os06g0119100	1039996	1042719	2724	5.53	2.7	1.38	1.07	0.76	0.92	1.82	1.75	1.57	0.81	1.43	0.89	1.2	1.34	0.52	0.52	1.61	0.55	0.35	0.9	0.34	1.41	0.79	0.7	0.72	0.35	0.11	0.5	0.75	0.26
Os06g0127100	1434770	1435533	764	0.54	0.67	0.44	4.34	6.39	8.9	3.99	4.04	5.19	7.15	4.56	9.06	4.72	5.81	6.72	0.88	0.25	0.2	3.01	3.12	1.7	2.31	2.91	3.15	5.09	4.08	4.71	4.54	6.62	6.57
Os06g0133400	1784324	1784813	490	2.89	4.38	4.54	23.33	41.82	48.32	63.82	65.29	97.62	88.4	69.7	108.11	90.46	60.61	102.3	4.44	2.39	3.54	17.27	23.09	15.65	51.77	78.59	62.91	76.02	75.32	96.14	140.1	96.51	105.87
Os06g0184733	4257905	4264332	6428	0.38	0.47	0.37	1.53	2.33	2	1.72	2.07	2.26	2.61	1.69	1.96	1.88	1.51	2.56	0.75	0.41	0.35	0.95	1.25	1.37	0.8	1.91	1.49	1.54	0.95	1.54	1.3	2.1	1.49
Os06g0185966	4326731	4329367	2637	0.74	0.81	1.12	2.15	2.93	3.02	1.7	1.43	1.67	1.38	0.33	1.45	0.84	0.39	0.77	3.24	1.34	1.44	3.61	3.13	2.86	1.57	2.05	1.98	1.85	2.15	3.06	2.24	2.06	2.99
Os06g0202900	5196777	5199383	2607	13.53	25.21	23.56	76.87	85.53	91.44	180.56	179.05	197.49	220.66	223.3	224.47	161.79	153.36	207.31	14.04	18.25	20.8	79.41	63.63	54.91	120.12	142.39	132.17	183.91	184.01	200.7	261.05	201.24	206.22
Os06g0208700	5555007	5559074	4068	7.42	7.74	10.49	23.94	19.05	22.4	40.61	44.94	50.53	96.41	104.2	88.18	78.63	64.65	107.04	8.39	7.81	8.42	29	22.32	35.57	33.33	32.38	38.53	84.43	93.15	86.47	111.98	80.57	89.4
Os06g0215900	5894911	5896347	1437	1.44	1.68	0.04	0	0.01	0	0.06	6.37	18.39	0	0	22.36	3.81	3.73	2.04	20.29	19.65	20.82	9.65	12.77	16.84	58.99	68.69	46.32	63.5	53.78	49.11	55.33	65.64	57.29
Os06g0231050	6788986	6790048	1063	0.17	0.82	0.69	5.08	4.85	6.15	3.77	5.55	4.71	2.39	3.76	2.06	3.95	2.69	2.81	2.14	2	2.03	4.71	6.99	9.18	3.6	3.98	5.27	3.28	3.2	1.77	1.99	2.23	3.21
Os06g0239200	7230221	7230662	442	7.59	11.21	8.94	18.63	33.41	23.77	26.48	22.39	38.85	37.28	35.45	43.35	43.54	26.64	56.16	11.07	7.81	11.56	14.99	20.29	15.51	25.6	38.75	29.51	30.92	30.18	36.16	43.26	44.09	46.11
Os06g0255400	8069204	8069983	780	18.98	21.39	27.04	46.45	59.32	59.97	56.28	60.61	68.17	46.48	32.44	47.76	24.06	24.96	32.17	35.41	13.84	16.35	34.02	38.67	35.58	57.72	72.52	61.69	35.77	37.27	32.55	24.52	26.59	24.88
Os06g0255900	8116249	8119845	3597	3.87	7.02	5.99	13.57	16.13	13.62	21.14	20.77	23.26	26.82	24.81	28.1	29.21	29.33	30.84	6.46	4.15	4.26	8.81	11.61	7.35	15.87	24.02	18.65	22.97	21.79	25.63	32.08	30.14	29.97
Os06g0286500	10375846	10380216	4371	0.99	0.88	0.99	7.34	9.29	9.18	13.84	14.57	17.2	24.77	22.4	24.36	36.54	32.26	36.71	0.8	0.76	0.75	3.57	3.79	4.61	14.28	15.96	14.96	33.92	32	38.5	65.78	70.84	77.83
Os06g0317200	12279981	12281401	1421	4.66	4.47	3.2	1.25	1.2	1.68	3.76	3.51	1.59	5.04	4.56	5.38	2.64	3.44	1.79	0.17	1.76	1.5	1.14	0.45	1.65	1.44	2.5	1.27	3.61	1.09	0.48	0.93	2.95	0.47
Os06g0474800	15915521	15918802	3282	0.1	0.36	0.27	2.05	1.68	1.44	4.2	4.43	6.36	12.97	12.98	8.69	12.89	10.11	16.53	0.26	0.31	0.26	1.18	1.79	1.69	5.61	5.33	5.27	10.84	8.4	11.93	8.3	10.57	11.31
Os06g0477400	16093519	16094237	719	7.87	4.2	5.41	2.26	1.61	2.47	2.82	1.89	1.82	2.09	1.43	1.52	1.64	1.19	0.71	3.02	5.06	4.95	3.01	2.95	2.85	2.45	2.13	1.99	1.12	1.27	1.67	0.58	0.47	1.22
Os06g0494250	17160470	17163731	3262	0.49	0.76	0.35	3.63	3.15	4.53	2.69	2.7	2.48	1.34	1.08	1.06	0.62	0.86	0.89	0.32	0.54	0.51	2.25	2.13	2.25	1.39	1.62	1.51	0.86	0.89	1.23	0.56	0.51	0.6
Os06g0498450	17500677	17501336	660	0.28	0.37	0.57	2.95	3.65	4.39	1.95	1.86	1.51	2.21	0.75	2.44	1.63	2.22	2.78	1.24	0.58	0.38	4.97	2.74	3.6	1.84	3.01	2.5	2.06	2.19	1.13	2.83	3.55	2.14
Os06g0505700	17984211	17986882	2672	4.61	2.31	2.24	0.78	0.5	0.81	2.76	4.75	1.27	2.42	1.92	2.73	4.88	6.51	3.07	0.51	1.55	0.78	1.17	1.81	0.6	5.3	4.31	5.8	1.59	1.91	1.11	2.29	2.33	2.58
Os06g0507300	18079011	18079819	809	0.1	0.04	0	1.05	1.2	0.83	1.18	1.01	0.4	1.86	0.64	1.39	3.08	3.46	4.26	0.47	0.04	0.19	1.38	0.6	1.16	1.03	1.22	1.77	2.61	1.52	2.85	9.18	6.67	6.58
Os06g0559400	21372400	21374077	1678	0.09	0.05	0.03	1.28	0.62	1.21	4.54	4.72	4.27	19.53	23.35	11.82	17.64	12.99	24.45	0.06	0.07	0.07	2.78	2.92	4.24	6.58	6.68	7.84	18.76	18.8	19.64	28.54	31.94	33.79
Os06g0564400	21697800	21699561	1762	1.68	0.82	1.04	5.79	4.45	4.67	3.97	5.59	7.23	6.04	6.62	7.4	6.72	8.71	6.2	1.12	0.94	1.08	5	3.83	5.46	5.9	2.67	4.78	5.28	6.79	5.91	7.22	3.86	4.44
Os06g0574550	22316330	22318345	2016	0.22	0.46	0.51	1.37	1.8	2.13	4.81	6.02	4.06	10.04	7.32	5.9	11.3	10.52	12.84	0.19	0.25	0.25	1.25	0.55	0.5	3.38	2.84	3.82	7.16	4.04	6.13	9.13	10.12	9.72
Os06g0590500	23185057	23186281	1225	0.71	1.52	0.74	2.52	3.15	3.3	2.19	2.57	1.89	1.47	0.96	1.58	0.56	0.26	1.2	1.92	0.78	1.12	1.31	2.1	2.3	1.62	1.91	1.97	1.39	1.75	2.24	0.82	0.87	1.52
Os06g0594400	23367376	23368829	1454	0.38	0.33	0.89	1.85	2.5	6.76	26.24	23.4	24.5	44.25	57.11	89.1	127.98	151.22	93.65	1.8	0.5	0.28	8.23	11.08	11.18	14.49	23.04	24.94	97.08	106.94	111.6	180.28	146.35	224.89
Os06g0602950	23847674	23850849	3176	0.12	0.46	0.3	2.49	1.64	1.47	2.31	1.58	2.3	2.49	2.24	2.01	3.23	3.65	4.24	0.31	0.69	0.47	1.46	2.59	2.51	2	1.4	2.09	2.96	2.57	2.44	1.79	2.55	3.01
Os06g0661733	27265410	27269896	4487	0.24	0.13	0.08	0.84	0.8	1.39	0.48	0.76	0.61	0.72	0.53	0.58	1.27	0.89	2.07	0.19	0.11	0.11	0.97	1.05	1	0.48	0.78	0.63	1.07	0.81	0.73	1.74	2.34	2.03
Os06g0666400	27594625	27595417	793	4.65	9.19	6.93	16.82	22.72	29.24	31.24	33.39	34.96	55.24	48.23	69.33	75.42	62.92	97.18	10.48	6.75	7.3	26.22	23.19	27.38	30.15	34.3	30.91	59.98	50.83	68.11	101.16	86.39	98.85
Os06g0673800	27962695	27964029	1335	0.39	0.66	0.39	1.95	2.91	1.67	6.44	8.89	5.17	20.69	17.25	18.55	24.31	30.03	28.89	0.67	0.57	0.02	0.39	1	0.41	3.68	4.43	2.46	6.9	5.99	5.34	21.43	25.2	18.29
Os06g0683400	28483812	28484488	677	9.5	18.93	17.74	287.58	373.49	289.8	428.71	347.72	485.12	339.26	271.43	405.06	342.08	337.79	380.76	21.16	18.89	20.67	279.26	216.39	162.3	140.51	201.62	172.91	221.77	193.85	265.03	382.1	274.65	317.45
Os06g0683500	28488022	28488642	621	0.36	0.19	0.5	2.82	3.63	4.09	12.26	8.53	7.83	6.84	5.37	13.26	21.84	19.38	19.6	0.62	0.71	0.7	2.48	2.21	2.41	3.4	3.86	2.08	11.98	7.25	11.28	18.01	19.57	32.71
Os06g0693100	28926197	28930066	3870	0.64	0.55	0.48	1.41	1.36	5.17	3.06	1.94	0.82	10.08	4.11	6.32	3.75	6.9	9.64	0.5	1.99	2.13	3.96	0.96	1.61	5.7	2.48	4.86	4.83	12.46	11.47	20.96	14.56	8.99
Os06g0693900	28967974	28969051	1078	0	0	0	0.49	0.38	0.43	0.35	0.22	0.33	0.12	0.14	0.46	0.71	0.37	0.7	0	0.03	0	0.21	0.39	1.02	0.39	0.28	0.19	0.5	0.15	0.45	0.42	0.44	1.34
Os06g0698000	29175691	29177069	1379	12.62	12.32	13.78	4.94	4.66	5.83	3.59	1.26	2.95	0.78	2.71	2.33	1.8	1.47	0	7.8	8.57	13.36	2.25	2.52	4.35	2.88	1.52	1.97	0.4	1.12	0.48	0	0.51	0
Os06g0698802	29350173	29353929	3757	0.35	0.66	0.56	1.25	1.35	1.25	1.96	1.47	0.8	2.78	2.18	1.66	1.23	2.45	2.89	0.29	0.6	0.89	0.34	0.56	1.73	1.98	1.5	1.31	1.41	1.42	0.73	0.83	2.76	1.71
Os06g0708400	29971111	29972973	1863	0.18	1.93	1.53	16.68	27.64	18.37	19.58	22.3	24.38	28	23.63	23.72	29.06	23.4	38.87	2.45	1.62	0.49	12.82	14.72	15.91	18.16	22	22.36	27.35	27	30.04	25.94	34.38	30.84
Os06g0710001	30033145	30033722	578	24.84	39.69	37.61	131.22	132.45	111.45	118.2	118.13	155.72	151.8	152.51	153.13	184.41	195.8	256.69	76.66	42.67	47.62	114.29	162.57	131.23	95.19	132.79	119.39	198.96	191.07	237.83	259.39	200.46	298.86
Os06g0714400	30324671	30326113	1443	8.7	5.15	5.03	2.08	2.38	2.74	0.88	1.8	0.82	0.25	0.5	0.33	0.4	0.66	0.06	2.3	6.93	4.72	1.34	1.45	1.87	2.01	1.21	0.97	0.16	0.15	0.36	0.18	0.14	0.21
Os06g0716100	30417661	30418845	1185	1.33	1.07	1.54	12.39	9.98	18.22	36.27	30.14	37.23	108.17	123.52	123.59	79.28	83.24	143.98	1.13	0.85	1.31	23.28	10.18	20.35	58.05	31.54	48.88	110.73	118.79	124.16	161.18	164.59	151.17
Os06g0717700	30494185	30496354	2170	0.17	0.18	0.13	2.19	2	2.5	1.74	1.6	1.24	1.85	1.86	1.4	1.29	1.59	1.6	0.27	0.26	0.26	2.57	2.01	2.13	1.34	1.7	1.62	1.68	1.55	1.2	1.88	1.85	2.31
Os07g0142300	2179636	2180493	858	16.48	2.99	1.98	0.8	0.4	0.93	7.47	23.88	5.25	5.37	2.86	4.31	21.61	20.28	0.6	0.19	5.9	1.44	0.96	1.56	0.68	9.44	7.27	7.23	0.59	1.06	0.98	1.31	0.32	0.71
Os07g0152101	2757219	2761900	4682	0.1	0.08	0.08	0.87	0.82	0.85	1.06	1.18	0.98	0.92	0.5	0.91	0.98	0.81	1.36	0.08	0.05	0.11	0.82	0.83	1.19	0.78	1.14	1.06	1.16	1.14	1.1	1.03	1.52	1.64
Os07g0168300	3662374	3663407	1034	0.46	1.11	0.84	3.54	3.75	3.26	10.49	8.87	10.24	15.18	23.15	35.33	43.64	43.48	41.65	0.43	1.19	1.26	4.35	3.31	2.8	5.92	6.09	5.94	31.17	20.3	32.86	48.89	35.75	58.41
Os07g0168600	3668837	3672256	3420	5.83	3.12	2.9	1.48	1.14	1.87	1.75	1.7	1.25	1.05	1.08	1.16	1.17	1.11	0.55	0.77	4.62	3.27	2.39	1.34	1.68	3.14	1.2	2.16	1.19	1.2	0.82	0.5	0.6	0.42
Os07g0177200	4087454	4088971	1518	0.48	0.23	0.03	1.29	3.4	2.1	2.51	4.07	2.36	5.71	2.93	4.96	6.03	5.57	9.21	0.42	0.45	0.1	2.28	4.04	2.79	2.25	4.36	4.66	6.36	5.4	4.22	7.85	11.94	8.3
Os07g0187350	4659558	4661839	2282	0.1	0.05	0.12	0.45	0.62	1.01	1.1	1.29	1.43	1.38	1.27	0.86	1.8	0.59	2.47	0.06	0.14	0.04	1.24	0.39	0.78	1.82	0.97	1.96	1.6	1.43	1.46	1.49	3.24	2.2
Os07g0209201	5890901	5893832	2932	0.17	0.18	0.09	0.53	0.56	0.77	0.65	0.67	0.62	0.31	0.41	0.48	0.04	0.03	0.24	0.21	0.05	0.07	0.31	0.59	0.82	0.41	0.83	0.42	0.45	0.42	0.53	0.08	0.13	0.19
Os07g0225300	6968003	6969254	1252	5.58	7.87	11.34	31.29	32.79	69.9	201.75	146.59	210.15	275.41	267.29	353.36	525.59	367.41	502.23	11.95	8.19	4.77	70.32	59.84	53.29	87.09	148.95	130.04	265.76	237.28	282.63	482.26	383.9	486.69
Os07g0233200	7411223	7415421	4199	0.15	0.09	0.07	0.32	0.4	0.58	0.61	0.5	0.56	0.56	0.54	0.37	0.8	0.47	0.47	0.03	0.01	0.02	0.06	0	0	0.01	0	0.04	0.02	0.01	0.03	0.01	0	0.01
Os07g0238800	7721180	7723813	2634	2.5	2.74	2.51	6.19	5.5	5.88	5.47	4.97	5.79	5.17	4.53	4.38	2.73	2.98	3.57	2.06	1.77	2.01	3.05	3	4.01	1.97	1.79	2.82	3.73	3.07	3.41	2.26	2.26	2.07
Os07g0239200	7739116	7742079	2964	0.71	0.3	0.17	2.68	2.09	2.49	3.39	4.48	5.11	4.86	3.82	4.51	6.1	6.36	8.52	0.78	0.67	1.29	4.03	4.23	4.99	4.71	6.59	6.29	7.13	6.32	5.14	5.98	6.15	8.14
Os07g0432800	14368433	14371039	2607	1.29	0.97	0.1	0.06	0.07	0.01	0	1.27	2.19	0.6	0	1.21	0.01	0.75	0.01	13.57	11.9	12.88	9.2	13.09	9.5	11.23	10.18	10.19	6.97	6.32	5.99	4.5	5.02	4.39
Os07g0490450	18239538	18240067	530	0.14	0.23	0.16	3.21	4.25	2.98	5.61	3.65	5.08	2.43	1.79	2.33	4.09	4.39	5.27	0	0	0.32	4.37	3.76	4.17	2.75	3.92	4.11	2.49	2.9	3.16	3.79	4.35	3.97
Os07g0508250	19310107	19311340	1234	0.91	0.55	1.06	5.6	3.95	5.27	5.62	6	4.72	3.97	4.92	5.39	4.34	4.42	3.66	0.73	0.67	1.37	5.16	4.97	7.03	4.2	6.64	3.54	4.23	4.44	3.4	2.95	3.95	1.93
Os07g0520200	20084700	20086509	1810	0.06	0.03	0.02	0.52	0.41	0.41	0.44	2.06	0.32	0.79	0.47	0.55	0.6	1.18	0.63	0.37	0.52	0.21	1.94	1.13	2.23	2.45	1.56	2.85	1.7	2.43	1.38	1.85	2.25	1.36
Os07g0529600	20724581	20726069	1489	55.91	39.83	32.72	76.77	85.69	110.98	199.89	199.25	259.1	380.84	452.58	413.85	706.48	835.9	795.91	30.26	56.04	42.5	118.92	86.4	104.85	256.89	245.17	242.13	352.28	410.37	468.34	757.25	532.52	692.92
Os07g0546150	21629498	21633448	3951	0.19	0.18	0.32	1.36	1.14	1.51	0.92	0.79	1.15	0.95	1.03	0.97	0.38	1.09	0.68	0.5	0.14	0.37	2.07	1.54	2.19	1.13	1.05	1.07	1.44	1.18	1.41	0.79	1.29	1.03
Os07g0559700	22353362	22355669	2308	69.8	210.04	116.98	402.74	377.79	351.9	768.87	570.9	668.55	1201.17	1043.32	1160.2	1583.31	1317.64	1703.81	227.07	93.93	148.07	394.53	501.17	414.62	564.88	824.49	591.03	1365.57	982.33	1526.96	1531.27	2584.18	2242.3
Os07g0566150	22720629	22721233	605	1.33	1.05	1.07	4.24	8.38	5.87	8.75	6.2	11.31	6.48	5.66	10.3	7.96	6.36	7.29	1.32	1.15	1.59	2.98	3.66	3.17	5.66	9.62	5.01	7.31	5.51	8.57	5.42	7.29	9.08
Os07g0569100	22889318	22890939	1622	23.58	20	20.62	30.25	43.69	54.78	93.76	94.47	92.9	94.13	91.55	96.2	113.14	113.67	96.75	30.8	11.39	9.15	23.21	28.84	29.33	52.2	71.19	83.4	56.11	76.97	52.9	86.73	62.29	76.4
Os07g0569550	22922745	22924814	2070	0.6	0.5	0.82	1.6	1.65	2.16	1.87	2.69	1.39	2.68	3.29	3.71	5.89	5.45	6.19	1.22	0.95	1.3	2.68	2.5	2.07	2.16	2.75	2.19	4.18	3.89	7.11	10.25	9.61	9.76
Os07g0578300	23398209	23400653	2445	0	0.04	0	0.33	0.27	0.31	0.34	0.22	0.37	0.23	0.22	0.4	0.37	0.08	0.64	0	0.01	0	0.21	0.41	0.33	0.4	0.47	0.27	0.59	0.14	0.36	0.3	0.39	0.48
Os07g0585500	23782164	23783828	1665	50.29	70.02	56.17	103.35	127.79	146.2	172.84	172.96	193.27	182.75	135.39	170.87	139.08	172.85	166.72	72.42	75.66	59.56	118.2	126.74	127.41	126.19	164.88	149.54	137.27	128.52	144.42	182.7	145.98	123.74
Os07g0593000	24164226	24164995	770	0.14	0.2	0.36	1.46	1.42	1.47	7.7	5.78	9.34	8.49	18.46	12.52	3.85	4.53	6.2	0	0.21	0.2	2.9	1.02	2.41	6.65	3.19	4.94	7.22	12.87	6.23	10.64	5.95	6.04
Os07g0599150	24457010	24459903	2894	0.04	0.02	0	0.86	0.57	0.87	0.92	0.57	0.99	0.38	0.32	0.41	0.13	0.18	0.29	0.06	0.13	0.02	0.62	0.51	0.64	0.42	0.84	0.97	0.53	0.35	0.59	0.2	0.36	0.41
Os07g0604550	24761861	24762385	525	18.43	31.26	27.11	58.16	55.36	51.17	63.31	61.45	71.01	114.26	123.99	108.65	225.27	279.78	205.06	49.39	36.67	44.17	62.35	88.62	80.78	87.86	82.32	76.38	130.55	121.12	135.37	238.13	232.27	218.67
Os07g0620600	25652012	25653741	1730	0.22	0.35	0.39	1.63	1.46	1.24	0.81	1.01	1.15	0.36	0.49	0.43	0.48	0.08	0.45	0.41	0.16	0.32	1.4	1.72	1.6	1.12	0.62	0.48	0.91	0.67	0.75	0.39	1.06	0.55
Os07g0622000	25717837	25722009	4173	84.03	107.66	96.8	213.52	231.91	179.76	232.72	217.96	241.8	315.19	312.15	313.37	358.02	353.48	378.6	109.15	77.73	76.37	134.71	149.96	131.63	168.39	189.61	192.91	290.88	269.66	340.46	393.01	324.35	374.07
Os07g0631700	26208537	26209455	919	5.1	7.56	4.91	20.21	25.19	29.2	51.22	48.02	43.56	85.76	81.35	89.8	91.61	99.56	93.82	3.9	8.79	7.21	22.06	18.24	28.75	40.85	43.08	40.75	65.28	55.94	66.92	106.56	71.37	67.22
Os07g0631900	26211749	26213842	2094	25.48	15.36	12.78	60.02	59.6	64.14	156.41	165.47	165.76	330.47	312.82	330.08	530.6	500.88	647.7	15.91	22.94	17.44	75.23	57.84	63.64	178.41	166.14	163.72	312.3	307.38	386.78	653.85	498.94	556.18
Os07g0632000	26215095	26216256	1162	0.69	0.21	0.32	1.62	2.32	1.79	8.95	10.31	6.93	29.34	23.68	29.18	73.49	45.88	96.47	0.5	0.33	0.29	3.19	2.61	3.55	12.36	7.98	11.37	54.86	44.87	57.64	102.53	114.58	128.97
Os07g0637050	26468884	26470717	1834	0.08	0	0	0.75	0.73	0.42	0.21	0.33	0.26	0.3	0.73	0.26	0.63	0.52	1.07	0.14	0.09	0.08	0.77	0.52	0.76	0.74	0.38	0.8	1.11	0.91	0.74	0.54	1.18	1.16
Os07g0639500	26617306	26618069	764	0	0	0	1.72	1.16	0.82	0.89	1.48	0.57	0.92	0.81	0.37	1.04	0.78	0.85	0.57	0	0	1.61	2.03	2.89	1.33	1.47	2.9	2.78	1.49	1.88	1.14	2.62	1.25
Os07g0660100	27823831	27824495	665	4.09	6.64	6.27	16.72	23.71	20.41	22.75	23.76	34.18	33.18	43.06	35.12	39.97	47.68	58.35	10.53	11	9.96	23.43	25.59	24.43	28.31	31.16	32.09	44.53	40.69	44.07	50.75	39.05	50.1
Os07g0661400	27890235	27891316	1082	58.75	122.72	84.68	171.54	275.27	183.63	287.92	238.32	306.32	266.44	243.62	275.46	183.19	201.1	167.33	137.88	77.82	78.9	121.05	159.6	94.46	208.74	259.96	256.11	246.56	232.34	246.24	194.77	215.96	190.05
Os07g0661450	27901217	27901446	230	0.24	0.26	0.27	6.94	6.67	12.12	8.69	10.53	10.98	13.08	7.25	7.9	15.96	18.88	12.21	0.83	0.55	0.27	4.85	6.24	4.52	7.22	9.65	6.97	9.76	11.08	11.14	17.19	18.89	16.55
Os07g0662550	27945172	27950563	5392	0.39	0.68	0.53	4.61	4.51	5.33	8.33	8.59	7.51	10.59	9.59	13.16	13.85	11.98	16.09	1.21	0.47	0.68	6.4	8.54	7.51	6.57	9.4	10.64	15.31	16.39	17.85	19.37	18.59	26.79
Os07g0664400	28053814	28056606	2793	5.58	2.1	1.71	0.42	0.47	0.69	0.9	3.17	0.83	0.8	1.83	1.52	1.55	1.02	0.3	0.21	3.77	1.53	0.72	0.82	1.44	4.24	1.01	1.73	0.79	1.45	0.6	0.92	1.22	0.48
Os07g0672175	28415288	28415727	440	0.26	0.38	0	4.25	5.63	2.71	2.7	2.86	1.71	2.17	0.57	4.64	5.74	3.32	6.48	0.5	0.3	0.39	4.35	4.53	4.72	1.53	1.8	3.3	4.65	1.99	3.78	5.58	7.18	2.87
Os07g0680600	28848874	28852236	3363	4.77	4.87	4.78	15.32	33.76	29.25	36.15	36.69	41.39	53.83	55.49	60.65	50.94	41.39	39.5	6.95	3.66	4.03	11.97	15.78	10.72	23.34	39.18	27.02	55.62	56.3	55.46	51.56	79.84	62.88
Os07g0680800	28857200	28859303	2104	0.63	0.65	0.64	3.9	2.63	2.72	2.65	2.51	2.55	2.11	1.7	2.03	1.81	1.78	2.21	1.05	0.93	1.13	2.52	3.99	3.93	2.19	2.86	2.29	2.04	2.42	1.93	2.01	2.17	1.93
Os07g0685650	29113592	29114120	529	0.31	0.17	0.12	1.89	1.42	1.39	2.46	2.63	1.93	3.95	5.16	9.59	7.48	6.47	16.27	0.3	0.24	0.53	0.5	1.91	0.61	2.55	4.03	3.43	13.61	8.92	8.46	12.58	27.4	18.91
Os07g0686600	29171078	29172225	1148	1.57	1.97	1.4	3.33	3.84	4.08	5.64	6.38	3.56	9.37	8.53	21.84	35.75	33.21	37.22	0.7	0.52	0.73	2.66	2.24	1.53	2.65	5.77	5.44	15.47	21.95	27.08	52.58	32.8	29.67
Os07g0689150	29289228	29291615	2388	0.79	0.81	0.94	4.02	3.46	4.2	4.69	5.83	7.01	5.01	2.16	3.63	4.44	3.69	4.14	1.03	0.9	0.44	3.68	4.07	4.46	4.26	5.03	5.16	4.24	4.49	3.76	3.67	4.18	3.84
Os07g0694050	29546098	29546614	517	0.59	0.7	0.96	5.69	4.96	3.55	2.52	3.1	2.91	4.55	3.4	5.33	5.49	4.45	5.72	2.04	0.92	0.78	3.87	3.53	3.46	3.82	4.7	3.24	5.38	5.9	5.33	9.76	7.42	12.05
Os07g0694600	29579838	29583146	3309	10.56	10.79	6.41	31.5	29.7	31.77	18.37	21.96	24.78	10.73	10.53	12.09	6.97	8.74	8.14	25.95	17.54	19.73	38.94	51.58	48.34	20.32	31.53	27.16	17.37	16.63	16.23	8.86	10.65	11.66
Os08g0107400	361169	366561	5393	4.46	8.31	6.17	13.21	15.28	12.76	15.27	16.13	18.36	23.22	21.47	20.73	24.92	26.54	26.94	9.84	7.34	7.63	14.71	15.66	14.71	16.92	19.92	19.02	24.26	22.36	24.2	27.47	26.03	25.84
Os08g0109250	458764	461264	2501	0.22	0.09	0.07	6.2	6.38	5.84	5.57	6.01	6.33	6.33	4.81	7.54	5.42	4.32	5.45	0.53	0.14	0.31	10.89	7.57	9.26	5.65	7.46	7.21	9.47	6.75	12.72	11.61	11.45	13.85
Os08g0116632	906891	907576	686	0.16	0.44	0.18	13.47	13.45	13.13	3.7	5.38	4.29	2	2.21	1.69	2.23	1.82	2.33	0.56	0.18	0.45	9.08	14.92	13.36	4.19	4.85	4.12	3.08	2.61	1.94	1.41	1.68	1.96
Os08g0129900	1677893	1680665	2773	3.9	4.31	4.46	15.66	16.59	15.75	13.88	12.94	17.14	7.22	4.75	7.54	3.78	4.09	3.88	6.48	6.8	4.73	18.51	22.85	23.43	9.45	14.69	12.39	8.95	8.15	9.9	4.52	4.29	4.46
Os08g0154950	3158857	3164773	5917	0.07	0.04	0.04	0.4	0.44	0.45	0.39	0.8	0.83	0.2	0.21	0.37	0.03	0.02	0.23	0.05	0.12	0.09	0.5	0.66	0.38	0.33	0.41	0.44	0.46	0.4	0.2	0.3	0.27	0.25
Os08g0159500	3460765	3463758	2994	70.31	38.31	41.03	24.62	14.11	17.54	15.87	25.17	12.71	13.41	18.83	13.26	20.67	19.02	13.17	18.17	47.67	33.79	24.49	22.84	16.31	40.2	22.1	28.61	15.91	18.55	12.11	19.38	16.04	14.03
Os08g0162650	3696942	3698017	1076	0.31	0.25	0.37	1.16	1.42	1.39	0.44	0.79	1.28	0.24	0.17	0.41	0.27	0.09	0.22	0.74	0.5	0.89	2.59	1.91	2.36	0.61	1.11	0.52	0.97	0.44	0.72	0.63	0.44	0.69
Os08g0163700	3746596	3747278	683	0.04	0.04	0	0.64	1.05	0.67	2.09	2.61	1.78	3.92	2.44	3.58	3.6	4	8.18	0	0	0	0.86	0.86	0.81	2.33	1.76	1.23	3.78	2.44	4.75	4.61	9.25	5.82
Os08g0172300	4242951	4249645	6695	2.14	0.76	1.44	4.26	4.43	3.82	3.72	3.57	3.6	3.48	3.04	3.12	3.03	5.21	3.89	2.6	4.01	3.67	5.82	5.79	6.54	4.57	4.96	5.32	4.49	4.71	4.35	5.01	4.35	5.34
Os08g0192950	5422644	5425791	3148	0.34	0.46	0.15	4.84	3.85	4.8	2.67	4.27	4.44	5.8	4.94	8.27	7.82	12.34	11.7	0.46	0.43	0.32	7.32	5.2	6.81	2.89	3.28	3.32	4.84	10.25	6.32	12.85	9.32	12.01
Os08g0205800	6168352	6169288	937	5.33	14.45	6.99	17.78	34.52	38.77	52.77	55.43	53.3	102.36	66.11	81.26	75.88	75.54	95.53	11.43	7.64	6.25	24.57	32.12	29.9	29.84	51.95	42.42	55.02	54.83	53.15	116.38	103.87	89.12
Os08g0206950	6242130	6243735	1606	1.7	2.44	2.07	5.4	5.83	5.83	3.48	2.88	2.84	1.53	2.35	1.72	1.21	0.64	0.78	1.42	2.81	2.72	5.26	5.39	6.05	2.73	3.19	2.25	2.08	2.06	2.09	1.3	1.86	1.17
Os08g0224150	7554714	7558408	3695	0.07	0.12	0.1	1.09	1.11	1.04	0.59	0.59	0.54	0.11	0.32	0.51	0.21	0.11	0.37	0.16	0.2	0.08	0.64	1.37	0.95	0.62	1.12	0.37	0.62	0.46	0.63	0.73	0.77	0.57
Os08g0249300	9123551	9126818	3268	0.1	0.17	0.04	0.89	1.47	0.89	0.72	0.71	0.53	0.79	0.5	0.54	3.05	1.71	4.41	0	0	0	0.25	0.05	0.18	0.02	0.02	0.1	0.12	0	0.02	0.02	0.12	0.16
Os08g0249501	9128282	9136609	8328	0.25	0.25	0.32	3.33	3.31	3.88	5.76	8.1	6.78	3.66	3.92	4.31	3.4	4.71	4.37	1.09	0.97	1.03	5.13	4.69	5.7	6.47	5.94	7.57	7.59	7.77	5.48	6.82	7.72	6.21
Os08g0320500	13959154	13960150	997	0.11	0.27	0.19	0.94	1.41	1.14	0.7	0.76	0.99	1.11	0.67	0.6	1.63	1.58	2.36	0.06	0.1	0	0.36	0.82	2.02	0.9	0.72	0.91	0.54	0.73	0.2	0.26	0.44	0.24
Os08g0333233	14760423	14762613	2191	0	0.06	0.03	0.56	0.5	1.43	0.73	1.26	0.92	0.52	0.27	0.44	0.25	0.23	0.33	0.03	0	0.22	1.14	1.3	0.97	0.86	1.28	1.21	0.27	0.53	0.9	0.64	0.57	0.64
Os08g0386200	18220044	18221513	1470	3.36	5.93	8.57	16.55	21.24	46.26	81.02	85.91	96.5	85.79	86.55	100.13	69.6	51.13	63.75	10.64	3.98	4.32	26.53	45.07	38.5	108.04	156.81	104.15	82.45	97.96	66.16	65.14	60.79	62.25
Os08g0391700	18542460	18547920	5461	12.71	14.41	20.36	6.32	5.46	6.36	6.48	4.58	5.53	3.27	2.7	2.56	1.05	0.95	0.94	0.85	0.61	0.35	0.47	0.6	1.33	0.86	0.36	0.87	0.27	0.35	0.55	0.13	0.11	0.05
Os08g0402500	19206651	19207802	1152	0.12	0.71	0.45	2.68	4.28	4.29	12.83	11.2	12.72	15.36	12.9	17.71	16.35	14.22	15.27	1.6	0.46	0.58	2.77	3.04	3.68	7.61	14.23	11.08	10.83	12.34	12.03	17.78	14.18	18.45
Os08g0411800	19699180	19703231	4052	0.07	0.06	0.05	0.54	0.47	0.58	0.45	0.65	0.58	0.15	0.24	0.29	0.06	0.06	0.1	0.02	0.03	0	0.09	0.06	0.13	0.14	0.25	0.13	0.25	0.19	0.16	0.01	0.03	0.05
Os08g0431200	20855158	20858415	3258	0.42	0.27	0.06	1.62	1.73	2.16	4	4.71	2.75	7.2	4.9	7.15	11.54	8.47	18.78	0.09	0.54	0.22	1.93	1.16	1.62	2.18	2.52	2.94	10.09	8.17	9.01	16.28	18.29	19.1
Os08g0445700	21722267	21726107	3841	1.35	1.42	0.99	3.23	4.21	4.53	7.31	7.24	6.28	16.07	10.86	12.77	15.47	15.33	14.72	0.66	0.86	1.06	2.26	2.32	3.07	5.35	4.75	5.81	8.74	8.13	8.44	12.59	14.05	11.86
Os08g0452900	22159610	22161424	1815	32.82	42.27	46.68	92.14	89.29	77.06	63.15	62.38	78.76	82.99	90.01	98.55	110.05	108.33	121.82	79.74	33.37	36.1	63.36	68.12	71.3	51.5	63.14	66.59	82.61	84.72	101.96	142.6	69.52	124.96
Os08g0453200	22190140	22191722	1583	21.07	23.2	25.22	66.64	53.99	56.59	115.94	144.22	134.07	264.33	268.82	226.16	372.2	375.58	368.58	22.34	22.47	25.33	75.69	73.19	80.23	228.52	165.97	180.52	254.76	265.29	232.34	400.76	429.39	391.01
Os08g0457901	22450471	22450902	432	2.95	2.8	2.86	12.61	11.37	8.44	6.75	8.06	11.32	9.53	7.44	13.99	12.71	9.21	18.24	4.66	3.3	3.87	11.31	10.34	11.21	10.25	9.79	7.18	13.88	13.47	17.49	17.78	18.31	26.28
Os08g0474000	23353856	23354936	1081	0	0.22	0.07	0.68	1.43	3.42	2.17	0.76	0.42	0.98	0.4	1.09	0.61	0.83	0.07	0.35	0	0	0.47	0.7	0.27	1.2	1.47	0.96	0.24	1.06	1.4	0.77	0.49	0.57
Os08g0480050	23712669	23716991	4323	0.33	0.27	0.68	11.61	18.66	17.61	17.31	20.37	20.14	35.76	28.33	34.62	78.63	68.18	91.42	1.2	0.52	0.61	7.52	13.43	8.42	23	32.04	25.79	47.34	39.2	49	117.37	124.63	132.31
Os08g0480200	23723615	23727247	3633	1.2	2.43	1.49	4.62	4.88	4.18	4.95	6.92	7.02	11.09	11.55	9.33	28.12	25.9	33.03	2.08	2.21	1.6	3.53	2.64	3.75	4.79	5.29	3.37	9.21	6.12	13.83	21.98	21.32	24.85
Os08g0482700	23858723	23860121	1399	23.07	39.52	29.15	71.09	87.88	74.82	108.69	91.12	106.48	142.94	114.03	128.9	106.94	81.97	124.7	55.46	39.17	41.45	66.73	95.07	80.67	107.3	144.61	137.81	138.49	140.78	129.86	121.81	157.55	160.29
Os08g0492500	24336038	24337028	991	7.38	7.29	8.01	15.99	22.07	22.81	18.21	19.64	22.42	16.59	20.61	22.11	33.3	30.5	41.38	9.23	6.23	6.66	13.07	16.65	13.77	18.96	18.49	25.02	24.57	26.83	30.07	54.13	44.94	49.08
Os08g0504700	24953937	24954919	983	45.35	46.64	53.52	93.95	143.06	124.83	153.42	144.15	224.14	211.14	190.82	218.14	220.53	234.68	294.43	55.91	53.14	48.82	104.41	105.14	85.3	129.79	143.31	141.68	193.93	185.33	224.81	325.28	261.78	319.82
Os08g0506850	25092394	25092949	556	1.55	3.7	3.5	10.03	8.5	7.93	4.39	6.48	7.07	6.53	4.63	5.41	2.24	2.96	4.02	4.72	3.08	3.23	7.79	11.67	8.59	4.36	5.66	6.02	4.58	5.04	7.52	4.1	4.27	5.21
Os08g0519900	25847203	25847991	789	0	0	0.04	0.79	0.79	0.93	2.01	0.92	0.65	0.58	0.46	1.07	0.69	0.29	0.69	0	0.04	0	0.12	0.91	0.29	0.53	0.57	0.93	1.61	1.87	1.85	0.41	1.03	1.67
Os08g0520700	25889494	25892199	2706	13.9	15.53	17.4	62.49	46.95	68.18	105.95	123.34	122.32	187.23	139.61	175.05	359.15	351.33	461.61	10.3	12.62	11.45	75.96	67.98	78.98	130.22	113.73	139.24	237.51	275.1	268.34	545.07	562.51	674.17
Os08g0520850	25892907	25893251	345	14.62	21.03	15.66	62.9	38.99	58.69	71.98	76.85	92.21	129.91	105.32	142.65	246.05	224.99	323.52	15.85	13.58	16.69	80.72	71.73	78.84	93.28	96.24	95.82	184.29	231.46	205.24	458.7	505.59	564.75
Os08g0523200	26015347	26016312	966	0.23	0.47	0.13	1.78	1.65	1.87	1.08	1.69	1.29	1.15	0.72	0.62	0.33	0.41	1.19	1.42	1.11	1.31	3.8	4.22	4.81	1.72	1.89	2.49	1.21	1.11	1.14	1.4	0.74	1.39
Os08g0535150	26713639	26716190	2552	0.14	0.58	0.26	1.47	1.25	1.8	1.62	1.84	1.91	0.56	0.79	0.73	0.53	0.55	0.75	0.6	0.31	0.32	2.35	1.53	2.28	0.85	1.5	0.92	1.27	0.95	1.28	0.69	0.78	0.61
Os08g0536200	26791868	26792452	585	2.57	1.61	1.95	4.88	6.11	5.5	6.13	10.8	8.77	7.74	7.71	7.04	9.88	11.22	14.06	4.41	2.25	2.5	12.55	10.1	12.56	9.42	11.3	9.49	10.31	10.98	13.37	15.91	20.56	16.54
Os08g0553250	27683033	27683954	922	4.02	2	2.32	0.94	0.74	0.77	1.95	2.54	2.12	0.86	1.37	2.04	0.88	1.03	0.72	1.88	2.62	1.55	1.15	1.51	2.32	1.26	1.46	1.35	2.47	1.77	3.25	2.01	1.36	1.35
Os08g0558300	27942021	27942733	713	0.19	0.13	0.13	3.69	1.62	4.08	6.18	7.77	7.49	6.01	6.84	8.3	7.52	9.87	7.28	0.81	0.62	0.04	2.99	5.94	4.42	6.12	8.41	10.03	12.4	9.53	11.55	8.74	13.43	16.16
Os08g0559000	27968346	27970710	2365	6.63	5.29	5.04	13.41	14.82	13.58	20.5	18.54	24.62	39.44	43.95	39.71	78.53	81.82	82.95	11.34	13.85	10.51	40.26	42.19	49.03	42.68	55.57	56.84	73.76	75.3	82.02	122.1	161.78	120.67
Os08g0559800	28011060	28013318	2259	0.19	0.27	0.15	2.21	0.85	1.68	2.37	1.93	2.97	4.88	5.46	3.42	7.59	15.79	6.9	0.09	0.02	0.04	0.38	0.51	1.21	3	3.5	1.09	4.43	2.92	3.58	7.3	3.84	6.14
Os08g0560700	28077380	28078024	645	0.04	0	0	1.84	1.55	1.71	3	4.04	3.42	3.09	2.68	2.43	4.4	2.4	4.4	0	0.2	0.14	1.78	2.58	3.63	4.56	3.53	2.49	4.15	2.63	3.02	3.04	3.84	3.08
Os08g0561800	28135572	28137264	1693	0.13	0.11	0.09	0.63	0.61	0.94	0.75	2.93	0.72	0.54	0.43	0.52	0.45	0.39	0.55	1.04	2.88	2.32	2.52	2.68	1.61	5.83	2.5	4.82	1.84	2.32	1.65	1.31	1.9	1.37
Os08g0567100	28399648	28400868	1221	0.02	0	0.03	1.46	0.64	1.68	0.96	1.88	0.79	0.91	0.45	0.36	0.52	0.27	1.34	0	0.03	0.1	1.53	1.9	1.54	1.22	1.5	1.11	1.15	1.57	1.59	1.29	1.58	1.6
Os09g0103300	428611	429430	820	0.46	0.31	0.19	2.66	2.99	2.03	1.58	3.58	3.12	0.34	0.82	1.1	0.33	0.07	0.38	0.73	1.12	0.9	2.18	3.11	1.96	0.65	2.49	0.8	0.76	0.65	1.14	0.4	0.56	0.56
Os09g0128400	2181578	2187453	5876	1.65	2.04	0.99	4.94	5.85	5.65	20.03	22.1	22.81	40.3	44.8	36.07	40.94	38.39	41.01	0.85	1.19	1.34	7.75	6.87	11.36	28.14	23.12	22.37	42.82	38	40.85	40.57	42.34	39.05
Os09g0135850	2703296	2707302	4007	0.42	0.84	0.61	5.03	4.23	5.85	12.99	10.43	11.91	29.53	25.4	27.22	54.14	46.58	69.75	1.15	0.78	1.11	7.21	6.53	8.15	11.34	10.42	12.43	32.87	30.91	29.23	78.54	70.71	81.81
Os09g0287000	6404482	6406039	1558	1.95	2.18	2.96	6.11	8.45	9.93	13.29	12.36	14.61	30.21	29.43	31.9	56.91	50.69	56.09	3.9	6.75	7.66	16.18	11.63	19.26	16.82	16.53	16.76	47.48	42.04	46.51	59.86	58.82	62.47
Os09g0329200	9790649	9792207	1559	0.44	0.21	0.48	0	0	0.02	0.14	0.04	0	0.44	0.82	0.48	0.06	0.36	0.19	0	0.37	0	0.02	0	0.38	0.07	0.06	0	0.26	0.2	0	0.21	0.04	0
Os09g0341500	10520072	10521663	1592	0.1	0.15	0.17	1.18	1.89	1.46	4.44	3.63	3.47	6.43	4	7.34	4.53	7.79	8.57	0.64	0.14	0.23	0.68	1.02	1.1	2.78	3.82	2.87	3.83	3.12	2.26	3.61	6.82	4.38
Os09g0341600	10522954	10524537	1584	0.3	0.17	0.14	2.97	5.83	4.72	13.3	9.97	8.62	12.94	7.23	18.28	12.09	23.8	11.76	0.3	0.14	0.23	1.06	1.87	1.27	4.83	9.77	7.4	6.79	11.5	6.84	9.62	14.38	13.84
Os09g0358000	11576100	11576772	673	3.48	1.97	0.16	0	0	0	0	0	5	0.06	0	0	0.27	0	2.13	11.87	14.25	11.97	14.09	7.45	10	16.17	5.67	9.83	13.01	7.68	12.53	11.49	8.34	6.48
Os09g0364800	11976318	11977778	1461	1.44	1.78	1.94	5.73	5.35	10.35	16.18	16.41	21.86	24.62	24.32	34.86	43.63	53.09	44.31	2.05	1.73	1.41	7.93	6.96	7.07	11.78	17.22	16.34	16.1	21.38	17.75	52.35	63.73	53.88
Os09g0412300	14635406	14636242	837	7.85	9.43	9.96	46.32	50.83	65.4	72.91	52.94	65.7	93.19	77.84	114.68	107.48	78.83	127.22	11.38	9.15	9.51	76.18	47.68	41.7	33.24	43	41.08	83.08	76.5	100.64	164.11	81.36	115.79
Os09g0425900	15444237	15446516	2280	18.03	31.92	31.54	78.13	87.79	67.77	99.95	80.74	98.51	143.07	133.01	149.82	194.68	195.05	205.68	41.96	21.69	24.76	49.77	61.58	53.8	70.31	89.6	78.42	126.74	123.58	133.34	277.7	227.96	246.51
Os09g0426100	15450531	15456012	5482	1.79	1.07	1.77	0.55	0.43	0.24	1.52	1.82	1.14	0.71	1.1	0.48	0.25	0.23	0.38	0.51	1.14	1	0.7	0.66	0.66	1.52	1.25	1.48	0.68	0.62	0.21	0.1	0.22	0.38
Os09g0442400	16444342	16447967	3626	2.83	4.41	3.38	11.17	15.26	10.21	26.45	28.36	29.78	67.16	59.91	64.94	129.64	116.64	149.3	9.1	5.57	5.31	21.81	21.23	24.68	26.84	35.18	29.54	120.19	105.07	144.41	213.38	194.81	241.2
Os09g0457900	17306100	17307199	1100	0	0.03	0	0.51	1.17	5.68	4.01	3.11	9.45	13.37	4.16	17.62	7.75	12.29	11.75	0.61	0	0	1.04	2.4	0.62	4.15	6.08	3.87	12.88	8.92	20.25	20.54	23.73	31.51
Os09g0462850	17504057	17504523	467	0.18	0	0	1.44	1.37	1.54	0.7	0.66	0.49	0.5	0.53	0.14	0.21	0	0.66	0.21	0.14	0	0.94	1.07	1	0.3	1.18	0.61	0.73	0.07	1.07	0.56	0.74	1.48
Os09g0482800	18618052	18618753	702	3.12	3.96	4.09	21.32	30.93	42.5	69.85	46	64.95	64.73	57.28	100.26	125.33	139.34	112.49	10.25	5.37	2.78	18.32	33.53	28.98	45.7	71.52	58.76	40.75	47.37	81.47	131.94	98.41	121.45
Os09g0486500	18760705	18761574	870	42.57	66.77	64.88	105.14	134.67	120.59	145.86	137.34	175.38	176.94	173.29	176.8	160	176.81	172.55	78.2	41.78	43.88	106.51	136.53	119.35	128.27	145.72	146.57	168.64	151.79	175.82	209.53	177.08	175.86
Os09g0518600	20241489	20243398	1910	2.63	2.02	2.83	5.11	6.85	6.31	4.62	4.07	3.91	3.52	2.73	3.25	1.85	1.93	1.53	2.37	3.57	1.77	3.77	4.38	4.63	3.2	4.56	4.32	3.91	2.53	2.79	2.17	2.21	1.49
Os09g0522000	20395262	20395703	442	0.31	0.48	1.26	164.59	230.33	200.07	253.88	235.07	359.01	302.05	196.84	384.97	213.42	177.1	256.69	3.04	0.57	0	180.77	159.41	122.64	155.8	252.63	188.94	269.95	223.66	361.48	305.32	281.19	317.42
Os09g0522100	20399458	20400198	741	0.3	0.24	0	4.82	8.36	7.9	8.86	8.54	11.26	15.04	7.32	21.59	17.14	12.29	15.53	0.09	0.17	0.21	8.06	4.31	2.54	4.95	6.44	6.54	13.7	10.66	17.24	17.83	19.47	18.32
Os09g0522200	20403413	20404332	920	6.81	4.83	9.4	112.47	164.22	167.57	211.19	177.61	193.92	163.38	115.02	227.73	107.08	105.1	123.06	21.02	6.23	7.13	171.49	163.73	169.2	92.27	157.79	140.99	176.63	163.68	228.54	136.8	142.1	198.42
Os09g0532800	20905466	20908479	3014	3.72	2.62	3.29	7.49	6.58	8.34	6.02	7.65	7.54	4.02	2.95	6.4	4.55	4.57	5.14	4.68	4.86	4.79	19.85	16.48	12.59	6.79	7.98	10.41	8.22	8.4	8.62	7.61	5.84	9.46
Os09g0535400	21054538	21055909	1372	0.08	0	0	0.91	0.87	1.23	0.25	0.15	0.33	0.5	0.27	0.46	0.4	0.36	0.26	0.07	0.09	0.14	0.79	0.78	1.47	0.13	0.61	0.84	0.44	0.37	0.38	0.33	0.27	0.37
Os09g0545300	21565770	21566461	692	0.52	0.13	0.8	3.62	3.03	2.52	10.95	8.05	13.95	21.54	45.41	20.68	22.74	16.02	29.37	0.79	1.65	0.76	4.5	4.62	7.37	15.55	12.53	12.14	27.3	28.51	31.91	53.5	45.13	53.01
Os09g0545400	21568697	21570887	2191	3.51	2.09	2.94	1.11	1.09	1.13	0.9	1.89	1.41	1.19	1.59	1.09	1.5	1.82	1.42	2	2.7	2.55	1.87	1.97	1.41	2.04	1	1.39	1.62	1.79	1.64	1.37	2.34	1.05
Os09g0553250	21920150	21922356	2207	1.63	0.83	0.47	5.72	4.19	6.25	4.09	2.46	2.14	3.29	2.68	2.92	5.15	5.41	6.25	0.49	0.84	0.41	4.96	4.14	5.18	3.51	2.68	3.61	4.39	3.55	4.11	9.4	9.89	7.28
Os09g0555400	22036959	22040673	3715	0.55	0.6	0.6	1.71	2.34	1.71	1.87	1.67	1.3	1.13	0.76	0.86	0.5	0.59	0.68	1.16	0.8	0.98	1.2	2.19	1.46	1.16	2.06	1.58	1.86	1.11	1.08	1.07	1.35	1.13
Os09g0566050	22564044	22565353	1310	13.99	12.81	15.6	7	5.66	8.02	6.39	6.49	6.2	5.27	3.98	6.74	4.26	6.73	6.48	10.42	11.63	11.46	6.54	6.87	5.81	7.66	7.19	7.88	6.39	6.44	6.11	7.19	8.24	6.92
Os09g0568100	22688087	22689596	1510	6.2	6.24	5.41	21	22.94	23.86	10.95	13.06	15.26	7.95	6.65	8.84	9.51	8.43	11.37	7.27	6.75	7.04	19.98	21.23	22.09	8.91	12.74	12.49	11.87	9.71	9.07	10.04	12.07	9.86
Os09g0568700	22699925	22700959	1035	0	0.18	0.24	1.75	2.78	1.54	1.56	2.13	1.76	1.17	1.29	0.73	0.8	0.19	1.11	0.22	0.03	0.21	2.6	2.24	2.2	0.67	1.39	0.88	2.04	1.88	1.28	1.46	1.71	1.63
Os09g0570850	22792228	22792931	704	0.72	1.38	1.68	4.03	5.38	6.07	4.91	4.15	3.13	9.69	7.46	5.59	11.82	8.31	11.05	4.46	1.86	2.9	4.93	3.91	4.46	6.33	6.08	5.93	9.27	9.46	9.11	16.38	13.39	19.08
Os10g0118800	1189829	1190703	875	5.67	7	8.86	13.71	16.69	20.15	15.59	17.16	20.71	15.36	12.91	13.66	17.51	15.56	22.04	3.92	4.3	4.05	8.37	10.28	9.43	9.64	11.88	10.59	15.46	16.68	16.16	23.56	30.93	28.32
Os10g0133000	2057710	2058225	516	1.29	1.64	0.66	6.62	7.46	9.38	7.62	7.33	14.81	8.49	4.87	8.8	3.15	4.78	6.38	6.07	7.06	8.46	11.89	15.54	20.66	21.33	18.19	24.73	20.38	19.57	27.08	15.2	16.45	18.61
Os10g0140700	2507002	2508368	1367	51.69	67.67	78.38	21.91	23.59	19.74	4.57	5.09	3.66	2.14	2	2.99	1.29	0.82	1.04	115.76	60.76	62.11	22.82	24.32	26.77	5.31	4.8	6.1	3.64	3.35	3.36	1.82	1.65	2.95
Os10g0163310	4338836	4340390	1555	10.16	6.41	4.98	2.76	2.62	2.38	2.77	3.08	2.8	2.27	1.85	2.09	3.43	4.08	1.03	4.75	5.76	5.1	2.85	3.86	3.36	5.5	2.8	3.88	3.15	2.1	1.52	0.97	0.79	1.43
Os10g0181800	5597650	5610362	12713	0.18	0.02	0.2	4.41	3.39	4.64	7	6.97	12.08	5.21	4.46	8.48	2.02	3.52	3.35	0.51	0.39	0.35	7.05	6.34	6.31	5.99	6.78	7.36	7.61	10.03	7.86	3.37	3.38	3.66
Os10g0391400	13031180	13032006	827	0.1	0.29	0.11	0.87	4.01	3.63	7.48	3.07	3.36	3.04	1.54	6.89	1.74	2.27	0.99	0.31	0.04	0	0.75	2.05	0.2	1	2.5	2.57	3.12	3.16	4.82	0.89	1.93	3.87
Os10g0392400	13069770	13070894	1125	4.38	16.58	14	40.06	58.75	57.22	104.73	80.48	105.68	110.63	87.7	114.56	63.58	74	89.22	13.32	9.63	8.88	22.68	30.95	32.92	53.48	87.61	74.38	88.86	76.75	78.07	58.68	84.43	90.96
Os10g0411600	14319926	14321570	1645	0.08	0.28	0.17	3.26	2.91	2.57	1.54	1.42	1.73	1.53	0.9	1.1	0.54	0.52	0.81	0.49	0.37	0.4	3.45	3.37	4.94	2.44	2.28	1.76	2.55	1.68	1.08	0.7	0.99	0.9
Os10g0418100	14681977	14685413	3437	0.33	0.47	0.32	1.21	2.64	2.38	4.93	4.53	2.55	10.24	7.41	12.81	20.1	20.15	19.15	0.67	0.4	0.51	1.2	1.1	0.66	2.18	4.04	2.89	7.34	9.52	9.88	23.69	15.59	13.56
Os10g0452700	16507486	16508277	792	0.46	0.27	0.12	2.53	2.53	2.17	0.56	1.38	0.89	0.5	0.23	0.55	0.2	0.17	0.11	0.61	0.56	0.04	2.4	2.14	2.79	0.61	1.36	1.58	0.97	0.2	0.65	0.16	0.21	0
Os10g0456550	16686920	16693269	6350	0.03	0.04	0	0.21	0.27	0.41	0.67	0.65	0.53	0.64	0.41	0.34	0.36	0.46	0.57	0.02	0.05	0	0.54	0.21	0.21	0.66	0.53	0.97	0.8	1.2	0.84	0.53	0.54	0.62
Os10g0456800	16704970	16708495	3526	2.33	2.58	1.78	4.85	5.51	4.53	13.43	17.9	13.61	32.22	32.78	27.27	56.54	58.8	50.17	2.02	2.11	2.03	5.62	6.21	7.42	25.63	19.25	20.14	33.79	32.59	31.04	74.07	74.29	58.95
Os10g0475000	17684668	17688595	3928	1.31	1.01	0.44	0.17	0.1	0.24	0.12	0.33	0.05	0.11	0.05	0.02	0.09	0.06	0.06	0.14	0.84	1.01	0.31	0.25	0.22	0.5	0.15	0.22	0.2	0.21	0.07	0.1	0.1	0.1
Os10g0493850	18750657	18753568	2912	0	0	0.02	0.67	0.39	0.45	0.26	0.62	0.75	0.67	0.27	0.3	0.73	0.51	0.51	0	0	0	0.89	0.6	0.74	0.66	1.17	0.87	1.72	2.01	1.45	1.84	1.87	1.41
Os10g0497700	18976009	18979062	3054	0.29	0.85	0.58	1.65	4.24	2.81	5.72	3.65	4.39	5.84	4.82	7.62	1.97	2.47	2.16	7.66	4	4.44	5.18	4.95	4.63	4.95	4.45	4.11	4.68	4.38	5.04	5.21	3.01	3.02
Os10g0499500	19056887	19059383	2497	0.19	0.17	0.33	2.58	3.53	2.28	6.3	10.38	13.56	9.96	6.96	17.87	14.7	13.62	14.84	0.67	0.46	0.52	11.89	15.98	11.52	13.07	29.86	19.38	32.9	27.59	36.68	33.15	50	53.91
Os10g0510500	19631259	19632262	1004	30.73	42.99	37.34	70.52	103.08	77.13	116.66	108.61	146.36	150.85	152.54	178.09	205.14	182.76	236.83	60.63	32.51	35.28	65.11	69.69	67.36	110.95	157.7	131.46	159.85	142.56	209.8	233.23	215.12	229.59
Os10g0521900	20207343	20209484	2142	6.48	8.72	9.11	35.08	67.29	45.76	81.12	74.26	80.49	86.56	79.07	115.17	96.23	115.23	98.45	8.3	4.31	5.31	36.9	31.37	19.98	43.11	72.82	55.72	83.43	76.8	97.55	150.31	113.58	132.03
Os10g0522400	20252191	20253575	1385	13.44	18.37	19.05	35.77	34.12	42.21	60.94	62.12	65.11	78.53	68.76	72.71	83.16	84.91	80.4	17.27	18.99	22.88	51.28	49.86	49.63	40.39	47.59	48.65	71.62	63.31	78.83	97.36	85.45	83.91
Os10g0544966	21298681	21301755	3075	0.03	0.12	0	0.98	1.7	1.77	2.66	3.49	3.03	5.12	3.05	3.68	8.22	5.64	12.02	0	0.07	0	1.26	1.62	1.95	1.32	2.3	3.41	3.25	3.76	3.91	5.32	7.81	6.39
Os10g0564450	22289955	22293473	3519	0	0	0	0.25	0.54	0.12	0.27	0.4	0.25	0.43	0.14	0.23	0.27	0.02	0.3	0.02	0	0.02	0.26	0.17	0.15	0.23	0.36	0.25	0.35	0.29	0.28	0.3	0.49	0.4
Os10g0579850	23129296	23131002	1707	0.59	0.59	0.59	0.1	0.04	0.11	0.08	0	0.18	0.02	0.07	0.13	0.04	0	0.02	0.45	0.43	0.21	0.14	0.18	0.28	0.02	0	0.13	0.08	0.02	0.04	0.12	0	0
Os10g0580750	23190174	23191970	1797	0.16	0.24	0.39	5.43	8.94	5.66	6.26	8.37	7.07	7.26	3.81	8.24	3.51	3.73	6.57	0.29	0.22	0.07	1.82	3.62	3.65	6.08	8.88	6.21	7.14	5.74	8.6	4.77	8.01	4.85
Os11g0105901	265448	265893	446	0.12	0.07	0	1.26	2.03	1.17	0.64	1.02	0.65	1.17	1.29	1.05	2.58	3.47	3.39	0.65	0.07	0.28	1.99	1.68	0.51	1.55	1.41	1.17	1.8	2.33	1.53	2.16	3.2	3.17
Os11g0106700	305050	307728	2679	47.76	59.99	71.21	116.42	123.89	126.29	162.94	132.1	165.83	452.39	358.74	308.32	428.37	325.6	425.14	127.29	122.78	108.61	208.81	218.58	222.15	288.4	235.06	269.17	438.84	383.3	418.37	507.52	531.59	408.55
Os11g0115800	705968	708769	2802	17.17	20.55	19.06	51.99	48.32	47.95	46.91	45.77	66.31	50.24	65.28	51.11	36.45	44.26	58.91	24.7	21.5	20.38	55.51	62.83	72.41	43.45	49.02	54.22	52.75	47.2	46.64	44.19	43.01	47.66
Os11g0118200	821016	822953	1938	1.26	0.97	0.54	6.74	7.32	6.88	11.88	12.49	12.06	23.75	17.55	13.34	29.63	16.57	38.38	0.56	0.91	1.08	8.47	11.73	14.13	19.07	18.16	19.17	30.65	30.43	28.78	32.87	52.66	41.48
Os11g0131400	1435898	1437761	1864	0.34	0.3	0.31	1.16	0.87	0.92	1.02	0.87	0.97	0.65	0.32	0.99	0.46	0.2	0.25	0.32	0.58	0.64	0.87	1.16	1.12	0.5	0.78	0.97	0.85	0.68	0.49	0.32	0.51	0.43
Os11g0131600	1439580	1441577	1998	0.33	0.32	0.4	1.07	0.97	1	1.13	0.71	1.1	1.05	1.06	0.6	0.27	0.82	0.45	0.38	0.35	0.68	1.41	1.17	1.25	1.44	1.62	0.89	1.54	1.09	1.2	0.64	0.95	0.69
Os11g0143300	2013415	2015355	1941	46.06	49.95	55.98	20.15	29.37	22.71	8.46	8.19	6.53	7.99	8.22	11.6	7.28	9.41	7.86	58.44	32.33	24.68	18.94	18.84	21.52	5.97	8.2	8.56	8.74	8.5	10.84	9.69	7.2	10.06
Os11g0145700	2077493	2081514	4022	1.23	1.66	2.14	3.75	4.52	5.52	7.68	6.47	7.15	6.18	8.2	7.5	5.52	5.98	9.11	1.99	2.02	1.87	6.52	4.83	5.39	3.81	6.84	5.57	6.27	6.92	6.27	6.62	6.84	6.46
Os11g0151400	2390496	2392366	1871	2.21	5.35	4.49	31.83	104.36	110.05	101.41	57.28	44.19	51.96	19.81	70.03	14.53	53.67	24.94	4	1.79	2.45	10.48	15.61	6.88	12.76	27.6	22.7	19.64	22	30.05	14.31	26.98	26.25
Os11g0157701	2794074	2794750	677	1.52	0.8	0.55	3.15	3.47	3.71	3.98	3.89	2.74	2.66	1.88	5.23	2.88	2.82	3.84	1.04	1.82	1.1	3.15	3.95	5.57	3.53	5.58	4.38	5.59	5.67	6.94	4.56	5.01	5.62
Os11g0175400	3739630	3743522	3893	7.31	6.64	5.03	19.56	15.1	18.38	62.71	83.31	45.52	192.98	176.01	174.03	227.45	276.45	294.43	2.6	4.34	4.56	39.63	17.93	18.88	110.82	66.45	73.72	158.29	193.16	243.76	480.54	311.39	284.13
Os11g0195500	4785275	4789298	4024	16.17	27.15	21.29	51.44	60.06	47.59	57.06	55.37	50.38	83.31	73.91	86.18	126.82	138.79	124.51	31.68	22.7	26.92	47.11	50.62	45.44	47.89	56.05	52.04	83.39	71.63	89.47	161.12	115.44	147.61
Os11g0210201	5710677	5711244	568	0.93	1.81	2.34	14.67	18.4	16.61	31.33	24.56	35.29	87.08	64.45	60.36	97.65	62.77	158.65	2.2	2.23	2.34	5.72	8.9	6.69	16.57	30.78	16.64	35.86	26.15	30.37	77.35	75.49	96.13
Os11g0213733	5912147	5914714	2568	2.52	3.19	3.08	4.57	11.5	7.91	8.92	7.15	6.92	4.89	5.03	5.63	6.2	6.29	3.68	1.68	1.45	1.57	0.86	1.71	1.87	2.34	2.56	2.35	1.54	1.1	1.24	1.16	1.52	1.36
Os11g0246200	7878340	7879571	1232	2.39	2.4	1.9	6.99	6.37	15.86	47.78	84.68	36.2	111.63	88.75	130.75	169.25	134.71	101.11	7.47	2.88	3.77	29.71	30.99	30.52	113.36	98.79	131.95	162	178.31	163.9	164.11	200.27	185.57
Os11g0298500	11024459	11024863	405	0.07	0	0	2.01	2.63	3.63	1.8	2.09	2.13	1.05	1.05	1.47	0.16	0.57	0.89	0	0	0	0.57	1.37	4.09	1.62	1.11	1.46	1.08	0.78	0.8	0.24	0.92	1.25
Os11g0533100	19421487	19429665	8179	7.17	8.46	7.05	14.6	17.31	15.96	20.52	21.05	29.06	40.37	40.49	38.64	62.35	77.59	66.41	12.97	12.53	11.3	18.09	19.45	20.56	30.19	28.51	27.82	45.78	44.63	55.72	80.66	67.01	73.39
Os11g0547000	20182477	20187327	4851	2.06	1.63	1.42	7.25	6.28	7.18	23.08	24.3	25.37	72.06	76.9	72.44	117.73	133.26	123.28	2.48	2.5	2.03	8.67	8.5	8.35	28.34	24.99	25.73	65.01	64.13	77.96	124.71	88.41	103.6
Os11g0556400	20672585	20674513	1929	1.8	3.96	2.47	1.14	0.86	0.89	0.77	0.71	0.65	0.71	0.55	0.21	0.15	0.14	0.22	0	0	0.02	0	0	0	0	0	0	0	0	0	0	0	0
Os11g0602750	23187999	23193264	5266	2.02	2.17	2.05	5.82	5.99	6.3	10.24	10.36	9.54	11.27	9.66	8.11	6.91	10.07	12.21	1.79	2.1	1.49	2.51	3.2	3.96	4.45	5.74	4.75	5.84	5.09	4.13	4.11	6.63	5.42
Os11g0604900	23308317	23313424	5108	0.71	0.59	0.53	1.49	1.49	1.38	1.95	1.67	1.36	3.65	4.36	3.16	5.09	4.69	5.78	0.02	0.01	0.09	0	0.05	0.02	0.08	0.01	0.13	0.03	0.06	0	0.04	0.07	0.07
Os11g0606500	23409062	23413029	3968	1.58	1.68	1.37	2.96	3.01	3.49	5.28	4.22	4.4	9.51	11.5	8.27	13.62	12.22	15.5	2.4	1.19	2.18	2.21	2.84	2.84	1.8	1.88	2.41	2.8	2.49	1.87	1.27	1.72	1.48
Os11g0619000	24113478	24116252	2775	2.48	3	2.63	1.08	1.32	1	0.54	0.61	0.5	0.2	0.15	0.21	0.08	0.24	0.04	2.82	2.21	2.98	1.02	1.3	1.05	0.37	0.44	0.39	0.07	0.34	0.23	0.12	0.23	0.13
Os11g0619800	24160577	24161934	1358	0.51	1.07	1.27	0.14	0.18	0.16	0.4	0.27	0.19	0	0.07	0.12	0	0	0.04	0.54	0.21	0.98	0.12	0.17	0.1	0.15	0.2	0.1	0.15	0.02	0.07	0	0	0
Os11g0670900	27111943	27112811	869	11.99	9.98	10.23	3.28	3.28	5.04	2.48	3.87	2.94	1.39	0.98	4.25	0.92	1.7	0.94	7.98	13.33	7.87	3.21	3	1.91	3.34	3.87	2.05	1.7	1.01	1.04	1.18	1.41	0.81
Os11g0689500	28005496	28008609	3114	0.38	0.45	0.53	1.65	2.08	2.02	3.09	2.82	2.71	2.02	2.47	2.34	1.91	1.58	2.85	0.09	0.35	0.23	1.28	1.16	1.35	1.46	1.44	1.51	2.27	2.16	2.04	3.17	2.59	3.38
Os11g0703600	28793142	28794834	1693	9.96	5.82	6.41	3.38	2.59	4.19	4.65	4.3	2.91	3.95	3.1	3.93	2.48	2.47	4.15	1.06	7.31	6.82	4.83	2.61	3.7	3.82	2.16	4.16	3.4	3.23	3.55	3.11	3.07	1.09
Os11g0704000	28809410	28811547	2138	1.46	1.23	0.96	5.25	4.95	5.28	1.63	2.17	1.72	1.33	0.69	1.31	0.54	0.91	1.63	0.65	0.83	0.7	1.89	1.99	2.76	1.62	2.16	0.79	1.16	1.02	0.85	0.46	0.73	0.16
Os12g0102800	128620	133483	4864	1.08	1.3	1.44	4.45	2.66	3.77	4.49	4.93	5.19	5.91	4	4.7	7.59	6.55	7.58	1.42	1.01	1.11	4.61	5.66	4.86	4.47	5.05	4.69	6.19	7.08	8.92	11.45	7.83	11.92
Os12g0109900	535944	540335	4392	1.64	1.19	1.19	3.59	3.09	3.51	5.32	6.1	4.92	4.68	4.18	4.76	5.17	4.95	5.54	1.74	2.57	2.42	3.35	3.97	4.88	5.22	5.14	5.18	5.69	6.97	5.85	5.6	6.03	6.54
Os12g0114000	696645	697460	816	0.41	1.11	0.53	3.03	6.44	5.29	7.5	6.45	5.37	21.51	11.96	15.62	26.83	26.4	25.09	4.62	1.78	1.94	2.61	5.71	4.34	4.88	7.57	7.73	10.14	10.53	9.81	18.31	40.94	26.67
Os12g0123500	1107406	1110538	3133	45.11	33.51	26.26	14.78	12.93	15.82	14.83	15.88	10.96	13.26	23.3	18.67	13.11	23.76	15.49	4.84	13.36	10.05	7.39	4.9	5.26	11.88	7.53	9.02	12.64	10.88	9.44	12.47	13.15	7.59
Os12g0136300	1765559	1767686	2128	0.03	0.06	0.03	1.03	0.93	1.21	6.41	15.9	4.72	16.88	12.56	14.93	16.17	14.44	17.92	0.06	0.1	0.15	2.84	2.33	2.28	21.97	12.7	19.94	22.98	35.15	30.52	48.95	49.55	37.07
Os12g0181600	4144620	4146619	2000	28.34	42.27	51.87	88.89	128.24	119.13	128.81	112.37	132.11	117.95	110.08	140.18	84.64	105.11	102.46	80.95	35.15	34.56	50.49	90.28	64.27	94.76	113.08	110.49	99.9	119.6	131.56	117.9	149.24	162.49
Os12g0234800	7383443	7384747	1305	2.92	3.28	3.4	6.38	6.66	7.76	9.1	8.69	10.55	11.83	12.01	11.33	14.59	15.48	17.08	4.33	5.46	2.29	6.1	6.15	5.12	10.54	10	7.72	8.99	13.88	13.13	16.53	15.89	12.9
Os12g0274200	10070074	10072136	2063	28.59	1.35	0.34	0.38	0.35	0.19	7.97	17.14	0.55	2.91	1.14	1.17	5.69	11.83	0.34	0.94	7.47	0.06	0.37	1.92	0.4	32.29	11.94	22.54	5.57	0.99	0.03	0.23	0.48	1.6
Os12g0291200	11265647	11267889	2243	0.25	0.16	0.33	6.22	6.88	4.44	3.12	2.98	4.29	3.68	2.6	5.82	7.48	6.3	14.21	0.74	0.45	0.39	7.63	7.93	9.71	1.05	1.99	3.87	4.73	7.54	7.54	10.92	13	18.74
Os12g0293000	11357939	11360914	2976	2.16	1.21	1.48	4.19	4.11	4.98	3.98	3.77	5.86	4.05	3.51	4.07	3.64	3.35	4.12	2.31	1.72	1.38	5.47	6.08	5.47	3.34	3.86	4.73	3.74	4.03	4.63	5.23	3.8	6.27
Os12g0471100	16909020	16910848	1829	1.5	1.88	1.52	8.3	10.26	16.23	25.4	26.94	18.39	22.79	18.36	31.19	18.34	26.49	16.51	0.54	1.63	2.45	8.03	3.69	7.34	9.18	10.49	14.41	16.65	16.22	15.65	23.99	14.83	14.22
Os12g0472300	16964046	16965071	1026	0.23	0.29	0.15	4.03	4.92	5.29	14.84	12.21	9.82	15.57	11.69	23.15	13.49	15.11	11.58	0.19	0.11	0.07	3.48	2.52	2.17	4.53	6.71	7.18	14	15.73	12.2	20.12	11.76	12.55
Os12g0493900	18618482	18621147	2666	0.08	0.09	0.12	0.93	0.97	1.2	3.99	3.4	5.38	32.01	31.66	32.27	47.55	69.94	64.98	0.17	0.03	0.12	0.73	0.94	0.87	6.49	3.09	5.29	27.71	35.63	49.92	96.88	47.53	82.94
Os12g0506600	19429189	19431223	2035	0.25	0.59	0.47	2.19	2.12	2.06	2.48	2.14	2.01	2.49	1.73	1.91	2.6	2	2.2	0.86	0.58	0.7	1.93	1.84	2.6	2.52	2.09	2.52	2.39	1.93	2.25	2.64	2.94	3.18
Os12g0516400	20067213	20067781	569	0.83	1.22	0.87	3.25	3.13	2.85	1.78	2.18	1.46	1.67	2.82	1.76	3.03	3.35	2.76	1.85	2.5	0.98	2.36	3.44	1.71	2.25	2.69	4.47	1.59	2.38	4.96	3.61	2.33	4.2
Os12g0547600	22133336	22136891	3556	4.23	9.11	8.58	19.23	22.05	19.84	39.46	34.57	33.07	92.65	90.53	100.42	130.34	134.51	160	5.04	4.93	5.07	18.95	14.41	13.03	19.28	24	22.63	68.5	52.23	74.96	170.82	102.01	134.76
Os12g0552300	22424368	22427381	3014	0.64	0.55	0.43	2.79	4.36	4.11	11.25	13.42	11.45	27.69	20.26	19.55	28.38	26.16	39.85	0.59	1	1.01	6.5	5.37	8.36	8.23	7.78	9.45	17.08	15.42	17.37	16.44	21.83	18.53
Os12g0552400	22427863	22429178	1316	5.54	6.89	7.74	15.48	22.63	20.64	25.24	24.18	32.15	43.87	37.11	36.04	45.35	39.76	66.57	5.09	5.61	5.98	17.99	17.92	22.67	18.16	18.72	19.68	21.47	24.89	26.16	25.25	29.27	28.1
Os12g0564701	23157393	23162210	4818	0.27	0.25	0.23	0.84	1.03	0.89	1.42	1.51	1.29	0.77	0.52	0.96	0.33	0.32	0.29	0.22	0.15	0.19	0.97	0.51	0.51	0.83	1.22	0.86	1.08	0.99	1.01	0.54	0.71	0.54
Os12g0573600	23663142	23663722	581	6.01	5.31	4.89	1.35	0.59	1.63	1.42	2.19	0.33	3.15	0.99	3.23	3.74	3.79	0.36	0.39	4.96	5.33	1.19	0.67	0.39	5.36	2.43	4.38	0.98	1.35	1.17	2.21	1.93	0.29
Os12g0615200	26093271	26097944	4674	0.21	0.41	0.16	3.62	3.26	4.16	4.76	5.28	5.93	3.04	1.47	2.76	1.99	3.07	1.31	0.5	0.37	0.31	4.92	5.05	4.39	2.41	4.4	4.3	2.87	3.89	3.2	1.21	1.36	1.61
Os12g0617400	26269318	26270792	1475	4.27	4.86	6.55	12.99	12.96	10.47	9.57	9.77	9.41	13.54	12.76	19.59	18.74	22.83	19.57	14.05	6.53	7.58	15.94	15.83	18.22	9.9	10.7	13.21	26.12	20.41	29.08	30.33	25.13	46.2
Os12g0628300	26895057	26896260	1204	5.27	5.7	5.9	2.18	1.53	1.88	1.58	2.21	1.54	1.68	1.11	1.35	3.13	1.5	0.78	4.86	6.15	5.81	2.23	2.11	2.59	2.3	1.74	2.06	1.75	1.28	1.21	0.91	0.9	0.78
Os12g0638300	27359469	27361454	1986	17.14	37.76	28.44	58.45	62.23	60.48	82.82	67.74	77.61	88.79	81.62	83.63	70.59	53.31	92.91	76.61	26.75	42	43.95	57.9	57.09	97.4	113.05	108.26	91.98	73.83	96.47	78.97	101.86	100.7
Os12g0641200	27512303	27513696	1394	4.55	5.68	4.76	12.49	10.64	10.37	6.39	6.43	5.83	5.16	5.61	7.7	8.36	6.96	8.97	6.97	4.09	5.66	13.13	13.38	13.24	7.74	7.7	8.5	8.27	7.67	8.7	8.3	8.96	11.57
BAC19867	141168	142034	867	41.2	31.2	29.74	30.65	24.84	26.32	27.8	27.87	33.3	25.04	28.15	24.93	26.21	25.28	22.17	65.05	68.07	68.46	32.21	39.9	38.53	45.82	49.3	39.31	31.89	27.31	29.65	15.62	22.71	17.41
BAC19883	248580	249638	1059	47.8	49.09	40.27	35.84	36.22	32.7	38.84	42.3	49.85	35.07	32.59	20.49	18.13	9.8	16.52	28.15	36.55	34.87	17.11	18.77	20.81	20.01	21.98	15.49	15.52	11.17	14.51	9.04	10.9	6.5
BAC19889	299804	300529	726	0.19	0.17	0.23	0.97	0.43	0.61	0.72	0.69	0.15	1.04	1.44	1.25	0.92	1	0.92	0.13	0	0.11	0.38	0.25	0.36	0.31	0.27	0.19	0.51	0.56	0.47	0.66	0.79	0.51
BAC19904	402228	402710	483	6.23	5.54	5.4	3.92	3.5	2.92	2.1	2.79	4.3	1.08	1.51	1.1	0.63	0.85	0.81	8.14	8.98	6.03	3.74	4.02	5.15	2.47	3.35	1.77	1.32	1.79	1.51	0.93	0.77	1.19
CAA34009	4487	5553	1067	1087.14	1257.54	1674.06	1190.34	1744.89	1658.95	960.98	1046.88	2355.19	1893.42	1581.56	1968.25	1762.28	1823.13	2815.48	1583.39	1713.48	1479.76	1871.36	1868.74	1751.55	1035.11	1319.66	1536.02	1704.67	1716.27	2069.42	2816.55	1847.41	2770.59
CAA34010	7033	7218	186	271.17	378.95	394.84	407.78	548.6	391.95	307.62	240.5	471.35	430.86	393.46	484.93	386.55	448.52	527.66	285.67	363.42	341.68	385.23	436.4	489.05	217.49	233.17	307.27	354.88	306.6	407.01	625.15	451.73	477.57
ENSRNA049445145	22194244	22194316	73	0	0	0	0	0	2.52	1.74	5.39	1.31	6.27	4.15	6.43	11.37	17.57	21.1	0	0	0	0.9	0.45	0.45	0.47	2.47	2.87	10.55	12.5	10.66	21.13	17.21	35.07
ENSRNA049446637	34176839	34176922	84	0	0	0	0.37	0	0	0	0	0	0.78	1.44	1.12	4.94	0.39	3.24	0	0	1.11	0	0	0.77	0	0	0	4.79	0	3.09	9.18	9.7	7.22
ENSRNA049448855	8532292	8532363	72	0	0	0	0	0	0	0	0	0	3.63	0.42	0	0.89	0.46	1.26	0	0	0	0	0	0	0.96	0	0.97	1.4	0.44	2.7	3.57	5.66	2.81
ENSRNA049449763	26210822	26210895	74	0	0	0	0	0	0	0	0.41	0	4.42	0.82	0	1.73	2.67	0	0	0	0	0	0	0	0	0	0	1.81	1.28	0.44	2.17	4.13	3.19
ENSRNA049450721	29341082	29341154	73	0	0	0	0	0	0	0	0	1.31	0.9	0.83	0.43	2.62	3.6	4.14	0	0	0	0	0	0	0	0.41	0	0	0	0	3.08	1.86	7.38
ENSRNA049464568	23444503	23444606	104	17.06	13.37	17.52	11.44	23.77	17.97	5.49	4.07	3.69	1.57	0	0.6	2.15	0.95	1.16	18.14	23.14	23.52	13.25	15.99	25.31	1.33	1.73	6.71	2.25	1.82	1.25	0.62	1.63	0
ENSRNA049465003	4697252	4697363	112	20.3	12.14	22.88	28.24	30.45	38.02	16.14	26.21	33.97	37.65	25.97	34.38	72.66	34.95	47.18	15.13	26.01	15.21	21.67	24.16	14.22	29.04	26.51	27.4	32.3	27.53	44	48.78	26.37	21.65
ENSRNA049465030	864792	864988	197	117.08	122.13	138.55	125.11	122.6	175.24	62.47	91.41	145.75	199.29	166.13	166.71	324.96	215.37	292.79	27.75	50.79	26.25	56.44	38.56	29.03	41.28	43.09	37.17	71.08	54.94	89.04	103.76	48.08	50.96
ENSRNA049465332	9451964	9452046	83	23.38	26.95	29.76	34.71	35.06	33.21	17.58	13.86	17.72	10.63	7.67	6.41	3.46	2.77	2.91	35.82	42.72	26.11	34.38	53.42	66.95	12.51	26.38	21.43	18.57	13.65	15.23	5.03	8.59	2.84
ENSRNA049465347	9453001	9453082	82	7.78	12.53	9.41	28.64	15.26	11.95	7.35	8.49	7.41	0.8	3.7	4.2	2.72	2.01	2.58	17.54	12.36	15.1	17.2	31.01	26.55	10.97	9.51	10.63	2.45	0.38	2.77	0.39	3.73	1.23
ENSRNA049465362	9452519	9452599	81	9.24	14.55	6.48	15.85	5.02	18.53	5.09	9.71	7.11	6.86	0.75	2.71	2.76	2.03	2.98	16.18	15.64	15.29	13.77	13.69	17.65	5.55	10.74	17.22	3.31	3.88	0.8	1.59	1.26	3.33
ENSRNA049465381	9452341	9452418	78	13.86	12.01	9.5	21.28	19.65	21.21	10.17	4.66	8.61	5.87	4.27	6.82	1.23	7.17	2.71	24.18	17.45	21.44	22.71	20.48	25.42	13.75	11.92	9.84	4.29	7.66	2.91	0.82	1.31	3.02
ENSRNA049465412	4561294	4561368	75	6.28	18.14	11.94	19.62	15.43	10.62	2.11	12.51	6.82	1.31	0.4	0	0.85	4.39	0	12.79	21.53	14.04	5.25	15.65	17.33	0.92	5.6	6.04	0.89	2.94	0	0.43	0	0
ENSRNA049465423	4560742	4560816	75	7.02	18.54	14.41	21.71	25.03	25.73	5.5	10.49	8.95	0.87	3.23	3.34	0.85	6.58	2.01	26	20.26	34.68	10.93	32.17	27.73	16.15	7.2	10.23	3.13	1.26	0.86	0	0.45	3.14
ENSRNA049466044	19169294	19169478	185	0	0	0.17	0.17	0.68	0.66	1.03	3.6	3.11	0.53	3.11	0.51	4.31	2.49	1.63	1.9	2.05	4.52	7.09	7.05	3.16	7.67	1.95	2.07	1.09	3.91	4.56	11.99	21.29	11.65
ENSRNA049467312	25018791	25018939	149	20.09	17.04	21.34	11.77	13.02	13.57	6.81	6.5	6.44	2.19	2.85	3.15	1.93	5.74	2.43	20.17	22.95	16	10.35	21.66	12	6.97	6.24	5.15	4.72	3.59	2.83	1.73	1.59	0.45
ENSRNA049467377	26291397	26291515	119	1.4	0	0	7.63	3.68	6.95	6.66	4.58	8.33	11.54	8.91	12.63	14.48	16.03	11.93	0.27	2.66	0.52	7.72	15.07	6.83	15.41	6.55	13.19	24.49	14.01	16.35	28.09	18.83	13.87
ENSRNA049467589	3673305	3673390	86	23.53	21.09	20.82	15.66	9.09	9.26	5.53	8.45	8.92	11.02	8.1	4.37	9.65	4.97	9.13	40.52	35.34	33.12	22.5	16.3	18.14	8.45	5.58	6.49	3.9	7.68	0	4.11	6.71	7.44
ENSRNA049467602	2093289	2093358	70	22.57	23.32	21.17	19.24	21.9	23.19	4.08	3.89	4.11	2.33	4.76	4.47	1.37	2.82	1.73	36.08	23.97	25.21	6.09	14.91	17.18	4.45	3.43	3.49	2.39	0.9	1.39	0	0	2.89
ENSRNA049467734	2030902	2031015	114	7.05	7.16	5.42	3.02	7.41	4.84	1.95	2.65	1.4	1.72	0	0	2.8	0	0.79	10.38	10.28	4.89	1.44	4.86	2.85	0.91	2.63	0	0	0	0.57	0.28	0.6	0
ENSRNA049468027	1820688	1820763	76	12.4	2.39	9.34	4.94	9.06	1.61	0	4.38	2.52	2.15	0	0.82	0	0	0.79	10.52	9.17	5.7	2.16	5.58	8.55	2.28	3.16	5.05	1.32	1.24	0.43	0	0	0
ENSRNA049468042	6784224	6784328	105	49.11	49.22	54.11	59.95	56.02	32.38	40.48	30.55	21.32	24.91	23.67	34.89	42.55	55.13	24.73	56.33	44.02	47.77	41.55	58.07	44.88	32.96	25.14	26.24	26.8	28.47	21.92	18.67	16.81	14.12
ENSRNA049468053	1820930	1821008	79	13.69	21.04	23.06	15.86	9.11	9.69	1.61	8.05	4.05	1.66	0	2.38	0	0.83	0	14.97	16.03	25.87	12.04	10.32	13.16	5.69	3.8	6.18	0	0.4	2.87	0	0	0
ENSRNA049468095	6785139	6785242	104	63.71	71.78	65.02	59.92	69.49	52.43	34.46	34.34	45.5	32.38	30.89	24.99	43.88	65.46	21.49	93.76	56.62	64.9	42.89	71.79	60	33.94	34.32	45.26	28.67	39.63	15.28	19.16	21.87	23.64
ENSRNA049468126	6785910	6786013	104	53.58	56.38	56.11	62.03	52.95	43.3	34.16	26.77	21.83	36.15	29.14	28.9	51.24	41.43	27.29	71.93	52.06	54.19	37.85	67.4	37.5	29.61	26.53	21.46	20.61	28.14	16.83	17.31	16.97	19.43
ENSRNA049468467	13120544	13120724	181	20.22	15.2	14.67	12.63	9.33	12.69	14.19	8.53	8.48	3.79	6.19	2.25	2.47	2.73	3.34	9.18	15.04	13.34	6.34	9.37	10.05	5.93	6.13	4.62	3.33	2.78	1.07	4.44	2.06	1.86
ENSRNA049468908	22775411	22775496	86	45.45	49.56	48.47	31.32	18.19	16.03	10.33	12.32	13.01	15.2	10.92	10.92	14.84	15.68	7.73	42.75	51.91	50.04	19.45	31.47	27.96	14.08	11.51	9.73	5.06	6.59	10.18	2.62	8.68	9.79
ENSRNA049468966	28013717	28013833	117	5.21	2.33	0.53	7.23	7.22	10.47	9.76	8.54	7.11	13.97	10.88	9.63	26.73	48.63	16.26	0	0.54	0	1.68	0.28	3.06	11.83	9.23	0.89	11.45	6.99	5.27	11.26	7.25	12.67
ENSRNA049469734	5894984	5895093	110	28.73	15.94	20.49	35.3	33.56	31.19	16.44	27.79	23.54	41.01	42.15	41.55	92.84	79.53	40.36	11.92	25.33	10.41	25.05	31.42	16.54	45.3	18.81	21.56	42.63	42.62	52.46	38.86	31.17	35.52
ENSRNA049470113	20851975	20852057	83	10.35	16.02	8.56	8.3	4.15	4.8	1.15	2.19	0.77	1.18	0.37	0.75	0	0.4	0	13.87	19.84	12.31	4.35	4.32	6.66	2.08	2.53	1.26	0.4	1.14	0.39	1.16	2.86	0
ENSRNA049470161	27813142	27813254	113	10.3	12.57	5.74	24.66	19.93	18.98	18.81	27.05	22.64	35	27.35	15.52	39.82	57.05	52.91	6.51	11.21	6.85	24.09	21.93	31.92	29.09	13.27	21.29	28.75	17.26	24.39	17.92	36.05	41.73
ENSRNA049470201	28107827	28107946	120	0	1.01	1.03	7.31	8.34	3.57	4.49	7.06	3.2	10.35	8.08	9.65	14.89	16.17	7.55	0	0.53	0.26	2.46	4.35	11.65	10.09	4	3.78	7.54	4.98	5.67	11.52	7.92	6.46
ENSRNA049470243	28081046	28081133	88	12.6	12.02	8.77	8.54	1.78	1.39	1.8	4.81	4	1.49	2.41	1.07	3.26	4.86	3.09	18.17	11.87	11.96	4.1	6.3	6.28	8.26	3.75	1.58	0.38	2.15	2.58	1.83	0.77	3.45
ENSRNA049470317	28266551	28266642	92	1.21	4.93	1.68	5.45	2.04	5.99	0.69	2.3	3.13	0	1.32	1.02	0.69	1.43	0	6.26	7.23	6.39	4.99	12.76	7.77	1.88	1.3	1.52	2.55	0	0	0	0.74	0
ENSRNA049470347	27295905	27296036	132	1.26	0.69	1.87	1.19	3.08	1.62	1.92	4.13	4.6	3.96	0.92	2.13	1.45	4.48	3.89	2.18	1.44	0.7	1.24	1.24	0.49	1.57	1.82	4.49	6.09	4.29	5.65	5.6	4.89	3.57
ENSRNA049470370	28264863	28265012	150	11.46	11.89	7.41	10.44	6.26	9.6	3.81	3.23	3.62	2.18	2.42	3.97	4.68	2.19	1.81	19.18	16.04	13.62	1.09	5.22	4.33	2.54	2.4	1.63	0.22	0.63	0.65	0.64	0.68	0.22
ENSRNA049470386	28265454	28265568	115	12.29	11.56	16.11	7.08	9.25	7.46	2.76	2.63	6.39	1.14	4.22	1.63	3.33	1.72	1.05	15.01	13.77	15.89	1.71	11.06	6.22	0.6	4.43	6.06	1.46	1.64	3.67	0.56	0	0
ENSRNA049470701	30224478	30224602	125	0.22	0	0	0.5	1	2.21	1.27	1.21	1.53	1.31	3.39	2.25	3.83	3.16	1.21	0.77	0	0.99	4.99	3.13	1.3	3.6	2.64	3.91	2.95	4.28	4.67	5.66	5.16	1.62
ENSRNA049470757	35273021	35273095	75	15.89	28.61	22.23	23.38	28.78	24.91	8.88	7.26	12.36	2.62	1.62	1.67	5.96	2.63	1.21	15.77	32.51	18.58	10.5	17.39	21.67	5.54	9.6	7.9	2.68	0.42	0.86	0.43	0.45	0
ENSRNA049470982	24564428	24564513	86	34.81	61.5	40.57	81.2	52.02	49.51	45.73	48.57	43.87	17.49	28.89	18.93	24.86	34.42	14.05	65.43	70.32	65.17	24.41	43.6	55.17	39.84	25.46	27.57	15.58	9.51	16.21	14.95	11.05	8.23
ENSRNA049470992	21024271	21024377	107	4.15	1.98	2.02	3.51	3.51	0.57	0.89	0.85	8.96	0	1.13	0	0	0	0.28	46.31	26.63	36.46	14.71	14.32	26.12	3.56	4.2	6.19	2.82	4.12	6.36	3.3	3.17	0.31
ENSRNA049471001	26130072	26130174	103	23.68	15.26	12.29	19.46	9.72	7.73	6.16	7.35	6.52	5.08	5.59	1.82	1.86	1.28	3.81	18	27.36	24.35	12.42	11.4	14.2	7.39	6.99	8.8	4.55	2.14	5.04	5.93	1.32	5.23
ENSRNA049471225	9659828	9659922	95	13.71	20.04	24.05	17.47	20.75	13.54	6.34	6.69	6.39	1.72	1.28	1.98	0	1.04	0	26.92	27.33	21.51	14.5	23.68	12.66	6.19	5.05	9.91	1.06	2.98	1.71	2.03	0.71	1.42
ENSRNA049471251	9655563	9655656	94	8.85	20.58	17.74	17.66	17.31	17.92	11.13	12.56	13.61	17.74	14.83	22.98	5.09	6.3	11.89	34.69	37.39	30.63	10.47	22.2	16.59	13.99	14.68	11.5	13.19	11.72	10.69	11.28	10.83	5.02
ENSRNA049471273	9656133	9656232	100	10.53	10.88	3.71	13.47	8.45	9.5	3.49	3.63	4.16	2.62	1.21	3.44	0.32	1.97	0	32.93	15.83	17.03	9.84	6.52	10.4	1.73	3.6	3.14	2.01	1.89	3.24	0.96	2.38	2.36
ENSRNA049471283	9659592	9659685	94	13.57	16.72	17.08	12.66	19.3	16.94	4.05	4.19	3.74	0.7	1.93	0.67	1.02	0.7	1.29	26.19	18.19	30.63	16.05	15.26	11.75	10.31	9.89	3.71	4.28	5.36	0.69	0	0	0
ENSRNA049471325	9655929	9656016	88	13.55	18.55	7.37	7.83	18.49	10.44	6.85	5.5	11.26	6.32	3.44	8.18	4.35	2.24	5.83	21.07	16.91	26.04	4.47	11.49	7.76	9.04	10.57	7.53	7.23	7.15	6.26	5.11	3.09	2.3
ENSRNA049471342	9660381	9660475	95	40.85	53.77	36.4	34.28	51.37	43.85	9.35	14.65	17.84	8.6	6.38	5.93	8.06	11.08	6.36	61.59	48.66	53.45	30.38	36.38	28.39	14.93	13.89	22.39	5.64	4.97	6.14	0.68	3.93	2.84
ENSRNA049471381	1215030	1215219	190	4.52	0	1.79	2.47	5.43	3.06	11.18	9.56	12.79	17.03	17.7	11.86	13.1	14.02	9.85	0	1.17	0.65	4.32	5.49	2.57	9.11	8.37	7.89	7.4	9.6	10.41	16.58	11.79	9.57
ENSRNA049471555	27609521	27609600	80	106.38	98.61	108.46	112.74	138.05	106.44	128.06	130.9	105.91	166.31	180.69	168.67	154.38	165.27	133.25	103.11	75.2	81.28	72.57	85.59	80.03	118.09	124.84	109.4	127.29	118.78	125.23	175.56	161.26	131.37
ENSRNA049471650	41010743	41010838	96	6.93	8.82	9.33	2.61	6.19	7.98	2.31	1.89	2	0	0.63	1.3	0	0	0	14.32	22.43	15.8	3.76	4.08	1.69	1.8	1.25	1.45	4.89	0.66	1.69	0.67	0	0
ENSRNA049471985	783355	783449	95	18.68	12.73	18.2	15.82	21.08	7.09	3.67	11.15	6.73	1.03	3.51	2.97	6.72	3.81	2.23	17.16	17.33	21.19	19.68	22.65	18.47	8.74	11.68	14.68	9.87	4.64	6.48	4.4	3.57	4.61
ENSRNA049472003	782331	782431	101	10.7	10.77	9.17	12.4	14.87	10.61	2.83	2.1	4.75	2.91	2.4	1.24	5.06	1.95	0	19.31	8.78	7.05	8.12	10.98	9.97	10.96	8.61	4.49	4.64	6.85	5.14	0.32	2.69	0.67
ENSRNA049472108	634569	634662	94	6.19	10.93	11.83	9	9.65	3.58	1.01	3.22	1.7	0.35	0.97	0	0.34	0.7	0	9.86	5.05	7.91	5.58	9.71	9.33	5.15	1.6	3.34	2.49	0.33	0.69	0	0	0
ENSRNA049472120	634803	634887	85	47.62	48	46.86	40.16	49.32	34.6	16.42	15.31	15.8	6.92	5.7	6.63	2.25	7.74	1.78	54.91	43.95	49.91	40.52	51.78	42.44	24.02	18	21.74	3.94	5.92	5.72	5.29	4.79	1.19
ENSRNA049472132	634334	634417	84	16.17	20.15	15.07	24.23	26.44	17.14	4.15	7.21	3.05	2.33	1.8	1.86	0.76	0.39	0	22.07	21.48	20.64	15.23	15.53	20.5	3.71	10	5.4	2.39	2.62	0.39	0	1.21	0
ENSRNA049472195	782626	782733	108	7.44	3.64	4.57	7.83	10.14	3.97	1.76	1.4	1.48	0.3	0.56	0.87	1.48	2.74	0.28	5.62	9.09	7.74	9.41	6.34	12.34	4.49	6.66	10.01	0.93	2.33	1.5	0.89	0.63	0
ENSRNA049472220	783050	783157	108	29.26	15.11	10.29	15.66	14.48	11.63	0.88	9.81	3.26	5.15	2.53	3.77	11.23	7.92	0.28	18.95	23.16	31.25	15.79	18.42	18.36	12.5	13.33	10.98	11.79	6.99	4.5	3.57	5.34	3.43
ENSRNA049472477	14992252	14992329	78	0	0	0	2.01	0.4	4.71	0.41	0.78	0.41	3.77	9.71	14.45	7.36	5.06	4.26	0.41	0	0	0	2.51	2.08	5.32	0	6.26	3.44	14.12	8.31	14.83	10.88	33.69
ENSRNA049472690	13896826	13896892	67	5.79	14.44	12.9	17.76	7.47	3.66	0.95	4.52	0.95	1.95	0.9	0	0	0.98	0	13.84	17.96	14.33	13.22	5.84	6.79	2.07	1.79	1.04	2	2.35	0.48	0	0	0
ENSRNA049472760	13896653	13896740	88	11.97	10.99	12.28	15.3	16	5.22	0	1.72	4	0	1.72	0	0.73	0.37	0	29.43	10.07	18.65	8.57	10	11.45	1.97	2.04	1.98	1.14	0.72	2.21	0	0.77	1.15
ENSRNA049472894	31183298	31183422	125	15.97	8.7	7.16	17.29	14.02	17.64	11.16	3.15	8.7	3.66	6.79	0	3.32	0.79	2.17	13.81	16.97	14.86	10.76	15.13	10.66	8.31	8.4	10.88	3.75	3.52	1.3	0.77	4.07	1.89
ENSRNA049472901	31181200	31181324	125	14.41	14.02	16.55	30.06	24.53	25.73	9.39	8.72	6.39	2.35	2.91	5.26	4.6	1.58	2.17	15.86	22.8	19.57	21.25	29.74	23.4	7.75	13.2	11.72	5.63	3.78	0.26	1.54	2.72	2.69
ENSRNA049472907	31185397	31185519	123	16.68	17.94	19.58	24.7	27.22	22.41	4.64	3.2	12.74	3.99	3.45	3.82	1.3	1.07	2.95	28.85	18.53	25.42	27.73	35.79	15.85	4.78	12.92	18.14	5.45	11.26	1.58	2.09	2.21	1.37
ENSRNA049472915	32398830	32398911	82	16.9	17.32	16.19	14.13	11.83	17.56	3.87	6.64	7.41	7.18	5.17	3.05	9.34	5.21	5.89	30.02	35.52	21.52	16.8	16.3	15.06	9.71	5.49	6.38	3.27	3.84	2.37	4.31	2.9	2.05
ENSRNA049472947	31189425	31189507	83	127.25	151.85	153.27	171.3	155.3	169.39	88.65	99.91	103.24	49.23	47.46	43.38	30.37	40.82	34.56	170.25	176.62	153.32	150.17	189.74	184.03	67.96	98.29	113.01	39.15	41.32	44.53	27.1	46.63	22.32
ENSRNA049472954	31204610	31204692	83	31.06	33.14	37.2	50.56	27.14	26.57	13.76	17.5	17.33	16.94	19.35	13.96	10.77	22.59	11.64	37.75	43.49	32.08	22.13	18.46	26.23	10.01	8.31	15.96	6.86	3.03	8.2	10.84	6.14	5.68
ENSRNA049473128	31179538	31179651	114	11.19	12.46	11.92	19.5	18.39	27.41	10.02	5.84	8.69	3.44	1.33	2.2	0	3.46	1.59	17.95	18.89	17.65	12.08	25.45	12.26	6.98	10.52	9.79	2.64	4.97	0.57	3.66	3.28	2.95
ENSRNA049473150	31187767	31187887	121	42.38	53.71	41.59	56.68	59.47	41.01	29.36	19.51	14	10.27	4.26	9.06	5.8	10.6	7.74	61.03	49.98	66.02	50.42	55.24	57.74	22.88	21.32	26.22	7.47	8.32	3.48	5.58	8.14	4.45
ENSRNA049473196	32399412	32399498	87	35.37	33	20.94	38.88	21.58	33.45	8.02	9.74	8.82	3.76	5.57	1.8	8.44	1.51	4.86	34.18	30.21	46.98	19.98	26.61	29.51	11.53	13.1	14.03	6.16	5.79	5.96	4.8	3.9	3.48
ENSRNA049473206	32399182	32399267	86	8.38	5.27	10.77	13.11	11.64	17.45	5.16	2.46	8.92	4.18	3.52	1.46	5.57	4.21	2.11	22.31	9.57	10.8	20.98	8.72	7.56	2.82	2.44	5.27	2.73	2.93	1.88	1.87	1.58	1.57
ENSRNA049473223	31187946	31188066	121	14.66	14.49	18.63	29.25	26.89	18.48	11.01	11.76	15.59	5.94	4.26	4.4	6.33	3.26	1	20.87	15.18	17.66	15.99	20.21	23.1	8.29	8.43	17.58	3.05	7.28	3.22	0.8	3.37	3.06
ENSRNA049473340	33962089	33962206	118	0	0.51	0.52	5.84	6.63	0.26	7.79	6.67	1.9	6.65	9.5	2.39	8.65	16.44	3.07	0	0.27	0.26	1.39	1.38	2.48	6.45	6.35	6.8	2.84	5.07	7.14	5.17	7.19	3.43
ENSRNA049473358	33963197	33963315	119	0	0	0	2.11	2.1	2.57	1.07	1.78	1.88	1.1	1.53	1.05	0.54	3.59	0.25	0	0	0	0.28	3.56	1.37	0.58	0	0.88	1.69	0.53	0	3.24	1.14	2.26
ENSRNA049473485	30327097	30327275	179	28.19	14.18	12.07	10.32	8.21	12.66	5.32	6.43	4.82	3.47	0.51	3.15	1.25	1.47	0.34	6.61	20.69	19.03	6.78	10.02	4.18	2.71	2.51	5.06	2.43	0.35	1.63	1.08	0.57	0
ENSRNA049473596	25386883	25386970	88	28.35	40.53	31.93	33.45	35.55	26.11	19.46	20.64	16.71	5.94	8.95	14.23	3.26	8.22	9.61	53.77	40.66	43.63	42.86	41.13	42.1	18.09	16.02	29.32	11.42	11.08	13.63	11.69	7.72	5.74
ENSRNA049473620	25386457	25386544	88	32.45	25.07	30.53	23.49	23.46	20.88	11.17	3.44	6.54	5.94	4.13	4.27	7.98	8.97	4.8	38.51	26.62	36.24	19.01	14.82	32.87	11.8	10.91	16.64	7.99	7.51	4.42	4.02	3.86	4.21
ENSRNA049473653	27239342	27239462	121	70.1	62.95	53.84	77.64	21.72	51.64	20.18	23.01	24.31	39.44	29.8	105.05	92.05	21.2	25.46	10.57	15.44	15.61	39.58	54.16	55.33	29.74	65.69	83.28	28.24	78.53	61.09	69.59	17.4	18.1
ENSRNA049473801	5828141	5828258	118	0.23	0	0	2.12	3.98	2.34	4.03	4.36	6.23	3.88	4.37	2.65	9.2	13.94	8.19	0.27	0.8	0.52	0.83	0.83	4.68	7.92	7.12	4.43	7.1	8.8	5.5	15.25	17.55	7.42
ENSRNA049473842	7103158	7103246	89	11.21	23.77	18.04	15.13	12.3	9.64	2.14	4.08	6.83	0.37	0.34	0.35	0.72	0.37	0	22.27	28.1	26.09	12.16	5.13	5.84	1.56	1.01	2.74	1.13	0	0.73	0	0	0.76
ENSRNA049473866	7102940	7103027	88	15.75	13.74	14.74	8.18	13.15	3.83	2.16	1.38	4.36	1.49	2.41	3.56	1.81	2.24	1.72	21.8	14.39	11.96	5.59	1.85	11.08	3.15	2.04	3.96	0.76	3.58	2.58	0	0	0.38
ENSRNA049473876	1692371	1692477	107	12.44	16.38	5.77	14.05	11.11	11.16	6.22	2.83	6.87	5.19	1.98	0.88	0.89	0.61	1.13	20.92	13.02	21.12	6.44	17.06	10.63	4.53	3.64	1.3	0.31	3.82	0	1.5	0.63	0
ENSRNA049473879	1691769	1691869	101	2.47	4.49	5.2	0	1.55	1.52	0.31	0	1.27	0	0	0	0	0	0	6.33	5.64	1.84	1.3	3.87	2.25	0	0.59	0	0.99	1.56	0.96	0	0.34	0
ENSRNA049473887	1692140	1692237	98	2.55	4.32	1.26	3.2	2.23	1.56	0	0.31	0	0.67	0.62	0.32	0	1.68	0	10.77	8.4	4.11	1.67	1.66	2.98	0.35	0	1.07	0	0	0	0	0	0
ENSRNA049475930	16789229	16789314	86	14.83	17.57	16.87	9.1	15.28	7.84	6.64	9.5	6.32	6.46	1.06	2.55	1.11	1.53	2.81	12.27	24.3	21.24	14.11	12.51	17	6.84	5.23	7.7	5.45	1.1	1.13	2.24	0	0.78
ENSRNA049475950	16943642	16943789	148	5.24	4.9	4.38	5.08	2.33	2.9	0.64	1.43	0.86	0.22	0.41	0.21	2.37	0.67	1.43	5.18	11.34	7.11	1.99	1.76	5.05	2.34	2.84	2.12	0.91	1.49	1.1	0.65	0.92	0.23
ENSRNA049475955	16788544	16788675	132	17.01	20.61	17.54	8.3	28.68	14.62	4.57	4.36	4.84	3.96	3.67	3.56	2.42	2.24	0.92	34.15	28.78	22.05	12.18	13.09	18.71	4.98	4.09	5.55	4.57	0.95	2.7	0.97	0.51	2.3
ENSRNA049475971	14738528	14738646	119	0.47	1.02	0.26	1.32	2.1	0.51	2.93	4.32	2.42	3.85	2.04	2.63	9.65	8.29	3.81	0.54	0	0.78	2.48	0.27	0.27	3.78	6.3	4.69	5.91	3.97	4.36	5.67	7.99	1.7
ENSRNA049476083	14625749	14625852	104	23.19	25.87	17.81	19.87	13.54	14.43	4.27	6.4	3.07	3.14	3.79	2.11	2.76	1.9	1.45	25.52	38.97	25.31	2.84	20.38	9.37	5.66	5.19	4.69	0.32	2.42	1.25	1.55	0.65	0.65
ENSRNA049476289	3147873	3148014	142	8.39	11.07	9.35	7.28	6.17	7.77	3.35	6.61	4.28	2.07	2.77	3.97	1.12	1.39	0.64	10.13	8.47	12.21	6.01	5.74	7.55	1.71	2.75	2.7	0.94	1.77	0.23	0.45	1.91	0
ENSRNA049476301	7641326	7641455	130	1.49	3.95	4.51	13.01	11.31	13.9	2.44	5.59	3.2	10.56	3.96	6.26	12.77	14.17	12.08	5.9	4.14	3.81	8.58	5.77	14.25	0.53	2.77	1.88	4.9	5.32	7.23	14.09	9.14	10.88
ENSRNA049476307	1620414	1620498	85	7.5	9.6	10.17	7.74	10.67	4.68	0	0.36	0.75	1.92	0	0	0	0.77	0	12.04	11.55	12.75	6.17	8.44	6.5	1.22	1.06	4.1	0	0.74	0	0	0	0
ENSRNA049476316	1620183	1620276	94	3.54	11.58	10.51	6.66	3.99	3.91	1.01	0.32	3.06	0.35	0	0	1.7	0	0	15.65	7.75	19.1	4.19	2.08	6.22	1.47	0	1.85	0	0	0	0	0.72	1.08
ENSRNA049476319	1619943	1620026	84	13.86	8.64	12.13	9.69	5.96	2.55	0	0.72	0	0	0.72	0	1.14	0	0	19.79	11.68	12.16	7.03	5.43	8.9	2.88	0	0.42	0	0	0.39	0	0	0
ENSRNA049476335	3294833	3294928	96	43.89	46.91	19.62	17.94	15.97	7.98	4.63	3.78	5.99	3.75	4.1	0.98	2.99	3.43	0.94	46.29	27.04	41.61	17.08	22.08	20.31	4.33	7.19	5.09	1.4	0.66	0.34	1	0	2.11
ENSRNA049476404	22693448	22693536	89	44.23	29.89	28.1	28.85	18.28	9.64	8.91	10.88	8.98	3.31	2.04	2.11	0.72	3.7	1.36	45.62	36.29	37.23	12.16	23.81	29.94	7.39	9.44	9.01	0	1.77	2.91	0.36	1.91	0.76
EPlORYSAT000373840	16231	16304	74	12.17	13.27	7.09	10.16	7.19	5.59	7.29	5.32	4.75	6.18	3.28	4.65	0.86	3.11	1.84	4.75	27.17	10.46	12.19	10.13	8.12	2.57	6.28	6.83	4.07	3.4	1.31	1.52	2.52	0.68
Os01g0100100	2983	10815	7833	11.07	11.31	13.01	12.51	12.1	12.95	8.92	8.85	9.47	6.34	6.01	6.63	4.68	3.55	4.94	14.96	15.21	13.37	12.45	13.09	12.76	9.69	10.01	8.72	7.7	7.76	7.48	3.81	4.72	5.22
Os01g0100400	12721	15685	2965	9.65	3.06	1.93	2.49	2.17	2.34	3.01	4.68	3.15	3.69	2.1	3.35	2.45	2.8	2.33	1.12	3.22	2.62	3.34	2.7	1.92	4.21	2.68	3.58	4.54	3.81	3.75	3.26	3.83	3.15
Os01g0102400	139826	141555	1730	0.29	0.54	0.59	0.62	0.85	0.89	0.54	0.4	0.61	0.52	0.38	0.5	0.76	0.46	0.74	0.67	0.81	0.69	0.39	0.56	0.62	0.36	0.42	0.53	0.31	0.46	0.49	1.31	0.81	1.62
Os01g0102500	141959	144554	2596	18.48	20.01	19.17	19.92	22.08	24.25	20.61	24.74	24.49	35.74	32	30.55	43.33	38.5	41.37	21.86	17.03	15.85	22.07	23.52	20.45	25.4	25.3	26.56	29.5	30.45	29.12	46.46	40.58	39.34
Os01g0102600	145603	147847	2245	21.94	25.66	25.52	32.13	31.29	28.44	26.95	27.7	24.84	28.98	25.67	30.13	31.36	27.61	34.51	32.5	26.96	25.69	36.08	29.28	27.65	25.43	26.88	27.49	31.77	32.23	41.84	44.78	35.55	40.58
Os01g0102850	164577	168921	4345	3.35	4.1	4.48	4.96	5.49	5.09	2.07	1.77	2.38	1.74	1.49	1.25	1.15	0.87	1.93	6.08	6.1	8.03	5.58	5.25	6.35	1.89	3.11	2.97	2.67	1.42	1.81	1.24	0.77	1.48
Os01g0102900	169390	170316	927	67.47	118.4	128.76	154.61	166.41	133.28	180.77	174.68	221.9	388.92	446.7	421.69	570.95	512.97	587.39	111.26	85.42	96.26	210.54	159.87	171.56	222.8	197.57	227.19	422.94	436.58	539.73	715.38	663.35	722.64
Os01g0103075	178815	180433	1619	1.52	0.73	1.37	0.62	0.7	0.57	0.47	0.71	0.43	0.59	0.43	0.44	0.53	0.2	0.21	0.61	1.54	1.45	0.69	0.44	0.76	0.9	0.3	0.26	0.52	0.25	0.46	0.2	0.15	0.25
Os01g0103100	178607	180575	1969	10.1	6.67	7.8	5.24	4.1	7.48	3.78	3.52	3.83	2.21	1.7	1.52	0.62	0.88	0.99	5.32	7.58	7.41	6.16	6.57	5.88	2.83	3	3.3	1.92	1.9	1.53	0.87	0.97	1.18
Os01g0103800	197647	200803	3157	33.18	22.49	22.24	17.62	14.71	15.62	15.35	20.6	11.27	10.74	14.12	9.87	10.7	10.43	5.95	19.63	21.77	20.11	14.75	18.13	16.34	16.95	16.02	14.15	10.93	12.19	9.75	4.92	6.58	5.55
Os01g0104800	261530	268145	6616	2.95	2.58	3.63	4.63	3.87	3.94	2.37	2.7	3.74	1.58	2.07	1.67	1.21	1.04	1.45	3.3	4.38	3.77	2.95	4.2	3.89	2.22	3.53	2.73	2.33	1.56	1.9	1.3	1.08	0.84
Os01g0105400	288372	292296	3925	26.94	21.33	16.15	20.07	19.16	17.99	16.04	19.12	15.08	12.61	13.13	11.88	10.42	10.36	7.5	20.43	21.24	22.56	18.07	20.08	17.37	16.86	18.43	15.97	13.9	13.54	10.56	6.31	7.4	6.13
Os01g0105800	306871	308842	1972	1.53	2.93	2.96	4.8	6.03	5.69	7.56	6.38	6.89	8.34	8.64	9.34	6.04	9.45	9.08	2.8	4.85	5.01	5.58	5.9	5.45	10.03	8.41	7.68	7.14	7.46	9.55	12.01	9.43	11.66
Os01g0105900	309520	313170	3651	15.92	19.53	21	23.43	23.22	20.88	27.7	26.77	28.15	34.59	37.74	29.2	33.81	34.25	29.59	18.84	18.28	19.36	26.49	23.08	23.58	23.02	28.6	23	27.85	29.76	27.42	35.65	29.98	25.53
Os01g0108700	482332	482955	624	0	0.44	0.05	1.36	1.45	1.67	1.88	2.38	2.36	1.41	0.83	2.46	0.72	0.16	1.65	0	0.05	0	0.79	1.2	2.24	0.22	1.01	1.56	1.72	2.12	1.97	0.98	2.83	2.7
Os01g0108800	483887	486492	2606	7.78	3.06	2.55	3.86	2.69	2.36	2.27	3.69	2.71	2.37	3.39	3.01	5.37	3.95	3.54	1.83	1.04	1.37	2.53	2.94	1.95	1.34	2.14	1.6	3.64	3.44	3.21	2.36	3.68	4.94
Os01g0109300	498668	506233	7566	20.89	24.72	25.58	22.88	29.94	25.54	37.51	33.82	39.27	43.23	44.28	44.16	46.54	43.41	52.02	29.51	27.94	28.58	31.49	29.45	30.42	38.14	39.64	33.03	42.49	38	40.6	38.7	42.49	43.36
Os01g0109432	509226	509803	578	0	0	0	0.11	0	0	0.16	0.26	0.22	0.45	0.21	0.54	0.33	0.28	0.89	0	0	0	0.06	0.17	0	0.12	0.26	0.6	1.16	0.33	1.35	0.89	2.53	1.81
Os01g0110100	537710	543354	5645	0.36	0.17	0.32	0.38	0.19	0.43	0.52	0.45	0.55	0.64	0.43	0.63	0.66	0.73	0.79	0.31	0.23	0.22	0.24	0.27	0.06	0.31	0.73	0.71	0.44	0.46	0.88	0.78	0.49	0.62
Os01g0110600	554334	557257	2924	0.12	0.24	0	0.55	0.59	0.5	0.47	1.02	0.79	0.69	0.75	0.38	1.05	1.51	1.37	0	0.17	0.07	0.8	0.48	0.91	0.57	0.62	0.77	0.62	0.52	0.8	1.99	1.7	1.87
Os01g0112100	635325	639015	3691	1.66	2.44	1.56	2.93	2.48	2.71	1.09	1.48	1.72	0.58	0.57	0.93	0.56	0.46	0.58	3.03	2.69	3.02	1.72	2.91	3.08	1.6	1.53	1.41	0.93	0.84	0.86	0.57	0.73	0.61
Os01g0112400	645598	646722	1125	0.14	0	0.03	0.15	0.31	0.21	0.06	0.18	0.03	0.03	0.12	0.06	0.31	0.35	0.65	0	0	0	0.13	0.16	0.25	0.07	0.12	0.14	0.3	0.46	0.13	0.41	1.16	0.59
Os01g0113200	720673	723317	2645	0.39	0.81	0.87	0.84	0.55	0.41	1.19	1.09	1.07	2.81	2.06	1.66	1.25	0.76	1.43	0.81	0.85	0.51	0.46	0.62	0.57	1.64	1.81	1.17	2.36	3.14	1.4	1.39	2.32	2.2
Os01g0113600	738283	741797	3515	2.66	1.44	1.61	2.11	1.55	1.55	1.44	1.86	1.21	0.67	0.88	0.52	0.89	0.89	0.26	1.62	2.07	1.62	1.07	1.23	1.32	1.45	1.12	1.7	1.04	1.06	0.79	0.35	0.64	0.26
Os01g0113650	738908	740898	1991	0.33	1.72	0.78	1.26	1.38	1.46	2.34	1.66	1.56	4.33	3.04	3.03	2.23	2.71	3.63	2.3	1.13	1.49	0.64	1.33	0.59	2.31	3.75	1.75	2.81	2.65	2.26	2.73	3.12	3.77
Os01g0113700	742860	745177	2318	5.47	4.91	4.53	3.68	3.05	2.93	4.09	3.33	2.46	2.69	2.61	2.79	1.14	0.74	1.77	4.84	4.9	5.72	2.15	2.67	4.2	3.93	4.23	3.35	3.34	2.75	2.04	0.93	1.88	1.13
Os01g0113800	745452	748945	3494	0.43	1.11	1.13	0.81	0.68	0.54	1.36	1.49	0.85	2.96	3.16	1.71	1.49	1.69	2.45	0.91	0.88	1.01	0.1	0.39	0.85	2.47	2.44	1.77	2.54	3.13	1.54	1.66	3.04	1.76
Os01g0113900	752080	754992	2913	2.02	2.47	2.01	1.87	1.93	1.8	0.82	0.75	1.01	0.81	0.75	0.86	0.36	0.27	0.25	6.97	2.47	3.39	2.65	3.26	2.68	1.52	0.99	1.11	1.57	1.15	1.66	0.79	0.79	1.08
Os01g0113950	752189	754829	2641	0.08	0.35	0.29	0.11	0.02	0.02	0.05	0	0.02	0	0.03	0.05	0	0	0	0.64	0.32	0.19	0.05	0.36	0.23	0	0.02	0.07	0.05	0.05	0	0.02	0	0.02
Os01g0115100	804097	806932	2836	2	2.26	2.53	1.43	1.07	1.97	1.13	1.04	0.98	0.4	0.54	0.71	0.3	0.54	0.45	5.04	2.85	4.15	1.9	3.35	2.09	0.67	1.65	1.29	1	0.52	0.62	0.02	0.65	0.38
Os01g0115566	842002	842757	756	5.13	10.23	9.03	6.67	5.55	4.78	6.8	4.92	6.43	3.81	3.97	5.38	1.94	0.7	2.52	13.53	8.63	12.08	6.03	6.9	9.03	3.48	9.2	4.94	4.39	3.33	2.02	1.36	2.47	2.14
Os01g0115725	852275	854570	2296	0.39	0.4	0.33	0.31	0.47	0.19	0.16	0.16	0.11	0	0.1	0.07	0.08	0.06	0.26	1.07	0.39	0.86	0.48	0.09	0.25	0.26	0.31	0.16	0.08	0.21	0.29	0	0.08	0.08
Os01g0115800	862579	865249	2671	4.09	7.39	6.57	5.25	5.14	5.21	3.83	3.94	4.26	2.87	2.1	2.48	0.94	1.52	1.81	9.62	5.34	6.72	3.67	4.5	4.58	4.74	5.54	3.34	2.31	2.31	1.38	0.92	1.52	1.23
Os01g0116000	872458	874817	2360	0.03	0.19	0.16	0.02	0.08	0.06	0	0.01	0.06	0	0.01	0.17	0	0	0	0.31	0.14	0.18	0.06	0.19	0.17	0.03	0.26	0.13	0.1	0.02	0	0.02	0	0
Os01g0116900	924451	956639	32189	10.26	16.11	23.24	17.68	16.98	15.97	12.25	9.13	10.8	6.76	7.07	7.81	5.22	3.59	5.15	29.93	20.9	26.42	17.93	25.32	22.78	9.68	11.57	9.51	8.31	8.11	8.42	4.78	5.99	7.36
Os01g0116901	935618	938250	2633	0	0	0.03	0.06	0.2	0.21	0.14	0.51	0.25	0.52	0.18	0.32	0.08	0.34	0.54	0.11	0.06	0.03	0.05	0.26	0.11	0.17	0.22	0.07	0.41	0.31	0.43	0.36	0.54	0.42
Os01g0117100	961799	965151	3353	2.02	2.45	3.28	4.08	4.07	4.36	4.15	3.71	3.75	9.45	11.63	10.44	19.06	18.12	22.56	6.78	5.35	5.4	7.98	7.22	8.2	4.79	6.13	6.06	13.27	12.68	16.38	33.74	23.81	29.64
Os01g0120700	1168737	1171126	2390	17.47	15.69	14.13	19.86	22.61	24.19	20.21	22.96	21.78	24.66	24.08	19.6	39.03	31.99	30.23	15.02	13.69	15.06	19.69	21.04	19.51	20.74	22.74	21.42	23.71	21.94	22.05	38.91	38.71	35.31
Os01g0121000	1181317	1182147	831	0.1	0.22	0.11	0.49	0.45	3.21	3.13	1.53	1.96	7.47	1.93	3.73	2.19	1.19	3.13	0.15	0.5	0.22	0.91	1.22	0.59	3.12	2.35	2.69	1.61	3.41	2.65	2.24	4.13	2.59
Os01g0121600	1223134	1223887	754	2.46	6.25	5.2	7.52	9.21	23.16	36.6	31.27	30.49	31.22	22.75	34.21	23.83	25.17	20.27	11.24	5.08	3.2	20.23	24.3	21.34	14.14	24.46	25.67	22.79	27.79	34.7	31.16	26.83	14.56
Os01g0121900	1238623	1240005	1383	0.06	0	0	0.53	0.07	0.41	0.46	0.24	0.04	0.37	0.14	0.28	0.25	0.3	0.71	0	0	0	0.11	0.48	0.47	0.04	0.27	0.27	0.79	0.39	0.22	0.54	0.34	0.57
Os01g0124401	1353705	1354767	1063	0.63	0.74	0.06	0.53	0.09	0.12	2.66	5.12	0.45	24.76	9.75	3.62	32.69	75.46	6.16	0.03	0.21	0.15	0.03	0.21	1.44	4.39	5.76	3.44	1.8	7.01	1.53	3.72	14.5	5.2
Os01g0124900	1369191	1374138	4948	3.06	2.82	4.19	4.06	4.1	2.19	1.81	2.79	1.59	0.79	0.96	0.72	0.23	0.56	0.37	4.11	3.26	4.09	1.71	3.28	3.03	1.68	1.78	1.69	0.69	1.11	1.02	0.47	0.33	0.53
Os01g0128000	1549241	1551011	1771	0.18	0.5	0.2	0.36	0.24	0.7	1.09	1.86	0.81	2.43	1.94	1.27	1.03	0.65	1.24	0.08	0.62	0.53	0.12	0.23	0.43	2.63	1.54	1.06	1.17	0.54	0.8	1	1.74	1.41
Os01g0128300	1569644	1570940	1297	33.35	20.8	14.94	34.65	35.81	35.28	37.82	35.4	33.42	35.97	38.12	34.04	53.87	43.11	39.4	24.68	17.55	19.64	30.37	35.76	30.71	38.95	37.05	35.16	35.82	31.61	35.6	36.9	35.45	36.46
Os01g0131450	1746447	1748328	1882	0.47	0.8	0.85	0.51	0.5	0.52	0.95	0.6	1.01	0.27	0.48	0.68	0.95	0.52	0.83	0.66	0.46	0.44	0.62	0.38	0.27	0.77	0.93	0.92	1.41	1.33	0.86	1.32	1.99	1.84
Os01g0131600	1746416	1748544	2129	178.58	217.09	177.39	206.64	216.05	194.5	216.66	234.39	262.88	292.55	305.04	283.55	511.44	467.06	382.77	240.14	202.92	225.72	168.13	189.17	188.72	306.48	259.4	295.3	322.1	314.58	304.59	410.21	421.32	400.66
Os01g0131800	1754374	1757590	3217	13.3	12.53	11.49	12.3	10.29	10.45	8.27	7.94	7.52	7.68	7.29	7.95	4.16	3.89	5.29	14.03	15.62	14.3	11.77	10.85	9.89	10.81	9.7	9.24	8.06	6.41	7.22	2.45	5.54	3.2
Os01g0132400	1776044	1778105	2062	0	0.02	0	0.02	0	0	0	0.02	0.1	0.04	0.02	0.08	0.57	0.93	0.41	0	0	0.04	0.02	0.02	0	0.02	0	0.09	0.06	0.2	0.1	0.74	0.92	0.71
Os01g0132500	1781075	1782386	1312	3.28	4.1	2.91	5.03	3.86	6.03	6.51	5.31	4.58	8.44	8.55	10.44	16.38	12.91	17.32	5.58	4.61	3.54	5.62	5.67	7.51	6.07	7.6	5.08	13.31	10.47	12.64	25.54	23.8	28.19
Os01g0132800	1813011	1817601	4591	12.37	14.38	12.26	18.83	18.21	19.32	16.24	17.12	21.52	19.03	21.08	17.98	26.03	30.93	26.25	20.33	14.19	16.04	21.73	20.87	19.65	19.1	20.29	19.15	18.98	20.96	28.24	24.97	25.78	25.32
Os01g0133600	1857083	1858534	1452	2.24	1.11	1.01	2.88	2.17	3.13	7.06	8.43	5.9	6.25	4.3	5.07	4.24	5.21	6.18	0.81	1.7	1.55	3.21	3.75	2.55	7.68	7.71	7.63	5.1	4.84	4.92	3.7	4.69	5.28
Os01g0134500	1888525	1892262	3738	34.21	10.65	6.21	10.31	7.85	12.01	13.07	22.43	8.84	15.07	17.26	14.55	30.38	26.8	19.25	6.64	11.41	8.04	12.5	13.13	9.89	20.56	11.64	15.88	16.08	16.49	17.35	20.15	19.63	19.26
Os01g0134850	1906985	1909022	2038	0	0	0	0	0	0	0.04	0.13	0.08	0.2	0.22	0.17	0.63	0.46	0.98	0.02	0	0	0	0	0	0	0	0.04	0.39	0.12	0.02	0.28	0.33	0.54
Os01g0135600	1928167	1930288	2122	1.11	1.29	1.6	1.19	0.91	1.4	1.02	0.79	0.39	1.22	0.79	0.75	0.77	0.78	0.99	0.69	0.99	1.3	1.24	0.87	0.97	0.78	0.78	0.91	1.1	1.45	1.56	1.32	1.98	1.59
Os01g0135900	1941012	1941851	840	20.2	36.26	33.1	28.24	28.26	35.04	23.88	19.52	22.33	13.77	13.65	19.64	5.59	5.92	9.2	27.58	35.33	40.6	35.73	21.91	29.73	22.59	23.8	23.87	16.7	16.8	19.22	12.32	11.61	9.11
Os01g0136200	1951930	1952681	752	2.32	1.45	0.12	0.92	1.37	1.14	2.78	2.98	1.45	4.04	5.36	3.46	8.74	8.62	5.74	1.19	1.52	1.11	0.92	0.65	1.04	1.98	3.79	3.62	3.65	3.81	2.85	5.9	9.66	7.12
Os01g0136600	1970071	1970782	712	11.95	6.88	6.33	6.6	6.37	5.42	3.25	5.27	3.77	2.85	3.4	3.61	2.51	2.77	1.82	2.25	6.23	3.74	3.18	2.29	3.38	2.19	1.43	3.58	1.18	2.08	2	0.32	0.67	0.57
Os01g0137300	2000724	2003913	3190	3.66	3.06	3.17	2.07	2.68	2.25	0.98	1.15	1.14	0.77	0.69	0.53	0.33	0.27	0.3	0.88	1.88	1.49	1.09	1.24	1.46	0.55	0.71	0.71	0.37	0.31	0.4	0.04	0.05	0.27
Os01g0137400	1988716	2003083	14368	0.53	0.7	0.49	0.55	0.86	0.6	0.38	0.31	0.91	0.34	0.33	0.37	0.23	0.09	0.42	1.8	0.98	1.52	0.9	0.79	1.23	0.45	0.76	0.58	0.45	0.57	0.37	0.28	0.44	0.37
Os01g0138500	2059309	2062226	2918	31.7	40.5	25.52	22.51	22.36	19.92	16.92	17.25	13.17	13.05	8.43	8.93	4.73	4.94	5.68	37.76	29.18	21.96	21.79	21.71	20.34	16.89	14.16	17.78	8.46	7.08	8.57	8.11	6.62	6.78
Os01g0138800	2071843	2073609	1767	0.14	0.91	0.41	0.38	0.44	0.71	0.57	0.95	0.74	2.11	1.34	1.6	0.9	3.6	0.93	0.45	0.47	0.63	0.94	0.06	0.91	1.17	1.19	1.11	1.35	1.67	0.93	1.21	1.5	1.03
Os01g0139200	2084490	2087203	2714	30.79	33.25	28.78	31.61	30.22	33.14	36.73	37.21	34.62	37.63	40.1	36.57	49.39	43.76	44.11	35.29	31.78	34.32	32.19	37.38	40.84	42.11	42.24	40.31	45.48	41.6	42.21	48.92	57.78	52.3
Os01g0139700	2102113	2102672	560	1.24	0.76	2.1	0.45	0.89	2.08	1.02	1.24	1.6	0.99	0.76	1.12	0.63	1.64	1.35	1.71	1.7	1.55	2.23	1.51	0.7	4.02	5.94	2.8	6.52	8.76	7.99	3.79	5.15	6.92
Os01g0140100	2120489	2122320	1832	117.07	18.36	10.16	16.19	7.05	12.37	24.41	59.8	7.98	12.65	6.67	5.11	8.71	17.22	2.29	10.12	34.05	15.11	19.34	27.14	15.08	55.87	33.43	61.14	9.31	7.49	4.44	2.18	4.11	3.49
Os01g0142300	2275239	2278860	3622	13.09	7.24	6.83	9.42	11.32	8.18	36.76	28.73	25.27	41.11	55.46	47.89	80.89	74.19	46.68	16.89	9.34	8.41	5.98	8.97	6.68	46.6	54.4	23.85	39.92	40.45	31.09	28.21	23.46	21.45
Os01g0142500	2281913	2284775	2863	22.59	22.44	21.15	19.52	21.71	20.54	31.03	27.33	32.08	32.94	37.69	32.2	35.15	33.93	37.49	26.41	33.02	27.99	20.11	22.46	25.72	34.37	34.26	35.8	39.96	36.29	37.08	53.39	49.43	45.76
Os01g0142600	2292239	2294340	2102	3.97	8.27	8.04	5.08	4.88	4.95	4.86	5.03	7.21	4.93	4.7	2.87	1.29	0.89	2.01	7.64	9.73	9.56	4.24	6.62	6.57	6.96	8.95	7.27	5.18	3.64	4.12	2.31	3.89	2.71
Os01g0142800	2294904	2298329	3426	19.1	23.75	25.81	17.87	20.02	18.91	20.93	18.58	20.89	15.29	14.41	11.24	6.26	4.99	8.8	25.84	27.08	28.89	18.75	19.57	25.45	24.03	23.78	22.46	16.94	15.29	12.21	6.01	11.23	7.75
Os01g0143700	2372323	2374066	1744	0	0.08	0	0.04	0.16	0	0	0.04	0.08	0.42	0.27	0.04	0.16	0.08	0.66	0	0	0	0	0	0.62	0.04	0.08	0.09	0.39	1.09	0.29	0.74	0.7	0.78
Os01g0143800	2374541	2376761	2221	7.33	5.85	2.88	5.64	5.83	7.37	9.71	8.45	8.62	13	11.51	9.62	15.2	13.32	13.09	2.01	7.45	4.47	4.05	4.39	4.12	11.52	8.92	9.31	12.2	11.91	13.69	18.88	18.39	17.04
Os01g0143900	2377369	2377984	616	0.72	1.57	0.55	2.34	3.1	3.68	5.56	6.44	7.84	14.01	13.97	13.47	14.14	16.5	20.2	0.57	3.85	1.91	2.82	3.86	9.81	8.43	7.84	10.76	14.14	15.99	14.79	22.75	24.52	24.17
Os01g0144800	2414271	2415072	802	4.29	5.2	4.74	2.3	3	3.51	2.29	2.87	3.75	2.85	2.95	2.38	0.4	0.98	1.05	3.11	7.54	6.02	5.4	3.58	4.46	3.54	3.52	2.26	2.26	2.12	3.68	1.4	0.85	0.55
Os01g0144900	2416643	2418825	2183	0.29	0.24	0.37	0.27	0.24	0.2	0.15	0.32	0.38	0.09	0.15	0.09	0.07	0.26	0.17	0.37	0.42	0.23	0.21	0.28	0.42	0.32	0.21	0.19	0.15	0.3	0.16	0.01	0.02	0
Os01g0149200	2665085	2668967	3883	0.65	1.49	1.74	1.35	1.32	1.26	0.77	0.82	0.93	0.61	0.93	0.48	0.24	0.47	0.57	2.68	2.19	2.31	1.3	2.15	1.93	1.49	2.14	1.2	0.6	0.88	0.09	0.41	0.59	0.72
Os01g0149700	2688460	2692024	3565	0.46	0.63	0.35	0.59	0.74	0.74	0.45	0.6	0.32	0.63	0.63	0.82	0.54	0.35	0.74	0.54	0.35	0.32	0.66	0.69	1.01	0.77	1.04	0.73	0.78	0.85	0.63	0.65	0.66	0.63
Os01g0150800	2742507	2747439	4933	3.44	8.78	2.54	4.71	2.99	4.97	1.28	1.77	0.83	3.91	1.29	1.07	0.5	0.31	0.57	1.47	8.82	5.34	3.04	0.39	1.75	0.49	0.69	0.94	0.32	0.5	0.46	0.28	0.32	0.21
Os01g0150900	2752144	2761554	9411	21.02	11.92	10.17	3.37	5.66	11.08	6.64	3.32	5.46	6.84	3.76	3.82	1.82	3.54	1.47	1.56	17.44	10.26	4.87	2.98	5.55	3.02	1.95	3.97	3.2	2.43	2.97	1.11	1.86	0.41
Os01g0151200	2770142	2774609	4468	42.38	51.97	53.86	59.35	61.46	56.17	56.58	50.19	49.98	52.94	58.19	63.06	62.12	61.22	61.73	67.49	47.99	50.29	62.86	61.41	59.03	50.33	55.39	52.45	63.46	63.54	78.57	82.73	65.65	85.5
Os01g0151400	2776973	2781723	4751	7.83	11.61	13.74	9.3	11.61	16.47	18.64	15.44	20.48	20.72	17.18	14.42	17.78	15.02	28.03	12.18	15.37	18.43	19.46	13.83	19.95	19.23	19.78	20.36	18.14	20.85	18.64	26.22	28.61	21.31
Os01g0152600	2830325	2833623	3299	1.68	0.38	0.3	0.44	0.11	0.18	0.35	1.26	0.11	0.58	1.48	0.74	7.04	4.3	0.74	0.07	0.24	0.12	0.16	0.67	0.1	1.02	0.29	0.34	0.66	0.99	0.38	0.59	1.23	0.42
Os01g0152687	2835281	2836233	953	0.27	0	0	0.08	0	0	0.35	0.45	0.04	0.16	0.19	0.15	2.55	3	0.22	0.04	0.16	0	0	0.32	0	0.21	0.18	0.04	0.08	0.12	0.28	0.67	0.71	0.29
Os01g0153050	2851988	2855214	3227	0.96	1.74	1.93	2.99	2.42	2.33	2.7	3.13	4.43	3.24	3	3.42	3.61	3.2	6.12	2.51	2.36	1.81	2.85	3.09	3.05	5	5.48	5.02	4.38	4.15	3.2	3.83	4.62	3.65
Os01g0153250	2864276	2867341	3066	0.96	0.62	0.68	0.73	0.47	0.75	0.57	0.49	0.86	0.45	0.27	0.56	0.18	0.31	0.28	0.92	1.13	1.02	0.67	0.46	0.64	0.44	0.65	0.88	0.34	0.51	0.32	0.23	0.31	0.2
Os01g0153700	2892920	2894707	1788	10.05	5.46	5.51	3.92	2.22	3.56	2.06	2.73	1.98	1.65	1.42	1.02	1.68	1.05	0.88	2.88	7.17	5.91	2.99	3.01	2.25	1.92	1.88	2.59	1.24	0.9	0.54	0.27	0.27	0.49
Os01g0154600	2930802	2932886	2085	1.58	3.59	3.31	1.54	1.36	1.45	0.64	0.41	1.3	0.41	0.09	0.7	0.19	0.29	0.53	1.33	1.87	3.44	1.93	1.29	1.95	0.33	0.38	0.61	0.36	0.85	0.5	0.16	0.16	0.46
Os01g0155000	2957166	2958439	1274	0.07	0.12	0.07	0.07	0.1	0.19	0.35	0.67	0.93	3.05	1.95	2.19	8.97	7.18	11.09	0.03	0.2	0.02	0.15	0.03	0.54	0.49	0.57	0.33	1.45	1.7	1.2	8.88	10.71	6.05
Os01g0155200	2962422	2964972	2551	0.84	1.6	1.02	0.45	0.74	0.8	1.23	0.61	1.13	1.28	1.1	1.04	1.25	0.57	1.46	0.7	1.3	1.38	0.4	0.33	0.47	1.18	1	1.11	2.15	0.84	1.07	1.3	3.61	1.76
Os01g0157800	3041480	3044346	2867	2.66	2.6	3.14	2.96	3.71	3.5	2.55	2.13	3.43	2.44	1.88	1.81	0.95	0.42	0.3	3.79	3.62	2.84	1.34	2.99	3.76	1.76	2.24	2.36	2.13	1.91	0.82	0.82	0.62	1.09
Os01g0158000	3047432	3052194	4763	7.18	7.31	7.47	8.97	11.24	9.11	10.94	10.29	11.56	11.54	10.85	10.38	10.2	11.09	12.64	7.09	7.58	7.49	6.78	8.07	8.57	9.52	9.77	9.56	11.3	9.72	9.3	8.41	12.81	10.39
Os01g0158400	3058564	3059717	1154	3.46	4.14	4.64	3.34	3.52	3.52	3.36	2.21	5.79	2.44	2.36	2.63	0.48	0.65	1.13	5.61	5.56	5.23	2.72	2.83	3.52	4.57	4.29	4.1	3.59	3.02	2.6	1.03	1.52	1.69
Os01g0158533	3061751	3065924	4174	0.11	0.17	0.02	0.32	0.25	0.28	0.04	0.03	0.17	0.11	0.28	0.23	0.04	0.13	0.07	0.07	0.04	0.04	0.04	0.24	0.21	0.02	0.09	0.06	0.27	0.36	0.34	0.33	0.18	0.29
Os01g0158800	3079533	3084696	5164	0.23	0	0	0.56	0.61	0.68	0.13	0.25	0.31	0.05	0.25	0.17	0.57	0.46	1.17	0	0	0	0.14	0.5	0.36	0.34	0.37	0.43	0.42	0.7	0.27	0.27	0.14	0.75
Os01g0159000	3091435	3092698	1264	0.26	0	0.15	0.2	0.1	0.39	0.98	2.06	1.16	2.87	2.45	0.97	5.4	5.44	1.36	0.2	0.05	0.22	0	0.23	0.69	1.07	1.02	1.21	2.04	1.87	0.85	0.69	2.36	0.59
Os01g0159300	3100294	3105226	4933	40.86	79.72	64.72	77.66	90.04	82.58	119.76	107.21	113.63	121.21	126.9	120.52	107.9	94.41	116.14	74.01	58.29	62.96	69.26	75.07	83.62	98.26	115.01	110.29	119.49	110.97	113.82	106.48	119.23	124.16
Os01g0159400	3108117	3113940	5824	16.8	17.01	18.4	27.66	27.38	26.95	49.34	47.94	47.93	65.59	65.75	56.36	68.17	50.72	74.58	12.15	16.15	16.33	22.2	20.54	27.63	43.96	46.61	45.48	60.42	56.72	59.76	69.72	84.55	75.68
Os01g0160800	3189117	3190330	1214	1.1	15.39	1.42	3.1	1.75	2.52	7.29	3.12	5.61	12.47	10.81	21.77	27.58	17.15	40.87	4.11	5.84	5.33	0.68	4.78	24.76	20.58	17.94	22.63	18.18	23.17	19.5	23.01	43.6	55.3
Os01g0161300	3222303	3225613	3311	1.67	2.85	1.83	1.33	1.43	1.4	1.14	1.72	2.03	0.98	1.17	0.84	0.71	0.73	0.91	6.19	4.63	4.98	1.91	3.24	2.33	3.78	4.72	3.14	1.8	2.06	1.72	1.08	1.58	0.93
Os01g0165100	3358534	3360674	2141	0.33	0.64	0.05	0.67	0.33	0.52	1.12	1.16	0.79	2.47	1.64	1.26	2.09	2.04	0.87	0.53	0.3	0.31	0.21	0.56	1.63	1.45	0.9	1.17	0.59	1.24	0.31	1.12	0.82	0.99
Os01g0166800	3425794	3429573	3780	10.12	2.88	2.33	5.27	2.75	3.38	3.91	4.1	3.58	11.06	8.62	7.46	19.2	20.13	21.77	2.76	3.65	2.86	4.29	2.94	3	6.89	5.32	5.4	11.73	11.14	12.13	30.09	27.52	31.84
Os01g0167400	3445220	3446488	1269	0.85	1.86	1.9	1.97	1.5	2.58	2.05	1.88	2.14	4.46	3.37	3.48	2.82	3.16	4.14	2.09	0.8	1.07	1.86	2.85	1.9	2.18	3.52	3.02	4.75	3.6	4.65	5.9	5.81	8.57
Os01g0168400	3501094	3504775	3682	12.41	18.72	13.32	20.74	18.21	23.59	24.74	23.66	26.19	35.78	33.79	36.1	47.5	62.69	52.57	16.28	19.67	16.88	22.29	21.73	23.16	26.47	26.45	28	35.95	37.04	40.7	55.39	50.76	54.39
Os01g0170100	3611353	3615657	4305	7.59	6.06	9.15	7.13	8.13	5.5	4.87	5.25	5.13	3.71	3.57	3.22	1.78	1.32	2.63	7.22	7.15	6.83	7.44	5.97	8.02	4.62	4.86	3.65	2.95	3.43	2.88	1.43	1.6	2.09
Os01g0170800	3661688	3664199	2512	2.1	2.41	2.29	1.92	1.9	1.95	1.33	1.6	1.57	0.73	1.01	0.86	0.3	0.44	0.66	2.89	2.93	3.14	1.9	1.89	2.23	1.66	2.11	1.56	1.7	1.21	1.36	0.68	0.78	0.15
Os01g0172300	3720138	3723145	3008	8.51	4.94	5.86	10.19	9.42	10.76	9.61	13.92	14.21	16.11	14.35	14.24	19.46	13.79	20.79	4.77	6.62	5.37	9.94	7.7	9.31	13.06	8.91	11.88	15.5	12.76	15.5	19.63	20.51	15.91
Os01g0172600	3732525	3734022	1498	2.93	0.86	2.66	2.86	2.21	2.64	8.04	6.82	11.32	10.56	15.68	23.33	8.63	12.57	14.38	1.28	3.46	2.91	6.5	2.73	4.14	8.64	6.52	6.19	23.58	26.28	21.45	26.93	17.04	18.6
Os01g0172800	3735961	3736782	822	8.36	8.02	11.12	4.72	3.5	12.3	11.85	12.48	13.38	11.85	11.1	12.53	7.84	9.2	8.41	5.25	4.35	5.16	8.62	6.86	6.17	4.63	9.71	8.78	7.25	8.08	7.34	9.54	8.84	6.84
Os01g0172900	3737752	3740685	2934	0	0.31	0.17	0.32	0.42	0.76	0.14	0.31	0.47	0.4	0.27	0.49	0.11	0.04	0.2	0.07	0	0.03	0.22	0.66	0.22	0.51	0.34	0.16	0.72	0.57	0.58	0.29	0.54	0.42
Os01g0173000	3737904	3742067	4164	22.22	31.23	31.6	29.25	30.46	31.16	15.58	14.83	15.55	9.83	9.7	11.22	8.7	6.34	7.68	52.41	24.9	31.12	29.3	36.91	33.77	14.05	16.86	17.17	14.82	11.14	14.83	8.86	9.85	12.87
Os01g0174200	3819099	3819782	684	6.24	3.71	5.42	5.68	3.43	4.43	4.31	4.38	2.62	4.11	2.84	2.79	2.1	2.12	1.63	3.88	3.89	4.57	4.84	4.58	5.84	2.88	2.85	3.52	3.33	1.98	2.8	1.08	1.69	0.69
Os01g0174400	3825669	3829404	3736	0	0.02	0	0	0	0	0	0	0	0.1	0.03	0.04	0.14	0.11	0.4	0.01	0	0.01	0	0.02	0.02	0.02	0	0	0.16	0.01	0.07	0.42	0.24	0.42
Os01g0174500	3827045	3830326	3282	2.29	1.63	2.24	1.88	0.95	1.5	0.98	1.46	1.42	1.06	1.13	0.93	0.84	0.54	0.45	1.04	2.12	1.45	1.43	1.7	0.95	1.35	1.44	1.55	1.27	0.97	0.86	0.34	0.28	0.5
Os01g0175500	3875771	3877745	1975	5.22	5.22	6.6	5.92	4.09	5.16	5.35	5.21	4.28	2.63	5.18	2.44	1.38	1.92	2.75	6.97	6.67	6.22	4.15	5.47	4.39	3.39	3.05	2.85	4.11	2.59	2.59	1.97	2	1.92
Os01g0175850	3914804	3916283	1480	0	0	0.02	0.11	0.02	0.5	0.58	0.49	0.58	1.13	1.27	1.31	2.13	1.47	1.55	0	0	0.02	0.11	0.07	0.2	0.44	0.69	0.75	0.75	0.85	1.1	1.37	1.22	1.09
Os01g0176000	3917918	3920432	2515	1.96	3.45	2.87	4.26	4.1	3.63	7.39	6.05	5.18	10.26	8.82	9.63	9.98	6.93	11.53	4.95	5.69	4.61	2.89	6.03	11.74	6.87	11.78	8.18	13.09	10.26	10.89	10.16	18.37	10.89
Os01g0176100	3921356	3923134	1779	0.59	1.93	1.29	1.23	1.54	1.16	2.67	2.67	3.14	3.28	2.9	3.53	2.65	1.49	4.01	2.44	3.05	2.61	1.55	1.62	1.49	2.53	3.21	2.66	5.23	3.36	4.31	2.58	5.41	3.47
Os01g0176700	3953043	3955442	2400	1.67	0.51	1.16	1.27	0.85	1.34	2.23	2.46	1.89	2.01	2.41	2.81	2.92	2.99	1.44	1.08	1.48	0.6	1.2	1.06	1.72	1.8	2.17	2.24	2.37	2.54	2.11	1.77	2.79	1.26
Os01g0178100	4059510	4063188	3679	10.79	10.89	13.15	10.93	11.61	9.31	6.82	9.13	8.08	6.46	6.77	5.55	3.72	3.52	4.15	12.06	12.19	11.68	10.89	9.44	10.36	7.9	8.21	7.35	7.63	7.12	7.44	2.82	3.89	4.15
Os01g0178500	4073916	4076438	2523	40.09	35.98	38.53	35.01	28.57	36.66	32.17	31.78	32.52	48.01	38.54	44.08	72.3	62.13	85.06	37.83	43.53	44.73	46.33	38.55	46.51	38.19	37.4	45.54	50.76	54.15	45.65	89.2	80.1	92.71
Os01g0178700	4091073	4094814	3742	3.57	3.73	5.12	4.24	2.56	3.58	2.09	1.45	1.43	1.27	0.91	1.01	0.33	0.44	0.6	3.76	3.31	3.25	2.02	2.42	2.73	1.45	1.69	1.74	1.15	0.7	0.79	0.61	0.6	0.5
Os01g0178900	4106828	4108508	1681	11.21	20.95	15.89	18.42	18.69	14.89	15.68	15.38	14.28	13.15	11.84	9.78	8.16	5.32	8.98	21.02	17.06	20.17	13.48	18.64	20.45	15.19	17.34	15.33	11.6	10.03	9.78	3.8	7.27	4.59
Os01g0179000	4110402	4112126	1725	0.5	0.96	0.68	1.29	1.14	2.1	6.05	6.28	5.41	11.81	9.29	11.07	12.43	10.62	11.69	0.82	0.84	1.08	1.92	1.63	2.66	5.58	6.78	6.49	13.3	15.78	12.25	20.9	19.46	20.17
Os01g0179200	4118041	4122224	4184	39.49	31.56	28.53	34.12	30.35	37.17	40.62	43.46	33.81	59.38	60.9	47.8	89.5	72.26	78.22	29.92	35.87	32.97	29.59	31.92	34.56	39.69	37.4	34.84	48.1	51.54	43.82	69.48	89.81	64.78
Os01g0179300	4123420	4126215	2796	13.1	11.01	11.44	17.68	17.54	20.66	21.86	19.52	23.8	31.7	25.79	28.25	38.37	31.14	38.58	13.98	12.16	11.57	17.46	18.26	16.22	20.67	24.14	23.74	26.33	23.66	28.57	35.83	43.59	35.39
Os01g0179600	4153077	4154674	1598	34.45	30.89	33.7	23.34	45.28	51.64	54.48	39.3	38.86	50.9	41.26	82.8	56.78	43.39	58.11	78.27	40.81	47.36	76.99	76.64	124.42	40.26	52.48	59.57	94.37	80.37	109.88	96.25	70.62	104.3
Os01g0180300	4208556	4213302	4747	9.99	4.02	4.21	3.21	2.41	3.36	3.95	5.05	2.91	5.08	4.9	3.89	7.6	7.98	3.81	1.67	4.66	3.16	3.5	2.43	1.38	6.01	3.58	4.62	4.47	5.02	4.57	5.7	5.03	4.39
Os01g0180400	4215038	4217099	2062	20.14	7.54	6.66	6.67	8.07	7.22	4.89	5.36	2.46	3.57	2.7	3.48	3.13	4.5	1.99	10.41	9.18	8.1	6.2	8.79	9.06	4.51	3.66	3.97	2.61	2.71	3.72	1.44	1.84	3.28
Os01g0181033	4274611	4274976	366	3.18	1.4	2.02	0.77	0.77	1.26	1.56	0.83	0.87	0.18	0.83	0.6	0.52	1.17	1.16	3.06	3.03	2.96	1.25	1.43	1.33	0.85	0.9	1.43	0.09	0.6	0.18	0.26	0.37	0
Os01g0182600	4329362	4338486	9125	40.67	53.87	53.88	94.49	99.54	94.4	99.16	89.29	118.31	107.17	118.56	115.63	151.22	167.19	153.8	75.63	65.18	65.77	100.63	101.57	98.92	104.08	115	95.29	116.65	112.12	127.75	143.64	131.62	160.51
Os01g0183633	4423907	4426863	2957	9.26	9.09	9.63	6.45	6.07	5.86	4	4.07	4.94	2.2	2.76	2.19	1.67	1.03	1.94	7.97	10.95	11	7.36	6.93	4.57	5.6	5.35	4.72	3.57	3.39	2.62	2.07	1.72	2.85
Os01g0183850	4438266	4438766	501	0.06	0	0.68	0.31	0.75	1.16	1.2	0.97	0.57	0.98	1.69	1.44	0.57	1.9	1.15	0	0.06	0.12	1.11	0.91	1.75	0.48	0.78	0.56	0.74	0.82	0.78	2.82	0.61	0.74
Os01g0184100	4449070	4449876	807	5.08	2.02	1.49	4.15	3.14	3.87	2.83	5.51	4.71	4.17	3.34	3.65	6.76	7.99	3.93	2.02	2.94	1.57	3.05	4.08	1.97	4.8	6.06	4.71	4.73	4.13	5.75	4.86	5.72	6.64
Os01g0184500	4485764	4490158	4395	11.57	8.74	8.4	11.17	11.06	12.65	12.32	13.45	13.13	15.33	15.54	14.7	21.06	20.45	13.6	10.14	12.45	9.53	12.92	10.34	12.26	14.72	15.1	13.85	16.98	16.9	16.93	19.55	18.93	13.18
Os01g0185250	4527986	4528971	986	0.56	0.52	0.44	0.6	0.35	0.43	0.35	0.64	0.42	0.93	0.74	0.48	0.81	0.9	1.65	0.88	0.29	0.31	0.07	1.16	0.59	0.98	0.85	0.42	1.26	0.41	0.76	2.64	3.1	2.8
Os01g0185300	4528237	4532862	4626	58.27	54.71	45.34	41.84	40.8	54.33	60.14	65.07	44.65	72.51	58.04	55.54	65.71	65.99	71.99	42.43	54.43	53.24	46.84	44.6	64.07	74.97	57.17	69.15	66.6	64.53	55.15	79.94	96.03	81.02
Os01g0185400	4536009	4540065	4057	14.21	20.75	17.28	18.22	16.35	18.35	15.92	13.16	14.23	20.04	19.9	19.9	29.17	25.74	32.99	20.91	21.54	20.95	21.01	20.57	23.56	24.35	22.82	22.65	31.29	29.88	27.8	45.27	58.19	46.39
Os01g0186000	4572565	4573271	707	0.55	2.99	0.52	5.36	4.43	5.24	20.91	20.51	18.81	28.02	20.45	15.23	8.89	8.28	11.87	1.36	0.72	3.11	3.99	3.27	5.1	11.75	15.48	13.32	13.69	9.52	11.24	10.14	15.17	9.82
Os01g0186200	4581254	4584592	3339	5.27	6.52	7.31	8.62	8.91	8.3	11.36	11.89	12.34	17.3	17.05	16.72	21.1	25.46	21.4	7.32	5.37	5.16	8.95	9.52	10.04	11.93	12.04	13.68	17.65	17.19	19.72	23.47	21.2	24.88
Os01g0186600	4614891	4615825	935	0.71	1.1	1.29	0.3	0.43	0.16	0	0.06	0.03	0.1	0.06	0	0.07	0	0.13	2.26	0.27	0.66	0.28	2.16	0.21	0	0.22	0.11	0.14	0.17	0.1	0	0	0
Os01g0187000	4650156	4651884	1729	0.64	0.51	0.64	0.58	0.6	0.68	1.32	0.67	0.83	1.23	1.19	1.92	2.16	1.62	2.74	0.59	0.58	0.5	1.26	0.7	0.82	0.96	0.58	0.86	1.29	0.92	0.95	2.02	4.02	2.38
Os01g0187900	4714730	4718746	4017	9	17.24	14.88	19.53	17.57	18.07	28.37	30.08	29.7	36.78	41.18	35.18	57.23	67.2	61.45	16.54	16.32	14.23	17.45	17.17	17.59	30.54	29.15	25.96	31.84	34.85	35.84	52.49	45.94	51.66
Os01g0188200	4734017	4737606	3590	14.24	11.9	16.75	17.5	15.3	15.06	15	18.28	16.05	24.13	18.94	21.79	36.34	42.44	51.21	13.63	11.14	11.46	13.35	15.25	14.42	13.76	15.2	15.41	22.44	20.1	23.71	45.89	51.79	50.53
Os01g0188400	4739271	4744472	5202	120.61	133.08	135.12	144.1	137.52	131.46	162.76	151.63	167.4	180.14	183.23	205.95	228.53	243.42	243.7	121.17	121.68	116.62	133.01	114.91	115.13	126.27	147.3	142.3	171.72	172.71	181.81	232.16	215.38	228.13
Os01g0188525	4739768	4744023	4256	0.9	0.85	0.85	0.16	0.98	1.07	0.65	0.44	0.59	0.92	0.29	0.34	0.83	0.46	0.44	0.53	0.44	0.36	0.9	0.58	0.43	0.95	0.21	0.36	2.37	1.7	2.58	1.37	1.19	1.74
Os01g0188900	4761327	4767478	6152	14.77	9.72	11.94	13.54	10.06	11.68	7.88	10.04	6.58	8.25	5.88	5.77	5.6	6.06	5.15	8.05	14.95	12.43	9.14	8.8	8.91	7.52	6.86	7.71	5.82	5.45	5.09	3.28	3.71	3.25
Os01g0189700	4789656	4795346	5691	2.73	3.31	4.19	4.28	3.79	3.99	2.92	2.81	2.92	1.91	2.08	2.09	1.28	1.6	1.59	5.05	4.47	4.24	4.04	4	3.83	2.67	3.25	2.5	2.45	2.35	2.55	1.2	1.83	1.51
Os01g0190300	4816831	4818958	2128	4.82	8.21	9.4	9.8	12.01	10.37	24.72	21.9	19.9	29.57	31.98	33.93	20.18	25.45	15.66	5.98	3.77	4.9	6.23	6.56	4.38	18.11	12.43	14.57	15.29	14.66	13.19	10.66	7.21	7.15
Os01g0191000	4848843	4850992	2150	1.77	1.84	2.01	1.73	1.73	1.87	0.9	1.24	0.95	0.79	0.52	0.84	0.5	0.14	0.39	0.95	2.16	2.06	0.65	0.65	1.01	1.23	0.64	0.84	0.24	0.54	0.83	0.18	0.34	0.1
Os01g0192000	4949133	4951123	1991	78.23	74.84	97.87	95.33	95.26	113.03	119.42	162.27	150.7	154.32	182.34	169.54	350.59	387.21	293.54	30.66	54.35	74.12	87.06	61.49	52.46	126.21	89.06	95.29	126.86	169.08	138.38	253.73	207.68	256.51
Os01g0192550	4980670	4981942	1273	1.98	2.85	2.74	1.4	1.43	1.3	0.7	0.88	0.8	1.05	1.21	0.71	0.55	0.78	0.97	3.19	1.99	2.48	0.82	1.15	1.05	0.57	0.57	0.52	0.34	0.79	0.89	0.45	0.35	0.26
Os01g0192900	5002454	5004321	1868	14.04	12.95	21.33	12.52	13.04	14.47	2.08	6.94	9.36	7.66	6.77	2.86	5.75	5.2	4.94	10.61	7.77	6.97	16.37	21.25	41.91	2.55	5.29	2.97	5.14	4.71	2.43	2.27	3.33	2.81
Os01g0193500	5018103	5020088	1986	4.98	7.45	7.34	7.95	7.44	6.72	4.45	4.72	4.92	2.25	2.33	2.39	0.88	0.69	1.1	7.92	6.67	7.63	5.98	8.32	7.26	3.11	4.78	4.52	2.35	2.63	3.26	0.85	0.76	0.61
Os01g0194000	5037239	5039252	2014	4.04	5.89	6.3	5.4	7.7	9.67	7.88	5.4	7.3	6.08	5.73	9.42	6.87	6.98	7.6	3.16	5.81	5.46	7.03	4.84	3.57	4.72	6.19	6.29	5.68	6.63	6.31	7.7	7.26	5.77
Os01g0194600	5085833	5086504	672	4.08	5.35	9.01	4.57	6.61	8.66	5.19	4.41	3	3.11	2.48	3.96	1.42	1.96	1.57	8.09	6.55	3.92	3.81	6.55	7.11	4.07	3.48	5.19	4.44	2.01	3.81	1.77	1.52	1.3
Os01g0195000	5099555	5102080	2526	10.68	10.62	11.79	8.56	9.03	9.63	9.89	9.16	9.51	6.99	8.3	6.97	4.69	4.47	4.89	12.7	12.51	12.23	9.24	11.21	12.12	8.22	10.68	8.43	6.82	5.61	5.26	3.2	4.91	3.16
Os01g0196800	5227044	5229966	2923	3.26	2.79	2.56	3.09	3.35	3.08	1.86	2.82	2.63	2.09	1.13	1.61	1.7	1.86	1.04	3	3.05	2.34	3.03	3.12	2.82	2.34	2.39	2.46	1.58	1.08	1.24	0.85	0.95	1.06
Os01g0197350	5256634	5257053	420	1.72	0.94	1.54	1.42	1.94	1.75	3.47	3.31	2.74	2.49	2.96	3.58	6.84	3.05	4.67	1.22	1.66	1.25	2.58	4.04	2.48	4.7	4	3.15	4.71	5.99	3.71	7.35	5.74	6.58
Os01g0197400	5258298	5260964	2667	7.28	5.37	5.17	10.87	9.92	8.17	11.8	16.45	13.08	18.1	20.61	18.02	26.31	21.48	22.78	7.47	7.21	7.24	9.64	10.14	9.19	15.72	14.41	15.07	19.99	19.85	20.65	30.59	19.55	28.41
Os01g0197450	5261189	5263102	1914	0.52	0.14	0.42	0.9	0.78	0.99	1.04	1.3	0.53	0.68	0.25	0.46	0.42	0.24	0.28	0.4	0.5	0.47	0.77	1.28	1.92	0.87	0.61	0.84	1.05	1.07	0.8	0.74	0.89	0.67
Os01g0198000	5307415	5317280	9866	4.39	2.21	2.17	2.48	2.02	2.18	2.42	3.41	2.56	2.3	3.19	2.04	5.31	6.45	2.83	1.96	2.82	1.72	2.13	2.06	1.93	3.2	2.04	2.68	2.08	2.06	2.31	3.38	4.39	2.97
Os01g0198100	5320625	5324478	3854	7	2.88	3.71	3.22	2.88	2.45	3.49	5.1	3.07	3.69	3.56	2.67	8.12	9.12	3.59	3.35	3.36	2.45	2.58	2.71	2.16	4.32	2.86	4.14	4.81	2.98	3.66	5.05	5.65	4.88
Os01g0198500	5352505	5353607	1103	0.88	0.11	0.08	0.11	0	0.25	1.5	3.02	0.46	2.25	1.24	1.62	6.83	8.38	1.51	0.09	0.29	0.22	0.39	0.74	0.35	0.69	1.28	2.66	1.31	1.4	0.62	1.78	12.9	0.64
Os01g0199700	5398321	5402018	3698	0.47	0.26	0.92	0.75	0.62	0.56	1.16	0.9	1.9	2.26	2.31	3.4	3.2	2.65	4.31	0.72	0.4	0.79	1.85	1.11	1.24	1.66	0.85	1.38	3.41	4.27	5.17	5.27	4.89	8.8
Os01g0200300	5426582	5429390	2809	2.81	5.1	2.98	2.5	2.89	3.97	6.9	4.05	6.69	4.44	4.14	5.63	3.62	3.48	6.38	4.54	6.49	6.63	6.93	5.13	3.57	6.59	7.66	7.59	7.52	7.22	6.6	9.29	8.24	9.31
Os01g0200400	5435443	5442646	7204	28.65	9.28	7.86	9.02	4.8	7.38	7.7	8.46	3.21	3.78	5.12	2.47	5.31	4.82	2.28	3.21	6.84	4.62	3.69	5.87	4.29	5.37	3.65	4.99	3.07	2.64	2.09	1.1	1.28	1.56
Os01g0201200	5510522	5514454	3933	30.95	43.3	43.02	47.66	55.66	38.93	22.63	19.99	20.22	14.18	12.9	15.76	8.25	8.9	9.11	73.16	46.47	51.52	41.96	48.99	49.1	21.25	23.33	26.73	22.79	15.86	20.48	8.46	13.41	12.92
Os01g0202500	5639835	5641475	1641	1.83	2.16	4.05	5.02	6.04	8.3	8	10.74	11.77	20.66	22.39	23.7	43.3	42	50.96	5.57	2.13	2.84	9.91	10.64	11.55	9.18	11.62	10.75	23.73	20.06	21.12	43.25	38.73	47.79
Os01g0203300	5675669	5679548	3880	3.39	3.36	3	2.76	3.87	3.47	2.84	2.18	1.67	1.11	1.17	1.69	0.47	0.7	0.66	3.15	3.36	4.1	2.95	3.08	3.64	1.43	2.24	2.76	1.57	2.07	1.27	0.6	0.85	0.89
Os01g0205600	5773300	5774176	877	0.06	0.38	0.11	0.14	0.5	0.63	0.94	0.62	0.84	0.56	0.79	1	1.78	1.28	1.07	0.15	0.18	0.14	0.75	1.08	0.93	1.03	0.58	1.31	1.53	1.04	1.59	1.87	1.63	1.46
Os01g0206600	5807990	5808568	579	2.48	2.01	1.93	1.63	1.76	2.55	2.11	2.64	1.79	1.16	0.69	1.04	1.53	0.96	0.69	2.46	2.24	2.77	3	3.05	2.16	1.44	1.68	2.61	2.58	0.92	1.21	0.33	0.49	0.56
Os01g0206650	5809141	5811560	2420	1.94	1.37	1.47	2.01	1.66	1.78	0.64	0.96	0.77	0.55	0.4	0.19	0.39	0.29	0.31	1.55	2.39	1.7	1.63	2.26	1.76	0.85	0.94	0.76	0.37	0.7	0.41	0.16	0.28	0.35
Os01g0206700	5809589	5811510	1922	3.04	6.28	8.84	5.54	4.53	3.43	3.28	2.1	3.87	1.58	3.15	2.04	1	1.11	1.53	7.73	4.88	8.05	7.23	7.31	5.56	2.88	3.39	3.05	2.09	2.03	1.8	1.69	1.65	1.46
Os01g0207400	5837660	5838639	980	20.85	9.01	8.89	10.67	5.97	11.75	31.46	45.46	18.66	43.1	39.33	37.86	59.66	77.19	38.33	7.01	9.76	6.82	18.58	17.17	16.68	42.44	26.84	37.36	38.66	44.79	36.13	51.85	54.59	53
Os01g0209500	5945633	5954315	8683	0.02	0.05	0	0.08	0.07	0.07	0.1	0.11	0.08	0.08	0.14	0.04	0.03	0.21	0.05	0.03	0.11	0.11	0.17	0.01	0.07	0.18	0.13	0.09	0.28	0.13	0.24	0.24	0.22	0.31
Os01g0209700	5968819	5972489	3671	1.27	3.35	2.43	3.87	6.16	4.06	9.42	10.6	6.44	4.77	4.17	6.44	3.44	3.15	3.14	2.35	2.54	1.95	1.47	3.78	1.9	4.22	7.88	5.4	6.67	3.7	5.29	2.38	3.07	4.51
Os01g0209901	5983849	5985803	1955	0.04	0.06	0.15	0.1	0.3	0.23	0.89	0.7	0.24	1.12	1.2	1.09	1.22	0.62	0.84	0.12	0.03	0.08	0.16	0.23	0.24	0.37	0.5	0.15	0.9	0.9	0.31	0.35	0.55	0.51
Os01g0210800	6025074	6029638	4565	13.29	9	9.21	7.37	6.32	7.74	3.69	5.33	3.21	2.99	2.12	2.44	2.36	3.28	2.76	8.1	9.29	9.29	7.86	5.81	6.84	3.96	3.6	4.09	2.63	3.18	2.58	2.21	2.24	2.15
Os01g0211600	6076731	6078239	1509	12.01	5.63	1.82	1.76	1.12	1.06	1.77	3.01	0.93	2.38	0.7	0.91	0.91	1.37	0.32	1.67	3.94	3	1.3	1.75	2.93	2.89	1.31	2.43	1.24	1.11	0.43	0.6	0.13	0.38
Os01g0212700	6172143	6173186	1044	0.42	0.69	0.09	1.5	1.29	2.96	8.75	6.52	8.21	12.9	16.52	19.07	48.21	44.11	39.92	0.55	0.55	0.65	2.11	2.5	3.39	4.04	5.89	6.91	16.46	18.75	18.07	57.2	41.95	70.05
Os01g0213350	6195350	6199436	4087	0.01	0	0.06	0.05	0.1	0.07	0.08	0.21	0.07	0.13	0.22	0.18	0.18	0.33	0.2	0.08	0	0.01	0.03	0.18	0.14	0.14	0.14	0.18	0.24	0.21	0.4	0.46	0.34	0.34
Os01g0213400	6199245	6200202	958	0.81	1.8	1.77	3.63	4.15	3.04	4.14	2.4	3.84	4.78	4.84	5.36	4.3	6.45	5.2	2	1.62	1.62	2.57	3.91	5.46	4.08	5.82	3.68	6.08	6.57	7.61	6.07	8.4	9.25
Os01g0214800	6278520	6283559	5040	29.88	50.79	52.89	38.95	39.32	36.25	39.58	30.63	44.78	21.56	22.47	20.95	7.8	7.88	11.29	52.35	60.65	64.51	41.41	39.54	57.28	32.76	39.41	36.24	23.05	23.93	20.1	9.26	13.12	11.54
Os01g0219200	6528797	6531845	3049	1.15	0.28	1.13	0.54	0.72	1.12	1.23	1	0.73	1.01	0.95	1.08	1.14	0.71	1.47	0.46	0.52	0.6	0.8	1.28	1.21	1.21	0.86	0.97	0.94	1.1	1	1.08	1.6	0.7
Os01g0220200	6575127	6577148	2022	120.1	148.07	196.03	124.29	158.66	130.91	83.3	81.19	101	70.69	69.21	76.7	53.29	57.72	64.66	225.59	158.66	153.96	129.68	142.24	151.64	81.1	102.05	83.64	70.76	61.35	82.84	51.5	70.02	66.57
Os01g0221100	6626040	6630462	4423	1.52	1.29	1.95	1.49	0.83	1.18	1.55	2.5	1.88	2.05	2.94	2.25	2.15	2.22	1.36	0.78	1.33	1.15	2.05	1.92	2.23	3.36	2.2	2.96	2.76	3.36	2.23	2.24	4.33	2.42
Os01g0221600	6659237	6662320	3084	1.04	2.48	2.16	1.97	4.17	1.96	6.65	6.09	9.11	4.73	5.43	6.4	2.45	3.84	5.06	2.98	2.61	2.71	4.12	3.87	2.79	4.7	17.48	9.41	9.38	7.09	9.22	5.65	8.45	8.51
Os01g0221900	6667724	6670479	2756	1.67	1.49	1.59	1.66	1.62	1.75	1.34	2.29	1.74	2.22	1.89	2.42	3.04	2.94	2.19	1.56	1.84	2.23	3.06	1.99	1.77	2.71	2.4	2.83	2.68	3.03	3.26	2.43	2.89	2.71
Os01g0222300	6694030	6696795	2766	2.02	0.1	0	0.47	0.04	0.27	0.24	0.4	0.26	1.21	1.15	1.29	1.69	2.31	3.47	0.13	0.17	0.09	0.29	0.22	0.13	0.79	0.06	0.6	2.95	3.03	2.72	5.66	7.69	7.05
Os01g0222500	6699636	6703371	3736	4.63	1.54	1.17	2.75	1.78	1.66	2.16	2.89	2.92	5.66	5.48	4.02	5.47	5.07	9.94	1.4	1.25	1.39	2.4	3.43	2.97	4.56	3.46	4.42	9.41	9.02	8.6	12.24	13.13	18.08
Os01g0222600	6704187	6704746	560	7.67	4.75	10.97	6.04	7.15	8.48	12.86	12	12.9	31.52	31.22	27.62	27.58	33.36	37.26	7.48	2.15	1.16	11.6	10.31	12.54	18.41	13.23	19.68	20.82	27.98	24.32	40.12	33.1	45.9
Os01g0223000	6718349	6719944	1596	4.28	4.74	4.79	3.96	4.01	3.72	2.42	2.38	2.6	1.37	1.78	2.07	0.4	1.13	0.63	5.6	5.07	6.49	3.57	3.2	4.96	2.32	2.84	2.48	1.88	2.06	1.9	1.4	1.31	1.52
Os01g0223800	6781919	6786415	4497	1.72	1.98	0.8	0.37	0.37	1.04	0.94	1.45	0.45	0.37	0.77	0.34	0.17	0.27	0.13	0.48	1.95	1.86	0.21	0.4	0.64	1.35	1.01	0.68	0.53	0.48	0.28	0.14	0.32	0.2
Os01g0223900	6787094	6789730	2637	6.61	5.1	3.03	2.41	2.35	2.61	5.08	5.89	5.74	2.74	3.5	2.28	1.89	1.86	1.29	4.21	5.29	4.93	2.1	2.89	3.48	5.28	5.68	4.55	3.51	2.74	1.98	0.93	2.05	1.49
Os01g0224100	6813719	6815534	1816	2.41	2.05	1.47	3.81	4.02	3.67	5.69	5.75	6.9	8.2	10.94	10.8	25.95	22.14	27.29	3.95	2.6	2.31	4.7	6.01	6	8.5	9.31	9.15	13.43	10.77	17.04	34.14	25.02	35.2
Os01g0224166	6828512	6829334	823	4.28	3.23	6.75	7.08	6.5	5.84	8.44	9.19	10.26	10.88	12.34	13.12	14.62	12.39	17.69	6.84	4.89	3.88	6.66	7.69	7.46	6.85	8.93	8.05	10.54	12.16	13.28	16.71	12.17	15.8
Os01g0224300	6833058	6835244	2187	0.52	0.35	0.45	0.81	0.41	0.66	0.96	0.96	1.43	1.37	0.7	0.72	2.49	1.62	4.58	0.42	1.42	1.16	0.95	0.85	1.03	0.55	1.69	0.66	2.28	2.5	2.3	7.34	3.48	7.59
Os01g0225550	6922190	6923336	1147	1.64	4.14	2.96	1.2	1.77	1.04	1.02	0.55	0.36	0.46	0.13	0.63	0.06	0.37	0.05	2.98	0.88	1.89	0.46	0.77	1.13	0.54	0.73	0.61	0.41	0.22	0.31	0.11	0.12	0.26
Os01g0226600	6987901	6994006	6106	3.84	6.24	7.15	4.19	3.42	3.13	2.32	1.94	2.69	1.61	1.44	1.43	0.57	0.36	0.57	7.51	4.15	5.33	2.64	3.46	3.49	3.25	3.53	3.57	1.74	2.1	1.76	0.73	1.05	0.83
Os01g0227100	7024297	7030591	6295	32.95	52.37	44.96	50.93	48.29	64.03	75.66	60.41	66.48	123.49	96.74	80.98	105.74	84.33	118.05	50.88	43.83	46.69	53.11	58.9	53.79	76.04	68.44	77.01	90.54	81.84	91.22	118.53	103.35	102.25
Os01g0227500	7053100	7056373	3274	1.69	2.35	2.94	2.12	2.2	3.8	5.63	4.84	5.94	4.22	4.9	4.26	4.41	3.64	4.37	3.2	2.73	1.77	3.77	2.78	4.01	5.15	7.58	5.73	5.43	4.13	5.17	3.54	5.09	4.64
Os01g0228800	7104701	7109095	4395	6.53	7.5	7.33	6.56	6.08	6.49	4.83	5.3	4.77	4.56	4.93	4.18	3.37	2.63	2.82	5.81	8.04	7.33	5.21	4.98	4.64	4.98	3.95	5.05	4.35	4.63	3.72	2.13	3.31	1.89
Os01g0229900	7197022	7209085	12064	4.71	2.66	3.07	2.97	2.57	2.77	1.76	2.32	2.02	1.06	1.47	1.31	1.24	1.08	0.65	3.72	3.51	3.58	2.74	2.91	2.56	2.12	1.69	2.33	1.26	1.33	0.97	0.81	0.75	0.78
Os01g0231500	7265286	7273208	7923	13.13	16.68	16.39	17.46	19.15	17.61	15.81	15.33	16.43	18.94	18.01	17.86	21.55	22.14	25.58	22.74	18.4	17.99	19.26	20.59	19.6	15.32	18.82	18.71	20.97	19.46	23.59	30.32	25.47	28.73
Os01g0231600	7277271	7277972	702	0.4	0.77	0.56	1.48	2.15	2.44	1.84	2.96	2.66	3.79	2.85	3.06	5.2	5.12	7.99	0.46	0.23	1.57	3.33	2.6	0.47	2.38	3.04	2.15	4.98	5.47	3.52	8.97	5.78	10.62
Os01g0232000	7297781	7298619	839	0.88	0.36	0.49	0.7	0.79	0.32	0.88	0.84	0.34	0.91	1.52	1.66	1.65	1.57	1.56	0.08	0	0.49	0.43	0.17	0.82	0.55	0.28	0.18	0.97	0.46	0.81	1.66	1.57	2.09
Os01g0233000	7363663	7366111	2449	79.79	60.96	81.53	60.54	57.96	72.76	69.29	69.33	93.73	131.34	128.08	111.13	143.67	104.9	182.07	62.89	84.27	83.98	117.83	83.57	95.11	83.62	84.59	83.42	129.86	107.58	130.86	178.12	151.72	130.15
Os01g0234100	7417303	7422388	5086	0.96	1.29	1.52	1.17	1.2	1.2	1.61	1.04	1.87	1.93	2.44	1.8	2.07	2.58	2.58	1.11	1.29	1.23	0.97	1.18	1.26	1.34	1.3	1.07	2.16	1.49	2.95	1.91	2.21	2.19
Os01g0234499	7430568	7431335	768	1.26	0.43	0.76	0.73	1.18	0.72	1.45	1.02	2	0.34	1.89	1.35	0.91	1.63	0.83	0.96	0.78	0.69	1.03	1.57	0.85	0.86	1.21	0.68	1.22	0.98	1.22	1.55	1.55	1.4
Os01g0234900	7450936	7453683	2748	25.25	20.95	19.99	24.71	23.13	19.99	24.03	29.4	19.88	27.47	29.35	27.14	39.08	45.74	27.8	11.92	18.61	17.5	20.43	19.92	19.09	30.04	24.85	24.97	25.84	26.21	23.37	28.07	30.99	23.04
Os01g0235200	7460350	7465533	5184	6.14	5.61	6.4	7.39	6.01	6.49	7.79	6.81	7.86	8.56	9.8	9.08	10.87	10.56	10.71	5.18	5.46	6.47	5.86	6.26	6.29	6.62	6.14	6.66	8.03	7.71	7.78	10.04	9.36	10.09
Os01g0235700	7495121	7498347	3227	10.38	9.29	8.67	9.55	10.35	9.88	10.1	11.61	11.03	14.13	15.65	15.5	23.12	19.22	18.42	9.89	9.81	10.31	10.42	9.92	10.29	12.33	13.03	11.62	15.94	15.07	15.3	23.51	23.88	19.07
Os01g0236000	7519617	7524433	4817	7.32	4.52	3.35	9.63	10.6	13.17	7.64	9.78	10.46	6.48	6.01	7.08	8.48	6.76	10.38	5.76	6.33	4.51	11.57	15.69	16.54	9.22	9.22	11.01	11.63	8.85	10.08	8.38	9.8	10.78
Os01g0236900	7579824	7582828	3005	0	0	0.09	0.18	0.18	0	0.45	0.38	0.54	0.28	0.68	0.48	0.67	0.42	1.44	0	0.18	0	0.09	0	0.14	0.15	0.08	0.1	0.24	0.49	0.36	1.04	0.76	0.47
Os01g0238850	7677950	7678911	962	0.04	0	0.13	0.18	0	0	0.46	0.44	0.37	0.94	0.26	0.41	0.37	0.57	0.57	0	0	0	0	0	0	0.05	0.09	0.05	1.55	0.73	0.65	0.65	0.78	0.29
Os01g0239000	7686901	7693984	7084	44.47	39	55.28	51.74	60.64	63.18	51.13	52.1	67.22	56.03	55.04	60.67	76.42	68.15	77.29	76.99	42.32	50.13	55.92	63.31	57.93	59.84	68.05	65.36	64.81	68.18	68.19	82.45	72.37	98.05
Os01g0239300	7724314	7725532	1219	0.18	0.22	0.18	0.41	0.46	0.4	1.95	1.56	1.68	4.34	4.57	4.44	7.2	5.34	6.14	0.13	0.36	0.2	1.94	0.35	0.35	0.97	1.62	2.32	4.86	4.18	4.34	10.41	7.6	10.97
Os01g0239700	7739074	7742878	3805	19.35	16.19	16.14	12.54	9.62	9.82	14.37	16.25	12.51	9.32	10.52	8.24	10.27	9.21	4.54	12.55	16.79	15.84	10.31	10.46	11.69	14.15	11.32	12.78	10.12	10.03	6.98	3.5	4.93	4.88
Os01g0242300	7852689	7855760	3072	4.98	3.69	4.19	3.3	2.32	2.78	2.02	2.02	3.74	2.32	2.37	1.7	1.37	1.1	0.79	3.44	5.16	3.43	2.94	4.36	3.63	2.42	2.54	2	2.8	1.51	2.17	1.38	1.03	0.81
Os01g0242600	7862065	7867775	5711	10.64	8.86	7.65	7.8	6.9	8.36	11.51	12.09	12.08	15.56	16.56	13.45	15.63	17.28	14.69	4.54	8.96	7.32	7.17	6.92	6.79	12.41	10.17	11.06	11.71	11.18	10.13	13.98	14.24	11.17
Os01g0243300	7900010	7900874	865	0.16	1.05	1.32	0.98	1.3	0.46	0.73	0.35	1.11	1.17	1.12	0.76	1.33	1.25	1.68	0.26	0.04	0.36	0.8	0.83	0.79	0.6	0.42	0.73	0.62	0.22	0.56	2.12	1.02	2.06
Os01g0243400	7903316	7903956	641	12.24	7.83	6.5	10.65	11.18	12.9	17.07	21.58	18.46	29.37	20.38	23.05	23.95	32.17	23.13	4.39	7.06	5.94	16.07	12.67	9.58	24.35	17.83	24.91	18.13	20.42	18.36	22.46	20.81	19.02
Os01g0243700	7928090	7929762	1673	13.01	4.76	3.11	3.34	2.64	4.47	3.74	2.6	2.45	2.24	1.54	1.79	1.39	1.53	0.89	0.53	4.96	3.57	1.99	0.82	1.12	2.15	0.64	2.24	0.6	1.04	0.49	0.37	0.41	0.24
Os01g0243800	7932090	7933689	1600	7.74	7.58	7.78	4.62	5.83	6.95	4.2	3.08	3.86	4.45	3.96	3.07	2.05	2.26	2.81	1.54	1.19	1.78	0.49	1.12	0.55	0.41	0.97	0.72	0.54	0.67	0.26	0.36	0.36	0.51
Os01g0246400	8061858	8062892	1035	197.58	171.05	290.19	187.73	160.91	555.17	803.76	731.7	706.5	525.92	457.8	690.53	435.36	352.08	369.27	524.77	223.14	203.76	489.64	765.94	690.09	547.05	758.37	722.9	752.71	683.05	837.29	704.83	477.41	690.45
Os01g0246700	8084184	8086980	2797	17.89	50.6	41.48	49.72	57.52	52.48	97.84	76.62	83.11	127.58	115.66	134.11	144.07	117.58	174.49	56.87	32.35	36.75	28.73	52.35	51.11	75.27	123.91	92.2	147.08	121.15	144.17	153.76	206	198.8
Os01g0252400	8339174	8339709	536	0.21	0.45	0.12	0.35	0.58	0.29	1.12	2.6	3.52	2.13	1.36	2.57	3.04	3.56	6.59	0.54	0.3	0.29	1.59	3.04	3.03	4.07	2.63	6.57	8.19	10.51	4.29	10.07	12.54	6.03
Os01g0253000	8364116	8365711	1596	0.14	0.11	0.06	0.12	0.06	0.15	0.36	0.46	0.24	0.41	0.36	0.26	0.52	0.39	0.34	0.02	0.1	0.16	0.02	0.06	0.57	0.35	0.15	0.11	0.4	0.51	0.35	0.24	0.36	0.55
Os01g0253600	8396551	8398584	2034	13.63	13.41	11.82	11.04	11.59	10.89	9.57	11.51	7.84	7.97	7.76	6.55	3.16	4.26	4.37	13.7	13	14.54	9.85	10.64	11.24	7.67	8.84	8.5	7.61	5.16	5.63	3.41	4.35	3.76
Os01g0253900	8404247	8408353	4107	3.84	8.71	7.17	8.19	9.12	8.64	14.8	14.21	12.81	22.76	20.14	22.31	32.39	39.15	35.78	6.8	6.19	7.04	9.19	9.02	10.15	17.35	15.96	16	21.57	22.18	25.11	45.26	42	38.73
Os01g0254200	8444463	8447053	2591	50.6	44.69	44.97	51.03	55.76	59.54	51.08	51.38	54.24	74.63	67.93	65.54	75.31	62.08	83.53	44.19	42.36	41.61	46.6	46.47	45.45	54.03	54.96	53.98	67.74	61.02	66	75.56	67.49	73.76
Os01g0254800	8466262	8469359	3098	4.28	4.62	5.09	3.8	4.75	4.94	3.3	3.66	2.84	2.1	1.91	2.22	1.44	0.94	1.52	5.93	5.13	5.3	4.6	5.3	5.02	2.36	3.78	2.99	1.51	1.62	1.82	1.55	1.52	1.81
Os01g0254850	8471334	8472108	775	0.14	0.39	0.2	1.09	0.85	1.38	1.43	1.25	0.62	0.76	0.98	0.73	1.94	1.32	1.56	0.04	0.45	0.2	0.8	0.72	0.75	0.58	0.04	0.67	1.69	0.89	0.84	1.53	1.27	0.83
Os01g0256300	8535675	8537264	1590	0.09	0.19	0.06	0.2	0.33	0.46	0.9	0.88	1.31	0.84	1.39	1.63	1.14	1.68	1.88	0.04	0.14	0.23	0.41	0.14	0.47	0.78	0.77	0.57	1.83	1.07	1.33	3.27	2.26	5.68
Os01g0256500	8546065	8546869	805	70.94	83.99	112.88	74.38	111.7	208.37	447.58	398	244.78	283	296.9	740.15	744.1	726.24	356.12	156.6	60.33	60.54	156.71	287.21	346.1	182.01	327.23	354.54	703.75	739.85	728.02	640.74	580.92	1186.32
Os01g0257400	8593792	8599448	5657	25.86	15.42	13.21	15.11	12.13	13.99	20.04	24.89	18.68	24.81	25.21	19.97	38.08	39.46	27.06	11.8	16.57	14.83	13.01	15.03	15.72	26.76	22.22	24.06	22.98	25.97	19.49	31.31	29.44	29.01
Os01g0258600	8657086	8658466	1381	3.24	2.36	1.92	1.18	2.49	2.08	1.01	1.05	1.02	1.42	0.74	1.99	0.37	1.9	0.83	2.45	4.03	2.51	2.56	3.16	1.5	2.25	1.91	2.52	0.58	1.45	2.39	0.74	0.78	0.78
Os01g0259400	8691829	8699628	7800	10.27	1.31	0.83	3	1.6	1.46	4.57	7.02	5.29	8.59	6.73	7.08	9.61	13.08	12.4	1.14	1.13	0.88	2.12	2.92	2.42	5.17	4.37	5.21	7.42	8.43	8.22	11.53	12.37	14.73
Os01g0260500	8747124	8753486	6363	1.65	1.9	1.46	1.79	1.59	1.74	1.62	2.84	2.21	2.18	2.02	1.54	1.19	1.98	1.05	1.88	1.64	2.31	2.63	2.34	2.68	3.06	2.97	2.93	3.83	3.23	3.17	2.45	2.89	2.9
Os01g0261000	8786513	8786927	415	0	0	0.07	0	0	0	0.23	0	0.23	0.08	0.22	0.15	0.77	0	1.53	0	0	0	0.08	0	0.23	0.33	0	0.42	0.4	0.15	0.31	0.31	1.15	0.32
Os01g0261200	8792649	8797358	4710	29.01	44.76	39.8	49.8	59.87	48.55	57.56	56.82	60.21	103.24	102.86	88.71	149.08	178.47	187.09	47.99	39.99	40.6	42.39	50.73	51.85	58.12	59.84	57.38	86.29	77.84	78.5	127.88	172.35	134.08
Os01g0261500	8809389	8813014	3626	4.32	3.88	3.79	3.66	3.7	3.81	2.7	3.41	2.73	1.95	1.77	1.92	1.71	1.78	1.54	3.95	4.41	4.32	3.3	3.99	3.72	2.45	2.78	1.96	1.95	2.03	1.86	1.22	1.08	0.99
Os01g0262500	8883493	8885388	1896	27.46	13.45	3.46	3.58	2.57	4.85	5.1	9.97	1.63	7.07	1.82	1.66	3.5	3.19	0.77	3.14	15.37	5.48	8.46	5.58	3.94	6.88	5.58	9.88	1.51	2.04	1.65	1.56	1.73	1.32
Os01g0263400	8921590	8924862	3273	0.5	0.3	0.25	0.52	0.5	0.38	0.49	0.27	0.25	0.25	0.44	0.19	0.93	0.73	0.88	0.41	0.35	0.44	0.19	0.25	0.22	0.12	0.42	0.21	0.31	0.2	0.27	1.2	1.56	1.46
Os01g0263600	8931299	8948832	17534	4.02	2.9	3.18	3.3	3.38	3.62	3.29	3.26	3.78	3.5	3.83	3.25	8.13	9.39	6.69	4.14	3.42	3.05	3.12	3.36	3.46	3.46	3.46	3.43	3.78	3.86	3.76	8.24	7.91	6.52
Os01g0264000	8949337	8951088	1752	30.97	33.56	37.28	46.49	43.41	41.47	57.72	59.9	56.22	114.18	123.96	105.62	166.96	161.51	182.31	33.83	27.36	26.5	49.13	48.97	47.04	70.19	57.39	64.05	118.15	123.35	118.4	208.57	192.53	191.03
Os01g0264600	8995314	8996892	1579	0	0	0	0.02	0	0	0.06	0	0.12	0.06	0.13	0.08	0.02	0.02	0.02	0.02	0.04	0.04	0.1	0.1	0.08	0.18	0.02	0.09	0.19	0.16	0.08	0.24	0.24	0.17
Os01g0265400	9040786	9053950	13165	6.21	4.37	5.24	5.6	5.87	5.34	3.5	3.2	3.86	2.72	2.42	2	1.97	2.01	2.38	4.83	4.71	4.51	4.84	4.44	4.27	2.26	2.51	2.8	2.49	2.3	2.28	1.54	1.55	1.63
Os01g0265700	9057858	9061022	3165	2.71	4.67	3.36	4.86	4.91	5.89	7.6	6.23	5.94	5.49	6.24	6.66	6.14	8.47	6.29	4.45	3.87	4.08	5.34	5.83	8.12	6.83	8.15	8.03	9.44	7.01	7.2	5.21	7.39	7.56
Os01g0265900	9067828	9071250	3423	3.17	3.02	2.51	1.99	3.68	2.07	1.72	2.3	3.13	1.36	1.42	1.17	1.43	1.51	0.69	2.99	3.95	3.71	2.8	2.44	2.87	1.91	2.84	2.76	2.2	1.18	1.45	0.97	0.99	0.49
Os01g0266800	9133740	9140430	6691	37.82	46	56.19	52.34	59.8	54.65	72.59	69.88	76.61	65.74	75.38	88.63	84.9	90.51	72.09	82.19	40.43	46.26	58.67	54.87	57.29	56.08	75.88	58.11	68.39	75.25	86.15	99.6	82.12	82.48
Os01g0267300	9171328	9172907	1580	0.09	0.08	0.04	0.24	0.04	0.16	0.32	0.31	0.14	0.06	0.08	0.26	0.3	0.06	0.46	0.06	0	0.1	0.15	0.14	0.12	0.13	0.28	0.18	0.17	0.16	0.1	0.2	0.45	0.36
Os01g0267600	9179218	9181984	2767	5.72	3.35	2.2	4.4	2.5	2.98	4.42	4.84	3.01	6.65	9.48	7.42	21.19	25.5	16.2	2.12	2.42	3.18	2.41	2.67	3.26	3.55	3.88	2.77	4.15	3.9	3.59	8.86	9.14	6.73
Os01g0268600	9245577	9253404	7828	0.81	2.27	1.94	2.25	2.39	1.99	2.62	2.24	2.25	3.15	3.11	2.57	3.22	3.07	4.51	2.01	1.09	1.84	1.86	2.19	2.39	1.51	2.7	1.9	3.41	2.44	2.96	4.28	4.05	3.6
Os01g0270300	9339815	9342240	2426	11.62	6.09	5.14	6.27	11	8.21	27.88	23.55	25.31	19.15	15.76	20.33	17.19	19.01	16.56	5.46	3.48	3.82	5.74	7.1	4.2	8.3	13.16	12.67	8.6	9.43	10.87	9.11	8.55	10.12
Os01g0271700	9394143	9396611	2469	2.33	2.8	2.06	2.09	2.16	1.75	1.51	0.72	1.73	1.02	1.51	2	1.38	0.98	1	2.86	3.07	2.77	1.52	1.26	1.33	1.52	1.35	1.63	1.07	1.41	1.37	1.2	0.84	0.86
Os01g0276700	9694027	9699817	5791	5.33	6.2	4.19	5.16	4.23	4.53	5.44	4.76	4.11	6.28	7.09	5.84	8.61	9.89	7.35	4.37	5.19	4.44	3.76	4.24	4.88	5.28	5.57	5.14	5.47	5.5	5.01	6.43	7.67	6.54
Os01g0279100	9874379	9876678	2300	447.15	501.16	642.52	413.83	430.88	441.37	228.77	227.11	268.11	174.69	152.15	199.1	70.62	98.48	81.29	340.72	444.77	475.48	524.02	383.87	336.38	229.35	175.36	235.68	151.91	209.43	191.32	99.64	81.67	84.97
Os01g0279500	9892418	9896053	3636	0	0.04	0.03	0.05	0.06	0.06	0.03	0.07	0.01	0.02	0.01	0.1	0.02	0	0.05	0.04	0.03	0	0.04	0.02	0.01	0.01	0.08	0.07	0.17	0.1	0.13	0.2	0.28	0.2
Os01g0280400	9962807	9966715	3909	0.6	0.38	0.64	0.65	0.73	0.48	1.33	0.82	0.77	0.93	1.34	0.97	2.57	2.38	1.53	0.78	1.36	0.86	0.7	1.08	0.81	1.45	1.11	1.23	1.24	1.3	1.87	3.83	2.37	2.16
Os01g0280500	9967185	9969073	1889	0.21	0.36	0.32	0.19	0.05	0	0.14	0.13	0.11	0.73	0.6	0.65	1.48	2.8	5.15	0.14	0.46	0.16	0.23	0.17	1.06	0.12	0.41	0.33	0.63	0.68	0.14	1.97	4.82	3.48
Os01g0281000	10003952	10007742	3791	63.27	78.26	102.25	101.07	94.35	90.59	85.31	79.6	94.2	112.29	131.1	132.79	174.66	171.22	176.93	110.51	76.64	86.54	108.76	117.33	109.42	77.85	92.24	89.17	125.1	129.11	145.85	196.52	162.99	218.1
Os01g0281050	10004574	10005089	516	0.05	0.23	0.24	0.36	0.3	0.71	0.61	1.82	0.81	0.7	0.47	1.46	2.1	1.34	1.35	0.06	0	0.12	0.83	1.01	1.32	1.07	0.64	1.42	1.56	1.65	3.46	2.68	3.55	5.88
Os01g0283000	10113431	10119022	5592	2.19	0.58	0.46	0.45	0.39	0.46	0.26	0.55	0.22	0.18	0.16	0.15	0.17	0.22	0.12	0.35	0.9	0.56	0.31	0.57	0.31	0.6	0.44	0.5	0.1	0.4	0.16	0.1	0.05	0.08
Os01g0283500	10137726	10140166	2441	9.69	10.72	8.85	7.98	9.15	7.33	6.53	6.84	4.93	7.55	7.4	6.71	19.41	22.68	13.74	10.49	11.71	9.53	6.61	6.91	7.33	5.69	6.35	7.15	8.07	7.64	7.93	17.84	14.29	15.58
Os01g0284500	10167946	10168997	1052	19.54	2.81	1.4	1.39	1.12	1.89	7.51	15.41	3.21	9.26	7.73	4.98	11.73	14.54	1.99	1.59	2.46	1.91	2.3	2.78	2	11.48	8.3	9.95	7.17	5.95	2.21	4.17	3.12	3.97
Os01g0286100	10271157	10274304	3148	32.37	42.77	48.16	40.97	50.43	45.03	69	73.43	60.05	70.32	79.41	76.92	103.71	88.7	66.93	64.62	41.75	44.55	44.25	46.34	44.64	84.98	89.36	77.97	84.56	85.25	80.25	104.18	82.77	92.34
Os01g0287400	10333794	10334375	582	2.52	4.67	5.52	4.04	3.76	4.11	4.14	1.92	1.92	2.42	2.86	1.51	0.49	1.58	1.35	4.34	3.37	5.53	3.1	2.46	1.95	2.91	3.35	2.28	1.73	0.97	1.17	0.88	0.47	1.27
Os01g0287600	10342026	10343570	1545	3.6	6.13	7.2	3.38	3.74	6.04	5.32	3.47	5.7	4.21	3.94	4.07	1.03	0.81	1.83	8.91	6.21	4.81	3.61	6.24	6.1	4.1	4.52	5.26	4.67	3.1	2.4	1.68	2.54	2.3
Os01g0287700	10346287	10349999	3713	8.83	7.29	8.64	6.22	5.41	5.41	4.2	4.21	4.08	2.55	2.25	2.19	1.76	1.74	2.04	8.28	10.51	7.48	6.4	5.56	5.58	4.84	4.1	5.16	3.06	2.22	2.86	2.07	1.56	1.88
Os01g0289600	10471169	10478800	7632	4.24	7.95	6.87	3.89	6.02	12.01	13.96	8.41	8.96	11.34	9.31	14.13	5.1	6.07	10.81	10.56	7.42	6.69	6.13	11.1	11.6	20.44	24.32	20.1	13.5	17.04	11.76	11.3	18.17	10.19
Os01g0289900	10488943	10490994	2052	0.08	0.22	0.16	0.2	0.11	0.46	0.46	0.33	0.34	0.4	0.13	0.72	0.85	0.64	0.84	0	0.14	0.33	0.35	0.44	0.23	0.62	0.62	0.78	0.7	0.84	1.26	0.67	0.61	1.01
Os01g0290000	10492039	10495682	3644	12.91	14.45	13.78	18.54	18.11	18.44	21.8	21.36	24.61	24.56	29.21	28.31	34.35	35.94	37.36	14.03	15.78	14.9	17.54	15.07	16.79	23.01	24.58	20.82	25.46	27.91	29.44	37.93	34.18	30.07
Os01g0290700	10515442	10516270	829	28.02	26.04	19.88	17.8	13.33	19.3	31.93	35.36	30.27	42.63	36.74	28.86	38.3	33.48	26.97	12.09	25.46	21.29	15.59	12.37	13.71	38.16	28.64	34.63	36.8	37.15	30.56	30.77	33.44	23.9
Os01g0290800	10516472	10518597	2126	3.35	2.69	2.99	1.65	2.12	2.56	1.89	1.42	2.32	0.77	1.01	0.85	0.8	0.54	0.54	2.74	3.08	2.8	1.42	1.55	1.12	1.09	2.24	0.92	0.52	0.62	0.72	0.39	0.51	0.57
Os01g0293200	10675167	10679826	4660	2.81	3.07	3.38	3.21	3.36	3.17	2.2	2.4	2.19	1.47	1.42	1.73	1.12	1.23	1.3	3.08	3.43	3.41	3.08	3.25	3.3	1.94	1.99	1.91	1.65	1.58	1.37	0.66	1.06	0.71
Os01g0295600	10802151	10804527	2377	0	0.04	0.06	0.02	0.1	0.02	0.14	0.09	0.08	0.04	0.23	0.45	0.18	0.08	0.49	0.06	0.06	0	0.04	0.04	0.02	0.15	0.22	0.07	0.33	0.63	0.26	0.24	0.42	0.44
Os01g0295700	10805527	10808077	2551	28.7	45.97	42.77	47.9	55.61	50.85	48.45	48.73	59.84	69.38	74.62	73.05	101.71	108.67	106.86	52.62	35.46	37.02	35.58	45.5	42.56	61.13	69.63	64.45	80.9	80.18	88.45	132.9	141.42	137.6
Os01g0298400	10934895	10935992	1098	0.05	0.8	0.17	0.8	0.85	0.84	5.31	3.36	4.11	6.49	5.27	7.16	3.78	1.59	6.41	0.67	0.23	0.65	0.18	0.68	0.56	1.99	6.53	1.87	4.52	3.9	3.19	1.55	3.4	3.83
Os01g0300400	11012295	11016215	3921	1.24	1.23	0.82	0.74	0.25	0.48	0.33	0.28	0.33	0.08	0.16	0.16	0.07	0.13	0.26	0.39	1.31	0.78	0.55	0.09	0.09	0.18	0	0.42	0.15	0.07	0.17	0.04	0.02	0.02
Os01g0301300	11075123	11077640	2518	1.97	3.15	4.19	1.6	2.67	2.05	0.75	1.04	0.83	1.08	1.2	0.63	0.94	1.84	0.67	4.36	4.11	2.56	1.62	1.73	2.75	1.44	1.44	0.9	1.08	0.84	0.88	0.88	1.12	0.34
Os01g0302900	11198211	11200311	2101	1.72	0.58	0.54	0.75	0.66	0.67	0.18	0.19	0.43	0.2	0.14	0.33	0.12	0.23	0.22	0.96	0.83	1.24	0.44	0.88	0.8	0.36	0.21	0.23	0.18	0.22	0.17	0.24	0.06	0.08
Os01g0303000	11202609	11203331	723	139.64	178.34	289.21	243.68	317.32	641.05	748.17	631.05	797.78	1108.74	1180.5	1196.88	1752.06	1532.59	1895.9	500.7	180.82	164.37	640.09	698.32	697.65	724.44	825.35	776.92	1201.06	1102.49	1539.97	2207.07	1645.12	2167.43
Os01g0303300	11221847	11223469	1623	0	0.07	0	0.04	0	0	0	0.04	0.15	0.15	0.28	0.11	0.18	0.27	0.31	0.07	0.11	0.07	0	0.11	0.11	0.12	0.1	0.12	0.16	0.15	0.15	0.33	0.67	0.35
Os01g0303600	11231975	11234809	2835	11.64	3.19	0.58	5.13	3.95	9.9	11.15	21.82	6.96	17.46	7.19	12.11	7.82	16.77	10.95	0.88	3.24	1.19	7.89	5.95	2.75	15.9	11.14	15.14	8.25	10.86	8.27	14.16	7.8	6.66
Os01g0304400	11283364	11284127	764	0	0.12	0.04	0.45	0.12	0.36	0.5	0.4	0.67	1.37	0.71	1.07	0.33	0.3	0.95	0	0	0	1.2	0.09	0.04	0.05	0.2	0.96	1.71	1.36	1.27	2.02	0.53	0.66
Os01g0305900	11350507	11356863	6357	8.85	13.33	14.5	5.94	5.6	8.41	4.33	3.41	4.76	1.94	2.34	3.04	0.47	1.01	1.19	6.31	9.52	11.91	7.81	4.3	4.06	2.19	3.75	4.17	2.66	2.23	3.4	1.93	1.54	1.84
Os01g0306800	11412154	11421047	8894	5.71	3.32	2.89	2.95	3.21	4.21	5.02	5.73	5.42	4.86	4.9	4.49	7.73	5.6	5.18	2.17	4.91	3.41	2.36	2.72	2.03	4.37	5.21	3.89	4.57	5.11	6.06	6.45	5.35	3.9
Os01g0307624	11502003	11504425	2423	0.25	1.9	0.2	3.08	3.86	2.69	8.85	5.05	6.74	12.87	5.68	10.13	10.89	19.75	26.98	0.71	1.12	0.86	1.33	2.69	2.72	4.17	7.61	5.67	7.01	5.44	7.15	16	15.36	23.34
Os01g0307686	11505079	11506118	1040	2.35	11.82	3.84	19.06	20.29	22.1	51.23	30.56	30.71	44.25	31.08	55.2	39.16	55.84	63.8	9.9	8.72	9.36	8.4	22.33	22.64	30.01	52.24	46.34	38.06	29.04	39.06	57.22	55.93	80.8
Os01g0309966	11619605	11620204	600	0.17	0	0.13	0.13	0	0.39	0.6	0.06	1.68	0.34	0.19	0.86	1.27	1.11	3.24	0.27	0	0.07	0.48	0.21	0.27	0.36	0.38	0.15	0.28	0.33	0.34	2.16	2.28	2.41
Os01g0310500	11655138	11666398	11261	11.9	10.42	9.62	9.09	8.82	9	7.16	7.59	6.52	5.48	5.28	5.18	5.11	4.23	3.77	9.61	12.19	10.56	9.02	7.91	9.26	6.35	7.06	7.12	5.69	5.7	5.5	2.97	2.83	3.18
Os01g0314000	11800240	11803815	3576	0.73	0.45	0.2	0.68	0.42	0.62	1.59	1.34	1.4	2.63	1.37	1.35	1.81	1.63	3.26	0.26	0.21	0.13	0.36	0.41	0.52	1.3	1.35	1.54	2.48	2.66	1.89	1.79	4.23	3.13
Os01g0314100	11804161	11809029	4869	10.5	19.1	11.47	14.04	15.54	17.28	33.71	27.92	29.36	40.43	34.28	34.56	37.98	40.23	36.59	16.41	19.54	20.51	16.02	16.42	32.6	34.6	33.41	37.43	41.99	38.88	29.48	31.02	46.3	37.52
Os01g0316600	11958911	11964676	5766	38.2	52.93	55.8	43.15	55	43.95	33.42	29.91	32.75	20.03	20.65	20.82	13.29	14.02	15.99	58.49	56.28	58.19	49.92	51.98	47.58	26.13	35.05	33.2	23.83	20.35	23.76	17.05	17.87	20.71
Os01g0316900	11974217	11981782	7566	26.13	29.57	30.07	38.86	36.12	33.81	28.44	27.37	32.82	32.17	32.88	30.14	44	44.55	43.22	28.22	23.36	25.3	29.48	29.1	28.3	27.32	26.55	28.32	27.12	27.56	28.2	38.21	35.04	39.75
Os01g0317800	12067684	12068949	1266	19.09	11.17	10.63	17.54	15.32	19.14	23.75	26.7	23.21	39.53	32.24	39.52	52.15	58.51	52.53	9.07	16.01	12.86	23.34	19.44	17.66	25.28	19.66	20.46	38.34	33.9	43.2	61.69	50.68	56.7
Os01g0319000	12117107	12123026	5920	3.13	2.88	0.59	1.47	0.93	1.75	1.36	1.22	0.68	1.9	0.91	0.94	0.44	0.37	0.42	0.41	4.77	2.37	1.65	0.7	0.37	1.55	1.23	1.83	0.44	0.74	0.36	0.37	0.43	0.26
Os01g0320700	12214028	12214637	610	5.09	2.43	0.96	2.05	2.21	1.91	2.65	4.86	2.88	3.91	4.47	4.52	9.89	7.39	4.65	2.25	2.54	4.11	4.19	4.12	2.08	7.37	3.1	5.72	8.29	6.55	6.7	9.91	6.68	6.35
Os01g0321700	12258138	12263046	4909	15.52	13.81	11.93	13.74	12	11.33	9.49	10.66	8.83	8.29	8.46	7.63	6.09	6.77	4.43	13.68	14.1	13.78	11.67	12.39	14.26	10.86	9.42	9.76	8.87	8.51	8.09	4.54	5.01	4.63
Os01g0323000	12326546	12331707	5162	23.1	7.48	2.32	4.57	2.38	5.54	4.47	7.95	1.46	3.44	2.43	1.72	3.93	3.18	1	0.72	14.1	6.38	4.05	3.79	0.86	7.89	4.58	6.49	1.61	1.74	1.26	0.72	1.2	0.49
Os01g0323775	12363862	12365491	1630	8.01	5.86	5.25	2.92	2.63	5.49	0.84	1.34	1.1	1.2	0.48	1.08	0.57	0.3	0.78	4.79	2.72	4.46	4.39	2.34	1.46	2.02	2.89	2.27	1.44	0.91	0.91	0.89	0.31	0.25
Os01g0324400	12403525	12408003	4479	1.69	1.74	1.9	2.78	2.56	2.41	1.74	1.73	1.89	1.23	1.2	1.57	0.89	0.87	1.45	2.09	2.57	2.57	2.4	2.5	2.81	1.45	2.01	1.81	1.9	1.32	1.4	0.7	0.76	1
Os01g0326100	12509590	12510760	1171	1.3	1.65	3.38	1.63	1.26	1.65	0.24	0.54	0.55	0.22	0.23	0.08	0.38	0.2	0.52	1.39	1.32	1.24	0.87	1.73	1.83	0.18	0.05	0.27	0	0.21	0.06	0.16	0.06	0.12
Os01g0326300	12517993	12519238	1246	9.5	12.21	20.76	16.1	11.95	13.84	2.33	2.3	2.04	1.94	1.59	0.88	0.7	0.86	1.19	12.74	7.11	9.18	10.29	11.23	15.57	1.75	1.65	1.4	1.29	1.46	0.54	0.2	2.11	0.32
Os01g0327600	12584827	12594761	9935	5.4	4.52	4.62	4.83	4.65	4.7	3.43	4.01	4.05	2.48	2.5	1.93	1.91	1.8	1.61	4.36	5.51	4.78	4.27	4.78	4.64	3.81	3.87	3.85	2.72	2.91	2.39	1.21	1.54	1.31
Os01g0327900	12615286	12617245	1960	14.81	16.41	16.05	20.58	18.42	18.96	12.91	13.6	12.43	7.24	8.37	6.39	4.99	4.23	3.91	19.06	16.06	15.7	15.78	20.13	17.77	12.33	12.64	11.24	7.9	7.27	6.84	2.09	4.5	4.25
Os01g0328900	12667369	12672739	5371	6.18	4.19	4.64	3.8	2.7	4.77	3.24	3.86	2.79	2.39	1.3	2.2	0.85	0.77	0.92	4.02	5.59	4.57	3.85	4.8	4.94	3.16	2.38	3.66	2.22	2.37	2.43	0.94	1.26	1.37
Os01g0329075	12677372	12683262	5891	0.15	0.37	0.23	0.21	0.19	0.43	0.21	0.02	0.13	0.07	0.08	0.08	0.04	0	0.04	0.45	0.56	0.61	0.11	0.11	0.11	0.05	0.08	0.14	0.02	0.04	0	0.04	0.02	0.07
Os01g0329350	12702583	12704246	1664	0	0.02	0	0.02	0.19	0.14	0.24	0.3	0.05	0.66	0.25	0.52	0.67	0.22	0.54	0	0	0.02	0.32	0.39	0.56	0.1	0.29	0.39	1.11	1.32	0.54	0.51	0.79	0.86
Os01g0329400	12704756	12709781	5026	15.95	21.85	19.19	24.66	25.39	23.4	26.69	25.6	25.49	34.33	38.35	39.23	47.43	47.14	44.81	24.01	18.95	18.69	20.24	20.33	21.51	29.63	31.07	28.94	35.77	31.84	35.67	50.95	48.39	50.12
Os01g0329800	12725141	12731526	6386	7.09	9.28	8.12	9.53	8.24	8.52	7.9	8.18	7.7	8.26	9.05	8.52	21.89	29.52	14.08	8.92	8.96	9.38	8.39	7.85	9.55	10.08	9.3	8.11	9.23	8.68	8.62	18.19	19.33	15.28
Os01g0332700	12909372	12909833	462	0.18	0.52	0.47	0.34	0.34	0.27	0.96	0.92	0.69	2.69	2.75	4.61	7.46	5.05	8.17	0.14	0.34	0.4	0.92	0.21	0.21	0.67	0.78	1.58	3.92	3.75	6.46	13.7	5.66	12.03
Os01g0335700	13142060	13144941	2882	11.21	9.12	10.28	9.83	8.33	9.37	7.4	8.4	7.11	4.94	6.58	5.01	3.41	3.11	3.03	9.53	7.77	9.69	5.97	7.37	9.16	6.22	6.98	7.11	4.67	4.62	3.25	1.74	2.84	2.07
Os01g0338401	13311601	13317220	5620	0	0	0	0.04	0.02	0.01	0.07	0.17	0.1	0.2	0.02	0.18	0.22	0.25	0.61	0	0	0	0.02	0.02	0.03	0.03	0.05	0.05	0.14	0.19	0.23	0.15	0.35	0.24
Os01g0341200	13437009	13438567	1559	4.16	3.18	2.81	1.93	2.63	2.26	1.61	1.49	2.77	1.47	0.84	0.74	0.39	0.74	0.27	3.04	3.96	4.19	2.08	2.09	2.44	0.82	1.69	1.48	0.92	1.07	0.98	0.85	0.59	0.45
Os01g0342900	13539772	13541921	2150	0.44	0.39	0.29	0.42	0.26	0.35	0.85	1.48	0.52	1.39	0.85	0.68	2.84	2.24	0.69	0.28	0.23	0.21	0.63	0.24	0.47	2.55	1.16	2.21	1.14	1.26	0.93	1.03	1.31	1.2
Os01g0343100	13550372	13556984	6613	0.07	0	0	0	0	0	0.01	0	0	0	0.04	0	0.03	0	0.01	0	0	0	0	0	0	0	0	0	0	0	0	0	1.07	0
Os01g0343300	13570702	13573119	2418	21.69	27.89	25.76	24.79	18.94	32.75	23.1	22.78	19.16	56	35.21	45.67	50.35	48.88	60.4	10.77	28.67	22.02	29.8	16.05	20.7	31.51	18.86	27.78	32.03	40.17	41.46	71.21	61.34	45.51
Os01g0346250	13770746	13772078	1333	9.19	10.62	9.5	6.09	5.02	5.43	6.07	4.67	5.26	3.83	3.96	2.75	1.54	2.08	1.15	4.43	10.97	9.41	3.63	2.86	4.32	6.35	5.01	5.52	3.66	4.48	1.92	2.34	3.3	1.71
Os01g0346400	13642909	13644537	1629	1.11	1.52	1	1.15	1.09	1.64	1.23	1.73	0.94	0.6	0.47	1.36	0.25	0.42	0.48	2.14	3.05	2.51	1.29	1.58	1.74	1.32	1.36	1.56	0.74	0.85	0.78	0.45	0.63	0.39
Os01g0347200	13807525	13809820	2296	1.91	2.5	2.94	2.31	2.78	2.41	2.8	3.07	2.53	1.51	1.68	1.61	1.02	1.61	1.31	2.78	2.77	2.24	1.32	1.09	1.66	1.36	2.96	1.71	1.01	1.39	1.21	0.87	0.64	0.39
Os01g0349600	13934496	13935854	1359	5.2	3.49	2.75	5.25	3.66	5.79	5.39	8.84	7.55	9.72	9.21	9.42	18.86	15.97	11.62	3.15	4.29	3.65	8.35	7.94	6.65	13.24	7	8.65	11.07	13.91	13.55	14.61	11.92	15.49
Os01g0351100	14036461	14040808	4348	8.87	4.69	6.21	5.79	6.07	5.25	3.12	4.04	4.58	2.03	2.46	2.15	2.07	1.28	0.6	3.81	5.14	5.92	2.81	5.29	4.66	3.9	4.06	4.06	1.9	1.79	0.96	0.93	0.89	0.76
Os01g0353900	14197332	14199513	2182	2.5	3.57	3.38	2.62	2.83	3.6	2.83	2.75	2.75	2.07	2.02	1.7	1.5	1.3	1.26	2.45	3.34	3.16	1.95	2.35	2.78	1.81	2.12	2.33	1.89	2.08	1.88	0.84	1.02	0.9
Os01g0355100	14264078	14267208	3131	1.46	0.74	0.64	1.16	0.53	0.57	0.62	0.76	0.48	0.68	0.34	0.43	0.65	0.4	0.09	0.45	0.98	0.61	0.41	0.57	0.4	0.67	0.64	0.48	0.19	0.34	0.22	0.12	0.17	0.11
Os01g0357100	14446913	14453454	6542	34.67	31.26	43	77.4	61.09	62.35	46.14	46.18	54.87	35.72	39.29	51.38	55.8	52.93	57.02	55.28	31.82	40.38	54.75	48.64	54.92	38.87	46.25	46.79	48.22	47.32	66.07	66.07	57.99	63.93
Os01g0359600	14587756	14591782	4027	2.96	4.71	5.29	5.23	4.58	4.84	6.82	6.17	8.42	11.21	13.58	7.95	8	10.05	11.04	4.12	5.1	5.39	6.07	5.36	8.25	6.63	7.07	7.26	10.5	10.8	10.32	12.94	11.7	13.31
Os01g0360100	14608644	14613681	5038	0.59	0.6	0.87	0.77	0.99	0.9	1.1	1.03	1.05	0.9	0.65	0.66	0.66	0.64	0.5	0.36	0.55	0.64	1.13	1.07	0.86	0.99	0.57	0.69	0.65	0.91	0.95	0.79	0.81	0.89
Os01g0361800	14744917	14748525	3609	3.04	3.49	4.38	3.06	3.46	3.28	2.68	2.26	2.66	1.75	1.45	1.61	0.92	0.62	1.19	3.83	3.8	3.91	2.92	2.68	2.67	1.88	2.74	1.81	1.53	1.3	1.32	0.64	0.93	0.97
Os01g0362000	14752203	14754630	2428	2.15	2.2	2.98	2.33	1.79	2.18	1.67	1.45	2.2	1.27	1.25	1.37	1.04	0.98	1.13	2.2	3.59	2.28	2.32	1.79	2.42	1.7	1.93	1.97	1.15	1.13	0.88	0.87	1.02	0.89
Os01g0363900	14809676	14821941	12266	18.2	12.96	12.83	15.42	13.8	14.61	16.95	20.74	17.24	18.38	20.33	15.64	43.46	58.66	27.5	13.01	17.31	15.48	14.49	14.73	15.82	19.48	20.01	19.39	19.83	20.79	18.25	28.28	32.2	23.96
Os01g0364000	14823230	14825669	2440	1.72	1.96	2.19	1.78	2.19	1.9	0.97	0.98	1.07	0.65	0.54	0.6	0.36	0.37	0.31	2.46	1.84	1.97	1.49	1.47	1.6	0.71	1.24	0.86	0.4	0.68	0.44	0.17	0.34	0.33
Os01g0364100	14825133	14828267	3135	0.25	0.47	0.42	0.63	0.33	0.41	0.68	0.93	0.25	0.69	0.6	0.66	1.94	1.77	1.7	0.35	0.13	0.13	0.19	0.33	0.27	0.66	1.08	0.51	0.9	1.88	0.65	2.25	2.08	1.37
Os01g0364800	14892931	14898978	6048	5.4	8.25	8.38	5.91	4.92	6.44	2.1	2.1	2.64	0.94	1.4	1.04	0.51	0.56	0.37	7.32	4.88	6.85	4.59	5.56	7.16	1.47	1.36	1.1	1.44	0.86	0.73	0.63	0.5	0.32
Os01g0365000	14903885	14915751	11867	1.03	2.33	2.07	2.07	1.62	2.68	0.49	0.24	0.26	0.22	0.32	0.29	0.09	0.08	0.12	2.86	1.67	1.77	1.19	1.53	1.6	0.21	0.65	0.58	0.1	0.25	0.15	0.16	0.18	0.23
Os01g0366100	14955728	14959343	3616	4.17	6.1	5.7	6.3	5.59	5.17	3.11	2.95	3.63	1.83	1.82	1.91	1.04	1	1.46	7.48	7.32	8.07	4.9	5.81	6.99	3.31	3.92	3.42	2.01	1.3	1.67	0.76	0.94	1.15
Os01g0369700	15170441	15171859	1419	4.85	12.25	8.36	6.56	7.91	6.46	14.41	7.01	11.3	15.82	13.61	18.62	7.96	10.86	13.32	5.3	11.55	8.01	5.36	5.31	15.09	11.39	10.84	9.56	15.82	16.95	15.86	19.15	14.96	15.87
Os01g0369900	15185168	15188301	3134	4.31	4.55	8.52	7.23	5.23	5.31	2.88	2.11	4.53	3.15	5.89	4.54	5.03	9.78	18.98	7.17	4.97	5.1	8.22	10.5	11.17	1.94	2.06	2.97	4.07	3.51	3.92	14.44	11.92	6.05
Os01g0370900	15258848	15260219	1372	0.4	1.57	0.33	0.91	2.45	1.1	4.51	1.97	1.91	11.07	4.15	9.06	12.12	15.46	18.97	0.98	1.26	0.74	0.44	0.43	2.55	2.9	0.64	1.9	4.58	2.47	3.96	13.62	16.32	23.22
Os01g0372350	15338118	15341480	3363	2.71	2.16	1.74	1.99	1.67	2.02	1.6	1.74	1.62	0.89	1.79	1.05	1.18	1.36	0.89	2.03	2.77	2.99	1.96	1.93	1.73	1.1	0.87	1.11	0.53	0.57	0.74	0.64	0.44	0.4
Os01g0373700	15400221	15400863	643	0.09	0.24	0.05	0	0	0.29	0.54	0	0.2	4.58	1.74	1.8	3.33	1.99	3.33	0	0.1	0.05	0	0	0.61	0.05	0.05	0	2.97	0.39	0.45	3	4.91	2.51
Os01g0375100	15474284	15478322	4039	13.31	10.31	9.73	10.18	9.2	9.4	7.4	8.88	7.59	5.1	5.51	4.83	4.75	3.92	3.48	10.17	11.9	10.63	8.87	8.72	9.16	7.7	6.62	6.45	5.45	5.46	5.03	2.87	3.84	2.82
Os01g0379400	15777377	15780996	3620	3.02	4.09	3.89	3.34	2.94	3.19	2.38	2.24	2.73	1.92	2.01	1.47	1.1	1.44	1.61	2.73	2.87	2.65	2.65	2.6	2.56	1.77	1.76	1.72	1.68	1.5	1.53	1.02	0.82	0.9
Os01g0382400	15958748	15959497	750	37.89	40.14	40.92	32.9	52.02	34.67	85.59	96.53	105.04	73.09	101.34	111.83	43.83	67.45	53.03	48.13	44.79	48.43	40.76	25.95	53.82	92.46	117.21	108.51	90.85	62.8	48.46	33.94	118.01	80.44
Os01g0382450	15960361	15962152	1792	0	0	0	0	0.04	0	0	0	0	0	0	0	0	0	0.08	0.97	0.64	0.94	0.58	0.49	0.04	0.44	0.34	0.26	0.21	0.08	0.12	0	0.09	0.08
Os01g0383700	16046692	16056268	9577	66.88	109.63	106.4	101.35	113.13	98.75	82.17	75.68	100.02	127.72	128.2	139.7	147.09	167.52	187.69	147.82	113.51	112.48	103.53	110.28	123.63	88.97	101	97.09	150.07	141.59	160.53	196.14	180.86	190.89
Os01g0384300	16086670	16088900	2231	3.89	3.41	3.39	6.3	5.05	6.4	10.24	11.6	10.62	17.44	16.65	18.06	21.26	22.29	24.46	2.94	4.09	3.41	6.23	6.77	6.83	11.76	11.6	13.14	18.14	18.95	18.53	24.66	25.82	29.28
Os01g0384901	16135873	16141845	5973	0	0	0	0	0	0	0.02	0.04	0.01	0.15	0.13	0.25	0.24	0.23	0.84	0.01	0	0	0	0.02	0	0.05	0.04	0.04	0.22	0.17	0.16	0.46	1.02	0.49
Os01g0385400	16151562	16154044	2483	0.1	0.55	0.04	0.23	0.33	0.18	1	0.96	0.33	1.67	1.12	2.12	3.01	4.41	3.86	0.13	0.18	0.07	0.21	0.27	0.15	1.42	0.99	1.04	1.23	1.3	1.27	3.71	2.93	3.18
Os01g0386700	16232158	16234453	2296	99.49	87.48	102.41	112.29	119.92	101.67	93.9	102.37	111.36	124.22	122.29	109.94	151.08	153.55	157.34	97.02	93.56	98.61	122.58	116.16	108.85	99.75	98.58	102.78	122.99	115.35	127.16	145.49	148.15	156.04
Os01g0388500	16385640	16389527	3888	37.75	31.22	39.42	36.98	35.35	34.16	32.87	27.47	34.42	20.71	21.4	16.76	10.53	13.53	13.16	30.92	39.92	37.43	32.16	31.97	32.93	28.72	29.92	28.27	19.15	21.31	20.85	11.15	13.35	10.96
Os01g0389200	16415043	16416009	967	0.09	0.38	0.13	0.39	0.55	0.35	0.26	0.25	0.26	0.85	1.6	1.88	0.2	1.56	0.62	0.17	0.69	0.38	0	0.27	0.47	0.29	0.16	0.14	1.8	2.11	1.14	1.36	2.28	2.82
Os01g0389700	16435858	16436778	921	4.21	23.33	15.76	37.13	45.01	24.61	46.32	29.38	37.94	51.36	44.16	41.2	33.13	35.6	36.79	17.22	12.2	11.4	15.63	27.4	18.35	33.03	38.3	28.62	35.35	30.88	37.7	24.32	27.17	27.65
Os01g0390600	16495359	16503329	7971	5.33	8.39	7.94	11.75	11.94	10.31	13.23	12.75	13.44	12.42	11.47	13.53	14.01	14.37	15.04	7.29	5.77	5.91	8.99	10.41	10.82	10.44	13.85	14.28	16	16.1	15.59	17.01	17.72	22.73
Os01g0390900	16511620	16518660	7041	10.59	10.15	13.11	10.57	9.65	9.79	6.61	5.58	8.14	4.04	4.51	4.56	2.33	2.35	2.73	15.42	12.25	11.6	12.28	15.31	12.31	7.64	7.93	9.3	5.73	5.31	5.28	2.7	3.12	3.66
Os01g0391100	16536661	16542320	5660	2.24	2.06	1.94	1.47	1.62	1.39	0.71	0.87	0.64	0.39	0.49	0.44	0.23	0.22	0.28	1.71	2.02	2.29	1.59	1.37	1.26	0.67	0.67	0.73	0.5	0.29	0.36	0.21	0.31	0.18
Os01g0391500	16588798	16597542	8745	19.98	19.67	18.68	22.85	19.46	21.32	14.62	16.2	16.26	8.99	10.04	8.55	8.48	8.51	8.45	19.82	18.9	20.52	17.48	21.37	20.45	13.38	14.76	14.33	10.4	9.14	9.28	5.34	6.14	7.11
Os01g0392600	16693961	16700566	6606	0.75	0.18	0.22	0.28	0.14	0.15	1.05	3.07	0.89	4.12	3.84	2.38	7.49	7.36	4.44	0.21	0.3	0.25	0.44	0.43	0.15	4.54	3.26	3.27	4	3.67	2.19	5.11	7.94	4.14
Os01g0392800	16706252	16709603	3352	12.49	7.66	7.47	7.26	7.4	7.71	5.55	6.74	5.01	4.13	3.72	3.19	2.99	3.48	2.5	8.09	10.17	10.5	7.03	7.01	7.16	5	4.69	6.09	3.75	4.54	3.41	2.66	3	2.29
Os01g0500600	17275548	17278302	2755	7.23	5.3	5.81	5.46	5.42	5.67	4.25	4.22	3.38	3.33	2.9	2.58	3.36	3.88	2.36	6.63	6.59	6.75	4.8	4.82	4.88	4.72	3.83	4.14	3.42	3.29	3.82	2.24	2.14	2.05
Os01g0500900	17301967	17303705	1739	10.58	10.62	10.85	13.04	10.6	12.03	10.58	9.99	11.6	13.38	15.81	13.99	16.06	17.12	18.36	8.92	11.14	9.4	14.18	11.64	11.51	13.43	11.85	10.93	14.81	17.19	13.42	18.61	17.3	16.45
Os01g0501800	17349338	17350785	1448	1014.89	1296.2	1738.23	1164.13	1305.73	1319.79	731.89	668.86	900.78	574.79	496.17	672.73	260.38	317.31	357.05	1164.92	1036.66	1237.52	1748.87	1306.84	1067.68	684.44	623.32	747.95	548.93	655.25	690.82	463.58	297.66	382.89
Os01g0502900	17425616	17426120	505	26.67	32.9	38.21	37.96	35.39	32.26	18.9	19.18	23.01	11.89	13.24	15.18	7.01	6.31	7.85	37.95	32.06	32.45	37.27	37.63	34.71	13.81	20.07	19.37	13.03	14.46	11.63	6.49	7.46	8.68
Os01g0505400	17560761	17564889	4129	35.51	52.22	53.39	49.06	49.13	51.39	62.13	54.3	55.78	65.47	66.46	68.49	61.41	53.85	63.44	40.98	38.43	41.48	40.35	44.93	63.27	49.67	51.14	51.86	65.99	65.72	58.07	50.26	61.58	58.2
Os01g0505700	17583645	17586287	2643	5.17	4.26	3.4	6.3	4.38	3.35	3.65	3.9	3.83	2.39	2.78	2.85	2.31	1.35	1.53	4.3	4.38	4.58	3.62	4.35	4.6	3.09	3.19	3.93	3.4	2.71	2.63	0.85	1.5	1.36
Os01g0507000	17681486	17683119	1634	46.2	52.68	58.24	42.49	34.35	34.74	22.73	25.78	31.44	16.95	17.4	15.46	10.23	12.36	11.37	66.17	46.7	49.4	34.41	46.03	38.19	35.58	36.82	37.24	18.33	18.87	18.73	14.85	12.38	15.5
Os01g0508300	17792209	17794497	2289	1.88	2.32	2.44	1.67	1.72	2.4	1.1	1.02	1.45	0.75	0.98	0.89	0.67	0.65	0.52	1.94	3.22	2.88	1.78	1.89	2.5	1.41	1.11	0.93	0.71	0.96	0.92	0.74	0.39	0.5
Os01g0510100	17904834	17910037	5204	38.48	40.96	36.51	46.18	55.07	47.63	54.24	54.13	51.28	63.35	64.08	62.54	74.79	78.42	68.48	41.62	36.55	38.08	42.83	40.76	44.14	48.84	55.26	49.81	53.72	56.32	61.66	70.34	55.28	58.27
Os01g0510200	17911538	17912144	607	1.05	1.1	0.92	0.62	0.26	0.45	1.78	0.6	1.05	18.42	8.19	8.46	34.23	27.8	70.6	1.21	1.1	0.87	0.59	0.43	4.28	2.11	0.89	1.21	5.74	5.24	1.71	19.48	59.84	17.43
Os01g0510901	17967782	17973329	5548	0	0	0	0.01	0.01	0.01	0.05	0.03	0.05	0.12	0.03	0.02	0.14	0.08	0.05	0.01	0.03	0.01	0	0.01	0.01	0.07	0.08	0.03	0.05	0.04	0.08	0.23	0.1	0.14
Os01g0511700	18022167	18023518	1352	7.85	9.43	10.69	10.49	9.46	9.81	9.62	10.21	9.93	15.02	14.64	13.27	17.04	17.81	17.8	9.41	8.9	9.25	9.39	8.75	8.53	9.14	8.54	9.28	11.77	12.66	11.01	18.45	13.79	15.8
Os01g0513400	18124934	18128862	3929	27.55	35.83	34.9	38.32	40.52	38.38	43.37	42.43	49.52	58.36	58.31	53.34	79	84.26	77.28	28.79	28.81	32.13	37.01	38.19	37.36	46.33	46.07	47.41	57.28	53.49	59.12	75.48	68.66	76.95
Os01g0513500	18130245	18131759	1515	2.31	4.61	4.28	5.29	5.64	4.89	3.29	3.32	2.89	1.19	1.68	1.26	1.24	1.39	1.14	5	4.58	5.27	4.59	5.25	7.08	2.42	2.67	3.06	1.75	1.99	1.82	1.04	1.37	0.76
Os01g0513850	18141082	18142581	1500	0.16	0.14	0.11	0.15	0.11	0.07	0.07	0.11	0.04	0.08	0.39	0.29	0.22	0.04	0.99	0.11	0.19	0.07	0.04	0.04	0.04	0.2	0.07	0.2	0.27	0.04	0.34	0.53	1.03	1.1
Os01g0518800	18417660	18418723	1064	7.43	6.39	6.12	6.5	6.12	4.87	2.8	3.33	3.67	2.67	1.22	1.44	2.4	1.76	2.21	7.9	8	8.18	5.46	5.24	4.95	3.45	3.13	3.24	1.35	1.72	1.19	0.88	0.99	0.95
Os01g0520600	18531902	18540738	8837	4.1	4.16	3.86	3.75	3.96	3.94	2.29	2.83	3.13	2.09	2.24	2.61	1.13	1.67	1.69	11.62	11.98	10.39	8.84	8.39	9.67	6.44	6.86	5.81	4.03	3.54	2.46	2.03	2.37	2.79
Os01g0521200	18584847	18587837	2991	0.01	0	0	0	0	0	0	0	0	0	0	0.59	0.02	0.07	0	4.39	3.46	4.3	4.52	4.17	4.5	2.48	3.77	3.12	2.35	2.24	2.33	0.85	1.54	0.84
Os01g0522400	18639233	18641762	2530	0.01	0.09	0.07	0.02	0	0	0.05	0.04	0.2	0	0	0	0.03	0	0	0.57	0.74	0.45	0.3	0.57	0.17	0.08	0.12	0.19	0.1	0.27	0.11	0.08	0.03	0.1
Os01g0526200	18853609	18857307	3699	7.83	8.73	7.71	9.18	9.34	9.74	5.77	5.94	7.93	5.53	5.95	5.18	3.82	3.58	4.38	10.05	10.31	9.13	7.88	10.7	8.14	7.23	6.27	7.26	6.41	5.34	5.68	3.04	3.68	3.55
Os01g0532600	19242042	19243812	1771	2.72	4.15	4.94	3.95	2.7	3.24	2.5	2.12	2.3	2.64	3.72	2.33	1.75	1.66	2.3	13.72	5.91	7.2	3	3.86	4.32	3.27	4.35	4.88	4.18	2.48	3.41	2.23	2.57	2.53
Os01g0535900	19466307	19469005	2699	3.33	1.38	0.93	1.34	1.17	0.97	1.46	2.52	0.96	2.61	2.18	1.63	6.62	6.63	2.68	0.86	1.47	1.06	1.38	1.13	0.84	3.43	2.44	2.61	2.43	2.64	1.78	3.08	2.69	2.72
Os01g0542000	19972083	19973030	948	11.64	7.56	5.77	10.17	8.48	11.99	18.53	19.76	17.98	20.62	21.83	25.03	38.17	31.54	22.74	8.67	7.21	8.85	10.59	12.42	14.57	20.7	21.51	20.6	25.76	24.36	25.65	21.46	18.66	22.49
Os01g0542700	20034162	20035006	845	8.56	7.05	3.73	5.52	4.96	7.03	11.9	7.7	10.22	13.85	11.08	14.56	13.6	10.43	13.08	5.94	6.48	6.05	6.52	7.76	10.81	8.68	8.45	12.34	14.43	15.23	14.89	15.14	15.87	15.95
Os01g0543000	20041617	20044749	3133	13.17	9.25	8.41	7.81	7.14	7.27	5.62	6.17	5.58	3.46	3.99	2.96	2.62	2.36	2.25	8.48	9.45	9.3	5.2	6.09	7.49	5.18	5.04	5.42	3.19	2.62	3	1.37	2.1	1.97
Os01g0544700	20197279	20199912	2634	11.23	9.6	8.47	8.41	7.83	8.07	4.37	4.18	3.9	2.44	2.23	2.04	1.48	1.47	1.18	10.38	10.4	11.04	5.56	7.43	6.99	4.22	3.44	3.58	2.48	1.98	2.22	1.07	1.55	1.13
Os01g0546700	20314316	20316106	1791	1.24	1.3	1.07	0.73	0.72	0.5	0.62	0.54	1.2	0.44	0.17	0.66	0.16	0.18	0.2	1.82	3.02	2.06	1.56	1.6	1.91	1.28	2.11	2.02	0.94	1.16	0.94	0.43	0.82	0.45
Os01g0547500	20380889	20384893	4005	1.07	1.32	1.41	1.18	1.25	1.28	1.08	0.95	1.19	0.53	0.79	0.64	0.49	0.52	0.61	1.94	1.41	1.72	1.24	1.67	1.7	0.81	1.37	1.3	1.01	0.75	0.87	0.59	0.59	0.5
Os01g0549500	20535110	20538945	3836	6.84	6.59	6.24	5.79	5.13	5.39	4.65	4.19	3.76	3.22	3.48	3.1	3.12	2.59	2.39	6.18	6.94	6.71	5.57	4.95	6.22	4.38	5.12	4.41	3.25	2.77	2.57	2.08	2.62	1.92
Os01g0550300	20599445	20602258	2814	177.29	238.14	262.07	260.01	352.64	333	298.9	262.93	347.57	305.29	295.74	348.42	309.87	248.03	355.94	263.78	241.75	242.6	242.78	232.38	216.81	243.11	315.12	281.97	290.41	289.28	348.77	386.07	339.59	365.09
Os01g0550600	20628587	20631077	2491	0.62	0.29	0.47	0.27	0.33	0.34	1.15	1.27	1.72	1.33	1.55	1.94	1.51	1.67	1.7	0.15	0.29	0.48	0.51	0.41	0.45	1.6	1.14	1.25	1.31	1.7	1.12	1.73	1.09	1.88
Os01g0551100	20665550	20671003	5454	9.4	10.2	15.13	13.1	19.11	17.25	22.94	20.47	19.14	26.77	31.87	28.37	27.93	37.25	37.41	26.53	14.44	11.28	23.8	29.19	30.97	20.37	27.8	30.73	35.82	38.91	33.92	42.91	74.49	55.56
Os01g0552500	20746733	20750441	3709	3.33	4.59	3.78	4.02	4.49	3.24	2.2	2.1	2.79	1.69	1.71	0.84	0.79	0.11	0.68	4.72	3.94	3.66	1.92	2.91	2.66	0.67	2.25	1.53	0.69	0.5	0.96	0.51	1.1	0.74
Os01g0553400	20805805	20810162	4358	5.93	6.23	4.8	4.09	4.1	4.19	3.41	3.47	3.91	2.58	2.37	3.05	2.06	2.07	3.06	6.22	6.75	5.97	4.73	4.46	4.89	2.59	4.35	3.8	2.84	2.98	2.43	2.25	2.23	1.82
Os01g0557550	21072600	21073926	1327	0.35	0.49	0.8	0.21	0.51	0.15	0.18	0.23	0.31	0.19	0.06	0.45	0.06	0	0	1.14	0.24	0.36	0.31	0.47	0.62	0.07	0.29	0.2	0.16	0.15	0.19	0	0	0
Os01g0558600	21143578	21146346	2769	101.41	105.36	95.5	131.9	128.9	135.53	156.37	141.41	169.6	193.89	186.29	172.19	195.62	165.89	219.47	97.38	119.14	111.75	151.18	135.97	138.93	154.21	164.96	151.2	192.72	172.26	189.19	234.48	228.15	211.38
Os01g0558700	21150419	21151079	661	0.17	0.18	0.09	0.28	0.14	0.28	2.26	2.29	2.08	2.23	3.03	4.12	6.18	2.74	3.56	0.53	0.38	0.42	0.45	1.92	0.98	0.99	3.13	2.37	4.05	2.62	2.94	5.25	8.06	7.64
Os01g0559200	21181447	21184010	2564	3.69	2.99	3.57	3.45	4.51	3.42	3.34	3.09	3.45	3.99	2.91	3.75	4.3	4.74	5.62	3.88	3.59	4.02	3.3	3.46	4.84	4.09	4.16	2.87	4.17	4.11	3.96	6.32	5.84	4.4
Os01g0559750	21242600	21243209	610	54.49	51.23	69.14	59.04	71.55	92.25	47.26	56.36	73.96	60.4	49.18	67.8	90.09	46.48	94.16	51.68	40.28	43.81	90.44	89.74	66.59	50.03	74.69	64.19	66.45	53.64	70.69	77.4	54.82	92.5
Os01g0559825	21261706	21262137	432	0.19	0.07	0.21	0.36	0.8	0.28	0.22	0.63	0.89	0.38	0.42	0.43	1.63	0.23	0.84	0.07	0	0	0	0.45	0.75	0	1.04	1.94	0.93	0.36	0.98	0.89	0.71	0.55
Os01g0562600	21392230	21393650	1421	3.08	3.91	6.48	2.75	3.76	4.31	3.01	1.6	2.9	1.56	1.58	1.52	0.4	0.35	1.25	4.25	4.99	5.47	3.6	2.5	3.91	1.46	1.63	0.81	0.78	1.46	1.05	0.77	1.12	0.24
Os01g0564400	21534121	21537684	3564	5.37	6.74	7.28	4.3	5.67	5.13	2.66	3.08	3.59	2.68	2.33	2.09	1.57	0.88	1.72	7.9	5.62	6.43	3.98	5.07	4.1	2.04	3.12	2.88	1.92	1.72	1.65	1.02	1.09	1.02
Os01g0566000	21633972	21635454	1483	0.13	0.02	0.23	0.55	0.7	0.45	0.77	0.76	0.34	0.75	0.49	1.14	1.38	0.91	1.65	0.19	0	0.13	0.84	0.66	1.05	0.58	0.87	0.73	1.29	1.36	1.66	1.52	2.2	4.13
Os01g0566050	21637202	21638211	1010	19.68	14.63	12.11	18.51	16.51	16.32	43.49	50.1	33.59	83.05	87.25	68.6	130.75	111.99	102.67	13.64	14.61	13.37	19.55	20.73	21.49	59.41	47.42	44.57	77.81	78.69	77.46	112.61	119.26	120.1
Os01g0566100	21639932	21643059	3128	8.39	7.05	6.25	10.67	7.52	9.93	22.68	24.86	18.68	43.13	46.1	38.53	65.93	53.06	50.53	6.24	6.27	4.97	14.11	12.51	12.64	28.86	24.03	24.58	38.48	38.22	40.99	64.35	57.94	55.53
Os01g0566800	21687799	21689199	1401	12.66	22.98	46.17	17.41	16.08	19.76	7.27	8.55	10.36	3.17	4.02	6.57	1.62	1.76	3.41	7.53	17.06	20.82	21.16	13.27	16.54	1.93	3.66	3.88	4.28	5.82	2.78	1.35	1.11	1.63
Os01g0567400	21716142	21716605	464	25.27	37.91	32.87	37.86	37.69	41.39	35.61	30.79	34.18	48.61	51.4	41.63	62.31	47.35	80.31	36.45	31.39	36.43	31.46	30.71	37.19	31.17	39.04	31.41	47.07	40.01	46.68	91.08	83.92	69.48
Os01g0571100	21922042	21923916	1875	14.47	6.15	6.36	7.96	5.35	7.92	10.13	10.86	8.96	16.22	14.73	15.95	13.93	10.06	14.03	2.84	7.16	4.56	8.01	6.75	6.51	8.14	6.31	8.98	10.48	11.61	9.52	12.91	13.02	9.78
Os01g0571166	21925151	21927844	2694	0.63	1.52	3.04	6.52	3.68	5.01	4.73	4.6	9.04	7.26	6.88	8.23	3.94	4.66	7.74	2.24	1.32	1.42	5.58	5.24	5.03	3.06	4.75	5.73	6.92	6.21	7.27	9.48	7.69	7.8
Os01g0571200	21933324	21935901	2578	7.96	7.31	8.14	5.75	7.42	10.24	7.82	7.41	8.88	3.54	6.14	6.59	3.66	3.05	4.08	8.28	10.69	8.6	7.72	8.19	11.27	7.17	8.1	6.9	4.79	4.99	4.68	1.46	2.72	4.02
Os01g0571300	21938865	21941797	2933	0.56	0.44	0.32	0.12	0.29	0.28	0.39	0.22	0.44	0.77	0.69	0.94	0.48	0.78	1.38	0.23	0.27	0.22	0.32	0.47	0.32	0.57	0.26	0.59	0.5	0.76	0.72	0.63	0.58	0.82
Os01g0571700	21956101	21963333	7233	15.21	10.15	11.88	9.32	8.94	8.58	6.54	8.28	6.11	5.71	4.87	4.07	2.59	2.28	2.45	3.91	7.11	4.12	6.18	4.63	5.4	2.4	4.86	3.54	3.15	1.86	2.51	1.57	1.92	1.6
Os01g0574550	22083631	22087557	3927	0.62	0.4	0.07	1.76	1.23	2.51	2.45	3.5	1.46	3.05	2.05	1.29	2.19	2.43	1.59	0.53	0.62	0.51	2.01	1.87	1.3	4.32	3.05	3.73	2.26	1.76	2.21	1.73	2.58	2.25
Os01g0574800	22098634	22099659	1026	30.45	10.52	10.77	16.3	11.19	21.08	31.65	38.29	23.09	38.11	32.78	35.67	29.67	26.13	28.93	10.94	21.97	11.65	23.21	20.05	17.07	39.8	25.02	43.26	24.29	26.07	24.17	18.89	27.03	21.77
Os01g0575000	22120320	22128715	8396	32.72	28.26	26.3	28.77	27.33	28.19	31.38	32.03	29.27	37.59	38.89	33.59	42.56	37.94	40.62	26.57	29.6	27.66	28.37	26.74	29.87	30.64	29.54	29.56	37.07	35.91	36.2	45.11	43.17	42.56
Os01g0578700	22379059	22382876	3818	5.19	5.29	4.68	4.26	4.17	5.17	3.94	3.7	3.87	2.59	3.03	3.03	1.52	2.12	1.88	3.49	4.45	4.09	3.36	3.09	4.04	2.55	2.85	3.33	2.42	1.61	2.43	1.21	1.38	1.21
Os01g0579600	22427835	22430779	2945	4.1	1.49	0.73	1.67	0.3	0.52	1.68	3.09	1.37	4.84	5.29	3.53	7.12	7.28	5.28	0.34	1.76	0.58	1.35	1.28	1.01	6.18	2.36	4.08	3.35	3.39	2.38	5.26	12.08	4.2
Os01g0579800	22436022	22438392	2371	1.74	2.2	3.61	2.9	1.07	1.79	1.45	2.12	2.65	1.49	1.6	1.88	0.68	1.27	0.43	1.96	2.44	2.65	1.54	1.86	2.36	1.28	2.18	1.34	2.01	1.17	1.8	0.5	0.53	0.77
Os01g0580100	22450498	22456233	5736	3.44	2.35	1.94	2.05	2.16	1.65	1.73	1.83	1.49	1.07	1.12	0.7	0.74	0.7	0.69	1.15	1.84	1.62	1.22	1.48	1.43	1.21	1.21	1.02	0.79	0.79	0.75	0.48	0.52	0.38
Os01g0580500	22489496	22490967	1472	36.74	14.18	24.06	15.3	15.21	33.38	10.32	7.6	4.22	11.55	6.1	7.57	4.48	6.84	1.48	7.68	16.27	6.23	12.98	11.69	15.91	4.88	1.8	4.83	4.25	6.22	7.26	2.09	1.12	1.05
Os01g0581300	22535013	22538645	3633	38.13	41.43	43.74	31.94	35.82	29.1	17.38	18.33	17.9	15.14	12.39	13.66	10.43	13.08	9.02	24.36	37.46	39.7	37.01	25.26	23.71	16.1	13.41	16.17	13.86	17.35	15.59	9.6	9.18	9
Os01g0581900	22557515	22561678	4164	3.5	2.67	3.04	1.84	1.69	1.97	1.86	2.09	2.02	1.5	1.58	1.3	1.37	0.85	1.18	1.97	3.14	3.08	2.03	1.68	1.95	1.81	1.69	1.75	1.1	1.45	1.17	0.77	0.89	0.95
Os01g0582600	22604528	22606674	2147	27.39	47.51	40.14	56.24	94.54	75.69	67.54	67.02	66.09	61.44	53.31	75.48	78.2	78.28	85.97	49.11	27.09	36.7	46.92	48.16	40.23	55.57	73.45	70.54	68.4	69.92	69.3	99.84	106	96.84
Os01g0583200	22625256	22628038	2783	3.44	3.03	2.87	3.15	2.96	2.52	2.55	2.31	2.31	1.4	1.5	1.61	1.07	1.04	1.16	4.22	4.76	4.42	2.88	3.17	3.73	2.71	3.36	2.67	2.66	1.84	2.95	1.1	1.76	1.16
Os01g0584100	22677778	22678619	842	4.84	3.12	3.19	3.31	3.08	6.33	13.3	15.13	10.29	17.47	19.25	15.88	21.53	21.29	19.62	4.82	4.06	2.06	6.62	8.71	6.64	20.3	12.86	16.28	17.78	16.44	18.33	25.46	26.57	27.6
Os01g0584300	22691686	22692492	807	11.92	7.94	5.93	9.78	8.68	8.05	7.11	7.99	8.99	8.3	9.46	6.94	10.16	10.96	17.29	8	9.97	7.41	9.02	8.28	6.36	9.52	9.44	9.29	10	8.58	12.62	13.66	11.19	12.98
Os01g0588900	22955070	22959148	4079	67.13	103.83	139.14	195.53	203.53	170.19	173.24	132.67	206.85	144.97	170.04	216.6	172.13	153.11	189.42	125.02	68.6	92.54	140.21	161.29	123.61	109.71	141.68	146.51	182.3	173	223.83	269.25	216.36	304.03
Os01g0589700	23000088	23002368	2281	19.26	9.4	9.02	8.63	6.73	6.72	8.4	8.91	5.08	5.84	5.62	4.03	6.86	4.68	2.95	7.41	11.43	7.13	5.86	5.82	4.63	8.72	7.42	7.31	4.08	3.6	3.17	1.39	3.03	1.94
Os01g0589800	23004127	23004931	805	70.85	74.67	89.18	101.47	89.23	135.62	183.94	136.79	120.95	126.35	122.31	139.24	124.08	120.09	109.87	92.97	53.12	51.84	131.96	166.13	173.82	99.71	140.79	139.02	137.08	118.92	123.82	105.3	95.48	130.86
Os01g0590900	23090754	23095161	4408	22.38	22.05	22.98	21.91	19.83	18.87	15.6	15.07	15.44	11.05	12.18	8.37	6.55	6.48	6.34	27.53	25.68	25.34	19.83	22.75	25.43	13.33	15.99	16.14	14.25	10.92	11.68	7.5	9.18	9.13
Os01g0591000	23097292	23106301	9010	37.48	44.48	55.56	41.13	46.17	40.33	43.68	36.03	24.65	32.89	39.22	54.92	35.7	30.39	36.69	31.55	28.22	18.89	35.69	36.3	40.39	26.57	25.07	24.69	26.13	26.55	26.32	53.52	43.99	42.52
Os01g0593500	23234892	23237624	2733	6.36	4.25	4.64	5.31	4.73	5.24	5.46	4.34	4.44	4.29	5.19	3.7	3.35	3.03	3.44	3.86	4.29	3.71	3.48	3.82	3.76	4.27	3.54	3.91	3.03	2.73	2.51	1.56	1.03	0.94
Os01g0595300	23329802	23331517	1716	8.3	7.57	7.85	7.3	6.45	5.96	4.53	5.31	3.63	2.42	2.7	2.03	1.56	0.9	1.14	7.62	8.1	6.28	5.45	5.99	6.46	4.11	4.19	3.88	4.02	2.55	2.89	1.46	1.7	1.32
Os01g0598200	23498445	23502375	3931	0.15	0.56	0.27	0.06	0.06	0.16	0.08	0	0.03	0.2	0.05	0.03	0	0	0.03	0.37	0.45	1.07	0.15	0.38	0.55	0.55	0.19	0.22	0.03	0.11	0.03	0	0.06	0
Os01g0598600	23515008	23516765	1758	3.02	0.99	1.3	1.12	1.29	2	1.52	2.77	1.8	0.86	1.29	2.44	3.3	5.64	1.73	1.31	0.61	1.05	1.74	2.66	1.87	1.86	1.3	2.42	1.44	1.75	2.34	2.57	2.04	2.8
Os01g0600500	23584039	23585690	1652	4.42	3.49	3.63	4.39	4.15	5.72	8.1	8.81	9.35	8.08	6.95	11.93	5.61	6.08	11.03	2.33	2.17	2.66	4.06	3.58	2.83	4.52	7.11	5.08	6.74	7.02	7.7	8.9	8.28	7.2
Os01g0602400	23673178	23675960	2783	4.97	5.55	6.13	6.39	8.59	8.79	23.04	12.12	11.97	51.39	41.23	48.73	70.06	110.26	109.65	3.28	4.56	3.81	2.5	2.19	9.14	7.86	8.87	6.77	18.13	17.27	22.03	60.24	51.96	50.02
Os01g0603300	23760347	23762387	2041	17.39	10.58	10.77	14.07	14.86	15.19	17.52	20.64	17.39	34.26	29.55	36.19	45.77	37.73	31.02	9.33	12.13	13.4	18.14	12.3	10.64	39.26	19.62	24.28	35.97	46.49	38.85	44.07	34.49	27.61
Os01g0605000	23838814	23840798	1985	4.92	5.33	4.89	5.31	6.26	6.69	2.15	2.7	2.97	1.62	1.37	1.4	1.04	1.1	0.88	7.06	6.95	7.52	5.7	6.99	6.54	3.05	3.8	3.36	1.91	2	1.85	1.24	1.11	1.24
Os01g0605100	23838868	23840725	1858	5.79	2.92	2.52	3.12	1.94	2.59	4.78	5.14	3.28	6.36	7.13	7.75	18	25.46	19.88	2.04	3.73	2.01	1.83	1.41	2.69	4.53	3.53	4.27	3.92	5.76	5.9	22.2	27.55	26.4
Os01g0605300	23843274	23846735	3462	2.23	0.63	0.18	0.25	0.12	0.14	0.27	0.92	0.27	0.82	0.54	0.4	2.25	1.59	2.07	0.35	0.42	0.15	0.23	0.45	0.19	0.48	0.4	0.21	0.56	0.39	0.3	1.79	1.49	2.72
Os01g0605400	23847041	23850326	3286	0.41	0.06	0.02	0.23	0.07	0.03	0.28	0.51	0.25	0.27	0.36	0.21	0.75	1.55	1.56	0.23	0.15	0.03	0.1	0.12	0.05	0.02	0.27	0.07	0.26	0.23	0.22	0.86	1.56	0.88
Os01g0606050	23883251	23884244	994	6.93	7.22	6.67	7.89	9.53	8.52	6.08	8.08	6.67	5.71	5.7	5.36	3.3	5.19	3.58	7.63	7.8	8.67	6.35	8.09	9.47	6.57	6.77	7.41	6.3	4.91	5.67	1.69	2.42	2.72
Os01g0606133	23886851	23888222	1372	1.94	3.19	3.13	4.34	3.81	4.2	4.07	3.55	3.47	4.69	3.56	4.72	5.56	4.87	3.3	4.01	2.52	3	3.35	4.44	4.76	3.66	5.42	3.58	4.81	5.14	4.02	4.33	4.58	5.77
Os01g0606400	23895058	23897435	2378	5.05	4.94	5.97	4.1	3.34	3.66	0.95	1.86	1.05	1.65	1.55	1.13	1.83	1.92	0.66	4.34	4.74	3.55	4.06	4.26	2.83	2.18	1.25	1.67	1.21	1.28	1.05	1.2	1	1.13
Os01g0607000	23914150	23914856	707	0.27	0.81	0	0.22	0.04	0.3	1.57	2.1	0.86	4.16	4.03	5.14	18.37	19.68	21.48	0.05	0.76	0	0.97	1.84	0	3.08	2.67	2.37	4.31	3.34	5.27	19.46	12.72	19.49
Os01g0607250	23929777	23933117	3341	0.11	0.13	0.04	0.18	0.04	0.15	0	0.06	0.1	0.23	0.21	0.12	0.18	0.15	0.8	0.16	0.1	0.1	0.08	0.06	0	0.07	0.02	0.02	0.34	0.16	0.04	0.39	0.6	0.57
Os01g0607300	23934148	23937209	3062	2.15	0.77	1.26	1.6	2.47	2.03	3.17	3.65	3.81	5.51	4.33	4.13	5.2	6.04	9.38	1.58	1.29	1.26	1.34	2.16	2.21	4.26	5.29	5.1	7.38	5.98	6.34	6.65	8.41	8.48
Os01g0607400	23938395	23949885	11491	29.79	29.89	30.49	32.79	33.06	31.21	34.45	37.01	36.44	39.47	39.44	35.94	47.84	46.08	47.25	30.74	32.32	34.18	36.13	34.04	35.47	36.19	38.85	34.65	40.78	42.26	40.93	45.61	49.05	43.58
Os01g0607600	23947829	23962251	14423	1.37	1.7	1.83	2.57	2.25	1.93	2.19	1.93	3.08	4.36	4.49	3.33	5.99	5.45	5.58	2.44	1.98	2.25	2.23	3.4	2.13	2.71	3.15	2.91	4.31	4.37	4.39	6.2	5.98	6.12
Os01g0607800	23970594	23972310	1717	2.55	1.96	2.32	2.97	2	2.57	2.2	2.18	2.17	2.52	3.58	3.25	3.77	5.71	3.48	1.28	2.27	2.2	1.93	1.9	2.01	2.78	2.43	2.21	3.02	2.98	3.52	4.54	3.44	4.54
Os01g0608400	24024938	24027535	2598	0.79	1.94	1.8	1.56	2.04	1.15	0.64	0.51	0.27	0.72	0.71	0.99	0.1	0.19	0.51	2.81	1.76	1.96	0.45	0.86	1.05	0.51	0.85	0.36	0.37	0.47	0.23	0.23	0.29	0.35
Os01g0609200	24065207	24073621	8415	0.28	0.28	0.26	0.36	0.16	0.3	0.74	0.32	1.33	1.14	0.64	1.27	1.15	2.65	2.43	0.38	0.66	0.44	0.29	0.25	4.13	0.53	0.67	0.83	1.21	3.26	0.74	0.97	2	0.84
Os01g0609300	24075070	24081389	6320	10.51	22.98	10.76	18.13	14.58	13.96	46.71	34.61	34.02	101.58	64.5	78.95	91.62	123.23	156.45	15.82	20.27	19.44	9.28	9.19	60.77	40.21	43.79	38.43	53.97	71.63	35.14	76.77	161.67	76.84
Os01g0609900	24107086	24115287	8202	1.44	5.06	2.38	2.5	2.42	2.64	7.72	5.21	5.28	16.85	10.75	9.85	5.75	7.49	14.22	2.34	2.67	3.51	1.07	0.95	4.03	9.97	8.4	8.26	10.41	7.88	5.22	7.52	15.94	9.6
Os01g0612000	24245869	24249361	3493	18.77	18.24	19.06	17.37	14.8	15.49	14.6	14.51	13.76	10.12	9.78	9.82	7.29	6.68	7.58	17.84	19.16	16.68	16.72	16.57	18.61	10.65	12.94	13.02	11.2	10.9	11.12	4.73	6.31	6.71
Os01g0612500	24277095	24280999	3905	0.42	1.33	1	0.55	1.46	1.48	3.99	2.14	5.3	3.81	7.22	4.72	3.8	5.62	3.25	0.61	1.9	0.9	0.6	1.03	1.25	5.39	4.12	3.63	3.77	3.7	3.22	3.91	3.88	2.41
Os01g0612600	24282911	24285306	2396	72.87	81.64	79.47	86.62	89.42	80.4	73.08	75.5	76.76	100.58	101.02	92.96	139.72	145.41	144.24	93.03	75.61	80.75	88.08	92.7	90.24	82.84	84.28	80.74	116.4	109.36	122.53	168.22	165.24	159.57
Os01g0614400	24366702	24367660	959	5.46	4.1	4.38	9.44	8.12	8.75	13.2	11.96	13.5	14.08	12.7	14.33	23.79	25.55	25.47	5.7	5.84	5.71	9.65	11.87	12.34	12.09	13.32	11.09	12.71	17.45	16.33	23.19	25.2	23.6
Os01g0614500	24369103	24372156	3054	14.11	11.17	11.96	15.24	15.17	16.44	13.53	18.51	18.44	18.37	16.09	16.5	21.17	27.02	23.84	13.84	11.79	14.11	15.17	16.7	15.91	16.84	17.71	18.14	18.19	17.28	18.35	20.79	23.18	23.1
Os01g0614700	24375877	24379899	4023	10.2	7.14	8.11	7.24	7.78	8.48	11.21	10.37	9.51	12.95	14	13.47	16.45	14.86	12.61	7.14	9.27	6.76	7.66	8.17	7.03	11.96	11.64	10.14	11.09	13.1	11.38	11.93	12.02	10.64
Os01g0614750	24375913	24379864	3952	0.11	0.04	0.18	0.44	0.2	0.13	0.28	0.41	0.32	0.34	0.74	0.57	0.45	0.29	0.72	0.09	0.02	0.2	0.31	0.15	0.51	0.28	0.37	0.49	0.78	0.37	0.28	0.81	1.07	0.75
Os01g0615250	24395291	24396703	1413	0.34	0.14	0.07	0.1	0.29	0.26	0.62	0.35	0.27	0.43	0.24	0.68	1.54	1.05	0.84	0.1	0.02	0.12	0.36	0.61	0.25	0.19	0.19	0.57	0.65	0.73	0.45	1.6	0.95	1.47
Os01g0615400	24397782	24400564	2783	0.52	0.14	0.17	0.2	0.1	0.19	0.32	0.17	0.12	0.23	0.52	0.37	1.07	0.95	0.92	0.12	0.05	0.1	0	0.33	0.1	0.24	0.26	0.43	0.65	0.44	0.35	1.25	1.27	0.79
Os01g0616400	24471931	24478431	6501	13.5	9.83	9.35	9.49	8.5	9.19	8.08	8.55	7.37	7.16	5.9	6.13	6.93	6.56	4.12	8.71	12.32	10.68	9.07	9.09	7.91	8.37	7.53	8.47	5.79	6.52	4.79	3.11	4.22	3.44
Os01g0616900	24498873	24504951	6079	45.32	25.38	20.85	35.03	32.68	34.85	45.36	43.71	38.91	47.16	51.82	47.39	70.39	73.98	68.19	19.53	41.1	27.02	41.17	33.54	33.2	50.22	41.4	51.3	47.3	50.04	50.8	73.5	60.76	54.85
Os01g0617600	24549202	24554122	4921	1.62	1.6	1.63	1.97	1.76	1.79	1.46	2.1	1.92	1.61	1.46	1.11	1.43	1.24	0.93	2.05	1.97	2.04	1.34	2.05	2.12	2.08	2.06	1.22	1.63	1.44	1.15	0.66	0.73	0.43
Os01g0617900	24572983	24575556	2574	10.33	10.56	11	13.77	13.38	15.78	12.26	11.15	11.22	14.83	13.72	15.23	16.52	19.42	17.18	8.86	10.97	10.62	13.45	12.02	9.61	10.32	10.94	11.68	11.61	14.85	16.49	18.31	14.46	15.44
Os01g0618100	24579647	24582075	2429	8.33	3.72	3.4	5.55	4.65	6.89	12.3	11.69	8.9	12.53	13.31	12.81	21.48	22.61	12.65	1.95	5.97	4.95	7.48	4.9	5.15	9.85	10.37	11.76	11	12.7	12.26	9.99	8.07	8.69
Os01g0618200	24584355	24589429	5075	8.17	6.77	5.36	9.64	9.29	9.18	7.45	8.38	9.27	10.94	13.17	13.48	22.92	26.37	27.12	8.26	5.67	6.01	12.29	12.93	10.07	8.41	10.99	12.01	16.43	17.83	20.3	32.76	22.59	36.68
Os01g0621600	24784609	24788153	3545	4.97	4.83	3.78	3.04	2.8	3.96	2.69	4.36	3.51	2.92	1.57	2.85	1.21	0.85	0.95	2.31	5.13	4.21	3.92	2.82	3.05	2.07	2.53	2.79	2.66	2.22	2.21	0.98	1.66	1.32
Os01g0622000	24813615	24814292	678	17.83	7.36	5.06	7.9	6.69	7.23	13.05	22.1	15.14	21.21	29.1	20.46	76.53	58.31	42.27	5.28	6.63	6.21	5.81	7.26	7.91	18.12	13.09	15.33	18.82	21.25	14.2	33.85	24.84	23.5
Os01g0622066	24819659	24820517	859	6.81	2.8	2.98	3.87	3.23	4.48	6.81	9.34	7.68	12.24	12.28	11.01	33.58	22.56	17.55	2.02	2.12	2.62	2.33	3.98	2.53	9.48	7.25	6.69	9.08	7.86	9.62	14.11	12.17	10.63
Os01g0622100	24819706	24820360	655	0	0	0	0.23	0.23	0.45	0.88	1.23	0.53	0.36	0.39	1.16	0.35	0.55	1.34	0.06	0	0	0.24	0.42	0.12	0.32	0.78	0.39	2.11	1.16	1.26	1.31	2.82	2.18
Os01g0625300	24967398	24969047	1650	5.47	5.96	7.19	4.51	2.65	4.15	2.18	2.37	3.64	1.37	1.5	2.29	0.57	2.66	1.56	9.75	3.99	5.16	5.64	5.13	5.48	2	3.26	3.15	2.05	2.46	2.35	1.92	2.03	1.54
Os01g0626300	25004123	25004701	579	13.17	11.64	12.69	13.52	14.7	11.22	10.57	9.83	14.14	7.34	6.54	8.06	4.57	4.37	5.01	15.24	16.35	12.51	9.63	11.6	11	13.51	11.91	11.86	7.98	7.55	9.74	5.83	5.63	3.67
Os01g0626400	25009514	25012233	2720	1.09	1.6	1.04	0.8	1.15	0.92	1.54	1.5	1.3	1.49	1.16	1.85	1.4	3.14	2.08	0.8	1.09	0.93	0.65	0.69	1.72	1.98	2.21	1.3	1.6	1.68	1.45	1.45	1.86	1.89
Os01g0626500	25019149	25021608	2460	14.57	12.88	10.7	8.84	8.58	9.48	4.25	6	5.23	3.62	4.24	3.93	3.34	2.82	2.63	11.25	12.28	11	6.13	7.78	8.15	4.41	3.95	4.23	2.81	3.15	2.58	1.83	2.29	1.84
Os01g0627400	25040769	25043903	3135	13.83	12.61	18.04	15.64	15.94	14.27	9.41	7.79	9.41	12.9	13	15.01	15.42	12.2	15.45	19.28	9.17	9.86	20.91	18.17	15.12	6.25	9.96	10.75	14.86	12.65	17.88	23.26	15.94	24.5
Os01g0627450	25040923	25043717	2795	0.16	0.1	0.06	0.42	0.3	0.18	0.58	0.94	0.3	0.5	0.71	0.89	1.13	1.21	3.43	0	0.24	0.08	0.23	0.21	0.64	0.53	0.76	0.35	1.53	0.94	1.36	2.1	1.77	2.33
Os01g0627500	25045721	25049413	3693	29.35	39.75	34.47	35.93	39.86	35.88	47.92	37.41	43.14	52.29	48.16	63.7	52.75	38.15	65.86	45.46	53.23	35.52	31.33	31.61	55.49	50.2	55.39	49.54	56.79	53.13	55.91	62.18	65.06	71.25
Os01g0627550	25045913	25049352	3440	0.48	0.28	0.3	0.46	0.21	0.53	0.29	0.26	0.31	0.44	0.52	0.36	0.74	0.83	0.22	0.37	0.17	0.21	0.56	0.26	0.38	0.34	0.28	0.53	0.9	0.48	0.64	0.83	0.83	1.12
Os01g0627600	25055850	25058085	2236	0.09	0.15	0.02	0.02	0.09	0.07	0.18	0.13	0.25	1.01	0.52	1.07	0.83	1.02	1.87	0.25	0.11	0.09	0.11	0.18	0.22	0.34	0.35	0.23	0.81	0.87	0.23	1.71	2.51	1.19
Os01g0627800	25060764	25063562	2799	0.86	0.2	0.05	0.89	0.22	0.08	0.44	0.08	0.1	1	0.63	1.44	5.3	4.81	14.45	0.42	0.52	0.11	0.28	0.18	0.15	0.18	0.52	0.14	0.48	0.55	0.58	3.67	6.06	3.04
Os01g0627900	25066171	25068280	2110	0.26	0.8	0.47	0.5	0.8	0.52	2.5	0.72	0.86	4.09	4.64	3.84	6.59	8.4	8.17	0.39	0.44	0.59	0.34	0.56	0.43	1.97	1.42	0.84	2.44	2.28	1.14	3.23	6.95	4.63
Os01g0627933	25070716	25072692	1977	6.89	13.04	13.18	15.96	16.95	16.4	16.6	14.16	11.9	18.02	17.26	19.64	19.03	13.09	22.45	18.56	13	14.86	15.61	16.58	18	14.47	18.07	15.91	22.56	22.34	22.03	23.67	22.42	28.65
Os01g0628700	25114083	25118356	4274	13.78	30.36	30.79	48.01	38.69	36.49	70.18	56.2	66.24	61.08	62.21	77.55	45.51	49.29	67.57	22.14	23.1	25.33	27.43	29.21	19.76	35.18	44.23	41.5	48.12	46.96	45.59	47.42	43.92	65.43
Os01g0629000	25122508	25127466	4959	2.36	1.86	1.56	4.42	5.54	3.1	12.85	11.6	15.09	13.71	11.01	10.64	7.33	9.52	17.75	1.16	2.4	0.5	1.01	2.65	2.06	8.45	11.93	8.32	9.27	6.2	10.08	10.69	12.52	9.99
Os01g0629400	25132887	25138118	5232	63.09	88.35	96.82	100.9	112.32	97.96	100.61	95.51	104.47	108.51	107.98	106.57	107.07	106.38	128.86	102.67	73.47	73.89	83.53	102.36	93.28	94.43	108.78	101.75	116.18	106.24	116.99	118.28	120.44	127.86
Os01g0631800	25288392	25289157	766	0.07	0.95	0.4	2.09	0.69	0.56	1.49	1.58	1.75	3.58	2.45	1.88	1.62	1.93	2.64	0.29	0.17	0.36	0.56	0.55	0.68	1.08	2.11	0.86	0.87	1.48	0.38	1.13	2.97	1.06
Os01g0632700	25330851	25338137	7287	6.14	5.08	5.82	5.81	5.51	4.88	3.02	3.08	3.27	2.03	1.97	1.88	1.95	1.46	1.6	6.05	6.08	5.6	4.88	5.85	4.21	2.59	3.17	2.75	1.88	1.91	2.05	1.56	1.58	1.36
Os01g0635400	25466388	25474144	7757	5.29	1.29	1.4	1.4	1.35	1.25	1.51	2.33	1.11	2.17	3.13	1.49	4.87	6.02	2.14	1.34	2.4	1.56	1.81	2.43	1.98	2.03	1.46	1.83	2.24	2.12	1.61	3.23	4.22	2.36
Os01g0637500	25582050	25583950	1901	0.02	0.6	0	0.05	0.1	0.23	0.05	0.22	0.08	0.67	0.35	0.59	0.92	0.49	0.87	0.58	0.23	0.28	0.14	0.11	0.19	0.57	0.42	0.57	0.64	0.62	0.61	0.82	1.85	1.39
Os01g0638000	25598451	25600345	1895	5.09	1.56	0.2	2.56	1.24	0.42	1.39	0.96	1.23	3.24	2.65	5.7	7.36	14.48	19.39	1.52	5.06	1.09	1.19	0.1	34.26	1.15	2.88	0.94	1.5	3.14	2.31	13.86	15.23	14.49
Os01g0640100	25710912	25712866	1955	0.02	0.02	0.07	0.09	0	0.05	0.04	0.05	0	0.1	0.04	0.02	0	0.02	0.11	0	0	0	0	0	0.02	0.06	0.02	0.02	0.04	0.02	0.13	0.15	0.14	0.12
Os01g0641800	25788671	25790988	2318	1.15	0.56	0.3	0.44	0.17	0.85	0.78	1.34	0.63	1.39	1.25	1.7	3.84	5.3	2.11	0.14	0.47	0.32	0.36	0.2	0.06	1.3	1.15	1.38	1.12	1.22	0.82	3.37	1.61	2.91
Os01g0642000	25792699	25797614	4916	5.59	8.75	6.23	6.52	8.58	8.3	14.15	13.37	12.39	15.9	14.12	20.51	15.38	20.84	15.93	9.67	5.59	5.08	7.35	5.91	4.43	12.16	17.71	18.87	15.68	13.42	18.72	24.77	15.46	22.87
Os01g0642100	25798769	25800398	1630	7.11	8.64	5.99	6.89	12.15	8.87	10.17	11.22	13.19	17.56	15.02	17.91	16.7	21.49	21.14	11.47	7.3	6.12	7.28	6.84	4	14.39	16.84	17.65	14.57	14.18	20.17	28.85	17.47	26.74
Os01g0642200	25800668	25801243	576	27.72	38.61	70.92	45.95	86.96	43.2	72.92	38.33	75.81	62.74	72.98	76.77	50.93	32.32	85.78	59.47	65.88	41.51	62.81	45.92	36.83	38.08	92.01	49.79	54.2	41.36	97.41	88	67.38	76.49
Os01g0644600	25949366	25950192	827	54.3	9.79	8.06	10.56	6.7	6.26	16.03	30.34	5.92	9.64	7.07	5.26	6.98	9.98	2.34	11.13	18.53	9.81	10.47	19.2	19.06	24.31	18.02	26.1	5.99	5.4	3.37	2.02	1.52	3.95
Os01g0645900	26033145	26034815	1671	8.03	13.19	12.99	22.06	20.82	21.63	34.32	30.75	43.21	33.94	39.03	31.14	35.71	33.34	42	18.42	14.7	16.68	15.11	16.27	19.47	36.86	38.32	34.95	33.14	28.66	33.8	32.08	34.98	33.63
Os01g0646000	26036642	26039083	2442	0.49	1.01	0.41	0.88	1.05	0.64	1.06	1.55	2.04	1.91	2.07	1.28	3.8	2.92	4.19	0.71	1.06	0.55	0.54	0.11	0.98	1.32	1.56	0.76	2.44	2.19	3.26	3.29	2.94	3.83
Os01g0646700	26060892	26064410	3519	6.69	7	6.99	5.82	5.41	5.58	4.99	5.44	5.62	3.05	3.66	2.78	1.94	1.75	2.08	6.12	8.69	7.99	6.08	5.31	6	4.04	4.56	3.83	3.22	3.21	3.42	1.79	1.92	1.78
Os01g0646800	26065944	26071738	5795	14.74	15.56	17.69	13.62	12.34	13.35	11.81	12.31	11.76	7.3	8.05	8.02	4.4	3.4	4.49	15.26	19.01	19.34	14.64	12.31	12.84	9.11	11.06	10.54	7.82	7.87	8.07	4.79	5.18	4.54
Os01g0647150	26078097	26082210	4114	0.05	0.12	0.01	0.5	0.53	0.36	0.26	0.72	0.77	0.77	0.87	0.47	1.09	0.67	2.59	0.13	0.24	0.04	0.25	0.4	0.65	0.58	0.42	0.63	0.81	0.89	1.56	2.2	2.73	2.05
Os01g0647850	26115235	26119289	4055	8.17	10.06	11.02	8.32	10.28	8.28	6.18	6.43	6.83	4.43	4.29	3.59	2.88	4.12	3.95	10.23	8.58	8.22	6.42	8.38	6.94	5.19	6.38	5.28	3.59	3.66	3.81	2.16	3.34	2.38
Os01g0648225	26119880	26125883	6004	0.05	0.16	0.08	0.11	0	0.17	0.2	0.43	0.49	0.42	0.35	0.29	0.43	0.63	0.41	0.1	0.08	0.04	0.03	0.03	0.03	0.19	0.16	0.36	0.44	0.65	0.34	0.53	0.58	0.75
Os01g0648600	26170046	26171566	1521	2.19	2.58	3.71	1.67	0.66	1.83	0.79	0.58	1.14	0.9	0.9	0.33	0.69	0.69	0.28	2.12	2.52	2.77	2.44	1.8	2.39	0.8	0.51	1.03	0.64	0.81	0.96	0.78	0.6	0.38
Os01g0650000	26230738	26234611	3874	7.02	10.93	11.39	5.6	4.33	10.42	5.17	3.7	4.86	5	2.71	3.2	1.27	1.11	3.41	3.15	15.03	14.75	10.47	4.37	4.94	2.83	2.49	4.14	2.42	3.14	3.01	2.11	2.17	1.31
Os01g0651300	26306238	26307237	1000	9.76	5.86	3.33	2.6	0.44	1.41	1.59	2.75	0.45	1.8	0.42	0.34	0.38	0.36	0.36	1.31	9.88	3.53	3.25	1.24	0.62	3.6	1.74	4.53	0.17	0.57	0.36	0.32	0.2	0.47
Os01g0652300	26383595	26387037	3443	5.02	2.57	1.79	0.66	0.66	3.03	3.41	3.17	2.89	2.59	2.19	1.06	0.45	0.74	1.67	1.63	3.9	4.51	2.23	1.52	1.88	2.84	2.29	2.07	1.75	0.93	1.05	0.91	0.67	0.38
Os01g0653700	26449179	26452724	3546	5.44	3.32	3.11	3.99	3.59	2.88	2.91	4.5	3.52	4.32	5.1	3.59	8.51	8.8	5.57	2.53	4.02	3.22	3.49	3.62	3.14	4.14	3.12	3.8	3.93	3.87	4.08	5.76	6.64	5.65
Os01g0654100	26514543	26521761	7219	26.74	9.81	6.19	6.2	8.61	7.31	6.17	10.03	4.74	10	8.04	10.58	14.46	19.92	14.58	5.49	7.39	8.88	6.51	7.8	5.62	13.39	6.6	9.5	8.33	11.04	9.67	17.3	13.73	9.78
Os01g0655250	26592688	26593702	1015	22.38	15.82	16.33	16.69	17.93	19.45	18.09	18.76	20.26	18.51	21.58	21.39	22.77	18.8	22.42	17.92	21.81	18.47	19.97	17.43	16.83	18.49	19.13	18.35	23.9	20.67	26.93	28.91	23.29	29.18
Os01g0656400	26687377	26688416	1040	0.81	2.16	2.32	1.4	1.55	2.04	4.08	1.72	2.98	4	4.55	5.5	2.48	3.75	3.18	5.08	2.03	2.4	3.22	4.98	3.55	7.13	10.18	6.68	8.45	8.16	5.54	3.9	6.83	8.49
Os01g0657100	26724948	26726953	2006	0.13	0.22	0.55	0.33	0.13	0.06	0.1	0.21	0.38	0.19	0.44	0.49	0.48	0.22	0.5	0.12	0.03	0.02	0.24	0.24	0.29	0.14	0.14	0.11	0.14	0.15	0.1	0.3	0.35	0.28
Os01g0659900	26872217	26875031	2815	5.52	3.82	3.95	2.26	3.37	3.53	1.38	1.53	1.4	1.06	1.45	1.68	0.52	0.6	0.49	4.33	5.77	3.3	2.97	2.37	4.15	1.57	1.71	1.73	1.59	1.35	1.24	0.8	0.24	0.7
Os01g0660550	26913460	26919559	6100	7.82	9.66	9.75	8.78	7.49	8.71	5.2	4.23	5.96	2.15	2.85	3.27	1.56	1.82	2.13	12.51	11.47	11.91	9.77	10.71	11.15	4.36	5.66	4.57	3.36	2.65	4.19	1.06	1.66	0.92
Os01g0660700	26923017	26924486	1470	1.32	0.9	1.05	0.75	1.11	1.46	6.86	6.92	9.4	2.71	4.27	4.03	1.95	1.39	0.99	0.61	0.58	0.61	0.45	0.75	0.49	3.88	5.65	5.74	2.14	1.84	2.23	0.79	1.04	1.81
Os01g0660800	26967895	26968891	997	1.08	0.21	0.03	0.53	0.06	0.25	0.45	0.85	0.32	1.57	0.88	1	3.68	3.23	1.51	0.06	0.06	0.12	0.1	0.2	0.2	0.38	0.6	0.63	0.37	1.04	0.46	2.51	1.46	1.59
Os01g0660900	26971446	26973519	2074	6.49	11.55	8.95	10.12	11.98	10.9	12.59	15.22	15.99	13.4	15.24	14.46	18.13	20.46	15.82	13.11	10.76	12.14	14.56	17.25	19.86	13.01	15.39	12.76	16.61	20.58	17.09	18.09	16.53	22.03
Os01g0661400	27004281	27008038	3758	7.25	9.79	7.1	7.92	11.77	8.74	8.05	6.57	7.54	4.83	4.56	4.07	2.51	2.05	2.19	9.76	10.26	10.35	7.91	11.43	12.64	6.03	7.38	6.41	4.29	3.39	4.85	2.22	2.84	1.7
Os01g0661700	27019676	27021655	1980	1.48	0.67	1.17	0.62	0.14	0.82	0.45	0.72	0.63	0.51	0.32	0.06	0.42	0.45	0.37	1.08	1.36	1.06	0.31	0.49	0.54	0.56	1.14	0.51	0.3	0.33	0.41	0.26	0.21	0.07
Os01g0663300	27081819	27085661	3843	140.65	28.91	24.48	29.94	28.04	20.75	31.24	62.19	14.21	19.68	16.71	11.25	23.24	28.22	7.84	22.32	40.74	14.64	20.18	31.29	23.98	60.12	34.85	50.39	13.07	10.81	4.33	6.17	5.7	8.65
Os01g0664100	27123488	27129361	5874	11.54	14.7	14.89	18.49	21.47	19.07	18.09	16.35	20.86	17.65	18.98	20.62	34.92	32.9	30.77	23.05	16.83	17.38	22.99	26.04	26.31	17.96	18.96	22.13	23.37	20.94	25.49	41.82	34.66	40.99
Os01g0665250	27173399	27176828	3430	0	0.2	0.63	1.11	0.85	1.11	1.22	1.57	1.23	2.23	1.97	1.75	5.29	4.05	8.6	0.05	0.23	0.31	0.54	0.37	1.25	0.91	1.43	1.12	3.47	3.1	2.29	6.97	7.58	5.14
Os01g0665300	27178705	27183840	5136	12.3	18.32	16.99	20.56	20.19	18.4	18.74	17.04	22.02	27.46	25.25	20.67	41.24	42.25	46.57	18.91	17.09	17.03	15.47	22.11	20.46	20.96	22.85	20.59	26.66	24.23	23.55	34.93	42.84	42.12
Os01g0665500	27196814	27197158	345	4.9	7.27	8.68	5.08	6.26	9.5	18.02	12.54	17.98	12.51	12.74	14.88	15.36	19.07	21.01	8.71	11.47	13.91	11.03	7.84	9.7	17.25	15.56	20.11	14.95	18.15	20.67	20.68	30.21	15.52
Os01g0665750	27198727	27199216	490	1.53	2.71	2.77	3.07	2.3	5.81	6.67	5.19	6.33	6.87	6.99	7.86	6.97	7.45	13.56	4.18	4.39	5.5	5.22	3.19	5.04	5.58	9.85	9.68	9.16	9.5	9.33	13.84	16.63	8.59
Os01g0665900	27220793	27221419	627	2.61	3.18	2.71	2.5	5.19	5.03	14.62	11.1	15.71	22.68	19.09	19.92	25.7	20.09	27.93	2.09	3.18	2.72	4.29	4.06	4.15	12.25	8.8	11.12	12.56	12.19	14.84	13.02	22.09	17.41
Os01g0667600	27301548	27302922	1375	9.82	15.87	14.03	14.78	25.68	15.08	14.35	13.26	14.89	17.13	16.72	17.5	19.34	16.83	20.09	16.92	12.64	14.29	12.72	17.12	16.37	16.65	20.23	15.88	22.18	19.61	17.32	21.35	23.63	21.55
Os01g0667700	27303264	27312300	9037	14.94	15.37	15.53	16.6	15.55	15.56	18.35	17.77	17.15	23.11	23.48	19.63	28	27.85	30.4	13.36	15.6	14.27	16.69	15.78	15.61	17.86	17.31	16.9	18.54	19.1	18.37	21.21	25.1	24.6
Os01g0667750	27312997	27314433	1437	0.04	0	0.02	0.13	0.24	0.06	0.31	0.11	0.2	0.45	0.57	0.41	0.31	0.57	1.16	0	0	0	0.07	0	0.02	0.26	0.17	0.15	0.89	0.44	0.63	1.32	1.89	1.57
Os01g0667800	27317349	27320807	3459	1.72	1.05	1.41	1.2	0.85	1.13	0.39	0.67	0.55	0.63	0.53	0.38	0.44	0.35	0.45	1.18	1.61	1.62	0.82	1.07	1.3	0.6	0.59	0.6	0.66	0.54	0.33	0.31	0.41	0.45
Os01g0667900	27326050	27327025	976	15.51	25.55	21.89	20.63	28.59	31.51	27.98	31.44	26.4	42.57	34	39.3	39.76	55.33	36.02	41.18	19.46	22.02	27.79	38.45	36.53	41.55	44.34	43.62	37.34	43.65	50.03	52.23	63.41	52.81
Os01g0668400	27366269	27368704	2436	5.89	2.44	1.74	2.12	1.68	2.59	4.39	4.97	1.63	5.06	6.51	4.81	15.2	13.68	4.55	0.85	2.59	1.72	2.07	2.01	0.95	5.63	2.75	4.25	4.08	4.42	3.34	5.63	3.76	3.37
Os01g0668700	27385840	27390795	4956	4.77	3.88	3.53	3.38	3.24	2.84	2.54	2.7	2.23	1.75	1.4	1.44	1.46	1.05	0.79	3.48	4.4	3.9	2.31	2.32	2.71	2.1	2.04	1.82	0.86	1.16	0.62	0.39	0.92	0.36
Os01g0668901	27386571	27389102	2532	0.58	6.79	1.96	1.74	1.12	1.02	0.81	0.35	0.21	0.94	0.51	0.35	0.1	0	0.49	4.08	4.56	5.69	0.73	1.56	3.84	1.3	0.95	1.13	1.02	0.78	0.5	0.04	0.27	0.16
Os01g0672400	27601487	27604913	3427	11.42	14.19	14.59	19.02	27.91	20.31	18.41	17.06	18.76	18.48	20.1	20.68	21.02	22.76	22.82	17.65	13.71	13.93	16.78	19.91	17.61	16.36	20.16	18.21	21.14	19.83	23.73	30.03	26.03	30.93
Os01g0672800	27631023	27633082	2060	22.44	28.28	31.19	25.24	21.09	22.57	35.84	40.11	35.6	32.48	41.97	36.06	40.91	31.65	27.87	16.8	17.41	18.23	13.65	14.05	12.3	30.55	29.85	24.79	30.54	34.32	29.02	28.49	29.02	24.52
Os01g0673300	27656267	27657910	1644	6.68	4.98	6.07	7.54	5.23	6.58	11.05	10.42	9.49	8.39	9.44	10.06	9.78	10.06	7.64	4.88	4.83	6.5	6.07	6.68	8.22	8.42	9.56	9.61	12.98	12.38	8.66	7.76	9.83	7.99
Os01g0673400	27658843	27659146	304	0	0	0.1	0.52	0.41	0.81	0.73	0.8	1.26	0.22	0.4	1.34	1.26	0.65	5.07	0	0.21	0	0.97	1.07	3.63	0.8	1.28	0.46	1.54	1.55	2.03	2.11	2.01	1.55
Os01g0674100	27692921	27702331	9411	18.07	19.22	18.44	21.17	19.04	20.47	22.72	21.96	27.14	27.25	28.22	26.89	33.47	31.24	38.65	16.96	19.48	19.63	17.56	18.86	18.03	23.21	24.16	23.31	26.81	25.18	25.23	32.27	33.93	34.28
Os01g0674125	27693152	27695915	2764	0.07	0.33	0.29	0.07	0	0.22	0.07	0.07	0.13	0.08	0.26	0.22	0.23	0.05	0.55	0.18	0.17	0.02	0.41	0.08	0.05	0.08	0.14	0.14	0.18	0.22	0.31	0.91	1.15	1.57
Os01g0674500	27716240	27721217	4978	10.91	11.9	12.4	15.8	16.95	15.43	17.64	18.03	18.73	19.43	17.71	19.33	22.9	24.85	22.49	11.99	12.34	12.49	13.15	12.93	12.98	15.55	17.21	16.82	18.49	19.46	19.91	19.25	18.46	19.59
Os01g0675700	27777432	27780995	3564	21.24	18.69	20.58	22.78	20.24	25.92	23.28	25.26	23.46	26.65	28.58	27.11	39.68	39.9	35.94	19.11	18.28	17.2	26.73	28	27.39	24.99	23.92	27.43	31.49	33.77	33.34	39.53	38.26	41.24
Os01g0675800	27780948	27782265	1318	4.59	7.2	7.54	7.6	10.02	12.39	10.95	11.44	12.23	8.53	7.73	10.4	11.91	6.76	10.29	10.41	4.32	6.53	8.81	9.55	8.24	8.9	15.06	11.22	10.09	8.67	7.67	9.8	14.73	10.04
Os01g0675933	27781759	27786211	4453	0.41	0.15	0.1	1.33	1.58	1.25	1.29	1.43	1.36	2.13	1.19	1.48	1.93	1.88	2.66	0.42	0.21	0.3	0.86	1.44	1.54	0.73	1.37	1.31	2.24	1.23	1.85	2.31	3.66	4.56
Os01g0676200	27801413	27802410	998	1.5	1.42	1.69	2.26	2.67	2.88	2.79	2.35	3.07	3.36	4.07	3.18	7.01	6.4	5.57	1.78	1.23	1.09	3.27	2.35	2.82	2.99	3.28	2.48	4.48	4.5	5.71	6.35	5.81	5.76
Os01g0677900	27868771	27871845	3075	1.19	2.95	2.29	2.9	2.37	2.31	2.26	1.39	1.53	1.45	1.33	2.08	0.52	0.43	1.02	3.06	1.89	2.66	0.76	1.48	1.81	1.72	2.28	1.61	1.36	1.23	0.82	0.65	0.92	1
Os01g0678400	27896354	27898031	1678	0.12	0.18	0	0.39	0.13	0.47	1.59	0.85	0.67	2.12	0.56	1.6	2.05	2	1.15	0	0.15	0	0.25	0.06	0.1	0.39	0.39	1.08	1.66	2.21	1.85	2.51	0.81	1.1
Os01g0679500	27956735	27959135	2401	1.51	0.25	0.01	0.35	0.03	0.43	0.48	1.5	0.25	1.1	0.96	0.91	1.69	2.95	0.23	0.04	0.17	0.09	0.42	0.31	0.05	1.12	0.45	1.68	0.81	1.24	0.32	0.6	0.81	0.45
Os01g0679550	27960362	27961312	951	2.3	0.25	0	0.07	0	0.29	0.6	0.64	0.24	0.65	0.51	0.26	2.18	4.25	0.03	0	0.03	0.03	0.28	0.45	0.14	0.84	0.22	0.77	0.46	0.46	0.17	0.17	0.82	0.46
Os01g0680500	28012378	28014462	2085	2.92	6.62	7	6.17	7.38	5.66	5.81	4.43	6.52	4.09	2.91	4.33	4.34	3.23	4.99	2.68	4.88	5.42	5.58	5.63	5.22	3.74	4.57	5.32	5.73	4.37	5.42	6.51	8.99	7.98
Os01g0680700	28016284	28021413	5130	10.14	12.2	13.72	13.91	14.5	14.35	16.98	14.45	15.56	14.72	15.08	17.88	17.6	17.82	17.94	13.46	10.94	12.43	16.03	16.92	17.31	13.21	16.99	16.27	20.01	20.68	21.76	24.69	24.62	25.96
Os01g0681400	28070715	28076428	5714	8.08	9.29	9.64	8.47	7.92	8.98	5.08	4.83	5.49	4.45	4.01	3.18	1.75	2.03	2.55	9.69	7.56	9.59	8.25	8.08	6.95	3.86	4.49	4.4	3.91	3.33	3.74	1.27	2.1	1.67
Os01g0681650	28080881	28083179	2299	0.39	0.4	0.26	0.35	0.68	0.35	0.12	0.14	0.18	0.12	0.14	0.06	0.36	0.25	0.34	0.21	0.36	0.35	0.06	0.28	0.18	0.23	0.34	0.03	0.47	0.18	0.03	0.91	0.77	1.11
Os01g0681700	28085781	28086459	679	0.12	0.09	0.14	0.37	0.32	0.36	0.47	0.76	0.94	0.82	1.83	1.11	1.83	0.73	1.33	0.14	0.09	0.18	0.48	0.34	1.2	0.51	1.15	0.92	1.87	1.95	2.24	2.6	3.15	3.03
Os01g0682001	28098847	28102930	4084	72.12	92.38	82.45	52.28	55.55	75.89	84.5	69.4	83.91	92.58	87.78	92.48	79.6	79.54	125.61	26.18	97.47	86.13	63.28	32.12	43.36	69.14	51.01	71.55	86.07	100.76	94.55	126.24	128.72	103.22
Os01g0682700	28130510	28132559	2050	0.73	0.83	1.2	1.42	1.37	0.78	0.76	1.37	1.89	2.68	2.9	2.32	7.11	10.08	9.34	1.47	0.99	1.3	1.14	0.99	1.19	1.22	1.96	1.58	3.09	3.02	2.82	6.68	10.04	8.53
Os01g0684200	28187891	28193349	5459	16.31	14.12	16.71	14.25	12.47	13.86	10.7	11.31	9.84	6.2	7.3	6.76	5.25	3.78	5.25	17.72	17.53	16.79	14.29	12.5	16.4	9.08	10.5	9.87	7.84	7.35	7.28	4.72	5.48	5.37
Os01g0684800	28231419	28234854	3436	2.2	0.18	0.08	0.49	0.1	0.11	0.05	0.23	0.02	0.15	0.09	0.14	0.18	0.1	0	0.13	0.29	0.14	0.12	0.33	0.03	0.11	0	0.12	0.07	0.02	0.03	0	0	0
Os01g0685300	28246607	28248021	1415	0.1	0.23	0.11	0.02	0	0.04	0.34	0.04	0.09	0.35	0.09	0.33	0.52	0.33	0.77	0.02	0.09	0.11	0.07	0.09	0.07	0.07	0.06	0.27	0.31	0.36	0.3	0.27	0.22	0.71
Os01g0685400	28250506	28251508	1003	5.2	0.99	0.62	1.59	1.43	1.77	2.59	3.26	1.88	2.61	2.87	4.15	4.96	8.36	1.96	0.38	1.58	0.93	1.57	1.92	3.73	3	1.5	2.16	1.94	1.76	2.88	3.17	2.2	2.12
Os01g0685900	28282813	28287091	4279	7.83	0.68	0.11	1.47	0.76	0.79	1.22	2.47	0.92	1.35	1.61	0.89	1.94	3.41	1.87	0.12	0.34	0.28	0.71	1.05	0.71	1.04	0.69	0.89	1.17	1.61	1.06	1.6	1.83	1.24
Os01g0687300	28345842	28350882	5041	16.45	22.31	26.53	20.37	21.08	20.12	16.4	16.36	22.01	28.69	29.61	26.49	30.57	26.64	34.06	32.84	16.55	16.93	18.2	22.3	20.84	20.08	21.43	19.89	30.13	28.41	36.21	37.55	31.18	34.63
Os01g0688600	28417330	28418601	1272	2.83	3.26	4.1	6.24	5.32	6.58	6.5	7.26	8.23	8.95	8.5	9.9	12.11	8.43	12.14	4.57	3.16	3.87	9.71	7.67	6.77	6.18	8.61	8.63	12.01	12.5	13.14	17.57	13.57	19.05
Os01g0688900	28425816	28427634	1819	0.45	0.46	0.2	0.22	0.18	0.12	0.28	0.32	0.63	0.82	0.81	0.38	0.69	0.55	0.35	0.07	0.44	0.09	0.21	0.09	0.19	0.2	0.47	0.3	0.43	0.48	0.4	0.73	0.55	0.68
Os01g0689800	28479278	28482802	3525	13.12	8.95	8.9	9.16	9.72	10.02	9.02	11.29	10.23	9.22	12.45	10.34	14.32	13.63	10.45	6.73	8.47	8.15	10.93	10.29	10.52	9.99	10.84	10.98	11.35	9.68	10.77	10.77	10.26	11.7
Os01g0689975	28483343	28488049	4707	0.79	0.7	0.68	1.36	1.42	1.81	1.55	1.05	1.37	1.46	1.23	1.67	1.61	1.93	2.59	1.11	0.33	0.7	1.12	1.1	0.87	1.45	1.55	1.21	1.19	1.7	2.09	2.29	2.4	2.33
Os01g0690200	28502293	28503364	1072	9.77	12.04	12.5	11.86	7.94	9.46	9.97	9.82	7.81	5.98	7.41	7.07	3.01	3.99	3.61	20.04	12.61	15.65	10.68	13.11	10	7.3	12.28	11.09	8.94	6.63	6.87	3.87	7.16	4.34
Os01g0690600	28513039	28517678	4640	0.46	2.44	1.61	1.78	2.62	1.54	2.5	1.11	1.33	1	1.1	1.22	0.44	1	1.33	3.92	2	2.78	0.97	2.32	1.38	2.26	3.15	1.94	1.06	0.94	0.52	0.14	0.9	0.4
Os01g0691200	28538115	28539701	1587	0	0	0	0.02	0	0	0.14	0.23	0.2	0.19	0.21	0.37	0.42	0.15	0.34	0	0	0	0.02	0.04	0	0.15	0.04	0.04	0.23	0.16	0.12	0.26	0.32	0.59
Os01g0692000	28566638	28567684	1047	0.74	1.47	0.56	0.24	0.48	0.32	0.79	0.35	1.22	1.25	0.49	2.12	1.74	3.33	2.86	0.7	1.63	0.33	0.47	0.09	1.55	0.99	1.69	1.17	0.96	1.02	0.53	2.55	2.85	3.67
Os01g0692400	28575815	28576674	860	0	0	0.07	0	0	0	0.96	1.9	1.04	2.85	0.88	1.67	1.37	1.42	2.91	0	0	0	0.23	0.04	0.04	0.89	0.87	0.69	1.99	2.49	2.22	2.28	4.34	4.66
Os01g0694100	28669652	28673566	3915	1.96	4.73	5.08	4.12	3.87	3.47	3.62	2.46	4.28	2.63	1.83	2.55	1.16	1.47	1.57	4.88	5.34	6.55	4.26	4.17	4.65	3.2	4.49	4.02	2.65	3.1	2.37	1.31	2.24	2.11
Os01g0694400	28697443	28698627	1185	28.43	28.15	27.88	36.51	29.05	34.31	40.69	42.46	44.21	44.64	37.32	40.07	52.15	57.79	38.57	36.17	32.48	35.47	40.39	47.23	44.66	34.9	40.45	51.91	51.68	49.35	52.89	47.01	51.6	49.08
Os01g0694800	28726589	28727227	639	0.87	0.8	0.19	0.54	0.64	1.34	2.04	1.85	1	2.4	2.18	2.84	2.55	3.81	2.36	0.45	0.74	0.82	0.87	0.97	1.68	1.14	2.25	1.09	2.62	2.31	1.07	3.47	2.87	3.48
Os01g0695600	28756464	28759291	2828	7.34	7.95	9.37	6.97	4.48	6.47	5.2	3.71	4.1	2.53	3.23	3.72	1.86	0.87	2.13	8.11	8	9.31	6.68	5.93	7.01	2.87	5.03	5.52	4.51	2.76	3.7	2.7	2.53	2.35
Os01g0695625	28769003	28774443	5441	0	0	0.26	0	0	0.26	0.14	0	0.2	0.14	0.26	0.8	1.97	0.77	3.67	0	0	0.07	0	0	0.07	0	0	0	0	0.2	0.07	1.37	2.03	2.08
Os01g0695800	28786544	28787701	1158	10.29	26.08	16.25	38.43	36.92	26.22	88.01	62.95	51.83	162.46	119.1	176.96	159.81	170.81	253.65	31.9	22.83	22.92	12.06	23.22	38.2	55.12	74.69	73.35	113.57	94.64	93.18	167.24	248.94	223.64
Os01g0695900	28796526	28797649	1124	0.03	0	0	0.15	0.15	0.03	0.31	0.18	0.59	0.54	0.38	0.76	1.98	1.44	2.17	0.03	0.12	0.06	0.16	0.13	0.32	0.13	0.47	0.07	0.36	0.52	0.79	0.78	2.4	1.96
Os01g0696000	28798880	28803859	4980	4.02	4.53	4.21	3.95	3.08	3.1	2.34	2.23	2.35	1.71	1.52	1.92	1	1.15	1.33	4.72	4.77	4.46	3.18	3.62	2.84	1.65	2.33	1.7	1.48	1.7	1.54	0.86	0.79	1.26
Os01g0696100	28801026	28802680	1655	0.82	1.39	0.81	0.87	2.21	1.16	2.11	1.17	1.42	2.58	3.61	2.72	2.1	2.35	2.43	1.84	0.78	1.25	0.94	0.83	0.99	1.25	1.77	1.6	3.41	1.86	3.54	3.83	1.48	3.79
Os01g0696600	28825692	28826250	559	4.76	5.84	4.25	6.22	5.93	5.21	11.06	11.97	10.24	21.17	16.75	19.66	24.89	23.77	35.6	3.6	4.19	3.93	6.4	2.97	8.37	8.54	8.16	9.79	15.82	15.48	14.27	20.3	23.62	20.31
Os01g0698000	28881515	28882954	1440	14	16.27	17.26	20.18	25.9	21.21	27.8	21.82	34.46	33.87	37.27	38.98	67.68	66.9	72.43	20.03	16.27	17.31	18.4	18.91	20.22	21.17	26.08	22.64	33.15	30.04	34.31	74.16	61.72	64.47
Os01g0699100	28921498	28922922	1425	4.53	5.94	6.09	4.81	10.17	6.81	8.44	7.71	9.74	8.26	6.1	10.28	6.27	7.18	6.59	5.36	1.98	3.28	3.36	4.46	4.61	4.91	9.37	9.23	8.2	7.57	10.17	10.37	9.34	14.59
Os01g0699400	28933836	28935191	1356	0.63	2.21	0.84	2.47	4.31	2.12	10.81	7.39	9.46	13.26	8.43	13.81	6.28	9.58	8.57	0.35	0.4	0.87	0.63	0.67	1.44	3.16	4.11	6.99	9.61	8.24	11.55	7.37	6.43	12.07
Os01g0700100	28975565	28977344	1780	298.31	457.73	549.4	509.37	442.88	400.24	368.9	323.81	385.11	226.43	248.39	245.5	111.36	107.54	161.93	567.23	443.39	494.02	445.41	470.89	456.01	309.56	387.16	362.49	291.43	274.49	271.28	147.01	152.27	144.15
Os01g0701700	29050777	29053445	2669	1.61	2.11	3.02	2.54	2.97	2.14	3.5	2.49	1.65	2.44	4.34	5.4	8.26	7.96	12.73	2.77	4.49	5.96	4.55	2.3	4.1	1.3	1.38	1.48	2.74	2.72	4.71	16.64	9.76	11.31
Os01g0701900	29067275	29072196	4922	7.4	11.45	8.38	7.99	9.52	9.82	9.85	10.67	12.24	18.69	21.24	19.19	31.97	37.75	36.61	9.93	10.45	9.19	7.86	11.03	9.03	16.21	15.32	13.13	21.6	23.29	24.95	39.11	37.07	41.28
Os01g0702000	29072787	29076338	3552	5.56	8.82	6.83	8.04	9.87	7.78	14.08	13.3	17.83	41.67	48.21	37.33	50.39	65.66	57.57	4.34	5.59	5.61	6.94	8.64	5.57	23.04	24	17.68	45.48	44.61	55.89	60.08	54.06	62.17
Os01g0702700	29132173	29133909	1737	10.13	2.6	2.18	1.95	1.28	1.98	1.43	3.3	0.99	1.47	1.22	0.87	3.27	2.85	0.32	2.94	5.78	4.48	2.88	2.95	2.45	4.96	2.4	4.47	1.55	2.2	0.64	0.49	1.12	0.62
Os01g0703000	29146837	29148391	1555	0.05	0.23	0.02	0.85	0.54	0.71	0.67	0.8	1.44	2.17	1.71	1.57	2.44	1.92	2.08	0	0.31	0.32	1.24	1.55	0.79	1.94	1.08	1.75	2.41	2.91	2.42	2.69	3.95	1.95
Os01g0703300	29152729	29154822	2094	2.86	1.57	1.1	0.45	0.21	0.79	0.56	0.6	0.13	0.24	0.16	0.32	0.27	0.14	0.09	0.19	2.61	1.09	0.57	0.14	0.2	0.38	0.3	0.63	0.06	0.13	0.08	0.11	0.14	0
Os01g0704300	29202204	29203802	1599	2.59	2.72	3.68	3.57	4.87	3.55	4.69	3.45	5.72	7.01	8.12	6.25	5.32	4.89	7.1	2.68	2.71	2.73	3.6	2.11	4.38	6.79	5.96	4.64	6.89	6.25	7.31	7.53	9.3	8.09
Os01g0704400	29206326	29209606	3281	29.77	28.26	27.5	26.79	26.44	26.49	19.31	21.78	20.34	15	13.07	13.4	11.17	10.13	9.81	25.61	21.02	22.12	21.88	24.04	22.76	13.19	16.62	15.93	11.72	10.6	13.15	7.01	7.25	9.45
Os01g0704700	29216948	29221583	4636	16.23	15.9	15.92	14.35	15.18	13.55	11.9	11.2	11.74	6.99	8.23	8.04	5.54	5.66	5.06	19.37	15.94	17.96	14.42	16.97	14.69	11.42	13.6	12.29	9.27	8.96	10.5	5.02	5.69	5.08
Os01g0705000	29230315	29231441	1127	0.27	0.51	0.6	0.39	0.69	1.39	1.63	1.88	2.44	1.71	0.86	2.17	2.38	3.24	1.96	0.99	0.73	0.52	1.98	0.98	0.61	2.39	2.24	1.79	2.35	2.01	2.04	3.05	2.86	2.6
Os01g0705100	29231900	29232574	675	0	0	0.23	0	0.09	0.09	0.09	0.58	0.38	1.02	0.13	0.32	0.99	0.49	0.54	0.14	0.14	0.09	0.1	0	0.39	0.46	0.53	0.46	0.99	0.51	0.86	1.33	0.8	0.4
Os01g0705500	29247022	29250112	3091	11.94	9.53	9.68	7.65	7.82	6.07	5.37	6.69	9.65	6.54	5.42	4.15	5.09	3.73	4.99	7.69	13.76	9.29	8.58	8.21	6.69	8.85	7.21	7.24	5.22	6.47	6.36	2.97	3.13	2.46
Os01g0706200	29290139	29295684	5546	0.22	0.04	0.02	0.18	0.17	0.26	0.24	0.84	0.35	0.62	0.64	0.47	1.16	0.82	0.99	0.01	0.08	0.11	0.02	0.13	0.4	0.29	0.25	0.18	0.22	0.17	0.41	0.44	0.34	0.18
Os01g0706400	29306448	29312511	6064	8.21	9.51	9.98	11.17	13.44	12.27	13.01	12.22	13.84	17.73	17.25	16.56	19.54	18.62	22.04	9.25	9.18	9.7	9.97	10.81	10.21	11.4	12.69	11.46	14.88	15.26	15.96	24.19	20.48	20.77
Os01g0708900	29458644	29462865	4222	9.35	15.25	11.35	13.57	13.78	13.06	19.64	16.94	21.78	23.93	23.54	23.03	25.46	21.13	29.16	11.71	13.6	12.44	13.24	11.96	13.51	18.31	21.59	18.52	21.86	21.02	21.94	28.25	23.13	23.37
Os01g0709750	29484876	29488093	3218	0.1	0.14	0.05	0.23	0.42	0.53	0.22	0.64	0.45	0.38	0.24	0.42	0.32	0.3	0.73	0.12	0.05	0.04	0.12	0.53	0.39	0.28	0.34	0.38	0.45	0.51	0.39	0.52	0.53	0.47
Os01g0710700	29529874	29532765	2892	71.08	46.89	59.3	51.85	51.44	51.5	65.96	70.33	63.22	80.64	76.85	82.06	70.33	83.28	83.57	32.22	38.69	42.22	56.9	41.22	42.48	58.71	49.3	66.33	58.32	65.92	57	70.4	66.4	67.2
Os01g0711200	29551666	29553996	2331	3	0.26	0.21	0.59	0.11	0.16	0.32	0.73	0.19	0.22	0.7	0.4	1.19	1.93	1.04	0.46	0.34	0.17	0.25	0.38	0.35	0.59	0.33	0.48	0.42	0.5	0.33	1.59	1.33	1.87
Os01g0711500	29568500	29572068	3569	14.57	15.3	15.98	17.3	15.52	17.78	19.51	17.54	16.04	19.37	20.87	17.69	25.48	24.19	19.83	17.95	16.09	15.5	18.16	24.95	27.08	19.92	22.65	23.43	25.25	25.29	23.09	22.38	29.29	34.35
Os01g0712700	29605141	29606513	1373	37.23	32.67	30.65	40.23	42.41	59.17	116.33	91.99	84.88	82.93	68.44	80.26	58.11	45.23	58.77	33.46	31.68	35.54	45.99	56.85	51.91	71.73	83.38	98.92	79.78	91.89	81.14	55.8	59.96	70.93
Os01g0713200	29620958	29622314	1357	8.42	65.18	53.51	35.31	22.51	21.31	46.12	36.93	30.12	33.44	28.68	29.82	6.13	3.19	8.22	66.06	57.21	73.56	12.91	22.93	159.95	47.14	48.48	51.3	36.46	37.48	19.82	7.57	8.4	11.51
Os01g0714800	29720923	29723065	2143	0	1.55	0.1	1.6	1.84	1.72	10.93	3.58	6	28.63	10.62	31.7	17.71	22.88	28.48	0.16	0.64	0.55	0.82	0.93	4	2.84	2.82	3.8	10.56	7.7	6.41	15.19	13.6	18.86
Os01g0716500	29820731	29821898	1168	4.48	14.45	7.29	7.99	11.04	9.31	11.8	10.04	11.55	13.03	11.27	13.47	7.81	8.71	12.7	5.38	6.48	7.25	9.03	12.13	15.75	20.91	19.04	21.87	15.63	18.5	13.3	9.89	14.44	14.14
Os01g0716800	29830265	29836090	5826	27.56	42.26	36.46	51.24	60.9	47.35	59.18	43.37	71.19	82.05	87.53	111.33	161.54	170.72	205.42	55.29	25.83	26.05	40.28	57.74	39.83	49.22	74.91	60.08	93.36	82.38	107.68	151.34	151.45	184.74
Os01g0718000	29904106	29904790	685	3.24	4.77	4.96	5.67	3.75	7.2	5.97	5.26	8.78	10.88	9.51	8.59	10.2	8.79	11.07	6.67	6.84	7.37	7.66	6.14	7.54	7.43	7.14	9.01	7.92	9.92	9.28	13.89	13.28	11.9
Os01g0718300	29927587	29931452	3866	24.77	14.92	15.26	18.21	14.38	19.94	28.48	29.85	25.86	36.69	36.88	35.16	46.62	46.4	38.15	7.05	18.18	14.13	16.26	11.34	12.62	30.7	19.15	21.33	24.09	27.52	25.16	40.24	33.99	20.96
Os01g0719000	29960694	29963065	2372	3.23	1.69	1.08	0.9	0.76	0.75	0.85	1.05	0.77	0.71	0.59	0.63	1.58	1.05	0.31	1.34	1.57	1.84	0.97	0.92	0.92	0.9	0.65	0.85	0.65	0.63	0.37	0.29	0.44	0.36
Os01g0719100	29965312	29970765	5454	31.35	41.36	39.92	47.96	54.6	47.4	53.8	50.19	63.77	76.51	81.21	69.94	75.97	88.18	99.51	51.3	35.8	39.73	44.53	47.9	39.37	41.13	51.98	47.96	65.23	66.59	70.65	95.27	82.44	90.6
Os01g0719400	29995196	29999996	4801	1.31	0.93	0.57	0.71	1.05	0.87	0.84	0.83	0.72	0.63	0.66	0.31	0.26	0.26	0.27	0.87	1.48	1.17	0.72	1.01	0.76	0.36	0.7	0.33	0.31	0.33	0.44	0.2	0.2	0.2
Os01g0719600	30003535	30005888	2354	4.71	2.53	1.51	2.15	3.46	2.14	0.18	0.25	0.93	0.23	0.46	0.33	0.19	0.23	0.28	2.79	4.9	3.53	4.58	4.02	2.83	1.13	1.5	0.97	0.58	0.91	0.9	0.71	0.55	0.59
Os01g0719800	30010144	30015371	5228	0.1	0.06	0.17	0.11	0.09	0.05	0.05	0.05	0.03	0.12	0.26	0.55	0.56	0.27	0.55	0.11	0.06	0.05	0.12	0.03	0	0.02	0.12	0	0.83	0.27	0.38	0.16	0.92	1.15
Os01g0720000	30015934	30017339	1406	0	0	0	0	0	0	0.27	0.26	0.07	0.86	1.57	2.85	2.04	1.31	5.99	0	0	0	0.14	0	0	0.47	0.51	0.17	4.07	2.46	3.09	1.1	3.86	6.54
Os01g0720300	30021240	30023716	2477	43.66	26.2	25.37	27.24	27.17	26.04	79.61	55.49	62.35	59.33	47.58	76.5	74.68	60.19	122.5	17.32	24.22	22.71	17.88	27.17	21.29	48.16	68.28	37.02	48.46	40.75	53.01	34.01	52.96	85.9
Os01g0720400	30025366	30026465	1100	25.83	35.64	68.29	74.19	81.2	171.42	1462.66	778.53	934.32	1209.05	1580.31	1885.89	1495.8	1800.79	1453.75	142.21	46.8	40.76	161.56	169.07	128.84	525.39	944.18	550.84	1065.33	1142.91	917.95	1416.87	977.29	1176.51
Os01g0720700	30043446	30043783	338	27.23	26.02	25.21	27.33	28.14	25.1	30.5	26.15	34.43	50.97	44.92	45.48	63.54	43.3	63.08	26.86	22.01	26.2	27.46	30.87	30	31.84	27.06	33.43	45.99	43.66	45.08	63.52	52.43	65.68
Os01g0720800	30048381	30049982	1602	3.43	3.28	2.6	2.64	1.99	2.18	7.38	5.78	4.67	7.77	10.16	5.45	6.22	4.17	4.18	1.54	2.91	2.07	2.64	1.14	1.99	5.81	4.89	5.64	4.6	4.73	3.14	3.59	4.96	4.06
Os01g0720801	30055456	30057472	2017	0.04	0.07	0.03	0.42	0.14	0.36	1.37	1.01	1.46	1	1.07	0.87	1	0.86	1.03	0.05	0.13	0.12	0.44	0.36	0.45	0.34	0.76	0.83	0.85	0.58	0.76	1.32	0.64	1.29
Os01g0721500	30082783	30085762	2980	1.38	1.93	2.05	1.7	1.41	1.22	1.5	0.95	1.08	0.9	0.72	0.88	0.59	0.31	0.59	1.81	1.99	2.12	1.71	1.36	1.84	1.11	1.4	1.35	1.18	0.74	0.89	0.27	0.48	0.5
Os01g0722100	30102985	30107341	4357	7.73	6.61	8.16	6.47	7.9	7.41	4.98	5.72	5.72	3.73	2.65	3.2	2.16	1.9	1.72	6.21	8.67	9.23	5.28	7.22	6.12	4.45	4.13	4.02	4	4.3	2.3	1.75	2.09	1.63
Os01g0723100	30155680	30157642	1963	3.54	3.82	4.26	3.36	4.34	4.25	3.51	3.17	4.15	3.93	4.78	5.02	4.83	4.83	5.79	5.06	3.98	3.89	4.63	4.39	5.08	3.81	3.81	4.05	4.46	5.66	5.81	7.45	5.19	5.61
Os01g0724700	30225839	30226507	669	0.04	1.27	1.06	0.61	0.51	1.05	1.52	0.81	0.76	0.39	0.27	0.33	0.1	0	0	1.19	0.47	1.06	0.49	0.68	0.34	0.83	0.58	0.63	0.3	1.18	0.24	0.05	0.1	0
Os01g0725000	30236130	30236776	647	2.63	2.28	2.15	3.15	10.47	8.53	8.4	9.78	11.56	7.9	8.79	11.14	11.67	10.18	9.46	5.5	3.98	3.23	5.71	7.32	3.52	7.7	12.3	12.21	10.5	8.46	10.03	14.17	8.6	7.23
Os01g0726001	30270960	30272787	1828	8.57	7.88	9.87	5.81	6.82	6.14	3.08	4.99	4.38	0.82	2.01	1.43	1.36	0.34	1.25	11.16	10.26	9.8	6.13	8.36	9.72	3.67	3.53	3.65	2.47	1.58	1.53	0.57	0.7	0.5
Os01g0727400	30320748	30323965	3218	9.32	8.94	9.68	8.56	7.96	7.13	3.87	5.74	6.03	4.02	4.15	3.06	1.38	1.82	1.47	10.3	10.26	9.54	9.09	8.69	9	3.7	4.28	5.21	3.21	3.16	2.86	1.42	2.07	2.31
Os01g0727600	30340015	30340752	738	0.08	0.49	0.04	0.34	0.55	0.83	2.06	1.31	1.26	1.77	1.93	1.78	1.51	0.85	2.33	0.3	0.34	0.38	0.44	0.44	0.31	2.25	2.44	1.18	1.41	2.22	1.54	1.18	2.3	1.92
Os01g0727700	30341265	30341594	330	0.42	1.01	1.03	0.95	0.66	1.58	10.48	5.69	7.85	6.44	5.05	4.93	5.61	1.4	1.83	2.42	0.96	1.41	1.29	2.87	3.35	5.87	10.09	7.92	6.4	4.39	4.42	2.73	4.73	5
Os01g0727820	30344327	30346491	2165	0.05	0.17	0.11	0.05	0.12	0.16	0.29	0.38	0.45	0.54	0.26	0.41	0.14	0.41	0.5	0.18	0.05	0.09	0.37	0.44	0.2	0.27	0.27	0.49	0.49	0.5	0.61	0.4	0.4	0.67
Os01g0728000	30356332	30359372	3041	1.64	1.15	1.42	0.67	0.86	0.6	0.37	0.25	0.88	0.05	0.17	0.19	0.04	0.02	0	1.41	1.72	1.71	0.7	0.75	0.96	0.43	0.69	0.45	0.37	0.07	0.09	0.09	0.06	0.04
Os01g0728250	30369522	30370159	638	1.26	0.71	0.58	1.57	1.18	0.82	3.13	2.47	2.15	1.59	1.52	0.83	1.5	1.19	3.41	0.7	0.74	0.53	1.03	0.87	1.48	2.87	1.97	2.46	2.05	1.28	1.32	1.11	3.14	1.74
Os01g0728900	30392737	30398178	5442	3.57	2.95	2.72	2.63	2.59	2.84	1.7	1.99	2.09	1.39	1.39	1.04	1	1.22	0.65	3.77	3.24	3.37	2.61	3.4	3	1.95	2.23	2.24	1.65	1.89	1.65	0.89	0.91	0.89
Os01g0729200	30402153	30403740	1588	6.35	7.5	7.99	4.65	4.95	5.19	3.14	3.56	5.13	2.8	2.04	2.82	2.67	2.88	1.71	8.33	7.6	7.14	5.43	6.14	6.16	3.57	3.85	3.78	2.93	2.52	2.14	1.56	1.97	1.38
Os01g0729900	30427122	30431744	4623	5.98	6.34	6.02	11.79	11.13	10.37	14.52	16.81	14.62	23.52	22.72	20.45	30.69	32.19	27.98	6.55	5.17	5.62	10.87	12.15	12.76	20.29	18.05	20.55	25.2	23.96	24.4	30.58	29.94	29.23
Os01g0731100	30512281	30513627	1347	57.36	93.06	152.25	110.13	143.25	89.29	80.25	80.17	104.65	48.48	47.42	55.18	27.73	26.39	30.36	45.77	36.04	42.85	100.99	80.41	40.02	19.11	43.84	35.92	23.58	20.22	19.6	4.39	8.67	17.44
Os01g0732000	30533116	30533592	477	25.4	13.37	22.07	16.15	13.77	17.15	10.9	12.31	11.93	9.8	9.72	9.71	6.49	6.14	6.01	16.89	13.34	23.11	15.82	10.94	13.35	16.69	13.27	16.89	10.39	7.72	9.31	5.26	4.06	4.45
Os01g0732100	30533818	30536908	3091	14.06	10.02	8.9	10.51	8.66	7.55	8.73	9.25	7.83	6.78	6.46	4.92	5.89	3.98	4.92	8.15	13.55	9.99	6.71	9.3	7.82	8.28	6.87	9.5	5.31	5.58	4.44	3.2	2.59	2.48
Os01g0732801	30573184	30574499	1316	1.5	0.85	2.02	2.93	2.85	6.68	7.98	8.44	6.32	7.45	6.24	12.94	15.69	20.52	10.76	3.21	2.17	1.79	5.58	7.06	9.88	5.86	8.2	8.98	13.72	17.41	15.92	18.98	18.24	22.14
Os01g0733001	30574619	30575643	1025	6.46	5.16	5.85	6.29	6.22	8.66	8.83	7.3	8.08	7.58	7.56	10.66	15.26	22.27	16.26	7.18	7.15	7.76	6.76	9.52	12.35	9.89	10.12	11.15	15.6	20.55	18.9	28.05	27.38	20.23
Os01g0734800	30655306	30657083	1778	14.42	16.13	14.75	15.99	14.22	14.48	15.96	13.86	12.51	14.18	14.98	17.24	33.37	45.4	34.62	13.51	17.14	14.48	9.86	8.38	13.01	12.73	12.22	11.51	12.45	13.28	10.47	19.71	53	23.62
Os01g0736100	30694936	30696704	1769	0.22	0.59	0.24	0.27	0.42	0.54	0.79	0.28	0.3	0.34	0.29	0.41	0.14	0.13	0.18	0.86	0.55	0.5	0.42	0.21	0.4	0.58	0.85	0.77	0.48	0.26	0.19	0.07	0.24	0.08
Os01g0736600	30730320	30731337	1018	26.58	25.8	29.15	13.75	10.91	22.45	10.75	8.83	8.42	6.2	5.83	8.09	7.77	7.3	8.51	13.16	27.52	33.18	19.53	14.19	10.53	9.99	6.78	11.61	8.39	9.64	6.94	7.01	6.44	5.23
Os01g0737000	30738968	30739558	591	1.55	1.18	1.47	0.26	0.17	0.86	0	0.08	0.36	0.09	0.17	0.09	0	0	0	1.34	0.71	0.95	0.09	0.27	0.45	0.58	0.42	0.49	0.19	0.7	0	0	0	0
Os01g0737900	30779393	30782726	3334	9.61	15.05	14.53	11.69	13.88	12.01	9.99	10.4	9.01	6.75	8.41	7.94	4.24	3.75	5.13	17.4	13.52	14.09	10.97	11.23	12.22	8.76	8.98	9.84	7.6	8.12	7.9	4.69	5.26	4.83
Os01g0738900	30848500	30849925	1426	2.14	0.94	1.77	1.4	1.35	2.12	2.5	2.86	2.45	2.53	1.82	2.58	3.58	3.52	3.1	0.76	1.67	1.22	2.44	2.35	2.2	2.88	2.92	2.98	3.43	3.16	3.08	2.75	3.05	2.78
Os01g0739200	30868528	30871602	3075	31.23	38.17	35.82	35.96	44.28	39.81	47.43	44.73	46.47	53.9	57.24	61.08	63.22	64.08	64.2	35.5	32.93	31.11	37.04	32.27	33.52	42.1	46.45	48.78	53.91	52.45	57.01	70.14	59.6	60.93
Os01g0740300	30909430	30916476	7047	0.64	0.44	0.51	0.73	0.73	0.61	0.53	1.39	0.95	0.94	1.46	1.13	1.47	1.92	0.99	0.92	0.65	0.92	0.37	1.28	0.4	0.8	1.18	0.99	1.33	1.39	2.02	1.16	2.6	1.61
Os01g0740400	30919728	30921193	1466	5.41	0.95	0.38	1.9	2.33	2.86	4.48	4.17	2.75	6.27	5.81	6.68	4.98	4.85	5.44	0.52	1.58	0.38	2.24	2.34	2.46	2.48	2.09	4.83	4.02	3.37	4.2	3.49	3.2	4.89
Os01g0740700	30939288	30941548	2261	1.8	4.36	4.48	3.25	3.86	3.86	7.2	6.33	7.49	7.27	5.31	5.55	6.15	7.51	8.04	6.5	5.59	4.52	3.63	5.64	12.81	8.89	9.74	7.96	7.3	6.3	4.5	5.66	18	13.5
Os01g0740800	30939691	30940993	1303	0.28	0	0.17	0.07	0.19	0.31	1.22	1.7	0.96	2.76	3.05	3.22	4.85	3.96	3.04	0.05	0.24	0.07	0.35	0.53	0.27	1.51	1.38	1.55	2.24	3.09	2.26	2.27	3.52	2.53
Os01g0742100	30985374	30986791	1418	0.04	0.13	0.11	0.04	0.2	0.32	3.2	2.07	3.88	7.05	5.21	5.43	6.05	3.27	7.99	0.32	0.02	0.13	0.16	0.16	0.41	1.78	1.67	2.83	7.39	8.41	6.36	5.78	9.03	5.89
Os01g0742200	30992411	30997180	4770	1.25	1.39	1.1	0.95	0.62	0.69	1.17	1.27	1.01	0.8	0.88	0.7	0.34	0.32	0.48	1.25	0.9	1.18	0.74	0.81	0.96	1.14	1	0.96	0.76	0.73	0.48	0.26	0.43	0.26
Os01g0742250	30993892	30997017	3126	0.06	0.07	0	0.05	0.04	0.02	0.18	0.11	0.15	0.47	0.45	0.5	0.3	0.18	0.75	0	0.02	0.02	0.19	0.13	0.11	0.48	0.3	0.19	0.73	0.5	0.6	0.5	0.75	1.27
Os01g0742400	31006026	31009770	3745	2.62	12.88	5.85	11.56	7.98	6.88	17.6	10.02	14.88	30.26	27.83	27.78	26.13	25.56	34.33	13.87	6.23	8.31	3.93	10.79	4.9	14.08	16.61	11.94	24.09	20.76	23.09	27.28	37.9	38.97
Os01g0743500	31076571	31081251	4681	0.42	1.97	0.27	0.15	0.08	0.03	0.39	0.59	0.42	0.35	0.35	1.01	0.73	0.66	0.76	0.12	0.45	0.18	0.26	0.14	0.44	0.83	1.27	0.63	0.55	0.37	0.49	0.92	1.09	0.34
Os01g0745300	31165741	31168673	2933	17.74	11.38	11.26	17.04	14.06	16.47	19.98	20.57	22.21	29.46	31.15	26.12	50.79	38.69	42.31	8.11	10.62	10.95	16.05	15.46	13.66	27.57	23.74	22.65	30.26	28.62	29.84	46.1	39.5	47.74
Os01g0747400	31275242	31279385	4144	13.73	25.07	22.29	24.08	24.34	21.1	24.44	19.76	23.56	29.43	29.46	34.4	31.34	34.74	38.44	22.48	17.12	16.9	20.33	18.76	18.05	20.14	23.14	21.91	30.34	30.15	33.76	35.64	32.85	37.74
Os01g0747451	31277930	31278444	515	0.56	0.26	0	0.82	0.91	1.16	4.7	6.25	5.95	9.79	7.31	7.46	9.65	6.88	18.7	0.56	0	0.09	0.48	0.28	0.47	3.42	4.36	3.65	12.17	10.34	12.63	13.36	22.6	25.26
Os01g0748600	31333328	31337096	3769	9.62	12.13	11.93	13.39	16.37	15.33	17.03	16.31	18.33	25.12	21.3	21.07	23.9	22.57	26.43	14.17	12.4	12.03	12.93	13.23	14.96	15.5	20.63	17.89	19.62	17.81	20	24.72	24.7	25.05
Os01g0748900	31349612	31353150	3539	11.21	13.98	12.73	16.88	18.47	17.17	20.47	18.8	20.44	26.5	24.06	23.6	30.97	32.93	32.62	14.62	10.84	11.63	13.32	16.62	15.33	18.49	21.04	19.47	22.49	23.15	23.69	32.12	32.54	33.33
Os01g0748950	31356182	31358948	2767	0.03	0.06	0.02	0.08	0.06	0	0.34	0.35	0.15	0.88	0.51	0.83	1.74	1.27	3.61	0	0.02	0.06	0	0.08	0.03	0.19	0.14	0.27	0.85	0.66	0.71	3.4	3.42	2.13
Os01g0749000	31359199	31362009	2811	0	0	0	0	0	0	0	0.03	0	0	0.1	0.01	0.08	0.01	0.11	0	0	0	0	0.01	0	0	0	0	0.06	0.04	0	0.05	0.21	0.2
Os01g0749400	31373447	31377544	4098	26.27	21.82	20.86	30.52	34.92	32.13	38.66	44.04	36.6	78.5	75	79.02	126.53	128.48	125.54	24.43	20.34	21.18	31.14	28.66	29.86	49.07	41.24	43.56	77.82	79.3	75.05	138.55	140.08	133.08
Os01g0750500	31453335	31457548	4214	2.56	1.66	0.43	3.22	1.2	3.2	6.96	7.43	3.37	22.78	7.1	12.16	8.81	5.64	11.86	0.08	0.58	0.24	1.74	1.08	0.82	9.31	5.56	6.29	4.64	11.29	7.99	18.2	17.65	10.83
Os01g0750600	31473999	31477461	3463	2.99	4.03	4.04	5.44	6.76	6.88	12.29	11.52	13.36	15.6	13.55	15.13	11.49	12.39	14.92	4.59	2.39	2.57	3.74	5.3	3.73	7.55	11.81	9.45	10.69	9.57	10.86	10.48	15.16	12.35
Os01g0751300	31511536	31519595	8060	25.93	28.11	28.69	32.37	29.74	29.03	36.04	35.21	41.19	42.17	37.54	43.17	35.69	39.96	39.98	28.98	26.35	27.39	30.68	34.5	32.86	33.28	36.43	36.4	36.67	40.43	36.04	35.25	38.77	43.26
Os01g0751400	31521222	31522021	800	0.21	0	0	0.39	0.08	0.04	0.44	0.57	0.12	0.12	0.42	0.63	0.24	0.21	0.38	0.12	0	0	0	0	0	0.17	0.07	0.35	0.71	0.83	0.69	0.88	1.02	0.84
Os01g0751600	31524164	31527114	2951	3.45	1.89	1.25	2.02	1.11	1.54	1.86	1.99	1.67	1.39	2.24	1.39	3.51	2.86	1.89	0.91	1.39	1.4	1.5	1.87	1.34	2.23	1.74	1.93	1.79	2.27	1.69	1.88	2.73	1.26
Os01g0752100	31550662	31552990	2329	12.47	16.18	14.18	24.42	22.3	25.07	28.06	28.55	29.2	33.51	33.59	37.53	46.37	38.73	46.03	22.91	15.02	16.54	21.22	26.3	24.85	29.18	35.15	33.06	37.83	36.3	41.99	56.38	57.94	58.95
Os01g0753150	31605287	31607374	2088	1.16	1.68	0.27	1.41	1.3	1.65	1.93	2.78	3.83	2.5	3.05	4.46	6.37	5.48	4.25	0.83	1.7	1.18	2.62	2.04	2.88	1.98	3.23	2.3	3.72	3.33	2.65	6.19	4.6	4.8
Os01g0753800	31629372	31630731	1360	64.49	3.67	0.05	2.81	0.02	0.38	11.12	23.66	0	6.08	1.85	0.16	3.59	4.04	0	0.47	13.18	0.32	0.82	5.2	0.05	28.19	15	27.33	2.88	0.79	0	0.02	0	0.1
Os01g0754500	31651616	31656436	4821	20.01	22.84	21.9	21.33	21.45	23.21	24.91	23.65	26.02	29.21	29.94	25.82	28.98	25.14	31.33	20.77	25.34	22.79	21.97	20.59	23.29	24.24	25.77	22.67	24.5	25.09	26.39	29.88	40.05	29.65
Os01g0755700	31710636	31711784	1149	1.66	1.1	1.4	1.01	1.2	3.04	2.62	2.82	4.54	4.32	6.44	5.75	3.31	3.46	4.31	1.47	1.63	0.84	3.37	3.52	2.8	2.86	2.82	4.01	4.34	6.63	7.68	7.27	4.9	5.75
Os01g0756000	31717300	31719808	2509	0	0	0	0	0.05	0.02	0.03	0.08	0.08	0.12	0.26	0.23	0.37	0.16	0.22	0.08	0.03	0	0.03	0.02	0	0.11	0.16	0.07	0.39	0.2	0.21	0.56	0.25	0.13
Os01g0756300	31731988	31732949	962	5.65	1.92	2.02	7.72	9.17	7.86	19.42	16.86	19.81	13.9	17.73	16.79	5.14	4.24	6.15	2.06	1.81	2.09	6.38	8.34	9.83	10.68	13.75	14.97	14.73	15.27	12.13	6.85	7.3	7.84
Os01g0757200	31795105	31797640	2536	8.12	16.65	14.06	17.5	25.18	18.79	88.42	95.4	77.7	56.66	76.11	85.79	52.32	38.89	54.95	24.09	11.74	18.86	11.33	22.53	14.19	93.93	92.04	80.29	67.61	65.57	61.52	41.46	73.28	42.65
Os01g0759900	31976840	31980051	3212	24.69	6.82	3.71	12.86	8.12	8.4	15.92	22.47	12.21	18.09	17.45	18.74	33.49	31.73	20.45	4.51	5.73	4.41	10.53	11.46	6.81	14.61	11.73	12.25	14.26	17.24	15.03	25.15	15.39	14.52
Os01g0760300	31986501	31989198	2698	0.13	0	0	0.05	0.05	0	0	0	0	0.2	0.08	0.06	0.21	0.35	0.06	0	0	0	0	0.03	0	0	0	0.09	0.07	0.17	0.02	0.16	0.27	0.15
Os01g0760900	32010478	32013222	2745	1.86	0.25	0.23	0.65	1.09	0.61	1.95	2.34	1.35	3.07	2.27	3.43	8.38	6.83	4.79	0.24	0.37	0.23	1.88	1.14	0.35	1.7	0.95	1.68	3.37	3.71	2.69	9.98	4.88	9.54
Os01g0764300	32167881	32171339	3459	5.04	6.3	6.35	7.94	6.81	6.95	7.64	7.76	7.4	9.1	11.44	10.79	16.88	16.33	11.12	8.16	6.8	6.92	6.93	6.85	7.13	7.97	8.99	8.21	10.97	9.94	8.95	13.77	9.19	9.61
Os01g0766200	32276583	32278225	1643	17.86	24.36	28.04	18.78	23.97	22.04	21.56	18.1	24.37	10	10.34	11.35	5.74	5.77	6.55	35.65	20.4	23.86	16.89	23.74	22.38	18.47	24.59	22.21	13.11	12.96	11.86	5.55	7.46	6.58
Os01g0767000	32327830	32328818	989	47.63	34.44	39.03	40.34	39.78	39.34	33.77	38.29	46.82	38.54	47.96	39.41	59.09	66.32	58.14	35.18	40.18	40.28	42.37	48.45	41.37	41.1	39.13	37.48	43.66	45.08	42.83	56.16	52.9	61.73
Os01g0767100	32334681	32338053	3373	17.18	17.75	17.4	11.7	11.68	11.7	9.69	9.51	10.25	5.2	7.28	7.13	2.18	3.38	4.29	14.79	20.09	18.22	12.81	12.97	12.46	8.5	11.03	9.84	8.57	7.98	7	3.53	4.21	3.68
Os01g0771000	32534857	32535912	1056	2.39	2.35	4.53	2.28	2.49	2.73	3.24	3.07	1.85	0.5	0.66	0.83	0.33	0.4	0.6	4.75	2.28	1.76	1.43	2.41	2.55	1.18	3.75	1.75	1.24	0.69	1.57	0.4	0.32	0.7
Os01g0771350	32553145	32569704	16560	0.27	0.13	0.33	0.25	0.14	0.19	0.1	0.02	0.14	0.07	0.07	0.09	0.12	0.12	0.36	0.1	0.16	0.19	0.18	0.09	0.17	0.02	0.16	0.07	0.22	0.14	0.07	0.28	0.29	0.39
Os01g0773500	32696682	32698285	1604	0.86	0.69	0.29	0.19	0.04	0.26	0.11	0.61	0.23	0.86	0.29	0.56	2.51	1.53	2.09	0.15	0.42	0.59	0.16	0.23	0.08	0.41	0.18	0.12	1.48	1.2	1.35	3.84	9.97	11.54
Os01g0774200	32735360	32739829	4470	2.94	3.43	4.06	4.21	3.89	3.5	1.48	1.97	2.1	1.3	0.88	0.98	0.43	0.66	0.77	2.38	3.02	3.7	2.29	3.18	3	1.72	1.9	1.92	1.07	0.84	1.17	0.51	0.56	0.42
Os01g0775200	32768618	32773224	4607	10	10.25	10.12	9.28	8.8	9.22	5.76	6.92	7.16	4.63	4.62	4.76	3	2.95	2.96	14.09	14.06	12.71	9.36	10.36	12.47	8.28	8.56	7.97	6.52	6.42	5.5	3.25	4.15	3.56
Os01g0775400	32788488	32792747	4260	5.91	8.72	3.57	3.04	2.77	5.47	4.38	2.51	3.81	1.78	2.22	4.03	1.27	1.04	1.14	3.28	6.16	7.9	3.03	2.15	4.2	3.61	4.15	3.2	4.57	3.35	3.03	1.12	2.13	1.89
Os01g0776300	32835841	32838252	2412	4.56	5.96	5.45	7.68	7.79	9.56	8.96	7.72	9.53	6.29	6.95	8.55	11.43	10.8	8.5	7.54	5.34	6.53	8.88	11.42	10.2	8.23	10.96	9.66	9.22	10.33	10.2	9.84	10.99	11.85
Os01g0776600	32848286	32852539	4254	3.5	5.72	4.09	5.04	4.46	5.93	11.66	7.54	8.5	14.7	14.16	17.54	19.39	20.57	23.96	5.1	6.87	5.72	5.19	3.89	4.15	10.97	13.63	8.14	13.81	14.37	15.04	20.92	16.78	15.08
Os01g0776700	32855435	32858097	2663	25.27	32.64	31.65	55.02	62.73	54.62	52.65	53.62	53.5	70.12	66.58	69.46	97.11	123.28	100.49	30.99	25.81	27.43	36.81	37.13	36.25	44.93	47.98	46.6	64.38	56.92	67.71	97.8	85.36	102.55
Os01g0776800	32860954	32863510	2557	5.31	9.28	8.54	8.59	8.62	7.5	5.22	5.13	6.56	4.27	3.83	3.87	2.7	2.86	3.51	10.35	8.68	9.82	6.16	6.62	6.93	4.27	5.82	5.56	3.78	3.81	3.32	2.31	2.87	2.32
Os01g0778800	32965371	32976817	11447	23.03	26.06	23.98	26.1	28.49	26.38	43.9	43.69	40.28	68.3	65.94	60.9	66.04	76.08	79.54	16.75	20.89	19.83	17.13	19.9	23.8	36.48	36.86	37.04	51.02	51.4	47.32	82.84	74.61	70.9
Os01g0779201	32994691	32994921	231	0.12	0	0	0.41	0	0.53	2.47	2.49	1.66	3.11	1.05	1.9	3.59	4.27	1.44	0	0	0.13	0.71	1.98	0.56	1.2	1.82	0.91	2.03	0.82	0.98	1.53	1.91	2.77
Os01g0779300	32996762	32999176	2415	2.32	4.29	3.71	4.81	6.05	4.6	7.45	5.2	7.29	8.28	8.18	8.66	7.29	5.34	8.47	4.58	3.71	3.71	3.9	4.95	5.54	5.9	7.55	7.98	6.92	6.76	6.58	4.84	8.5	8.02
Os01g0779400	33000078	33010221	10144	24.71	26.35	26.73	27.98	28.57	25.66	24.59	26.27	26.88	27.97	28.33	28.1	39.79	46.82	41.65	28.12	24.73	25.63	26.03	26.6	25.91	24.26	25.2	25.73	30.37	28.82	29.55	42.63	42.31	41.75
Os01g0780701	33065108	33066774	1667	0.11	0.23	0.02	0.49	0.74	0.48	0.54	0.43	0.17	0.49	0.31	0.34	0.3	0.31	0.41	0.11	0.21	0.08	0.49	0.64	0.79	0.23	0.26	0.43	0.55	0.26	0.37	0.31	0.39	0.55
Os01g0781100	33091621	33096361	4741	0	0.25	0	0	0.44	0	0	0.01	1.72	0	0	2.25	0.84	0.77	0.57	5.37	3.83	4.7	6.9	7.14	6.62	5.76	7.12	6.51	6.88	6.84	6.49	8.13	11.32	8.45
Os01g0782200	33137907	33152527	14621	1.62	2.23	2.21	2.5	5.12	3.2	5.22	4.45	6.59	7.38	6.24	7.66	7.49	8.78	8.39	1.21	1.62	1.62	2.64	2.37	1.57	3.97	6.24	4.65	6.42	6.44	8	10.36	9.9	8.65
Os01g0783400	33196867	33197909	1043	0.71	0.16	0.36	1.35	0.84	1.91	2.42	3.06	1.72	4.63	3.81	3.83	6.41	5.86	6.94	0.48	0.44	0.67	0.25	0.63	1.68	2.45	2.22	2.51	2.66	3.68	3.52	5.56	4.78	2.82
Os01g0783500	33198608	33201733	3126	12.13	13.15	10.82	11.52	12.58	10.51	15.92	19.27	19.47	27.18	29.03	22.82	33.49	29.81	29.27	13.58	10.79	12.41	11.55	9.5	9.15	24.13	25	19.15	17.59	16.97	15.45	24.56	26.14	18.52
Os01g0783600	33205190	33207633	2444	3.68	4.96	3.39	5.1	5.67	3.25	2.82	3.49	3.77	3.32	1.85	2.49	1.44	1.82	1.53	5.72	4.64	4.61	3.48	3.8	3.72	4	4.95	2.58	1.32	1.82	2.17	0.96	1.84	1.09
Os01g0784700	33248878	33256713	7836	3.11	3.6	4.69	4.41	4.75	4.25	3.96	2.78	4.13	4.22	5.41	5.25	6.71	6.14	6.48	6.55	2.81	3.06	6.77	6.01	6.13	3.94	4.39	3.87	5.2	5.18	6.33	7.35	6.58	9.92
Os01g0785300	33302721	33303613	893	1.27	0.98	1.49	1.51	2.59	2.4	2.42	2.71	3.69	3.81	3.97	2.87	5.47	3.83	5.21	0.72	0.82	0.69	1.51	1.97	1.13	1.16	2.12	1.84	1.84	1.52	2.14	2.52	2.81	3.85
Os01g0785700	33318039	33322908	4870	3.49	3.21	3.54	5.03	4.21	4.01	4.18	3.86	3.9	2.8	2.93	2.89	1.67	1.62	1.61	4.59	4.85	4.74	3.86	4.04	5.15	3.18	3.84	3.38	3.59	3.18	2.79	1.41	1.64	1.62
Os01g0788200	33448396	33449269	874	3.62	3.59	1.44	3.22	2.13	2.65	3.26	3.51	3.2	3.62	4.4	3.46	5.53	7.19	3.46	2.77	2.49	2.15	2.54	3.35	3.16	3.23	3.92	3.3	2.14	3.1	3.29	4.24	2.72	4.72
Os01g0788850	33475054	33477971	2918	0.39	0.24	0.38	0.3	0.05	0.1	0.09	0.02	0.22	0.02	0	0.02	0.02	0	0	0.39	0.34	0.52	0.14	0.09	0.12	0.02	0.1	0.04	0.09	0.24	0.03	0.02	0.07	0.05
Os01g0789100	33489285	33492959	3675	3.01	3.19	2.63	3.4	2.73	2.24	1.44	2.06	1.49	1.48	1.82	1.4	1.17	1.15	0.74	2.41	2.37	1.96	1.41	2.18	2.17	1.91	1.84	1.84	1.32	1.37	0.99	0.63	0.81	0.83
Os01g0793200	33593744	33597339	3596	4.57	4.09	4.22	4.43	3.92	4.15	3.56	4.22	3.81	2.24	2.29	1.58	1.11	1.11	0.81	4.67	4.66	4.69	2.91	3.59	4.28	3.23	2.93	2.6	2.4	1.83	1.83	0.71	1.08	0.63
Os01g0793300	33601018	33605323	4306	2.49	4.09	3.43	2.6	3.22	4.14	6.63	7.55	6.3	5.83	3.18	5.63	2.35	3.41	4.26	4.38	4.24	2.74	3.03	5.96	6.86	13.18	8.94	9.48	7.3	8.16	7.91	6.43	11.26	9.63
Os01g0793600	33615614	33616258	645	1.69	6.1	6.96	5.22	2.94	6.04	17.2	14.14	10.51	16.11	10.6	17.42	9.51	5.48	8.58	9.53	3.72	5.23	9.7	11.1	15.79	11.29	20.42	18.58	25.16	16.77	11.26	8.3	16.81	14
Os01g0793800	33618550	33619174	625	0.58	0.48	0.25	0.4	1.6	2.01	2.74	2.42	3.58	8.05	4.22	6.36	6.13	7.42	5.27	0.77	0.51	0.35	0.58	0.68	3.85	4.21	5.9	5.13	5.79	7.4	5.97	5.66	12.71	8.41
Os01g0794100	33629559	33630287	729	2.74	6.18	5.38	4.85	5.84	7.1	8.83	7.27	15.35	18.39	18.71	17.61	20.92	22.74	27.75	2.72	5.65	6.03	5.89	5.59	7.04	11.77	11.73	10.19	17.55	16.96	22.64	46.33	35.07	38.08
Os01g0794900	33660222	33665168	4947	1.16	2.33	1.65	1.37	1.53	2.25	1.4	0.92	1.12	0.83	0.85	0.68	0.3	0.29	0.4	2.65	1.98	2.75	1.23	1.84	1.96	1.34	1.03	1.5	1.4	1.3	0.71	0.55	0.81	0.45
Os01g0795050	33670853	33674489	3637	3.27	2.42	1.54	2.34	2.16	2.17	2.17	1.53	1.07	0.74	0.85	0.75	0.27	0.69	0.42	2.68	2.02	2.5	1.63	1.77	1.57	1.45	0.93	1.22	0.36	0.71	0.68	0.1	0.58	0.34
Os01g0795600	33699128	33699682	555	0.1	0	0.06	0.73	0.73	1.77	3.6	3.93	7.78	4.65	4.2	10.89	6.61	4.21	7.29	0.63	0.8	0.22	2.25	2.47	2.52	3.3	6.97	5.47	11.29	11.39	10.63	10.13	10.46	22.64
Os01g0796000	33713552	33714121	570	6.61	20.1	13.81	19.89	22.83	14.4	10.35	8.71	9.87	7.4	3.77	6.15	5.21	3.75	5.35	15.48	8.78	10.1	3.86	11.73	4.56	9.59	7.05	7.46	4.11	4.58	3.19	1.97	2.26	1.54
Os01g0796500	33733124	33735548	2425	10.76	9.99	13.86	14.65	12.86	14.91	15.14	17.35	20.94	30.95	30.51	33.16	49.39	55.42	55.01	16.77	13.7	11.53	18.13	17.41	14.67	22.34	18.3	19.96	27.52	26.09	30.53	46.68	40.07	45.05
Os01g0796700	33740652	33745858	5207	6.45	7.11	6.51	8.23	8.12	8.31	9.83	9.35	10.44	11.54	9.79	9.8	12.98	10.72	12.23	6.85	6.39	6.81	8.31	7.43	8.33	8.56	9.33	9.08	9.88	9.86	9.76	10.93	10.08	10.17
Os01g0797600	33766984	33768044	1061	114.67	133.26	116.96	183.59	221.77	159.48	181.03	186.24	189.22	221.06	214.44	260.29	253.19	211.41	223.26	131.53	109.22	105.47	155.69	141.3	137.22	167.22	173.65	164.55	207.46	222.53	234.53	250.51	203.66	250.18
Os01g0797800	33778293	33779622	1330	3.03	3.64	4.34	1.69	2.14	2.22	1.43	0.95	2.31	1.37	1.1	1.38	0.38	1.14	1.58	3.57	3.79	3.24	2	1.57	2.12	1.64	1.81	1.32	1.24	0.83	0.99	0.75	1.09	0.7
Os01g0799000	33816659	33820971	4313	1.51	2.2	2.29	1.96	1.77	2.05	1.43	1.38	1.03	1.23	1.01	1.08	0.42	0.27	0.65	2.64	1.95	1.77	1.33	1.29	1.87	1.06	1.41	1.22	1.28	0.76	0.68	0.61	0.67	0.4
Os01g0801800	33960315	33961060	746	1.15	0.77	0.87	1.3	0.5	0.62	0.47	0.41	0.51	0.39	0.37	0.25	0.13	0.18	0.36	1.5	1.49	2.91	0.53	2.05	0.87	1.11	0.36	0.7	0.27	0.67	0.52	0.22	0.09	0.23
Os01g0805100	34135816	34137582	1767	6.72	3.94	2.99	2.21	2.01	3.39	1.85	3.77	3.03	2.29	2.8	2.14	2.21	2.04	1.28	4.1	4.34	4.71	3.23	3.87	3.43	3.38	3.28	3.53	1.73	2.27	2.01	0.89	1.14	0.98
Os01g0805300	34139768	34141211	1444	8.53	7.56	12.1	11.58	13	14.18	9.07	7.63	13.35	9.88	11.1	13.7	15.27	15.52	16.38	12.99	6.81	7.44	15.43	16.36	14.79	11.37	10.34	11.41	13.41	15.65	16.21	21.96	15.33	22.69
Os01g0805400	34141778	34145201	3424	0.75	1.66	0.93	1.26	2.44	1.99	4.02	4.04	2.45	3.97	3.4	5.6	9.53	13.66	7.45	0.91	1.08	1.75	2.48	3.71	4.31	3.57	4.53	4.61	8.16	8.13	9.7	12.55	15.74	20.77
Os01g0807800	34293077	34295574	2498	1.74	2.11	2.47	1.5	2.94	2.45	2.29	1.34	2.77	1.93	1.26	1.41	0.88	1.32	0.7	2.96	2.35	2.41	1.55	1.28	1.25	1.28	2.14	1.35	0.71	1.33	1.01	0.61	1.06	0.86
Os01g0810100	34412916	34416988	4073	3.23	2.5	1.9	4.24	4.24	4.72	5.45	5.38	5.28	5.84	5.81	6.43	9.11	9.59	7.86	2.9	4.12	3.52	4.6	3.72	3.97	5.92	5.36	5.73	6.7	6.6	7.68	8.81	8.06	7.09
Os01g0810300	34421011	34423534	2524	13.46	25.28	34.16	35.4	36.84	32.77	55.15	46.64	64.68	79.3	90.76	111.07	95.13	78.95	121.02	18.88	21.47	26.45	41.36	26.9	30.44	48.16	42.95	47.64	99.64	90.52	109.35	138.29	97.63	124.58
Os01g0811400	34485352	34489832	4481	10.01	5.31	5.74	4.91	4.39	4.5	4.15	5.28	4.03	3.2	3.19	2.36	2.55	2.21	1.53	3.54	5.85	4.96	4.46	4.86	4.56	3.96	4.28	3.76	2.78	2.79	2.62	1.52	2.06	1.19
Os01g0812200	34531774	34533771	1998	38.59	38.95	41.18	53.7	49.72	47.33	89.97	116.91	92.03	190.48	182.05	181.25	184.63	198.56	157.21	31.7	35.46	39.05	47.94	43.31	43.47	147.59	110.14	137.24	188.21	200.12	194.72	214.03	179.79	210.87
Os01g0812800	34550416	34552611	2196	2.89	5.66	5.58	7.45	6.67	5.19	5.73	3.84	5.16	6.34	3.01	5.4	3.07	2.09	3.2	5.21	7.12	7.87	5.29	4.94	5.5	4.51	4.3	3.41	4.04	4.56	4.81	1.83	2.05	1.54
Os01g0813000	34560768	34564315	3548	1	1.02	1.3	0.57	0.74	0.89	0.34	0.41	0.4	0.62	0.36	0.4	0.05	0.28	0.27	0.59	1.37	1.36	1.03	0.57	0.58	0.37	0.46	0.25	0.16	0.38	0.37	0.31	0.2	0.26
Os01g0814000	34620233	34623904	3672	2.95	4.05	3.13	4.31	4.87	4.83	4.12	5.62	6.28	4.81	5.95	5.57	5.84	6.49	7.76	3.56	4.33	3.3	3.77	3.73	5.08	5.48	6.16	4.16	5.67	4.53	6.54	6.82	6.88	5.71
Os01g0814200	34629568	34635205	5638	1.03	0.72	0.73	0.74	0.51	0.64	0.55	0.84	0.38	1.19	0.75	0.94	2.05	1.63	3.89	0.47	0.98	0.8	0.57	0.73	0.51	0.56	0.62	0.64	1.6	0.85	1.63	2.1	2.85	3.14
Os01g0814300	34636155	34639624	3470	0.61	0.27	0.16	0.35	0.28	0.11	0.5	0.75	0.12	0.19	0.26	0.25	0.15	0.17	0.04	0.45	0.4	0.39	0.12	0.51	0.2	0.57	0.36	0.39	0.2	0.23	0.18	0.09	0.04	0.08
Os01g0814400	34639786	34642794	3009	28.83	24.63	26.36	29.23	32.64	31.63	40.85	41.23	43.82	61.08	58.36	57.26	80.17	88.25	93.57	21.04	26.74	23.81	26.87	27.56	27.67	38.72	41.85	39.69	52.39	49.59	52.26	74.47	79.83	86.15
Os01g0814700	34643311	34646270	2960	9.9	9.59	10.48	11.49	10.29	10.29	13.89	14.95	11.96	15.3	16.83	17.14	21.78	22.77	22.91	10.51	10.15	10.43	12.62	12.86	13.63	10.87	14.23	15.73	17.47	15.85	16.22	16.89	19.43	22.69
Os01g0814800	34647146	34650771	3626	8.85	2.44	0.9	4.44	2.86	4.32	7.47	9.14	6.52	9.83	9.52	7.68	18.69	17.09	9.18	0.55	3.12	1.13	3.2	2.98	2.72	11.55	6.62	7.92	9.66	11.89	7.52	9.88	9.73	7.19
Os01g0815400	34674484	34676184	1701	138.14	156.76	207.52	201.8	177.25	183.49	118.28	96.33	164.94	75.92	76.07	83.79	51.42	42.51	55.05	272.89	211.27	213.09	207.74	235.57	258.58	115.1	153.28	130.37	119.8	118.96	150.64	69.88	68.06	76.41
Os01g0816100	34692912	34694391	1480	1.25	3.77	1.25	4.37	8.05	4.8	22.79	18.06	19.8	39.86	36.83	38.1	44.51	29.71	37.5	1.75	1.93	2.87	3.74	3.38	5.5	18.14	19.72	15.26	26.89	29.67	22.56	27.17	34.16	30.35
Os01g0817000	34769362	34772195	2834	8.85	12.48	15.57	17.93	24.09	24.58	22.77	17.77	20.26	24.26	17.68	24.66	19.01	15.92	18.25	21.97	11.21	10.74	20.38	25.91	19.36	11.74	19.26	22.04	24.86	22.59	30.86	30.3	21.69	26.35
Os01g0818100	34842150	34843713	1564	3.39	2.57	2.51	2.87	3.74	3.17	6.9	6.19	6.72	5.46	5.97	5	4.71	4.61	5.47	3.64	3.34	1.5	4.2	3.07	4.76	4.14	5.1	5.5	8.13	5.49	7.54	5.97	7.96	7.49
Os01g0818600	34868412	34872484	4073	7.48	12.12	13.12	12.86	10.23	14.43	7.95	7.11	11.1	11.62	11.49	12.34	13.8	20.05	18.11	7.73	12.49	11.04	11.97	8.96	13.14	8.06	9.17	8.02	12.17	13.11	14.18	16.51	14.38	16.99
Os01g0818700	34873061	34880637	7577	15.87	26.13	26.86	27.96	23.86	24.93	19.95	20.92	30.96	32.53	30.39	37.18	34.67	55.7	46.69	16.59	27.94	21.26	23.02	21.5	28.11	22.49	23.08	17.23	36.23	32.33	37.4	42.06	36.65	48.93
Os01g0819100	34899988	34901713	1726	26.59	2.52	1.64	3.09	0.68	1.78	2.42	7.42	0.37	1.47	2.22	0.3	6.41	4.51	0.18	0.72	6.46	3.3	2.98	4.31	1.18	5.78	2.18	2.83	2.09	1.6	0.42	0.4	0.71	0.46
Os01g0819300	34911566	34913753	2188	7.48	9.8	9.43	8.25	7.4	7.82	7.23	5.38	5.89	5.81	4.88	6.22	3.4	2	3.6	9.5	8.41	8.23	5.63	6	4.56	5.65	5.96	5.69	4.98	6.06	4.88	1.28	1.63	3.03
Os01g0819400	34917652	34919637	1986	0.08	0.13	0.53	1.24	0.89	2.69	0.4	0.64	1.36	0.74	0.73	1.73	0.77	1.03	1.24	0.5	0.09	0.13	0.7	0.55	0.83	0.25	0.26	0.54	1.66	0.54	0.83	1.64	1.83	0.62
Os01g0821300	35032858	35033657	800	0.07	0.42	0.39	1.17	1.96	2.91	1.55	1.74	1.32	2.12	1.36	5.13	0.92	2.75	2.49	0.84	1.11	0.93	0.98	0.82	1.42	1.56	3.26	2.09	1.21	1.89	3.16	5.14	5.6	5.77
Os01g0822800	35121625	35122986	1362	1.63	4.3	4.44	7.73	10.69	10.68	7.7	6.13	10.68	14.16	13.8	13.63	21.72	15.67	20.41	7.94	4.11	4.45	8.17	10.94	9.8	7.98	8.58	11.46	16.27	14.8	20.21	21.75	18.93	20.35
Os01g0823150	35145898	35146832	935	0.87	0.63	0.38	0.65	0.22	0.96	0.17	0.16	0.11	0.4	0.16	0.05	0.17	0.11	0	0.95	0.61	0.76	0.91	0.23	0.34	0.12	0.21	0.18	0.06	0.22	0	0	0	0
Os01g0823600	35175501	35176458	958	226.41	280.19	335.83	276.6	387.62	322.73	224.11	200.79	329.54	88.78	85.58	107.05	28.5	19.43	44.6	538.42	303.57	324.18	322.19	357.55	310.72	230.6	283.72	247.13	125.84	90.5	147.97	60.71	50.28	53.06
Os01g0824700	35238064	35240841	2778	0.98	3.58	0.82	0.71	0.6	0.93	0.98	0.58	0.46	0.67	0.27	6.83	1.97	1.5	1.5	0.99	1.09	0.99	0.72	0.46	0.57	0.44	0.46	0.53	0.61	0.2	0.62	0.13	0.28	0.25
Os01g0825500	35303468	35305739	2272	55.22	56.54	64.18	45.57	38.48	36.76	20.97	16.15	22.36	8.6	9.79	11.32	3.42	5.98	4.84	88.08	50.47	55.15	42.09	45.07	49.2	24.02	28.02	28.18	16.99	17.48	19.97	11.08	10.73	10.39
Os01g0827200	35396166	35400138	3973	10.23	11.51	13.2	7.52	8.44	9.53	7.54	7.42	7.06	6.81	5.67	5.02	3.09	3.13	4.37	15.86	11.13	11.21	8.85	8.83	10.09	8.24	8.48	8.48	6.61	6.01	6.56	2.82	3.87	4.09
Os01g0827500	35409292	35411679	2388	33.18	23.61	25.05	23.81	24.67	22.38	17.31	23.18	18.02	10.51	12.4	10.02	13.4	14.23	8.18	28.78	28.29	29.89	24.75	27.57	25.23	23.95	21.98	21.46	15.67	14.89	12.76	6.98	10.11	10.11
Os01g0827600	35412930	35417464	4535	9.12	13.21	11.1	8.27	7.47	8.17	3.64	4.38	4.33	3.33	2.49	2.66	1.65	1.67	1.05	7.21	13.03	10.47	5.92	6.08	7.28	4.23	4.64	4.53	1.88	1.96	1.46	1.32	1.37	1.34
Os01g0828900	35473695	35474333	639	4.08	3.5	3	1.08	0.78	2.16	1.64	1.23	1.55	0.87	1.28	0.49	0.2	0.36	0.14	1.35	2.38	1.5	1.23	0.2	1.07	0.38	0.66	0.22	0.47	0.2	0.3	0.15	0.27	0.21
Os01g0829900	35501996	35505052	3057	0.02	0.06	0.17	0.43	0.37	0.18	0.13	0.24	0.11	0.27	0.13	0.19	0.14	0.24	0.24	0.29	0.04	0.02	0.3	0.4	0.54	0.36	0.25	0.24	0.43	0.51	0.17	0.45	0.87	0.74
Os01g0830900	35547688	35548473	786	0.53	0.65	1.1	0.24	0.2	0.55	0.16	0.08	0.16	0	0	0	0	0	0.08	1.22	1.49	0.39	0.33	0.54	0.21	0	0.08	0	0	0.04	0.08	0.12	0	0
Os01g0833500	35688062	35691424	3363	6.07	0.91	0.62	1.16	1.52	0.89	3.04	4.69	2.71	2.46	3.58	4.09	9.48	7.93	2.38	0.43	1.16	0.42	0.54	1.67	0.83	4.07	3.43	2.87	3.84	4	3.57	3.38	4.32	3.19
Os01g0835083	35784866	35793475	8610	0.76	0.59	0.53	0.45	0.56	0.59	0.64	0.69	0.59	0.39	0.14	0.15	0.31	0.26	0.17	0.81	1.34	1.29	1.06	0.36	0.47	0.44	0.93	0.39	0.45	0.28	0.44	0.24	0.33	0.28
Os01g0835700	35827222	35828772	1551	6.18	7.78	7.11	5.47	7.53	9.35	6.63	6.91	8.33	7.22	10.2	8.27	12.57	12.55	15.24	7.22	8.8	6.72	8.18	7.94	7.15	5.53	6.1	7.04	6.71	8.24	7.21	13.35	12.95	14.36
Os01g0837100	35887937	35891365	3429	0.02	0.02	0	0	0.03	0.1	0.31	0.07	0.05	0.34	0.29	0.2	0.75	0.08	0.22	0	0.03	0.02	0.08	0	0.03	0.06	0.22	0.11	0.3	0.41	0.29	0.65	0.3	1
Os01g0838350	35958635	35959019	385	8.5	4	4.65	7.16	4.39	5.49	14.99	18.95	13.45	20.12	28.41	29.44	33.74	28.7	18.98	6.64	6.66	3.86	7.07	4.4	4.47	25.98	24.54	12.95	19.05	18.14	14.74	16.61	11.64	17.24
Os01g0838400	35960751	35962389	1639	4.5	3.47	4.67	2.6	2.63	2.47	1.64	1.44	2.69	0.96	0.57	0.94	0.33	0.8	0.66	3.92	4.75	4.08	2.5	2.84	3.01	1.67	1.43	1.64	0.76	0.73	1.4	0.78	0.5	0.74
Os01g0838600	35965949	35966946	998	0.25	0.51	0.53	1	0.19	0.49	0.79	0.33	0.48	0.62	0.79	0.56	0.45	1.22	1.6	0.32	0.29	0.65	0.79	0.75	2.51	0.76	0.75	0.87	0.64	0.91	0.94	0.93	0.99	2.09
Os01g0838800	35981651	35984194	2544	7.02	7.71	7.09	9.23	8.32	7.34	6.62	6.74	5.6	4.8	4.4	4.06	2.76	2.73	2.26	8.18	8.79	8.07	6.58	7.24	7.83	4.97	5.9	5.54	4.62	3.41	4.56	1.86	2.25	2.42
Os01g0838900	35984258	35987592	3335	4.73	2.98	2.95	3.26	3.37	2.62	2.92	2.16	2.29	1.78	1.61	2.06	1.2	1.54	1.24	2.69	2.44	3.07	2.53	2.86	3.06	2.79	2.7	2.62	2.14	2.25	1.56	1.07	0.89	0.83
Os01g0839100	36001242	36002101	860	0.39	0.21	0.04	0.11	0	0.25	0.26	0.25	0.22	0.91	0.32	0.22	0.93	0.8	1.19	0.19	0.18	0.04	0.04	0.23	0.11	0.48	0.7	0.53	0.27	0.22	0.26	0.64	0.71	0.51
Os01g0840200	36044182	36046520	2339	41.14	36.96	46.03	59.81	67.68	56.67	100.6	92.12	111.53	110.26	133.86	127.37	151.36	137.86	155.42	57.89	51.61	48.98	71.69	67.13	75.61	82.42	98.32	87.49	124.44	124.04	135.87	188.41	182.17	179.2
Os01g0841000	36094898	36096559	1662	8.54	8.41	8.88	7.46	7.49	5.96	4.47	4.2	4.95	2.68	2.98	3.59	1.83	1.74	2.12	7.4	9.49	9.42	6.44	4.97	6.76	4	3.91	3.96	3.2	3.66	2.22	1.64	1.95	1.5
Os01g0841100	36102687	36104273	1587	10.76	3.2	2.02	2.68	2.42	3.47	8.03	10.34	6.63	6.51	6.99	6.57	8.89	10.4	5.8	2.14	3.63	2.54	4.09	5.79	3.5	8.68	7.39	8.15	5.61	6.07	4.37	4.62	5.18	5.41
Os01g0841500	36122786	36128441	5656	16.01	13.92	14.16	14.19	15.58	14.52	17.16	16.75	17.61	17.8	19.35	15.71	24.06	22.14	24.56	14.11	17.14	14.52	14.56	15.72	15.71	16.66	18.19	16.94	17.59	17.21	16.99	23.32	24.53	25.35
Os01g0842200	36158308	36161507	3200	53.34	72.74	64.85	80.51	89.91	71.21	78.13	78.02	84.14	103.64	108.4	110.47	154.63	139.67	163.66	118.75	67.37	86.29	80.48	88.95	82.15	95.22	106.03	92.88	124.08	111.81	128.83	185.84	187.27	198.89
Os01g0843432	36230259	36231480	1222	0.3	0.12	0.21	0.29	0.04	0.41	0.85	0.08	0.52	1.01	1.34	0.8	2.4	3.4	2.11	0.04	0.04	0.08	0.13	0.57	0.57	0.23	0.69	0.8	1.85	1.69	0.92	1.17	2.42	2.49
Os01g0843500	36230953	36231939	987	7.08	5.36	7.26	6.76	5.93	9.87	13.01	10.46	5.67	9.34	7.64	7.96	13.52	11.7	9.27	4.37	2.98	2.79	4.52	6.87	7.51	4.07	5.53	5.62	7.57	6.95	7.46	5.28	7.19	9.39
Os01g0844700	36274026	36274733	708	0.43	0.43	0.04	0.58	0.97	0.87	1.57	0.9	1.49	1.99	1.88	1.77	0.9	1.07	1.15	0.05	0	0.17	0.56	0.51	1.1	1.32	0.55	1.43	2.08	1.02	1.74	0.86	0.67	2.05
Os01g0846500	36359709	36365448	5740	2.95	1.53	1.38	2.31	2.78	2.78	5.68	5.85	7	6.28	6.17	5.63	5.43	7.03	6.47	0.76	1.92	1.24	1.7	1.44	2.18	2.59	2.8	2.92	4.61	3.5	5.51	5.57	4.49	7.2
Os01g0847100	36392080	36392685	606	0.5	1.05	0.76	0.83	0.98	0.81	1.15	1.65	1.27	2.48	1.6	3.2	1.53	1.47	2.34	1.06	0.68	0.36	0.97	0.16	0.54	3.37	2.28	1.32	4.53	3.22	4.39	2.81	2.46	4.34
Os01g0847700	36410714	36414587	3874	86.79	174.91	160.2	148.38	160.57	135.16	145.61	113.37	108.5	90.04	80.62	80.67	35.93	27.65	44.75	249.79	167.13	192.46	132.39	166.02	197.15	102.05	121.94	107.25	98.08	83.61	89.6	46.22	58.24	60.96
Os01g0847800	36418161	36420029	1869	4.8	13.51	9.24	8.5	7.81	6.78	13.92	10.93	10.65	12.36	10.38	10.11	4.59	2.56	5.35	13.6	10.27	10.73	5.49	5.76	10.3	8.98	11.26	9.03	9.11	8.76	6.63	2.77	4.41	4.41
Os01g0847900	36420027	36422866	2840	14.39	9.82	10.3	7.57	7.28	8.01	5.14	6.76	6.24	4.11	5.14	4.38	1.98	3.02	3.11	9.19	11.07	9.94	7.01	8.29	7.75	6.4	5.47	6.61	3.72	4.25	4.39	2.72	2.97	3.02
Os01g0848400	36445456	36449951	4496	19.73	11.31	12.28	13.38	10.79	18.69	28.37	33.71	26.15	28.79	32.05	31.72	38.89	41.24	28.13	4.94	12.69	10.47	16.25	11.06	13.03	26.51	19.5	22.62	23.44	27.82	24.32	38.93	30.21	25.22
Os01g0848550	36466416	36467358	943	0.24	0.13	0.1	0.37	1	0.55	1.55	1.06	0.44	0.87	1.74	0.7	1.35	0.63	1.31	0.27	0.13	0.2	0.42	0.97	0.86	1.17	0.95	0.92	0.78	0.67	0.79	1.3	1.37	0.86
Os01g0848766	36466723	36470258	3536	0.13	0.06	0.06	0.09	0.03	0.17	0.46	0.88	0.23	0.89	0.88	0.66	0.99	0.36	0.61	0.03	0.09	0.06	0.21	0.33	0.18	0.44	0.82	0.48	0.64	0.43	0.56	0.7	0.31	0.74
Os01g0848900	36480510	36483990	3481	6.16	16.22	8.8	7.42	7.76	6.34	4.82	4.14	6	4.64	4.07	6.79	3.94	3.45	4.17	28.98	15.5	18.65	8.84	11.66	20.13	13.6	13.59	14.27	10.09	11.35	8.59	6.45	7.39	6.11
Os01g0850050	36531401	36532340	940	2.68	0.9	0.85	0.87	1.8	2.64	1.11	1.87	2.21	1.91	1.1	1.37	1.7	2.27	3.21	1.02	1.62	1.32	3.35	2.29	2.35	0.99	2.11	2.11	1.82	1.64	1.76	2.77	2.71	2.11
Os01g0850100	36540164	36545196	5033	13.27	24.77	14.3	22.44	29.57	20.78	33.4	27.6	25.92	38.52	32.4	39.05	38.16	38.64	44.72	23.25	18.8	17.43	14.25	19.94	20.5	25.32	33.2	28.83	29.98	27.6	25.73	36.55	39.23	37.15
Os01g0850200	36597719	36600524	2806	6.5	7.36	8.62	9.19	11.28	11.92	13.44	13.14	16.96	30.37	25.3	24.24	40.93	34.53	44.84	9.95	8.25	7.68	13.63	13.74	16.14	13.61	16.39	16.25	29.19	24.76	29.4	40.35	38.86	40.27
Os01g0851000	36640971	36647111	6141	3.42	1.9	2.33	4.54	3.26	4.45	7.04	8.36	6.64	9.34	6.8	7.18	17.15	16.48	20.79	2.17	3.11	2.62	4.15	5.32	5.19	8.97	9.36	9.44	12.54	12.38	12.67	21.33	22.32	26.45
Os01g0851300	36652530	36654649	2120	3.15	0.91	0.86	2.72	1.4	3.18	4.44	3.95	3.98	2.37	2.12	1.97	1.5	3.1	1.2	0.5	0.46	1.27	2.3	3.66	3.41	2.67	3.44	3.03	1.9	2.24	1.33	1.82	2.34	1.71
Os01g0852200	36687545	36695629	8085	4.14	3.43	3.49	2.56	2.79	2.63	2.29	2.84	2.2	1.92	1.7	1.52	1.22	1.65	0.93	2.83	4.15	3.64	2.65	2.25	2.38	3.02	2.65	2.66	1.98	1.95	1.79	0.79	1.12	1.15
Os01g0853000	36736127	36737198	1072	10.93	17.46	18.2	25.02	25.9	23.98	17.08	15.69	21.89	27.39	28.21	22.19	35.27	22.22	39.6	20	16.48	17.82	24.49	25.75	21.67	18.7	20.72	18.46	29.57	22.58	28.75	37.35	34.29	33.35
Os01g0853600	36756897	36762917	6021	4.46	2.25	2.43	1.98	1.87	1.73	1.6	2.25	1.39	0.88	0.84	0.99	0.72	0.46	0.79	2.26	2.34	2.29	1.64	2.02	2.01	1.69	1.53	1.89	0.9	1.24	0.98	0.52	0.64	0.46
Os01g0853700	36763677	36765294	1618	24.27	20.71	22.72	18.29	14.46	15.27	8.4	8.12	6.58	6.01	5.67	5.21	3.19	3.18	2.73	22.99	25.46	20.72	14.72	16.48	17.81	8.71	8.11	9.31	7.45	6.22	6.63	3.55	5.83	4.73
Os01g0855200	36894607	36897206	2600	65.8	92.3	102.4	75.23	83.37	93.8	78.84	73.11	101.38	47.31	42	49.79	26.85	26.22	30.66	134.7	115.55	106.61	83.7	100.39	112.53	83.4	95.83	84.09	65.2	64.24	72.25	32.34	40.18	43.99
Os01g0855700	36943000	36945124	2125	0.22	0.01	0	0.16	0.22	0.25	0.12	0.46	0.17	0.34	0.21	0.37	0.26	0.12	0.48	0.15	0.07	0.06	0.23	0.43	0.37	0.42	0.41	0.28	0.6	0.67	0.6	0.7	0.62	0.54
Os01g0855900	36951126	36951761	636	13.47	14.83	10.29	15.56	13.48	8.33	13.07	10.61	7.04	6.17	8.81	5.07	5.07	7.24	3.37	16.59	20.31	18.4	11.71	13.38	14.51	9.03	10.89	8.61	7.58	7.57	8.62	2.88	5.23	4.87
Os01g0857000	37023812	37031493	7682	10.98	12.43	13.15	15.24	14.04	16.11	16.61	17.23	20.15	18.05	18.68	18.69	22.03	24.13	24.4	13.55	13.98	13.56	17.84	16.37	18.37	16.49	21.42	18.87	21.75	22.7	21.93	35.04	27.48	32.23
Os01g0857900	37076493	37079538	3046	18.04	14.49	17.2	14.27	14.43	14.13	12.23	11.64	9.83	9.39	8.78	7.45	6.43	4.86	6.01	14.57	16.77	15.02	14.48	13.32	14.39	7.48	11.47	10.4	7.38	7.61	7.91	5.38	4.62	5.73
Os01g0859200	37154448	37157448	3001	5.8	5.24	6.34	3.98	4.81	4.47	3.92	3.63	3.91	2.57	2.87	2.72	1.34	1.76	1.98	5.66	5.43	6.47	4.37	3.96	4.94	2.79	3.84	3.3	2.57	2.56	2.79	1.61	1.9	1.16
Os01g0859400	37177457	37184746	7290	4.25	3.98	3.8	4.95	4.47	4.26	3.41	3.37	3.44	2.16	2.44	1.7	1.46	1.68	1.81	4.29	4.73	3.65	3.81	4.61	4.92	3.2	3.31	3.12	2.31	1.94	1.63	1.13	1.44	1.26
Os01g0860450	37238917	37242334	3418	0.88	1.41	1.18	1.25	0.82	1.02	0.54	0.77	1.09	1.87	2.2	1.94	8.04	5.59	8.65	2.15	1.35	1.31	0.5	0.87	0.96	0.97	1.05	1.11	3.46	2.72	2.57	12.35	14.65	17.26
Os01g0860800	37269811	37274701	4891	15.3	26.01	11.34	19.42	16.86	18.15	41.11	30.23	33.52	48.17	32.33	35.67	27.97	26.27	37.7	13.31	23.06	20.47	12.4	14.22	13.64	43.37	44.88	44.93	37.42	31.26	31.36	33.71	49.95	45.37
Os01g0861000	37279687	37280386	700	4.12	4.79	3.48	2.95	2.77	5.16	3.17	3.03	3.06	2.9	1.69	2.59	1.82	2.58	1.86	5.89	5.65	4.78	3.94	4.52	5.39	4.65	4.93	4.43	2.3	3.19	1.99	0.96	1.84	1.2
Os01g0861700	37303624	37307696	4073	8.35	1.93	1.87	1.87	0.92	2.38	2.94	6.64	1.36	5.3	5.34	2.74	13.15	13.44	3.83	0.79	2.93	1.14	1.77	2.86	2.13	9.3	3.83	7	4.69	3.92	2.07	4.19	4.73	3.53
Os01g0862400	37321659	37323263	1605	0.56	0.68	0.7	0.71	0.93	1.26	1.98	1.7	1.89	4.56	2.81	3.49	4.35	3.33	4.68	0.9	1.04	0.29	1.15	1.27	1.11	2.51	2.99	1.85	5.01	3.21	4.09	3.13	6	3.62
Os01g0862500	37321895	37323497	1603	0.25	0.21	0.13	0.2	0.11	0.17	0.82	0.42	0.47	0.18	0.61	0.65	0.6	0.89	0.74	0.16	0.09	0.28	0.02	0.11	0.18	0.58	0.88	0.78	0.47	0.66	1.01	0.69	0.85	0.59
Os01g0862600	37323898	37324874	977	2.13	2.66	2.05	2.56	2.18	1.66	6.62	6.1	9.59	9.57	9.15	8.04	7.81	10.54	10.48	2.09	2.24	2.22	1.48	2.9	2.83	8.61	9.98	8.46	7.1	7.37	7.9	7.2	8.44	7.1
Os01g0863300	37358205	37359556	1352	3.56	9.98	5.83	10.09	20.01	13.15	26.5	21.6	22.54	37.72	27.8	40.67	42.23	33.79	31.79	11.52	6.41	7.39	12.26	16.7	22.37	24.06	36.01	40.54	57.6	71.17	64.78	69.16	76.49	73.11
Os01g0864200	37403082	37403883	802	2.83	8.48	9.05	15.54	18.84	16.35	19.81	15.28	22.41	19.73	15.45	21.43	13.57	12.47	12.73	10.72	6.4	7.99	8.75	15.08	11.91	18.42	27.6	20.96	20.68	15.57	18.52	12.9	21.42	16.55
Os01g0865700	37464074	37465567	1494	0.2	0.57	0.56	0.65	0.73	1.29	0.81	1.05	0.6	0.46	0.28	0.61	0.75	1.45	0.89	0.41	0.23	0.44	0.35	0.46	0.44	0.46	1.32	0.49	0.78	0.78	0.76	0.71	0.68	1.33
Os01g0866000	37505155	37506089	935	0.74	0.13	0.3	0.33	0.13	1.97	4.24	5.05	3.86	2.24	2.37	2.81	0.58	1.3	0.58	0.14	0.3	0.23	0.74	1.12	1.15	2.33	3.34	3.13	1.97	2.32	1.73	0.89	1.27	0.43
Os01g0866133	37510909	37512831	1923	0.82	1.03	0.73	1.15	0.44	0.88	0.28	0.37	0.5	0.11	0.13	0.03	0.08	0.23	0.03	0.67	0.83	0.92	0.54	0.51	0.57	0.27	0.47	0.18	0.35	0.25	0.28	0	0.12	0.09
Os01g0866700	37527433	37529093	1661	24.42	20.35	20.18	20.58	17.95	21.16	14.65	17.31	17.72	15.44	11.9	14.24	10.2	9.93	9.06	24.93	23.34	23.87	17.71	20.79	20.32	13.58	16.62	15.05	13.03	11.29	13.19	5.77	8.68	7.24
Os01g0867900	37584884	37588115	3232	27.87	27.75	23.88	26.44	25.17	26.05	24.18	26.12	24.52	39.04	31.36	30.96	46.35	45.26	53.95	22.68	28.02	26.06	22.75	21.95	19.86	27.34	25.26	28.85	32.59	31.85	33.66	43.37	52.45	53
Os01g0868000	37590034	37592446	2413	3.31	7.5	4.65	7.83	6.96	5.31	15.71	12.81	10.29	28.76	23.27	27.81	39.1	33.51	32.74	11.87	4.02	6.01	4.1	7.69	7.42	15.24	17.81	17.63	28.93	28.81	29.54	26.54	47.39	53.69
Os01g0870201	37722462	37726352	3891	5.78	8.76	7.57	7.03	7.27	6.07	4.65	5.62	6.45	2.96	3.33	4.55	1.24	0.79	2.32	7.18	10.59	6.92	6.27	6.13	7.52	3.49	6.39	4.75	6.41	4.69	3.45	1.29	2.64	2.05
Os01g0870500	37745526	37748575	3050	1.77	2.48	3.13	1.51	1.08	1.13	0.46	0.56	0.62	0.18	0.15	0.41	0.13	0.18	0.39	2.49	1.91	2.42	1.74	1.57	1.88	0.29	0.49	0.52	0.22	0.43	0.48	0.26	0.31	0.26
Os01g0871800	37804021	37807126	3106	0.04	0.04	0	0.02	0.1	0.04	0.33	0.32	0.29	1.03	1.64	1.15	1.81	2.15	2.21	0.11	0.15	0.05	0.25	0.09	0.1	0.62	0.3	0.45	1.85	1.33	1.62	2.28	1.65	1.69
Os01g0871900	37810770	37812129	1360	0	0.05	0.12	0	0.09	0.02	0	0	0	0.17	0.09	0.07	0.38	0.44	0.54	0.02	0	0	0.12	0.05	0.12	0.21	0.2	0.16	0.23	0.31	0.17	0.84	0.61	0.33
Os01g0872100	37821284	37826818	5535	0.7	0.93	1.26	1.7	1.37	1.66	3.78	3.52	4.15	8.66	6.9	7.63	16.87	16.22	17.12	1.58	1.66	1.24	2.44	2.17	3.05	5.92	6.16	4.32	10	11.06	12.49	19.36	14.64	21.48
Os01g0872400	37830130	37832381	2252	2.67	1.68	1.29	1.77	1.68	1.52	1.25	1.25	1.21	0.96	0.89	0.53	0.33	0.5	0.44	2.07	1.8	2.34	1.81	1.33	1.83	1.46	1.04	1.24	0.86	1.03	0.78	0.44	0.35	0.6
Os01g0872500	37834199	37836889	2691	3.98	3.17	2.7	3.3	2.37	3	3.42	3.38	3.27	4.09	4.47	3.39	9.04	7.95	7.1	2.3	3.31	3.24	2.83	3.15	3.07	4.89	3.97	3.77	4.71	4.31	4.44	5.59	6.28	5.5
Os01g0872566	37837235	37840175	2941	0	0.17	0	0.02	0.04	0.07	0.04	0.13	0.04	0.38	0.06	0.29	1.01	0.46	2.6	0	0.04	0	0.06	0.1	0.04	0.08	0.18	0.11	0.53	0.88	0.51	2.34	2.2	1.48
Os01g0872700	37844994	37852790	7797	21.77	25.9	25.39	32.33	31.86	29.51	29.09	30	31.83	35.62	37.02	36.25	52.98	58.61	53.56	31.49	25.23	26.45	28.96	31.25	32.83	33.09	33.66	30.38	38.51	38.08	40.75	59.48	53.71	56.67
Os01g0873800	37890722	37897447	6726	8.06	6.9	7.76	6.7	6.58	6.82	7.97	8.85	8.63	9.8	8.63	8.33	9.56	9.94	12.27	6.19	8.12	7.02	7.34	5.38	6.71	6.38	6.02	6.08	7.96	7.78	8.6	9.99	10.74	9.34
Os01g0873900	37899282	37903267	3986	20.48	19.35	19.22	18.82	20.76	17.84	21.86	21.63	23.07	27.73	28.57	22.57	30.79	28.9	23.5	17.6	20.1	17.99	17.41	18.07	15.86	22.37	23.11	24.18	26.39	26.09	24.11	28.57	27	24.05
Os01g0874300	37932258	37933372	1115	11.03	9.42	13.69	15.31	20.23	21.41	27.79	22.94	25.72	21.99	20.07	27.67	12.91	9.04	11.28	7.24	7.72	7.07	15.4	15.5	17.87	15.68	24.27	26.06	32.65	38.96	29.16	19.79	16.92	20.74
Os01g0874900	37962564	37966769	4206	33.84	35.21	38.01	45.94	49.12	45.29	32.51	33.7	47.46	37.79	38.4	49.78	58.88	68.5	61.01	49.34	40.38	46.33	51.86	49.41	56.26	47.09	57.42	47.88	49.6	54.8	58.53	79.44	79.84	85.31
Os01g0876400	38026660	38030181	3522	8.05	11.06	6.59	10.52	10.87	10.1	9.54	9.62	8.4	14.55	12.15	10.96	17.98	15.98	18.49	12.13	9.98	10.47	7.64	11.46	8.8	11.86	10.71	12.68	12.28	10.15	11.27	14.98	17.83	16.11
Os01g0876500	38031463	38035706	4244	8.04	6.05	4.82	6.19	6.44	6	4.97	5.08	4.29	3.62	3.6	3.74	2.13	1.99	1.81	6.96	8.86	7.39	5.04	7.72	8.2	4.65	4.38	4.97	4.08	4.03	3.72	1.54	2.28	1.68
Os01g0877500	38081675	38084956	3282	6.23	4.22	4.54	3.8	3.74	2.73	3.27	3.84	3.12	2.72	3.24	2.44	2.46	2.71	1.29	3.52	4.78	7.36	3.89	3.53	4.5	3.68	3.08	2.67	3.57	2.54	2.03	1.67	1.75	1.47
Os01g0877600	38082295	38088758	6464	33.53	36.19	31.36	25.48	26.31	27.24	14.18	14.7	13	9.41	8.37	9.68	9.51	9.2	8.73	36.13	30.29	28.07	22.12	23.61	19.78	11.73	13.86	14.24	10.51	10.85	10.81	10.78	9.61	12.05
Os01g0878101	38106515	38107556	1042	1.68	0.58	0.18	0.42	0.36	0.41	0.67	1.05	0.43	0.85	0.76	0.9	0.92	0.98	0.87	0.28	0.64	0.53	1.1	0.69	1.22	0.93	0.92	0.97	1	1.15	0.5	1.11	0.72	1.55
Os01g0879000	38147023	38147798	776	5.68	3.15	2.71	3.59	4.39	4.3	5.19	5.85	3.46	5.86	5.39	6.66	11.39	8.31	5.64	3.42	4.28	3.19	5.03	5.46	5.19	7.49	6.42	6.07	8.07	4.62	6.56	6.79	7.83	4.82
Os01g0879100	38147082	38148018	937	0.03	0.03	0.07	0	0.03	0.52	0.2	0.26	0.1	0.59	0.13	0.57	0.2	0.35	0.71	0.03	0.2	0.17	0.14	0.07	0.1	0.3	0.1	0.15	0.39	0.17	0.35	1.13	0.69	0.79
Os01g0879500	38157319	38159782	2464	1.18	2.02	1.05	1.68	1.7	1.59	1.08	1.4	1.95	1.49	1	1.07	1.16	0.76	1.25	1.48	2.08	1.73	1.72	1.37	1.54	1.24	1.85	1.09	1.43	1.03	0.79	0.65	0.61	0.39
Os01g0880200	38197022	38202612	5591	17.1	14.24	9.9	13.49	12.87	13.94	15.25	15.98	9.26	23.7	15.43	16.12	19.09	22.85	14.56	5.88	16.35	12.11	12.91	7.88	5.74	18.94	10.95	17.95	12.02	17.28	13.34	17.24	17.64	12.35
Os01g0881000	38228812	38237228	8417	0.9	0.22	0.13	0.16	0.12	0.08	0.26	0.7	0.12	0.65	0.76	0.69	2.91	2.01	0.92	0.06	0.3	0.09	0.2	0.12	0.04	0.7	0.54	0.25	1.09	0.87	0.74	1.15	0.91	0.94
Os01g0881500	38261856	38265489	3634	23.5	28.51	29.09	33.08	35.03	32.76	36.33	35.64	38.61	58.54	61.08	54.51	69.78	73.35	73.15	31.83	28.96	30.72	35.37	31.98	40.62	38.69	41.44	38.18	58.18	56.94	59.25	84.16	84.31	81.58
Os01g0881800	38273297	38274800	1504	2.21	0.76	0.76	0.83	0.52	0.98	1.43	2.54	0.81	2.78	2.42	2.96	3.29	4.33	2.05	0.74	1.09	1.28	1.16	1.19	0.58	3.8	2.59	2.92	3.65	3.58	2.35	3.48	5.06	3.34
Os01g0881900	38275062	38279030	3969	13.87	19.26	21.67	17.78	15.78	19.67	27.01	21.17	31.7	31.02	39.97	31.73	30.41	39.39	39.76	14.76	16.95	14.56	22.59	19.57	22.29	28.15	23.66	22.38	28.43	36.73	30.97	37.85	33.57	32.45
Os01g0883000	38319060	38325583	6524	0.76	0.99	1.53	1.65	1.66	1.89	1.34	2.05	1.69	2.42	2.03	2.28	4.23	3.8	1.9	1.31	0.89	1.08	1.6	1.74	2.25	1.18	2.16	2.22	2.29	2.31	3.23	3.57	3.03	4.22
Os01g0884300	38398996	38401481	2486	76.64	174.81	162.74	229.74	281.31	368.9	781.24	645.35	811.69	1096.01	1056.46	1070.87	974.55	841.91	1171.34	238.17	128.72	151.71	328.54	382.28	441.24	641.24	786.97	765.42	1274.55	1232.9	1296.08	1237.29	1455.23	1560.46
Os01g0884600	38419314	38424366	5053	0.1	0.13	0.11	0.02	0.13	0.07	0.19	0.22	0.38	0.61	0.42	0.51	0.44	0.81	0.89	0.02	0.09	0.04	0.04	0.21	0.1	0.04	0.25	0.19	0.5	0.7	0.7	0.63	1.1	1.03
Os01g0884700	38432707	38433693	987	12.64	14.55	15.2	17.42	19.94	28.46	31.52	29.1	25.43	31.76	30.95	36.32	38.19	27.99	35.15	26.4	17.93	18.26	25.29	27.65	31.12	27.31	37.1	34.52	39.51	31.08	46.05	39.53	44.68	37.99
Os01g0884850	38436060	38437082	1023	2.11	1.3	1.06	3.03	2.87	2.84	2.14	2.99	2.28	1.98	1.63	2.05	3.18	2.22	2.42	1.75	1.05	1.12	3.14	4.65	5.05	1.79	2.67	2.8	1.7	2.21	2.31	2.51	3.55	4.21
Os01g0885200	38448148	38450486	2339	29.1	26.4	25.47	41.11	34.57	31.78	46.65	50.06	48.9	69.19	71.55	62.65	86.14	88.86	82.28	27.25	25	26.05	40.07	43.31	42.31	55.59	52.14	54.08	70.57	63.83	65.19	76.19	78.1	78.05
Os01g0885700	38481235	38484005	2771	0.06	0.4	0.01	0.5	0.82	0.9	0.63	0.7	0.52	1.06	0.37	0.36	0.15	0.49	1	0.1	0.09	0	0.71	0.61	1.06	0.69	1.02	0.78	0.86	0.81	0.44	0.84	0.83	0.83
Os01g0886000	38491273	38494120	2848	12.89	18.73	19.38	16.19	19.22	15.25	14.75	11.98	14.44	12.12	11.14	8.82	5.55	5.77	8.71	18.69	18.21	21.46	14.01	19.4	16.95	14.53	16.02	14.56	13.74	10.68	11.03	6.21	7.34	6.48
Os01g0886900	38534739	38539826	5088	131.65	140.06	156.37	164.55	166.56	144.85	146.54	155.05	161.07	184.3	193.41	200.55	289.56	321.37	295.84	149.93	139.74	133.95	166.91	148.69	151.76	151.16	156.06	161.54	194.78	201.08	217.43	291.04	243.52	268.48
Os01g0887100	38544060	38545821	1762	18.69	18.64	21.55	22.21	19.52	21.89	25.24	27.47	30.01	35.39	30.94	39.15	66.06	71.71	93.17	18.78	22.05	17.67	22.75	19.29	21.27	22.26	23.11	23.85	40.34	38.37	49.97	77.09	73.64	91.45
Os01g0889200	38659389	38663607	4219	44.52	41.28	43.84	34.44	35.94	36.04	22.91	26.54	26.71	20.88	19.76	18.08	17.63	17.07	14.69	42.26	42.63	40.2	34.25	36.4	33.89	22.48	24.05	23.6	19.84	19.16	18.18	11.87	14.39	15.4
Os01g0890050	38699392	38701281	1890	0.53	0.61	0.9	0.38	0.35	0.45	0.32	0.18	0.14	0.09	0.3	0.12	0	0.02	0.11	0.41	0.79	0.69	0.26	0.38	0.41	0.27	0.11	0.18	0.11	0.15	0	0	0.04	0.05
Os01g0891033	38740061	38746054	5994	0.15	0.33	0.23	0.37	0.17	0.48	0.12	0.22	0.16	0.01	0.12	0.04	0.01	0	0	0.18	0.17	0.35	0.1	0.1	0.21	0.14	0.04	0.08	0	0.04	0.01	0.01	0	0
Os01g0891700	38770126	38771794	1669	2.04	8.42	6.25	16.02	15.22	13.32	22.17	17.61	25.32	17.73	16.34	18.84	7.48	9.75	12.7	3.7	3.24	3.71	5.4	8.41	6.6	8.88	11.79	10.78	10.19	6.53	7.45	3.54	8.87	8.73
Os01g0892300	38795480	38797375	1896	1.79	5.35	4.96	4	3.89	4.47	2.39	2.01	1.6	1.82	1.98	1.17	0.92	0.91	0.81	4.99	2.66	2.97	1.67	2.03	1.59	0.94	0.82	1.25	0.84	1	0.29	0.6	0.87	0.5
Os01g0893400	38843729	38846523	2795	14.57	19.84	20.46	21.54	27.71	20.24	11.03	9.18	11.94	9	9.03	11.99	6.52	5.98	6.8	37.62	19.73	21.33	22.16	27.65	24.67	8.38	11.77	11.21	11.8	10.49	14.04	7.67	6.69	8.32
Os01g0894000	38864030	38867821	3792	5.06	4.42	4.81	4.08	4.21	3.78	2.41	2.59	3.34	1.43	1.82	2.02	0.91	0.64	0.96	4.84	5.62	4.97	3.72	4.01	4.33	2.51	3.24	2.74	2.08	1.74	1.68	0.72	1.11	0.94
Os01g0894500	38891151	38893622	2472	20.64	23.84	21.3	17.07	17.76	15.38	14.77	15.13	17.26	13.5	13.17	12.29	8.53	6.49	6.93	22.78	26.33	22.42	15.38	14.87	16.77	15.71	15.06	13.69	11.21	12.93	11.76	5.41	6.01	6.22
Os01g0894600	38893658	38897428	3771	9.33	7.48	8.6	12.39	8.48	11.31	17.16	19.35	19.16	26.65	32.48	24.46	24.97	32.3	25.87	7.36	11.5	8.63	17.74	13.75	13.97	25.38	20.55	22.28	20.03	23.99	21.88	31.57	19.27	16.46
Os01g0895500	38928823	38930008	1186	6.43	4.92	4.95	2.64	2.72	3.2	1.9	1.61	1.67	0.8	0.84	0.71	0.51	0.31	0.15	4.47	4.32	5.59	3.43	2.69	3.23	1.78	1.64	2.29	1.02	1.09	1.04	0.27	0.23	0.17
Os01g0897100	38986663	38990488	3826	6.1	6.41	6.63	5.4	5.66	5.94	4.24	4.43	5.09	3.04	3.51	2.68	1.73	2.52	2.57	6.94	6.62	7.78	5.13	6.14	4.88	4.43	5.34	5.02	3.37	3.52	3.52	1.84	2.29	2.15
Os01g0900800	39211307	39216467	5161	27.73	37.98	45.28	36.01	35.67	38.57	42.88	39.45	45.87	53.88	52.42	53.58	56.56	49.03	66.64	43.89	32.37	37.48	39.21	38.33	37.63	35.05	47.45	41.83	60.5	51.94	62.9	76.11	74.03	83.23
Os01g0902300	39296976	39299837	2862	8.36	7.29	5.01	7.52	6.95	6.17	9.46	10.14	6.74	10.23	10.11	9.99	15.35	13.75	10.35	4.95	6.7	5.86	6.99	6.63	6.9	9.36	9.22	9.43	10.25	9.73	11.02	12.42	12.4	13.06
Os01g0904000	39344943	39345206	264	0	0	0	0	0.12	0	0.36	0.11	0.48	0.62	0.57	1.07	1.21	0.87	1.37	0	0	0	0	0	0.12	0.52	1.02	0.13	1.14	0.83	0.12	1.58	0.39	3.32
Os01g0904300	39363108	39365639	2532	3.8	3.58	3.94	3.76	4.49	2.74	2.72	3.08	2.63	1.43	2.2	1.25	1.84	1.4	1.11	6.22	4.83	4.21	2.96	3.96	3.33	2.03	3.22	2.73	2.61	2.25	2.94	0.94	1.29	1.8
Os01g0905700	39429069	39432424	3356	27.79	34.8	33.24	44.15	36.67	35.83	57.34	67.77	45.89	117.37	138.31	112.5	171.53	187.9	145.73	38.93	35.35	35.07	55.5	50.87	55.52	130.41	68.41	83.76	116.91	126.58	124.81	210.61	199.97	162.58
Os01g0906000	39437968	39438606	639	19.12	3.58	5.61	4.64	2.84	4.18	8.4	11.3	7.08	16.6	15.99	12.31	19.24	20.99	19.1	4.11	5.01	3.55	5.57	7.93	5.33	14.84	11.08	13.3	11.52	10.07	8.2	16.26	10.2	12.45
Os01g0906425	39465264	39465617	354	1.57	2.05	1.92	1.86	3.18	2.16	2.24	2.56	2.17	5.36	6.25	7.08	11.09	7.43	8.7	0.9	0.36	0.79	1.48	1.2	1.38	1.66	3.13	2.86	2.08	2.22	3.57	9.53	6.04	5.14
Os01g0906450	39465654	39466676	1023	7.61	7.27	5.98	8.17	8.13	8.95	7.22	8.08	9	10.96	10.49	9.61	17.13	16.98	12.6	6.06	3.4	5.36	5.68	5.96	6.39	7.17	8.53	8.42	6.58	8.06	7.42	14.55	12.84	12.18
Os01g0907400	39493173	39499938	6766	5.5	4.54	5.01	5.27	4.55	6	8.81	10.21	7.8	9.41	11.37	9.88	17.65	14.87	12.24	3.85	4.96	4.58	5.69	5.3	5.81	8.31	7.72	8.16	10.1	9.66	8.82	13.15	13.21	10.79
Os01g0908200	39544235	39548599	4365	14.28	23.18	31.58	26.75	33.06	46.6	105	90.06	99.52	119.46	143.87	180.12	216.72	203.57	205.19	41.41	22.95	26.51	64.67	73.03	89.63	90.32	130.19	121.51	208.96	193.29	223.9	284.62	314.41	339.53
Os01g0908400	39549164	39550832	1669	8.87	5.58	4.54	4.2	3.86	5.01	3.77	3.49	3.2	4.04	3.35	2.5	2.85	1.78	2.91	6.21	7.08	6.48	4.17	3.87	3.36	4.64	4.02	3.98	3.07	1.96	2.56	1.74	1.04	1.59
Os01g0908700	39565772	39569993	4222	35.87	52.98	41.08	60.22	65.52	54.36	72.01	61.84	61.79	90.28	86.28	75.37	85.78	91.9	99.42	39.29	44.14	44.19	48.05	47.96	49.58	60	62.63	63.79	81.29	70.72	72.9	79.27	78.9	77.79
Os01g0909100	39588274	39591239	2966	4.23	3.37	2.86	4.09	4.26	2.69	2.79	2.71	3.01	2.04	2.95	2.03	2.22	1.72	1.84	3.19	4.46	4.95	4.26	3.3	3.88	2	3.61	2.73	2.54	1.99	1.62	1.02	1.67	1.63
Os01g0909400	39613030	39614338	1309	4.53	1.04	0.64	3.21	2.89	2.71	8.12	10.22	3.59	15.78	12.69	12.87	11.29	9.17	11.9	0.22	1.69	0.38	3.86	2.96	2.81	7.61	5.68	9.14	12.39	8.97	10.7	11.91	8.07	12.48
Os01g0909500	39616243	39623317	7075	5.48	6.61	6.07	6.54	6.79	7.46	5.91	6.04	7.66	7.59	9.11	6.78	11.13	11.35	12.39	8.17	6.65	6.33	7.44	7.19	8.25	6.62	7.11	6.44	8.36	7.8	8.52	11.65	9.83	10.71
Os01g0909600	39617146	39620583	3438	0.41	0.16	0.15	0.37	0.18	0.3	0.44	0.24	0.09	0.93	0.37	0.31	0.9	0.48	0.88	0.12	0.16	0.08	0.28	0.16	0.22	0.29	0.2	0.37	0.17	0.53	0.66	0.91	0.85	0.72
Os01g0910200	39654634	39657644	3011	3.08	3.1	3.14	2.01	2.13	1.69	0.89	0.6	0.87	0.44	0.41	0.3	0.47	0.24	0.41	3.81	3.54	3.44	1.98	2.04	2.58	0.48	0.99	0.85	0.66	0.63	0.79	0.53	0.45	0.35
Os01g0912850	39789653	39791187	1535	2.11	4.91	6.19	2.81	4.85	2.94	1.05	1.45	0.71	0.92	2.83	0.89	1.65	0.49	0.56	2.95	1.17	1.94	1.25	3.33	4.92	0.04	0.33	0.77	0.29	0.85	0.2	0.28	0.5	0.17
Os01g0913100	39801475	39802517	1043	26.3	10.08	6.12	6.3	4.16	5.36	6.48	8.82	3.52	5.04	5.62	3.35	9.07	7.55	2.25	4.22	11.22	7.27	5.33	6.7	5.45	11.75	7.61	6.91	4.85	3.53	2.79	1.31	2.78	2.3
Os01g0913400	39811724	39819555	7832	0.76	0.69	0.49	0.48	0.62	0.36	0.72	0.55	0.4	0.41	0.35	0.4	0.08	0.19	0.13	0.47	0.96	0.78	0.58	0.53	0.54	0.37	0.57	0.5	0.49	0.34	0.32	0.17	0.2	0.13
Os01g0915000	39866435	39867460	1026	0.14	0.15	0.33	0.27	0.43	0.69	3.99	5.07	2.43	16.41	11.7	11.47	26.47	17.79	9.92	0.09	0.09	0.06	0.61	0.57	1.08	5.6	6.17	7.14	10.9	12.91	6.64	9.62	10.85	7.88
Os01g0916600	39954580	39956409	1830	22.74	16.52	14.46	24.53	24.04	27.1	23.7	25.99	31.54	30.34	37.25	33.13	47.26	52.37	46.78	16.2	23.3	21.64	17.19	23.47	25.77	28.6	25.61	20.14	32.09	28.27	37.85	46.12	32.94	35.06
Os01g0916950	39966639	39976108	9470	0.14	0.12	0.06	0	0.08	0.03	0.16	0.35	0.18	0.44	0.34	0.36	0.51	0.36	0.63	0.05	0.02	0	0.09	0.01	0.05	0.12	0.14	0.26	0.4	0.39	0.5	0.51	0.58	0.69
Os01g0917200	39991966	39994903	2938	11.4	4.17	3.54	4.37	1.99	4.7	5.13	9.09	2.42	5.67	7.14	4.76	22.13	19.16	5.4	1.54	4.14	4.03	4.88	4.94	3.43	9.77	5.8	7.03	8.09	8.27	5.92	6.03	8.1	6.22
Os01g0917500	40018401	40023853	5453	7.39	8.01	7.53	7.33	6.67	6.44	6.43	6	5.96	3.62	3.41	3.96	3.53	2.46	2.24	8.89	8.81	8.4	7.47	7.26	6.92	5.88	6.79	7.14	5.73	4.12	5.27	2.08	2.33	2.69
Os01g0918200	40061648	40063633	1986	34.12	22.9	19.53	39.51	35.41	33.92	36.51	39.81	40.5	54.54	49.67	42.46	86.66	99.15	114.46	17.93	20.9	23.31	32.75	29.69	30.7	40.91	32.77	38.5	58.06	55.46	44.55	103	107.2	115.41
Os01g0918300	40064408	40066375	1968	26.44	32.32	31.68	33.22	35.73	32.57	30.79	25.95	37.19	40.43	39.07	36.92	44.71	52.15	52.05	42.24	37.33	31.96	30.64	33.85	30.36	39.85	36.74	35.36	40.6	38.34	46.88	57.25	55.28	61.5
Os01g0919500	40115909	40121002	5094	9.62	14.64	13.11	16.03	16.32	16.26	15.59	14.47	14.43	17.76	17.25	17.19	17.77	17.36	21	16.22	13.27	14.17	14.22	16.1	17.18	15.7	17.3	15.27	18.59	17.71	15.84	20.53	21.12	21.87
Os01g0919950	40147145	40148504	1360	1.22	0.68	0.82	0.46	0.8	0.36	0.09	0.06	0.31	0.22	0.24	0	0.06	0.03	0.03	0.56	0.43	0.61	0.51	0.42	0.22	0.17	0.06	0.2	0.2	0.06	0.1	0.06	0	0.03
Os01g0920200	40170926	40173290	2365	33.13	37.77	40.48	38.02	31.03	32.34	30.85	29.19	20.46	20.38	21.08	18.62	12.23	12.65	13.39	38.86	35.42	36.96	34.55	35.67	36.98	26.25	26.8	26.35	20.34	20	20.88	11.31	10.42	10.2
Os01g0921400	40235190	40238278	3089	13.1	12.05	10.82	12.79	12.79	12.35	13.13	14.01	14.98	17.89	18.3	17.49	22.4	21.06	19.58	10.08	12.17	9.77	12.33	11.5	13.22	14.26	13.79	14.18	15.58	15.48	16.05	21.17	20.32	20.26
Os01g0921550	40240142	40240678	537	0.72	0.39	0.86	1.98	1.51	1.88	2.42	3.21	2.56	2.43	1.19	1.98	4.22	2.94	4.78	0.48	0.18	0.63	1.47	1.4	1.39	2	1.56	3.12	3.37	3.98	4.23	5.45	6.64	5.14
Os01g0922000	40275511	40278116	2606	5.5	4.73	5.38	4.85	5.08	3.67	2.48	2.25	1.95	1.46	1.48	1.33	0.62	0.66	0.75	5.94	5.52	5.3	3.73	3.97	4.09	1.91	2.92	1.97	1.34	1.21	1.53	0.41	0.64	0.63
Os01g0922700	40336798	40337314	517	0.11	0.06	0	0.85	0.61	0.24	0.86	1	1.36	3.86	4.45	3.94	4.2	4.96	4.03	0.25	0.24	0	1.14	1.2	0.69	1.47	0.41	0.4	2.46	3.04	4.39	7.58	2.63	5.28
Os01g0922800	40344374	40364362	19989	30.94	28.24	30.35	31.41	32.09	36.31	36.7	37.58	43.29	41.87	42.3	41.82	63.79	66.22	60.08	31.82	32.78	29.87	32.74	37.35	32.99	47.58	45.17	40.01	40.54	41.7	43	59.38	74	59.68
Os01g0923000	40371950	40372684	735	6	3.99	3.4	3.58	3.32	4.63	5.09	9.26	5.79	8.9	8.16	6.13	9.9	12.66	6.25	4.05	6.16	3.2	4.82	5.81	6.19	14.78	9.47	12.71	7.38	7.32	6.84	7.43	8.82	6.1
Os01g0923400	40390934	40393093	2160	15.76	18.72	19.21	12.12	13.56	12.42	6.27	5.76	7.46	3.28	3.7	3.23	3.01	3.79	2.5	23.96	16.74	17.43	11.78	12.47	12.38	5.74	5.94	5.84	3.41	3.9	4.19	1.99	2.01	1.81
Os01g0923700	40403818	40409611	5794	11.84	9.23	8	9.45	9.68	9.12	14.18	16.06	13.38	20.8	20.81	15.08	24.9	22.67	21.58	8.26	11.81	10.08	11.49	9.88	11.39	17.48	16.68	16.63	18.3	18.4	17.01	23.93	25.8	22.64
Os01g0923750	40407357	40408687	1331	0.47	0.32	0.53	0.7	1.72	0.92	1.74	2.89	2.51	1.41	0.59	0.7	0.58	1.68	0.87	0	0.04	0.04	0.3	0.94	0.64	1.54	1.33	0.64	1.36	1.61	1.36	0.72	1.47	1.54
Os01g0924400	40477240	40479093	1854	18.68	14.69	19.6	23.87	24.59	24.6	24.69	21.04	31.66	38.01	48.81	42.64	58.06	49.33	69.4	26.64	19.09	17.12	30.45	28.58	29.27	26.54	27.95	27.52	40.36	37.34	43.74	60.67	62.35	63.3
Os01g0924600	40483306	40485494	2189	51.43	49.9	52.33	52.68	47.36	50.44	53.13	55.08	51.29	71.51	77.74	65.87	102.6	92.76	78.42	45.36	51.05	48.74	46.94	42.76	52.02	49.66	48.19	48.44	61.18	60.61	58.19	71.6	70.95	64.94
Os01g0925100	40559547	40561419	1873	3.33	8.8	4.87	14.35	11.56	12.36	11.43	12.54	12.46	15.57	13.49	16.38	18.88	15.67	18.77	10.32	4.46	6.46	12.36	16.31	15.32	16.11	21.06	16.34	19.15	19.53	20.42	19.59	21.25	28.64
Os01g0925400	40572822	40573816	995	11.37	12.53	12.77	7.6	5.93	9.27	5.59	8.59	4.54	4.28	3.36	4.93	6.16	6.34	2.14	11.87	9.72	11.84	5.49	8.96	7.57	7.71	10.54	9.24	5.16	5.37	3.41	2.42	3.58	2.17
Os01g0926300	40610656	40613449	2794	113.43	143.45	107.61	119.31	110.6	134.98	192.8	173.71	171.89	221.3	235.87	187.94	221.63	205.53	225.79	70.06	126.09	121.14	77.51	63.97	106.61	197.14	148.4	160.14	185.62	176.02	164.16	187.84	199.55	144.82
Os01g0927300	40668641	40671873	3233	2.78	3.19	1.74	3.22	1.46	4.5	3.18	2.2	0.79	22.91	8.4	10.14	9.24	5.59	21.62	0.75	3.39	2.21	4.95	1.79	1.96	5.36	3.17	7.37	5.05	10.88	9.38	27.29	20.02	7.58
Os01g0927400	40675141	40677841	2701	7.69	5.28	3.51	4.07	2.54	3.65	3.14	3.85	2.53	1.89	2.45	1.62	2.27	1.84	0.75	3.69	5.47	4.56	3.53	4.91	3.53	3.76	2.81	3.19	2.41	1.66	1.84	1.13	1.36	1.03
Os01g0927500	40679579	40683903	4325	3.33	1.63	1.8	1.88	1.67	1.6	1.04	1.16	1.19	0.41	1	0.68	0.51	0.42	0.34	2.21	2.51	2.41	1.47	1.86	1.37	1.35	1.49	1.04	0.76	0.94	0.95	0.5	0.72	0.44
Os01g0927600	40695664	40700914	5251	214.29	261.05	275.23	305.03	305.08	291.09	292.62	287.08	363.55	377.04	407.3	386.6	547.94	552.2	595.73	275.08	241.31	249.97	275.04	293.54	265.51	273.14	309.35	277.72	378.96	399.25	402.13	585.99	537.62	620.89
Os01g0928800	40774498	40778604	4107	17.51	21.44	20.48	14.96	15.32	15.7	16.13	15.34	13.35	12.15	12.86	10.38	6.81	6.24	6.46	18.31	19.18	19.61	12.78	12.68	15.58	11.82	14.18	11.27	13.56	11.58	9.41	4.46	8.12	4.87
Os01g0929200	40786741	40790609	3869	8.19	2.03	0.8	3.27	1	2.67	10.13	10.46	4.42	19.96	26.69	14.85	15.83	18.2	12.93	0.38	4.52	0.67	4.14	3.74	2.81	16.05	6.74	13.46	10.43	10.73	8.25	15.42	10.28	8.19
Os01g0929500	40794124	40796977	2854	0.73	1.23	0.99	1.04	0.64	0.9	0.7	0.73	0.74	0.53	0.52	0.73	0.28	0.31	0.36	1.24	0.95	1.48	0.95	0.9	0.98	0.69	0.94	0.71	0.75	0.68	0.66	0.29	0.31	0.41
Os01g0930000	40807159	40808380	1222	12.48	10.23	9.77	9.22	7.73	13.58	6.82	7.73	10.17	5.09	4.72	5.72	2.86	4.17	2.5	8.87	13.45	8.8	11.21	7.28	4.95	7.85	9.49	6.43	3.8	4.42	5.1	2.45	2.53	3.36
Os01g0930200	40812546	40814128	1583	28.83	39.28	45.1	53.32	74.77	64.3	63.99	62.63	89.21	87.71	78.85	104.85	141.84	105.55	168.4	49.68	36.69	35.57	57.97	66.28	59.83	63.96	78.57	68.72	110.7	96.18	115.32	150.41	139.75	189.15
Os01g0930950	40851828	40852154	327	5.68	10.17	10.76	1.82	5.07	8.99	21.92	11.85	12.32	16	13.81	22.31	13.47	8.85	12.37	8.6	6.68	2.27	5.72	6.78	10.83	12.28	12.75	9.81	13.42	12.22	14.28	10.71	20.04	21.01
Os01g0931000	40852489	40852947	459	4.17	4.48	8.48	2.8	3.41	7.61	21.97	13.45	9.82	7.62	7.72	19.51	8.62	6.09	9.93	5.5	4.41	2.56	5.86	5.97	11.54	6.63	13.46	9.19	10.51	14.53	11.02	11.76	10.87	15.12
Os01g0931100	40858427	40861827	3401	13.7	12.25	13.12	17.01	16.84	16.7	31.11	30.38	33.61	40.51	59.21	33.26	45.56	49.24	49.66	13.68	12.82	12.53	19.83	18.86	18.61	29.2	31.47	28.9	33.53	29.49	32.74	45.65	44.14	45.01
Os01g0933200	40930756	40932359	1604	22.87	36.08	39.61	45.44	54.46	48.96	92.64	72.03	104.21	90.54	110.93	107.05	100.06	73.59	105.68	46.55	41.53	33.02	41.04	45.76	42.53	82.04	101.55	89.67	85.92	74.47	93.99	77.79	117.19	84.7
Os01g0933400	40938570	40940996	2427	5.46	5.9	4.83	5.27	4.88	4.12	2.74	2.48	2.45	2.1	2.42	1.94	1.34	1.77	1.2	5.44	5.04	5.19	2.97	3.58	3.39	2.39	2.18	2.05	1.27	1.29	1.85	0.74	0.59	1.17
Os01g0933900	40962722	40964240	1519	32.41	38.55	33.1	32.44	24.56	31.03	30.68	29.84	26.15	24.1	21.55	20.89	15.12	13.7	14.19	39.38	29.93	31.79	25.04	33.49	33.95	33.66	36.4	35.1	22.06	22.97	15.63	8.9	15.62	11.41
Os01g0934100	40973410	40974780	1371	29.78	38.12	45.13	45.34	72.66	100.85	174.2	150.51	118.03	114.45	100.88	183.37	210.8	195.56	129.03	62.92	38.04	38.26	58.95	134.41	118.21	81.53	164.18	156.09	194.56	206.55	207.44	202.63	233.58	299.39
Os01g0934400	40996336	40997308	973	15.19	24.59	21.77	20.12	22.54	20.58	24.39	18.02	19.43	27.51	22.84	39.89	24.15	25.94	29.53	20.45	19.29	20.33	14.69	14.69	10.85	20.94	26.49	21.63	26.84	22.23	26.83	31.83	32.63	32.37
Os01g0935350	41054473	41056080	1608	0	0.21	0	0.04	0.22	0	0.54	0.77	0.31	0.09	0.38	0.44	0.54	0.19	0.76	0	0	0	0.05	0.55	0.5	0.15	0.25	0.39	0.28	0.53	0.5	1.04	0.81	0.38
Os01g0935800	41079487	41080890	1404	4	0.36	0.1	0.34	0.1	0	1.04	1.56	1.12	2.4	0.66	1.2	1.22	1.19	1.26	0.1	0.66	0.14	0.36	0.78	0.28	1.29	1.12	0.88	0.44	1.65	1.63	1.37	0.97	1
Os01g0936200	41100496	41105054	4559	12.53	14.71	11.85	9.6	9.96	14.59	14.28	13.58	12.7	20.02	16.31	13.21	23.46	24.08	21.09	9.94	15.79	13.73	13.23	11.32	14.07	15.35	15.35	16.2	14.54	16.58	15.53	22.44	22.95	17.39
Os01g0936600	41110258	41110976	719	102.13	22.78	15.63	20.99	13.62	21.05	24.75	49.33	13.79	33.46	18.08	12.89	24.86	30.97	6.89	15.3	43.9	22.39	20.57	23.9	15.73	68.05	38.17	56.01	20.41	17.2	11.86	7.55	8.88	3.98
Os01g0936700	41112089	41114858	2770	0.12	0	0	0.14	0.09	0.5	0.08	0.07	0.06	0.03	0.1	0.04	0.04	0.07	0.13	0	0	0	0.54	0.32	0.21	0.08	0.15	0.1	0.19	0.05	0.22	0.12	0.08	0.37
Os01g0936800	41117216	41122215	5000	40.15	41.15	41.55	34.44	35.12	38.07	23.25	24.81	23.15	19.71	17.98	16.46	12.04	8.79	11.78	36.91	48.6	44.54	38.75	35.38	35.19	23.56	22.4	24.19	19	20.1	20.22	13.54	14.09	14.68
Os01g0939100	41220037	41227329	7293	0.27	0.56	0.35	0.47	0.56	0.57	0.93	0.99	1.17	1.17	0.77	0.97	1.09	0.9	1.5	0.96	0.57	0.61	0.85	0.75	0.81	0.79	0.73	0.68	1.28	1.44	1.41	1.45	1.51	1.25
Os01g0939200	41227384	41229462	2079	8	4.74	5.15	3.46	4.13	4.16	2.74	4.17	3.01	1.8	1.82	1.29	1.53	1.58	1.49	3.84	5.62	6.08	3.69	4.9	3.41	3.45	2.39	3.3	2.16	1.55	2.05	1.04	1.24	1.21
Os01g0939400	41236412	41238794	2383	12.49	9.96	11.88	8.88	9.19	9.21	6.76	7.78	7.48	4.63	4.54	4.44	3.24	3.45	2.89	10.72	14.3	11.7	9.03	11.95	9.21	7.97	8.71	7.71	5.29	5.4	4.15	2.37	2.58	3.03
Os01g0942300	41398051	41398544	494	17.34	22.58	0.75	14.2	3.48	5.15	5.39	9.68	0.65	11.25	4.72	6.53	4.13	3.26	0.37	1.29	41.85	8.9	12.08	8.32	0.59	12.19	7.71	13.98	2.78	2.61	0.85	0.85	2.41	1.16
Os01g0944000	41486856	41494450	7595	9.39	10.78	12.33	9.09	9.26	9.53	4.91	5.09	5.47	3.57	3.42	3.45	2.1	2.22	2.64	12.2	10.21	11.18	10.28	9.89	10.09	3.72	5.03	4.85	4.07	3.95	3.86	2.58	2.33	3.2
Os01g0944100	41495711	41504742	9032	7.55	23.22	14.24	13.98	11.49	13.99	5.27	5.49	7.36	7.14	5.76	6.12	12.42	13.82	22.73	19.62	11.76	12.48	9.74	13.84	17.17	15.47	9.46	9.42	8.32	6.76	6.09	20.76	23.98	33.79
Os01g0945200	41552037	41554528	2492	0.32	0.63	0.25	0.22	0.54	0.25	0.5	0.63	0.69	0.56	0.62	1.09	1.9	1.63	1.32	0.51	0.42	0.41	0.33	0.7	1.03	0.81	1.33	0.77	1.25	1.08	1.26	1.37	1.9	2.22
Os01g0945400	41555174	41559225	4052	0	0.02	0.02	0.06	0.02	0.02	0.04	0	0.1	0.04	0.16	0.02	0.31	0.15	0.06	0	0	0	0.04	0.15	0.04	0	0.1	0.14	0.13	0.04	0.17	0.08	0.11	0.22
Os01g0947700	41677883	41681803	3921	7.85	8.23	8.99	6.57	6.94	6.43	4.61	4.65	5.72	3.89	3.64	3.5	3.4	2.56	3.61	9.58	9.74	9.48	6.77	7.26	7.3	2.95	5.55	3.91	4.56	3.41	4.92	3.18	2.96	2.91
Os01g0947767	41679818	41681392	1575	2.91	3.12	4.37	3.56	2.13	2.69	1.82	1.04	2.87	0.97	1.48	1.45	0.99	0.59	0.94	6.55	7.53	10.15	5.48	4.35	4.53	2.2	2.99	2.42	2.1	1.48	2.7	1.38	0.43	1.45
Os01g0947800	41689146	41689565	420	1.58	1.66	2.65	0.89	1.34	0.66	1.21	0.72	0.38	1.79	0.14	0.6	1.37	1.33	0.43	2.13	2.19	2.8	1.33	1.01	1.78	1.32	0.57	0.75	0.56	0.37	0.77	0.46	0.48	0.32
Os01g0948100	41691190	41698689	7500	6.79	4.78	5.65	5.04	5.77	5.63	6.7	8.25	8.07	10.93	11.87	9.85	11.67	11.41	12.17	4.39	5.89	5.57	5.89	5.33	4.98	9.95	7.24	8.2	11.31	12.85	11.66	15.64	15.16	14.45
Os01g0948600	41728692	41729581	890	17.66	18.3	15.68	23.96	24.15	22.51	21.38	18.43	21.09	32.58	25.37	22.87	21.3	19.25	26.13	22.02	17.57	15.38	20.09	26.78	32.21	25.43	27.43	21.74	24.28	23.09	21.53	29.57	28.38	27.06
Os01g0948900	41741371	41743499	2129	3.82	2.4	3.23	3.69	3.64	5.37	9.46	9.62	10.01	9.68	11.22	9.12	11.24	12.01	11.97	3.64	4.33	4	5.75	5.24	6.17	11.81	10.33	9.8	9.04	9.28	8.55	11.35	15.17	9
Os01g0949060	41783510	41788531	5022	8.78	6.58	6.68	7.34	6.33	7.22	7.62	7.17	5.71	4.72	5.84	5.63	4.16	3.99	4.42	6.88	8.44	7.64	5.92	7.87	8.18	6.22	6.9	4.93	5.14	3.48	4.19	2.25	2.92	2.4
Os01g0949400	41822269	41825087	2819	7.03	5.52	5.07	7.94	10.34	9.31	6.7	8.84	7.96	7.05	5	8.62	6.84	8.13	9.11	5.77	6.48	5.39	9.06	9.04	8.44	4.94	8.69	6.55	7.16	6.4	7.07	7.67	8.81	9.1
Os01g0949750	41841787	41842619	833	4	7.03	4.63	6.85	7.1	6.87	6.15	7.08	4.27	4.86	3.88	4.69	1.27	1.85	2.62	11.21	9.1	8.39	5.14	7.36	7.06	6.81	7.38	6.91	6.04	5.19	4.1	2.96	3.27	3.2
Os01g0952500	41948952	41952388	3437	46.86	55.61	59.58	36.66	46.33	34.45	10.22	8.33	10.84	4.99	3.87	9.25	3.74	3.81	3.82	96.59	54.6	51.7	32	40.14	38.37	12.35	15.53	12.88	10.06	9.33	10.89	5.59	5.12	5
Os01g0952900	41972004	41973019	1016	0.35	3.57	1.06	8.2	9.15	11.16	16.58	11.8	16.99	36.55	25.14	36.98	40.61	58.5	60.9	4.22	1.53	1.34	3.33	8.63	2.78	12.87	27.25	13.45	29.01	15.45	19.18	22.59	49.15	45.49
Os01g0953100	41982181	41985044	2864	4.71	10.88	9.46	9.2	8.28	7.22	5.33	5.5	4.56	4.04	3.42	3.13	1.42	1.07	1.7	12.81	7.69	10.82	4.9	8.35	6.13	4.56	4.82	4.53	4.14	3.68	3.22	1.3	1.73	2.04
Os01g0953400	41997484	42000340	2857	3.97	2.96	3.02	2.05	1.76	1.7	1.43	1.84	1.26	1.18	0.59	0.99	0.5	0.39	0.23	1.51	2.67	2.55	1.48	1.34	1.64	1.27	1.22	1	0.77	0.82	0.49	0.37	0.49	0.2
Os01g0955050	42072166	42073103	938	0.03	0	0	0.3	0.57	0.49	0.57	0.74	0.72	0.45	0.23	2.54	0.51	1.19	2.16	0.14	0.07	0	0	0.31	0.28	0.63	0.86	0.82	0.89	0.3	0.83	2.54	0.83	0.79
Os01g0956075	42122517	42123788	1272	1.68	2.07	3.03	1.7	2.53	4.5	4.34	4.38	3.49	3.7	3.19	4.01	4.34	4.99	5.06	2.76	2.31	3.04	5.39	3.77	5.57	2.53	3.51	5.18	3.9	4.7	4.05	5.63	5.58	4.87
Os01g0956200	42128337	42130205	1869	18.18	48.68	45.78	43.93	44.28	44.76	82.69	68.95	87.69	111.92	110.21	89.03	113.6	92.19	123.72	35.34	32.83	49.7	53.83	51.79	88.82	70.78	81.1	82.52	105.91	98.53	92.49	113.01	156.32	157.78
Os01g0956300	42128530	42130337	1808	0.4	1.64	1.88	2.48	3.03	2.95	5.4	5.19	5.29	4.52	5.03	3.86	5.37	3.73	6.28	1.84	1.19	1.56	2.63	2.76	5.01	3.81	4.1	5.21	6.58	5.93	4.3	6.52	8.6	8.35
Os01g0957000	42177836	42183724	5889	22.98	28.3	26.22	26.04	25.37	29.78	22.57	22.15	20.7	25.63	25.46	27.74	33.26	32.97	37.09	23.01	24.32	23.42	29.76	24.98	23.76	22.22	22.33	22.2	26.59	28.75	27.23	47.47	33.19	38.13
Os01g0958200	42238811	42240420	1610	0.24	0.04	0.1	0.02	0.06	0.17	0.95	0.75	1.25	2.64	2.07	2.28	1.57	2.02	1.65	0	0.1	0.04	0	0.49	0.2	1.14	1.06	1.17	0.98	1.58	1.35	1.58	2.72	2.18
Os01g0958400	42240825	42245248	4424	2.49	3.13	2.86	2.31	2.34	2.05	1.74	1.52	1.59	1.49	0.98	1.23	0.63	0.69	1.07	3.34	3.43	2.76	2.07	2.36	2.47	1.5	1.49	1.7	1.46	1.13	1.13	0.68	0.78	0.82
Os01g0958950	42269992	42274053	4062	0	0.04	0	0.02	0	0	0	0.02	0	0.36	0.1	0.12	0.38	0.67	0.53	0	0	0	0.02	0	0	0	0	0	0.02	0.16	0.11	0.61	0.67	0.4
Os01g0959100	42281274	42281973	700	0.05	0.37	0	0.5	0.49	0.43	0.33	0.48	0.51	2.47	0.43	1.93	3.7	4.1	4.56	0.34	0.22	0.22	0.35	0.29	0.17	0.97	0.84	0.25	0.82	1.11	0.23	4.69	2.98	1.3
Os01g0959200	42282832	42283619	788	0.42	0.28	1.03	1.91	1.81	1.82	2.17	2.07	1.85	4.58	3	2.62	10.05	9.66	9.51	1.07	0.1	0.42	1.05	1.34	1.34	1.9	0.78	0.37	2.24	1.72	2.02	8.17	4.91	4.05
Os01g0960000	42315264	42317679	2416	12.67	11.64	10.06	13.56	10.86	12.22	11.89	13.83	11.71	13.58	14.12	15.57	18.82	19.6	17.54	9.57	12.83	10.95	13.63	12.43	16.41	11.58	15.45	13.34	16.5	17.04	18.09	19.6	14.92	18.33
Os01g0960600	42358083	42360654	2572	0.32	0.41	0.19	0.71	1.16	0.54	1.13	1.14	1.57	1.3	0.85	0.96	2.01	1.57	2.29	0.15	0.17	0.15	0.74	0.69	1.51	0.9	1.13	1.14	0.71	0.65	0.98	1.49	1.93	2.51
Os01g0961600	42393586	42401178	7593	4.86	4.55	4.24	3.88	4.53	4.15	2.47	2.75	3.25	2.11	2.15	1.89	1.58	1.4	1.47	5.97	5.25	6.3	3.94	4.62	4.44	3.14	3.37	3.42	2.85	1.84	1.93	1.27	1.46	1.83
Os01g0962100	42411799	42413498	1700	0.65	0.62	0.33	0.53	0.71	0.43	0.65	1.39	1.15	1.18	1.18	1.26	2.03	1.86	1.43	0.11	0.45	0.26	0.3	0.21	0.57	1.32	1.08	1.23	0.85	1.11	0.87	1.47	2.01	1.85
Os01g0963000	42441660	42442936	1277	19.33	95.44	79.83	74.75	67.91	50.67	105.02	61.16	73.28	74.18	57.88	64.54	19.37	16.23	30.91	73.17	64.65	80.86	20.79	39.99	60.41	66.49	73.68	58.14	46.31	48.66	27.26	5.87	14.22	15.37
Os01g0963300	42447928	42450912	2985	12.07	9.66	8.29	7.58	6.78	7.19	5.56	5.72	5.77	4.44	4.7	3.69	2.47	3.07	2.21	7.84	10.12	10.03	8.98	8.34	7.66	6.13	5.19	6.33	3.73	5.01	3.65	1.88	1.91	2.47
Os01g0964333	42488143	42488813	671	12.83	8.53	15.08	7.31	9.57	19.32	24.11	27.76	26.14	21.17	18.21	32.84	47.16	28.77	21.41	19.41	8.67	6.77	17.83	22.5	23.18	17.41	24.52	23.17	33.21	46.69	43.23	25.25	21.33	42.98
Os01g0965500	42568151	42573077	4927	1.76	1.11	1.41	2.67	2.92	3.5	3.76	4	4.09	6.71	4.55	5.27	13.21	9.34	13.42	1.34	2.24	1.39	2.73	3.58	3.19	2.25	2.43	3.98	6.29	4.61	3.98	7.92	9.37	9.15
Os01g0965800	42585172	42586070	899	0.22	0.2	0	0.21	0.17	0.31	0.25	0	0.28	0.58	0.4	0.21	0.32	0.11	0.34	0.04	0	0.03	0.07	0.15	0.07	0.42	0.23	0.16	0.26	0.52	0.32	0.36	0.45	0.37
Os01g0966200	42613788	42614622	835	8.64	6.2	8.58	8.45	7.3	7.52	6.29	5.68	4.7	7.06	2.7	4.1	2.33	3.46	2.32	5.7	8.16	7.15	8.32	3.83	3.55	4.67	6.31	5.88	3.3	4.63	3.98	2.56	2.57	1.36
Os01g0967200	42654497	42655716	1220	1	0.13	0.08	1.52	1.16	1.54	1.62	2.61	0.93	0.81	0.53	0.74	0.14	0.72	0.37	0.08	0.36	0.25	1.18	1.75	1.03	0.7	1.27	1.32	0.53	0.78	0.66	0.62	1.14	0.77
Os01g0970400	42811967	42815157	3191	22.08	17.04	16.37	16.17	22.48	25.63	28.04	25.02	25.23	30.28	26.17	30.43	36.75	30.04	29.61	22.18	20.42	18.43	22.12	28.58	28.63	24.72	31.16	27.7	29.69	29.76	29.97	32.1	35.45	34.09
Os01g0971000	42838976	42839507	532	29.28	59.71	54.79	67.69	78.68	77.79	116.08	82.83	120.62	131.93	127.25	125.53	106.9	76.35	137.31	36.96	46.12	44.76	28.67	41.31	36.53	66.93	59.08	59.97	80.97	65.06	97.39	104.15	118.69	83.33
Os01g0971100	42845781	42848071	2291	169.95	201.31	245.91	262.01	264.65	256.69	310.26	261.5	327.84	453.27	541.23	430.75	552.53	642.62	693.75	238.51	230.51	236.63	331.89	311.4	370.3	276.02	295.57	293.96	407.55	426.11	413.33	735.38	707.99	660.99
Os01g0971600	42860834	42866614	5781	3.14	2.51	3.68	3.46	2.99	4.27	5	6.46	5.15	13.59	9.44	11.43	29.4	25.49	39.69	2.68	3.5	4.62	4.35	4.85	5.5	7	6.59	7.39	22.72	17.27	23.67	53.7	59.2	68.73
Os01g0971700	42870524	42872637	2114	21.67	27.35	40.68	43.37	40.01	42.19	49.48	49.84	53.64	70.01	69.46	69.33	115.64	101.8	125.96	42.1	24.3	31.75	48.5	48.59	54.8	58.22	59.22	56.26	89.78	88.05	94.1	157.26	155.28	179.78
Os01g0971900	42876576	42882963	6388	5.06	3.32	3.29	5.96	4.66	4.58	6.45	6.04	6.25	7.5	7.29	7.1	10.83	9.68	9.27	3.14	4.38	3.49	3.39	4.49	4.23	5.74	7.15	5.23	8.42	6.82	7.26	9.48	9.9	8.31
Os01g0972900	42949418	42952679	3262	5.68	0.81	0.15	1.09	0.28	0.45	1.16	1.79	0.93	3.02	4.11	1.44	8.24	7.21	5.39	0.57	0.38	0.64	0.73	1.29	1.7	1.59	1.7	1.42	3.95	4.02	2.21	7.64	9.09	7.74
Os01g0973000	42954163	42956626	2464	4.16	0.95	0.17	1.2	0.22	0.19	0.85	1.96	0.47	1.56	0.84	0.43	2.31	2.4	0.98	0.3	0.8	0.52	1.16	0.55	0.4	1.17	0.83	0.54	0.59	0.65	0.15	1.21	1.12	1.11
Os01g0974701	43071516	43072507	992	6.73	3.24	4.19	4.64	3.26	2.17	2.4	3.63	2.17	1.8	1.19	1.04	2.06	1.35	0.86	1.41	2.65	2.3	3.52	1.85	3.28	1.58	1.37	0.99	1.32	1.34	0.87	0.51	0.37	0.32
Os01g0974900	43077383	43077649	267	7.37	5.43	4.63	3.75	6.09	4.36	3.33	5.33	1.92	1.47	1.59	0.94	1.43	0.86	1.47	6.47	7.11	6.49	2.95	3.42	1.46	2.33	2.36	3.79	1.63	3.18	0.85	0.84	2.03	0.63
Os01g0976200	43136240	43137717	1478	0.38	0.18	0	0.3	0.02	0.06	0.3	3.58	0.41	1.08	0.41	0.13	2.74	2.18	0.22	0	0.11	0	0.04	0.22	0.26	1.66	0.81	0.68	0.5	0.64	0.31	0.54	0.51	0.59
Os01g0976300	43141847	43142667	821	5.5	11.3	3.8	7.48	5.03	6.23	6.03	5.71	4.83	7.29	6.5	8.96	14.11	13.66	7.83	9.42	11.45	10.64	5.23	7.74	8.71	19.47	13.19	11.93	8.61	8.28	8.29	12.53	20.05	12.47
Os01g0978000	43226191	43230329	4139	22.2	8.24	6.27	6.75	5.68	5.67	5.89	10.76	4.07	4.18	5.18	2.81	7.38	4.56	2.44	5.33	9.6	7.68	5.49	6.42	5.19	9.15	6.2	6.6	4.31	4.34	3.16	1.61	2.12	1.2
Os01g0978500	43248497	43249469	973	10.77	10.31	11.52	13.1	15.56	11.84	9.32	8.18	12.49	9.41	13.14	13.77	17.58	13.55	19.89	16.43	14.09	14.54	18.51	16.86	13.43	13.94	11.5	14.44	16.04	18.5	21.39	26.66	17.62	24.86
Os02g0100200	9298	13896	4599	16	14.58	13.7	13.96	14.07	13.15	8.81	10.1	10.11	6.47	6.86	6.3	5.59	5.59	5.09	14.93	14.55	15.88	11.02	13.65	13.55	9.22	10.66	9.97	7.34	7.15	8.43	4.43	5.47	5.79
Os02g0102700	135302	138097	2796	9.91	10.83	8.68	11.94	10.62	9.53	10.02	9.08	8.06	6.87	7.82	6.25	4.28	4.59	4.76	11.81	12.32	11.66	9.5	8.66	11.22	8.38	8.79	7.67	5.87	6.61	6.51	2.89	4.8	3.55
Os02g0102850	152793	156036	3244	2.71	2.36	2.51	1.69	2.15	1.96	1.57	1.14	0.98	0.99	0.72	0.74	0.67	0.5	0.49	2.09	1.76	1.92	1.39	1.14	0.75	0.67	0.95	0.76	0.72	0.51	0.56	0.22	0.39	0.33
Os02g0103500	172243	173824	1582	0.54	0.19	0.38	0.03	0.36	0.16	0.03	0.35	0.08	0.32	0.48	0.28	0.53	0.23	0.29	0.14	0.47	0.25	0.29	0.09	0.37	0.31	0.13	0.34	0.56	0.19	0.4	1.22	0.75	0.53
Os02g0103700	180352	183440	3089	44.75	29.07	20.05	38.9	37.39	32.21	43.18	31.92	37.58	48.62	47.13	43.28	44.25	40.02	42.24	24.97	36.24	31	35.32	38.93	42.64	44.69	37.25	39.83	43.04	44.15	38.81	41.43	40.72	48.26
Os02g0103900	187508	192121	4614	3.73	3.39	4.07	4.79	4.77	5.65	4.32	4.09	4.67	3.39	3.27	3.46	2.07	1.63	1.92	5.03	5.09	6.34	4.16	4.62	5.44	3.09	4.01	3.51	3.36	3.12	3.13	1.66	2.16	1.36
Os02g0104500	219736	221602	1867	21.54	5.08	3.72	4.09	1.64	3.43	5.95	15.34	2.02	6.88	10.32	3.91	48.22	38.51	5.65	0.31	4.21	3.57	4.88	6.08	1.51	16.24	6.15	9.39	9.62	10.68	3.65	8.45	11.69	6.69
Os02g0104700	261338	265491	4154	4.75	3.94	3.27	3.98	3.37	3.69	3.79	4.55	3.56	4.74	4.8	3.92	8.11	6.82	4.01	3.05	4.28	3.35	3.88	3.94	3.33	5.37	4.53	4.27	5.12	4.43	5.2	5.28	6.09	4.21
Os02g0105000	274455	277289	2835	4.73	4.17	4.52	3.45	3.77	3.6	2.36	2.65	2.72	1.61	1.64	1.41	1.42	1.29	1.05	4.37	3.95	3.72	3.07	3.6	2.97	2.04	2.17	2	1.51	1.59	1.58	0.93	1.21	1.19
Os02g0106700	391819	395616	3798	1.99	1.74	1.9	1.68	1.77	1.77	1.54	1.76	1.86	1.15	1.24	1.16	0.52	0.56	0.97	2.2	3.61	3.12	2.17	2.67	1.84	2.18	2.19	1.32	1.41	1.54	1.59	0.58	1.03	0.68
Os02g0106800	397365	403411	6047	31.96	36.52	35.08	34.87	33.59	39.99	43.34	40.22	45.42	46	51.83	46.24	50.14	49.17	54.56	28.99	38.14	38.56	44.05	32.53	40.42	42.13	42.34	40.64	45.52	46.95	49.21	51.77	52.47	47.3
Os02g0107200	422507	424238	1732	2.59	0.58	0.2	1.48	0.67	0.62	1.43	1.46	0.86	1.09	1.14	1.18	2.29	2.26	2.92	0.21	0.82	0.37	0.46	0.84	0.52	2.38	0.93	1.31	1.26	1.79	1.15	2.41	2.62	1.81
Os02g0107251	424941	426159	1219	0.02	0.02	0.1	0.13	0	0.25	0.1	0.1	0	0.51	0.1	0.51	1.05	1.21	0.32	0.21	0.03	0	0.16	0.11	0.21	0.23	0.3	0.2	0.25	0.31	0.19	0.26	1.2	0.83
Os02g0107300	425109	426481	1373	1.01	0.35	0.25	0.34	0.23	0.6	1.04	0.86	1	1.07	1.02	0.96	1.09	1.77	1.21	0.54	0.3	0.18	0.48	0.43	0.64	1.64	0.7	1.55	1.85	1.54	1.18	2.13	1.21	0.74
Os02g0107800	449100	449841	742	0	0	0	0	0.09	0.6	0.18	0.68	0.99	0.92	1.19	1.75	0.72	1.75	1.44	0.09	0	0	0.46	0.18	0	1.36	0	0.49	0.28	0.79	0	1.08	0.67	0.38
Os02g0109200	500469	504146	3678	2.36	3.6	3.87	5.75	5.08	6.27	6.65	5.56	5.52	6.85	6.07	8.91	5.93	5.76	8.34	5.82	3.49	3.84	5.63	8.56	7.31	4.52	7.77	6.94	10.59	9.36	9.04	7.79	12.06	14.31
Os02g0109900	540110	547449	7340	6.37	5.94	5.41	4.52	4.46	4.71	3.65	3.57	3.67	2.63	2.87	2.36	2.71	2.56	2.02	4.82	6.48	6.1	5.17	5.02	5.55	3.62	3.89	3.93	2.91	2.65	2.29	1.84	1.99	1.59
Os02g0110500	564717	565953	1237	0.21	0.25	0.63	0.38	0.38	0.54	0.65	0.45	0.39	0.73	0.82	0.35	0.95	0.55	0.7	0	0.27	0.06	0.67	0.12	0.21	0.39	0.22	0.52	0.75	0.44	0.73	1.44	1.39	0.91
Os02g0111500	626299	630711	4413	7.29	3.92	3.59	3.5	3.32	4.67	2.83	3.95	3.01	1.98	1.53	1.41	1.02	1.85	0.82	2.46	5.6	4.41	2.99	3.56	2.76	3.38	3.19	4.55	1.31	2.33	1.71	1.05	1.43	0.53
Os02g0111600	627685	630534	2850	6.23	12.18	13.36	12.17	12.36	10.57	17.05	12.69	14.12	24.46	32.56	20.68	11.9	13.04	12.55	12.01	9.23	9.84	7.43	10.99	10.83	7.6	12.69	9.03	17.85	22.16	17.01	24.47	31.61	23.39
Os02g0115650	819009	824265	5257	0.14	0.05	0.05	0.31	0.23	0.54	0.62	0.82	0.7	1.42	0.77	0.95	0.47	0.68	1	0.17	0.1	0.04	0.74	0.41	0.62	2.79	1.5	2.06	1.23	2.24	0.73	0.79	1.05	0.6
Os02g0115950	839261	841384	2124	2.4	2.19	1.26	0.95	0.77	0.89	0.69	0.32	0.38	0.37	0.34	0.29	0.27	0.16	0.13	1.67	0.85	0.85	0.72	0.57	0.53	1.05	0.82	0.74	0.31	0.42	0.3	0.16	0.07	0.12
Os02g0116000	853795	859876	6082	11.97	14.62	12.33	15.75	14.7	14.75	9.61	8.98	10.52	7.71	7.57	7.45	5.43	3.58	4.8	19.37	17.63	17.9	14.06	14.81	19.02	9.78	10.73	8.95	10.05	8.99	8.92	5.28	6.42	5.71
Os02g0116100	857835	859421	1587	9.08	10.53	8.7	6.22	5.7	5.15	1.92	2.46	3.16	1.07	0.95	1.18	0.62	0.75	0.76	14.46	11.71	13.23	5.44	6.2	7.17	2.57	2.87	2.94	1.41	1.78	1.25	0.57	1.05	0.57
Os02g0116400	866007	869292	3286	1.35	0.9	0.77	0.84	0.62	0.74	0.42	0.43	0.64	0.32	0.3	0.27	0.23	0.13	0.2	0.63	0.82	0.69	0.52	0.48	0.62	0.41	0.23	0.38	0.31	0.35	0.48	0.1	0.24	0.03
Os02g0117200	900980	905838	4859	9.14	5.51	6.08	5.99	3.37	4.34	2.41	3.22	3.58	2.33	2.09	1.84	1.34	0.37	1.85	4.96	6.56	5.15	3.01	3.51	5.56	3.25	2.58	3.63	2.12	1.92	1.43	0.95	1.08	0.69
Os02g0117500	918797	923968	5172	7.02	2.57	1.76	2.07	1.05	1.34	3.29	6.74	1.68	3.89	6.33	4.2	11.68	9.3	3.23	1.45	1.96	1.39	1.18	2.17	0.89	9.14	4.88	6.43	4.21	4.64	2.32	3.7	3.69	3.28
Os02g0117750	926636	928472	1837	1.55	1.18	1.41	2.37	2.04	2.76	1.61	1.93	2.21	3.41	2.69	6.12	3.83	4.33	10.28	1.58	1.36	1.78	2.87	1.87	2.67	1.53	1.13	1.36	2.84	6.65	3	8.63	3.67	1.71
Os02g0118000	938375	941300	2926	5.19	4.75	4.41	4.62	5.96	4.08	3.49	2.35	3.15	2.38	1.49	2.61	1.04	1	1.26	4.92	5.47	6.23	4.12	3.52	4.01	3.2	3	2.93	2.22	1.9	1.86	1.36	1.18	1.48
Os02g0118200	950731	954690	3960	17.21	32.91	25.64	33.89	39.76	33.52	36.03	29.89	36.17	54.1	48.1	46.35	44.51	43.91	59.8	33.52	23.93	27.38	29.78	35.83	36.74	41.12	50.61	40.89	52.86	50.18	43.26	53.09	72.35	57.26
Os02g0118875	991320	991828	509	7.46	4.63	4.61	2.46	2.83	2.47	1.93	2.68	2.01	1.16	0.24	0.92	0.31	0.84	0.36	3.14	2.74	3.35	2.58	0.9	2.68	2.04	1.36	1.44	1.84	1.17	0.76	0.44	0.4	0.86
Os02g0118900	993563	995506	1944	8.43	4.6	5.77	4	3.41	4.46	2.9	4.69	3.37	2.81	1.73	1.55	0.9	1.03	0.82	3.24	4.22	4.3	2.99	3.4	2.66	2.4	2.36	2.96	1.31	1.72	1.6	0.73	1.29	1.14
Os02g0119200	1014016	1016173	2158	3.53	4.41	3.42	3.11	2.83	3.29	3.34	5	4.54	5.65	5.9	4.62	8.16	7.24	6.59	3.14	3.33	4.68	5.59	4.43	4.35	6.62	5.95	6.19	7.65	8.11	6.56	7.68	9.43	10.02
Os02g0119600	1033934	1034488	555	1.2	2.78	1.84	2.65	3.44	5.8	7.66	6.93	5.99	6.89	6.17	7.11	4.03	2.43	7.07	4.67	3.94	3.01	3.37	6.87	7.9	6.92	9.94	10.43	10.56	9.64	10.75	7.12	9.36	8.92
Os02g0119700	1038399	1039710	1312	0.97	0.9	0.85	1.6	1.26	0.72	1.67	1.11	0.68	0.62	0.67	0.55	0.34	0.25	0.28	1.73	1.54	2.43	1.13	1.24	1.46	0.5	1.03	0.93	0.64	0.6	1.04	0.2	0.49	0.28
Os02g0120400	1069023	1072082	3060	2.73	2.08	1.75	1.87	2.28	3.17	1.87	1.96	1.82	1.89	2.46	1.14	1.2	1.37	1.47	2.72	2.99	3.45	1.8	1.95	2.41	2.07	2.13	1.34	1.39	1.82	1.94	1.17	1.1	0.89
Os02g0121000	1090428	1095969	5542	14.84	9.57	7.53	11.55	11.04	12.45	15.29	21.04	16.13	16.17	16.3	14.69	18.75	19	12.58	6.96	13.77	8.46	10.93	9.94	7.29	22.5	19.78	19.17	16.15	18.76	18.11	17.88	14.95	13.34
Os02g0121100	1103076	1104294	1219	47.8	29.88	30.24	37.38	38.68	38.45	38.07	46.83	42.91	52.88	54.52	51.14	72.02	65.65	65.18	35.04	34.05	32.44	40.01	38.25	37.22	45.33	41.11	48.46	50.76	54.82	54.23	68.76	60.68	56.87
Os02g0121400	1123885	1125397	1513	1.58	1.69	3.11	3.88	3.34	6.32	7.12	7.38	8.65	8.77	8.42	11.78	14.41	10.38	16.2	3.34	2.42	3.08	6.57	5.62	6.47	7.6	7.75	8.12	12.48	12.64	16.21	16.65	16.07	23.87
Os02g0121500	1126062	1132613	6552	14.7	13.31	14.91	21.15	19.88	16.91	34.85	29.74	33.21	46.69	53.19	48.9	79.39	67.2	75.45	17.99	18.2	15.13	28.86	29.14	27.95	37.83	36.54	37.29	55.33	54.33	60.88	79.96	73.53	91.61
Os02g0121600	1137171	1139241	2071	8.67	9.28	7.23	7.08	6.45	6.49	11.2	11.66	8.95	13.54	14.94	12.2	14.87	15.6	14.44	7.73	9.74	9.09	7.95	6.53	8.07	11.25	10.53	10.96	12.66	12	9.46	11	16	11.66
Os02g0122100	1162134	1165062	2929	0.96	2.73	2.15	2.42	1.58	2.16	3.6	1.87	1.37	4.51	3.39	2.88	3.36	4.54	3.99	2.21	2.15	2.15	1.65	2.05	3.65	1.78	2.4	2.77	4.73	3.34	3.37	4.63	4.26	5.11
Os02g0122600	1187089	1187904	816	1.36	1.33	1.89	1.5	3.11	2.33	2.06	1.89	0.94	2.8	1.52	2.99	4.26	1.93	1.85	1.57	1.44	1.37	2.17	3.8	2.95	2.8	2.5	2.14	3.69	4.86	5.09	2.6	2.2	3.14
Os02g0122800	1193388	1197056	3669	14.09	9.39	9.92	21.46	20.38	20.69	22.59	30.22	29.89	49.99	51.59	41.7	90.37	72.75	86.18	10.33	11.56	12.09	24.59	26.01	29	34.29	30.23	32.45	56.95	56.83	58.52	89.84	84.13	84.61
Os02g0123100	1207635	1211101	3467	7.08	4.11	4.14	3.68	2.78	3.44	1.83	2.81	1.87	1.33	2.17	1.67	2.82	1.81	1.02	2.38	2.97	3.46	1.89	3.11	2.19	2.07	1.6	1.91	1.38	1.61	0.96	0.67	1.24	0.81
Os02g0123200	1214007	1218011	4005	19.67	21.93	24.12	23.4	24	22.55	20.69	20.53	26.45	28.07	30.52	26.84	43.01	40.82	45.61	23.61	22.52	23.11	23.68	22.54	24.59	21.53	23.05	22.02	30.72	28.61	29.69	42.48	44	41.68
Os02g0123300	1219823	1220052	230	23.86	16.43	15.57	24.92	20	22.24	27.3	29.21	31.7	25.16	29.91	33.08	41.63	27.6	36.76	20.29	30.15	23.29	16.83	19.14	24.73	26.93	27.91	22.44	36.27	27.63	36.51	33.54	46.35	36.47
Os02g0123600	1231098	1234484	3387	17.08	20.8	17.12	17.06	18.17	16.7	23.3	20.87	20.44	24.77	26.41	22.28	28.45	32.05	28.41	17.89	19.07	17.97	17.91	18.21	19.2	21.31	22.52	20.9	22.35	21.96	22.34	28.91	23.87	27.05
Os02g0124800	1288998	1289511	514	105.06	108.79	131.02	101.02	115.77	103.57	79.85	75.6	79.19	105.64	114.85	132.48	146.83	141.35	160.22	120.29	112.54	116.08	127.44	107.33	101.22	97.35	84.84	92.26	116.85	126.77	148.74	192.83	156	154.53
Os02g0124866	1289896	1291737	1842	0.17	0.21	0.2	0.54	0.54	0.78	1.05	1.05	0.95	1.15	0.97	0.59	0.64	0.46	0.8	0.05	0.15	0.05	0.55	0.16	0.41	0.64	0.5	0.53	1.07	0.89	0.86	0.92	0.68	0.51
Os02g0125300	1326923	1330305	3383	36.14	24.19	14.74	25.63	34.98	26.57	28.84	32.81	26.72	32.57	28.23	27.2	39.23	46.47	31.44	14.5	25.12	20.19	18.97	23.48	21.16	32.34	25.09	31.31	22.91	24.97	23.09	28.17	30.06	26.81
Os02g0125800	1347163	1351333	4171	13.53	13.1	13.6	9.07	9.54	9.21	8.65	8.17	7.67	6.27	7.23	4.82	4.03	4.65	3.92	9.58	12.26	11.99	10.91	9.96	10.55	8.66	8.05	8.22	6.13	5.62	4.87	3.28	3.76	3.49
Os02g0126600	1397698	1398983	1286	27.95	12.84	11.74	13.87	22.27	18.34	18.82	27.23	21.2	37.47	29.25	35.36	48.45	47.78	46.43	5.97	13.67	7.59	11.65	8.31	6.83	17.69	16.21	20.15	38.49	34.36	44.7	47.58	48.42	49.4
Os02g0127900	1447139	1449583	2445	6.5	6.19	5.08	7.52	7.02	7.23	12.79	13.17	14.7	24.43	21.63	19.75	36.6	33.25	33.72	6.04	7.65	6.66	6.83	8.27	10.27	12.44	13.09	11.32	18.82	17.54	16.23	23.57	29.27	25.79
Os02g0128500	1469299	1474022	4724	0.05	0	0	0.12	0.12	0.06	0.48	0.84	0.52	2	0.49	0.84	1.16	1.54	0.92	0.06	0	0	0	0.06	0	0.73	0.66	0.67	0.51	1.65	0.71	1.35	1.17	0.51
Os02g0130900	1603372	1607211	3840	4.12	3.9	4.38	4.7	3.54	3.32	2.77	2.38	2.48	2.17	2.1	2.52	0.9	1.18	1.24	4.95	5.38	4.52	3.61	3.75	4.49	2.51	3.63	2.58	1.79	1.93	2.5	0.74	1.32	1.21
Os02g0131050	1615699	1630951	15253	3.68	1.43	1.21	1.51	1.14	1.39	0.84	1.38	0.97	0.93	0.89	0.45	0.49	0.38	0.23	1.49	1.85	1.35	1.52	1.54	0.99	1.49	1.13	1.19	0.94	0.67	0.54	0.43	0.35	0.28
Os02g0132600	1708916	1717974	9059	6.65	7.46	7.05	7.29	6.97	6.94	5.85	5.49	5.88	4.47	4.19	4.1	3.53	3.41	3.14	8.07	8.59	8.31	6.85	8.01	7.45	5.9	6.18	5.64	4.69	4.57	4.65	2.66	3.35	2.73
Os02g0133000	1734447	1737461	3015	19.95	37.12	33.36	36.17	41.25	35.15	39.21	33.09	34.02	36.91	41.65	42.09	52.14	56.48	47.74	34.76	32.37	32.37	30.5	33.48	30.78	31.51	32.36	32.37	45.74	35.99	48.77	47.09	56.76	46.97
Os02g0133100	1745671	1748201	2531	79.29	62.16	52.57	63.34	59.12	58.91	67.19	73.57	69.61	78	82.54	76.75	107.51	112.26	98.41	53.6	64.72	60.43	56.33	61.64	60	78.61	69.6	78.52	77.85	76.25	68.66	97.2	95.54	90.78
Os02g0133200	1748459	1753122	4664	0.66	0.18	0.09	0.39	0.15	0.29	0.58	0.81	0.64	0.62	0.32	0.35	0.51	0.54	0.42	0	0.22	0.04	0.14	0.31	0.15	0.4	0.69	0.51	0.7	0.63	0.51	0.78	0.5	0.38
Os02g0133900	1788746	1792353	3608	2.84	0.8	0.64	2.52	1.52	2.58	2.39	2.75	2.15	2.07	1.21	1.99	2.4	2.09	2.32	0.59	1.12	0.94	2.08	2.12	2.8	2.19	2.48	2.03	2	2.39	1.94	2.68	2.55	3.13
Os02g0136150	1928657	1929365	709	8.86	10.38	12.85	7.28	9.65	7.42	4.17	4.02	6.88	2.59	3.21	3.52	1.26	0.88	1.29	5.92	3.86	8.38	3.63	2.53	4.58	2.24	2.8	3.09	2.39	2.24	2.1	1.12	1.99	1.55
Os02g0136800	1946332	1949400	3069	4.69	6.56	5.22	6.03	5.79	4.87	4.47	4.08	3.42	2.53	2.78	2.86	1.59	1.2	1.28	6.75	7.25	7.33	3.74	4.97	6.33	3.61	4.71	3.66	3.45	2.89	3.17	1.01	1.52	1.44
Os02g0137100	1967733	1972800	5068	19.36	14.92	16.05	18.88	17.06	19.11	22.6	22.92	26.46	28.37	27.6	23.89	28.9	32.32	34	12.73	15.76	16.85	21.54	16.99	21.26	23.81	21.44	20.4	25.62	27.65	25.76	31.32	34.32	30.16
Os02g0138100	2036165	2036874	710	12.57	16.68	23.12	16.13	11.71	10.23	8.03	9.04	7.19	5.4	3.89	8.64	2.8	2.31	2.23	31.58	19.81	22.26	16.37	18.97	14.68	8.39	12.76	8.27	9.36	8.41	8.49	2.77	6.8	5.98
Os02g0138200	2037530	2040430	2901	2.85	3.16	2.84	3.72	3	3.43	2.12	2.2	2.44	1.89	1.63	1.45	1.04	0.7	1.06	4.25	2.95	3.63	3.97	3.13	3.12	2.58	2.42	2.8	2.39	1.93	1.99	0.91	1.21	1.66
Os02g0140101	2141820	2142429	610	25.22	24.87	28.65	23.82	21.64	20.29	16.38	12.65	17.14	13.56	14.95	12.06	10.15	7.87	13.12	30.14	27.92	26.8	21.13	24.8	22.64	14.01	14.21	12.06	11.09	13.51	13.61	11.17	8.85	7.73
Os02g0140200	2148516	2153358	4843	4.98	3.85	2.64	3.31	2.22	3.02	2.43	2.62	1.78	1.87	2.12	1.5	1.44	1.2	0.78	5.27	4.83	3.65	4.14	4.24	3.22	2.08	2.71	2.21	2.07	1.2	1.39	1.51	1.4	1.08
Os02g0142060	2274553	2275429	877	7.81	5.34	6.72	4.21	4.42	4.65	5.24	5.28	6.82	4.44	2.7	2.28	2.44	1.05	3.2	4.52	6.21	3.78	3.52	4.28	4.74	3.39	5.61	4.25	2.83	4.31	2.55	0.77	1.82	1.61
Os02g0142250	2312299	2317211	4913	0.18	0.14	0.07	0.13	0.35	0.41	0.37	0.55	0.22	0.31	0.27	0.29	0.17	0.29	0.11	0.06	0.09	0.13	0.25	0.1	0.3	0.1	0.21	0.2	0.64	0.33	0.28	0.39	0.36	0.28
Os02g0142800	2369616	2371348	1733	2.69	3.14	3.94	2.19	3.21	3.15	1.59	1.87	1.22	1.17	1.1	1.1	0.44	1.01	0.44	2.23	3.58	4.65	3.92	2.31	2.25	1.58	1.33	1.29	1.55	1.43	1.03	0.85	0.53	1.34
Os02g0144300	2447941	2451093	3153	3.46	3.81	4.68	3.28	2.96	3.46	1.9	1.94	2.02	2.19	1.97	1.68	1.09	1.34	1.59	2.68	3.04	2.68	2.35	1.94	2.15	1.09	1.55	1.84	1.64	0.93	1.26	0.43	0.71	0.76
Os02g0145500	2516879	2519232	2354	2.48	1.8	2.15	2.01	2.08	2.11	1.09	1.04	1.29	0.34	0.7	0.57	0.81	0.46	0.58	2.66	2.52	2.34	1.8	2.27	1.93	1.62	1.29	1.25	0.9	0.74	1	0.59	0.29	0.41
Os02g0147300	2599191	2604031	4841	5.79	6.09	6.23	6.12	5.93	5.26	3.66	3.1	3.46	3.15	3.26	2.1	1.92	2	2.44	2.81	2.25	2.15	1.69	1.47	1.78	0.84	1.12	0.88	0.73	0.69	0.71	0.49	0.47	0.5
Os02g0147800	2620369	2626215	5847	19.63	16.25	15.36	20.78	18.02	16.33	22.23	23.27	22.98	28.59	28.28	25.1	40.51	37.37	34.38	18.57	20.64	18.79	19.62	22.85	20.08	27.29	25.2	24.62	29.84	31.03	31.65	43.33	41.26	42.81
Os02g0148000	2638443	2642064	3622	58.93	44.79	66.24	51.79	45.18	71.37	114.97	121.83	115.07	171	156.44	172.77	234.93	265.64	207.12	46.91	47.08	39.84	70.09	61.66	51.98	146.85	113.72	124.15	128.94	187.63	182.49	300.64	218.47	252.34
Os02g0149700	2735912	2738033	2122	3.54	0.64	0.33	1.02	0.25	0.29	0.48	1.28	0.48	0.37	0.97	0.24	2.06	2.37	0.6	0.12	0.28	0.39	0.66	0.69	0.14	1.47	0.72	0.85	0.79	0.86	0.28	0.74	0.9	0.37
Os02g0152950	2927568	2932130	4563	0.14	0.37	0.26	0.46	0.28	0.21	0.63	0.37	0.67	0.92	0.56	0.95	0.58	0.57	0.99	0.13	0.21	0.17	0.12	0.42	0.5	0.41	0.63	0.73	0.63	0.88	0.82	0.71	0.98	1.13
Os02g0153200	2938046	2941437	3392	1.36	3.28	3.6	2.22	1.83	1.91	2.95	2.52	3.57	3.4	3.78	4.26	2.08	2.78	3	1.9	2.29	2.89	2.1	1.09	2.56	2.38	2.9	2.13	2.84	3.02	2.95	3.5	2.67	3.7
Os02g0153300	2944661	2949245	4585	2.54	2.5	2.91	2.74	1.65	2.15	1.55	1.56	1.88	0.98	1.12	1.16	0.85	1.05	0.8	1.83	2.31	2.46	1.95	1.72	1.4	1.14	1.34	1.33	0.81	0.91	0.79	0.56	0.61	0.44
Os02g0153400	2945512	2948974	3463	0.6	0.97	0.62	2.12	1.54	1.3	5.93	3.92	4.53	11.03	12.26	14.42	14.91	14.13	13.05	0.78	0.72	0.57	3.05	1.49	2.34	4.83	4.43	5.22	10.88	11.38	10.05	20.38	15.56	21.64
Os02g0153700	2958786	2962177	3392	0.91	1.31	1.01	1.42	0.98	1.16	4.23	3.13	4.19	7.83	9.78	6.35	6.28	6.28	7.11	1.14	1.05	0.79	1.22	0.99	1.38	4.2	4.88	2.77	6.27	6.43	5.32	6.29	8.4	6.35
Os02g0153900	2965242	2968614	3373	2.79	7.29	5.16	8.22	8.29	8.6	8.65	8.26	10.47	11.72	12.66	11.9	10.93	12.6	12.24	8.89	5.89	6.88	5.83	9.42	8.6	11.78	14.93	10.18	14.91	13.53	12.97	14.17	14.82	12.46
Os02g0154600	2995581	3001388	5808	5.37	4.71	4.01	3.73	3.76	3.74	2.75	3.62	2.18	2.05	2.01	1.73	1.93	1.54	1.49	3.8	4.26	4.13	3.83	3.06	3.22	2.38	2.49	2.17	1.81	1.77	1.83	1.26	1.34	1.04
Os02g0155300	3037553	3040481	2929	2.98	1	1.24	0.52	0.38	0.61	0.63	0.71	0.49	0.22	0.29	0.09	0.21	0.06	0.13	0.44	0.46	0.46	0.3	0.31	0.34	0.18	0.25	0.26	0.11	0.14	0.07	0.07	0.07	0
Os02g0155700	3059566	3061394	1829	0.15	0	0	0	0.17	0.02	0.29	0.03	0.07	0.34	0.3	0.05	0.02	0	0.21	0.02	0.02	0	0	0	0.02	0.23	0.13	0.11	0.09	0.15	0.07	0.16	0.35	0.17
Os02g0155900	3065811	3072625	6815	1.47	1.7	2.96	2.61	2.75	1.56	1.01	1.07	0.81	0.46	0.66	0.85	0.54	0.37	0.18	4.66	1.58	2.18	1.32	2.21	1.87	0.69	0.93	0.98	0.64	0.49	0.81	0.31	0.52	0.4
Os02g0156300	3086330	3087545	1216	7.1	5.81	5.11	6.02	4.57	4.32	3.72	3.83	3.59	2.76	2.62	2.13	1.54	1.08	1.37	6.78	7.23	6.56	4.72	5.84	5.78	3.88	2.99	3.95	2.17	1.75	2.64	1.19	1.82	1.87
Os02g0156633	3102631	3104794	2164	0	0	0.01	0	0	0	0	0.04	0.03	0.03	0.03	0.2	0.1	0.06	0.21	0	0	0	0	0	0.08	0.02	0.03	0.02	0.19	0.03	0.15	0.24	0.44	0.28
Os02g0156800	3106371	3108579	2209	0.1	0.13	0.11	0.46	0.23	0.14	0.42	0.27	0.35	0.87	0.55	0.48	0.46	0.5	0.93	0.35	0.11	0.09	0.08	0.32	0.32	0.53	0.68	0.79	0.79	0.48	0.5	0.32	0.87	1.12
Os02g0157300	3132469	3137551	5083	0.66	0.72	0.94	0.68	0.44	0.74	0.34	0.32	0.25	0.18	0.27	0.27	0.17	0.2	0.16	0.44	0.59	0.59	0.47	0.61	0.45	0.28	0.23	0.37	0.14	0.08	0.14	0.1	0.15	0.16
Os02g0157600	3142202	3144660	2459	1	1.87	1.72	1.09	0.9	1.61	0.9	0.41	0.73	0.75	0.19	0.73	0.17	0.1	0.16	0.92	1.72	2.27	1.65	0.91	1.14	0.32	0.48	0.53	0.36	0.66	0.63	0.2	0.27	0.08
Os02g0158500	3187973	3190043	2071	3.62	3.62	2.38	2.34	2.44	6.08	5.96	7.23	4.27	5.32	4.53	6.72	7.5	5.93	5.86	0.59	4.59	2.34	4.21	3.34	2.56	5.57	5.79	6.31	5.96	5.52	7.28	9.25	6.92	8.13
Os02g0158600	3191322	3194133	2812	6.38	6.79	7.3	12.83	11.17	9.66	13.13	11.4	12.22	14.72	13.08	14.2	15.13	17.54	20.57	7.25	8.91	9.26	10.24	13.61	11.82	12.05	13.7	12.03	12.11	14.37	17.08	22.21	16.77	20.26
Os02g0159400	3220242	3225322	5081	1.44	1.96	1.45	1.64	0.91	1.29	0.95	1.09	1.03	1.13	1.09	1.12	3.62	3.75	4.79	2.18	2.56	1.53	1.57	1.64	1.5	1.21	1.37	1.24	1.62	1.07	1.33	5.03	5.51	5.36
Os02g0159850	3233676	3233934	259	0	0	0	0.24	0.12	0	0.61	0.47	0.74	0.13	0.12	1.33	0.25	2.29	1.17	0	0	0	0	0.5	0	0.8	0.93	0.67	0.52	0.73	0.38	2.36	1.84	0.52
Os02g0160200	3254925	3256897	1973	29.24	33.43	34.61	40.55	41.01	36.66	35.13	34.02	36.71	34.94	39.27	39.33	55.72	61.02	45.41	41.58	28.66	30.95	34.84	41.17	39.74	41.45	38.09	40.51	45.36	45.97	43.71	53.41	52.09	55.83
Os02g0160400	3266011	3268700	2690	0.07	0.09	0.08	0.12	0.29	0.11	0.14	0.62	0.22	0.55	0.24	0.45	0.25	0.45	0.8	0.05	0.06	0.08	0.11	0.19	0.14	0.39	0.29	0.19	0.79	0.49	0.46	0.43	0.7	0.35
Os02g0160500	3271379	3272038	660	120.59	152.64	186.57	196.63	185.96	141.69	128.4	106.39	145.19	73.9	88.57	89.18	41.05	47.79	52.76	256.49	174.42	192.02	186.86	223.19	183.27	147.7	175.86	160.61	87.55	87.24	96.72	38.42	45.57	45.27
Os02g0161100	3291235	3295426	4192	0.94	5.2	2.09	3.35	2.09	1.64	3.12	3.22	2.2	5.1	5.23	3.95	3.68	3.91	5.37	4.12	2.93	4.05	0.62	1.62	3.02	4.01	5.14	3.04	3.71	4.35	3.4	3.76	6.3	6.52
Os02g0161300	3311245	3313190	1946	57.63	59.07	58.67	59.12	54.88	56.41	52.43	54.31	53.04	54.42	56.34	49.93	88.2	121.41	83.48	54.56	52.93	53.34	59.1	55.13	53.49	55.44	54.39	51.09	58.39	58.64	57.12	101.93	98.88	102.48
Os02g0161601	3327802	3328574	773	2.08	4.38	3.95	2.11	1.46	2.97	1.89	1.68	2.03	3.51	2.59	2.27	3.22	2.13	4.57	3.27	2.54	1.92	2.89	1.98	2.1	2.24	2.25	1.62	2.47	1.91	2.39	4.61	4.22	4.01
Os02g0161800	3336154	3339094	2941	0.52	0.13	0.04	0.22	0.48	0.39	0.29	0.55	0.07	0.05	0.23	0.15	0.42	0.67	0.66	0.22	0.22	0.11	0.18	0.39	0.52	0.97	0.5	0.73	0.61	0.53	0.52	0.45	0.52	0.78
Os02g0163300	3408036	3409023	988	8.45	8.45	6.52	7.44	5.41	8.12	7.66	5.27	5.15	6.43	5.92	4.96	5.35	4.47	5.5	2.91	2.63	1.47	1.56	1.94	1.24	0.82	1.23	0.6	1.06	1.54	1.07	0.38	0.36	0.31
Os02g0164000	3441185	3446850	5666	20.49	7.59	6.56	11.66	8.67	8.78	8.25	10.59	6.14	7.1	12.13	6.4	16.33	17.33	9.8	0.01	0.13	0.18	0.38	0.23	0.28	0.53	0.25	0.37	0.29	0.39	0.24	0.65	0.24	0.43
Os02g0164600	3465970	3468922	2953	1.99	2.21	2.25	2.01	1.85	1.85	1.73	1.34	1.04	1.11	0.87	0.75	1.24	1.14	0.47	2.91	3	2.31	2.33	1.46	1.72	0.91	1.9	1.5	1.09	1.13	1.01	0.64	0.66	0.66
Os02g0165100	3504423	3508658	4236	7.56	15.96	11.71	11.34	20.54	12.62	11.13	6.7	7.81	7.42	5.83	5.74	2.94	4.83	4.11	13.43	8.61	9.24	5.86	8.89	6.31	8	9.04	7.05	4.69	5.26	4.62	1.91	3.13	3.07
Os02g0165800	3548382	3549142	761	2.99	4.96	6.49	2.26	1.81	2.5	1.83	1.51	2.39	1.55	1.15	0.91	0.55	0.86	1.07	3.82	6.45	4.92	3.92	2.06	5.77	3.55	2.4	1.24	0.88	2.11	0.89	0.89	1.43	0.84
Os02g0168500	3703074	3705337	2264	8.44	8.48	8.21	5.55	4.97	4.61	2.93	3.34	2.04	1.18	1.47	1.25	0.79	0.67	0.66	7.95	8.11	8.05	6.09	5.09	6.12	3.52	3.3	3.42	1.66	1.56	1.06	0.64	0.82	0.55
Os02g0168600	3705886	3709904	4019	33.99	28.06	28.75	26.21	26.33	24.89	20.98	22.76	20.37	16.3	14.62	13.23	10.8	11.4	11.45	28.73	31.35	28.81	21.97	27.85	29.97	25.24	23.23	22.85	16.89	16.06	12.38	8.61	10.35	8.87
Os02g0168700	3711186	3713407	2222	6.18	7.48	7.54	4.31	6.54	7.58	5.85	5.97	6.44	4.15	3.26	4.44	1.53	1.61	2.06	8.25	7.05	6.6	9.06	7.44	7.73	4.69	6.08	5.32	5.18	4.43	5.63	1.68	2.28	2.08
Os02g0169000	3720874	3724570	3697	8.04	7.41	7.59	6.51	7.23	7.31	6.81	6.77	5.77	3.79	3.53	4.38	2.1	3.5	3.46	8.18	9.08	9.73	8.64	6.48	7.8	5.39	6.27	6.27	5.32	4.46	5.85	2.18	3.1	2.41
Os02g0170000	3797629	3800883	3255	3.42	6.09	5.69	7.44	7.17	6.51	5.67	6.55	8.03	9.2	9.86	11.36	12.08	12.94	13.31	3.59	4.24	5.4	7.68	5.7	5.83	6.52	5.84	5.93	9.51	11.41	13.29	15.66	9.75	14.98
Os02g0173200	4008991	4010136	1146	6.43	17.3	9.97	25.41	22.28	24.88	54.96	37.53	43.19	71.26	58.25	76.52	74.52	88.22	99.87	14.81	15.8	16.16	12.45	23.56	24.22	34.15	49.83	39.59	73.28	61.42	69.91	86.35	97.37	102.29
Os02g0173300	4014563	4015313	751	0.96	2.01	1.15	0.58	1	2.37	1.14	0.97	1.49	2.48	2.1	2.67	3.4	4.55	5.47	0.3	1.56	2.14	3.06	1.3	1.86	1.66	1.52	2.14	1.92	3.14	2.07	3.42	4.2	4.66
Os02g0173401	4014845	4015186	342	0.49	1.15	0.18	4.21	2.1	1.61	2.69	1.77	1.59	1.82	2.04	1.92	2.33	3.27	3.18	0.56	0.83	0.81	2.59	3.05	2.19	2.43	2.02	3.36	4.7	3.31	2.94	5.54	7.74	7.39
Os02g0174000	4058194	4060315	2122	2.34	1.82	1.43	1.16	0.89	1.13	2.31	1.34	1.15	1.69	2.33	2.01	2.69	2.81	1.53	1.38	2.2	1.4	0.73	0.38	1.23	1.61	1.83	1.07	1.66	2.12	2.12	3.09	3.69	2.56
Os02g0174250	4078718	4080739	2022	0.19	0.44	0.54	0.65	0.93	0.96	0.41	0.6	0.9	0.42	0.25	0.45	0.27	0.13	0.25	0.2	0.27	0.14	0.95	0.47	1.17	0.56	0.78	0.37	0.44	0.55	0.4	0.52	0.47	0.54
Os02g0174900	4103333	4106241	2909	5	3.64	3.31	3.99	3.17	3.48	1.61	2.26	2.83	1.35	1.52	1.72	1.11	1.05	0.39	3.8	5.07	4.69	2.99	4.51	3.08	2.48	2.15	2.02	1.36	1.82	0.96	0.88	0.54	0.24
Os02g0175250	4113678	4114097	420	0	0	0	0.29	1.64	0.75	0	0.09	0.2	0.1	0	0.1	0.1	0.81	1.12	0	0	0	0.1	1.2	0.7	0.11	0	1.18	0.62	0.87	0.1	0.69	0.63	0.83
Os02g0175700	4135897	4140382	4486	0	0.04	0.01	0	0.03	0.06	0	0	0	0.02	0.13	0.02	0.05	0.03	0.16	0.02	0.03	0	0.02	0	0	0.03	0.01	0.02	0.11	0	0.05	0.19	0.51	0.42
Os02g0176000	4150302	4150970	669	82.54	108.43	146.45	122.88	145.77	148.44	137.63	124.41	131.05	66.89	62.1	74.41	44.46	48.62	32.59	203.01	126.79	157.13	163.02	209.28	213.59	101.07	147.94	125.35	101.55	93.07	104.2	36.99	43.23	49.35
Os02g0176300	4182680	4184658	1979	18.17	26.09	28.99	31.47	27.02	27.98	14.44	15.13	17.58	11.6	12.71	9.73	11.61	10.52	10.64	27.67	27.13	28.93	21.61	24.28	28.92	14.16	13.25	13.67	9.26	8.76	9.44	7.88	6.72	6.16
Os02g0177700	4286999	4288829	1831	8.79	10.74	16.45	10.08	5.63	16.15	6.73	6.7	6.82	8.6	4.12	6.5	1.88	2.58	2.44	10.77	8.51	9.25	10.4	10.87	11.02	4.71	7.06	6.19	4.4	7.29	6.51	2.52	3.21	3.73
Os02g0177800	4293248	4299059	5812	34.73	34.18	39.02	38.48	40.06	36.49	35.29	37.49	39.53	46.11	47.52	43.69	59.55	60.57	59.6	35.46	37.52	33.82	39.33	37.65	39.17	42.29	40.66	41.61	48.4	50.38	50.72	66.25	61.24	60.58
Os02g0178500	4334610	4338102	3493	10.13	1.96	1.84	3.52	1.52	2.1	2.16	3.04	1.56	2.02	2.2	2.44	4	5.42	3.58	0.96	1.77	1.75	2.07	2.9	1.6	2.64	2.21	1.88	1.67	1.92	1.91	3.56	2.83	2.95
Os02g0178600	4341415	4341927	513	1.35	2.36	1.75	1.95	2.07	1.31	2.04	2.6	1.5	1.66	2.54	3.3	2.43	6.8	4.12	1.81	1.79	1.57	2.75	3.05	1.58	3.17	2.92	3.81	3.72	2.76	3.35	3.63	4.57	2.69
Os02g0179600	4424449	4426620	2172	0.06	0.03	0.01	0.03	0	0.01	0.04	0.13	0	0.03	0.14	0	0.03	0.21	0.13	0.04	0.12	0.19	0.08	0.09	0.1	0.54	0.23	0.32	1.37	1.09	0.75	7.86	112.96	40.6
Os02g0180000	4450273	4454802	4530	27.11	12.72	10.51	19.59	18.09	19.85	23.37	23.42	23.78	39.52	41.65	34.09	46.48	53.01	54.65	9.3	15.61	12.19	22.09	19.55	22.07	28	25.34	25.49	35.9	36.24	37.39	59.26	53.77	53.36
Os02g0181200	4543013	4543405	393	0.35	1.15	0.16	1.35	1.03	1.33	2.26	2.62	3.25	2.41	1.31	1.59	1.46	0.84	1.77	0.24	0.24	0.24	0.75	0.66	0.74	1.23	2.06	1.95	2.81	1.52	1.4	1.88	0.95	0.94
Os02g0182700	4616832	4621974	5143	9.7	9.65	10.24	12.45	11.85	11.32	12.55	10	12.23	16.09	17.33	17.82	26.99	22.38	28.52	11.1	13.26	13.34	15.44	13.68	17.41	13.56	14.29	12.92	22.77	19.28	22.79	39.39	40.47	40.29
Os02g0182800	4625425	4628750	3326	34.17	38.12	41.43	44.34	46.36	54.12	47.58	49.32	63.81	64.28	62.47	62.62	74.19	56.13	80.15	44.13	39.84	38.14	48.65	41.71	43.58	51.13	55.05	50.25	65.8	66.54	71.43	79.4	78.55	73.83
Os02g0182850	4629617	4630180	564	1.28	1.93	2.08	2.61	2.39	6.73	12.09	8.91	13.61	7.07	9.78	12.32	7.81	9.16	7.66	2.89	2.02	1.87	7.15	7.57	11.75	6.75	10.32	10.88	8.79	10.66	7.53	6.55	10.41	7.59
Os02g0185400	4768846	4771113	2268	0.05	0.04	0.07	0.02	0.04	0.26	0.15	0.4	0.17	0.4	0.09	0.13	0.23	0.16	0.62	0.27	0.13	0.26	0.2	0.3	0.37	0.19	0.42	0.28	0.59	0.13	0.14	0.55	0.74	0.78
Os02g0186800	4824246	4825855	1610	0.89	1.78	1.57	2.05	2.09	1.5	5.24	2.95	4.2	5.17	6	6.12	9.32	8.92	11.57	1.73	0.74	0.71	1.93	1.34	1.83	3.8	5.33	4.63	7.4	7.22	6.44	6.62	9.16	11.67
Os02g0187000	4829205	4830333	1129	0.11	0.09	0.03	0.09	0.15	0	0.06	0.15	0	0.03	0.09	0.09	0.25	0.6	0.35	0	0	0	0	0.03	0	0.03	0.03	0.13	0.06	0.18	0.06	0.46	0.39	0.58
Os02g0187600	4859722	4862765	3044	16.29	10.1	8.74	8.95	7.59	9.29	8.11	9.84	7.01	6.23	4.37	4.2	3.87	4.19	2.42	6.68	11.56	10.29	7.16	9.01	8.26	7.64	8.05	7.8	4.76	4.83	4.26	1.68	1.76	1.93
Os02g0187700	4867738	4868831	1094	2.13	1.93	1.95	2.29	3.43	6.19	12.73	15.55	9.79	18.05	17.56	22.15	42.47	27.42	30.56	1.81	1.5	1.67	6.75	6.29	6.18	8.07	11.32	9.37	17.09	14.7	18.23	26.26	22.84	31.47
Os02g0188000	4888511	4890272	1762	15.71	22.53	27.99	23.39	31.46	36.15	68.48	46.59	51.02	42	40.08	58.04	49.28	35.23	45.16	49.15	26.7	30.43	38.04	53.74	62.62	40.09	67.52	61.3	73.8	72.86	73.78	55.8	54.93	78.59
Os02g0189000	4936530	4937799	1270	25.68	24.44	25.4	24.58	26.82	38.02	50.28	54.49	39.42	49.01	47.24	64.61	56.74	64.18	33.51	24.96	21.56	18.38	38.99	36.99	40.97	38.2	45.26	54.99	51.85	68.51	70.24	63.88	42	45.46
Os02g0189100	4938785	4942005	3221	28	24.65	20.21	24.41	21.3	21.7	18.14	19.33	17.12	11.96	10.07	11.31	6.07	6.06	6.14	19.26	31.85	23.41	20.66	15.62	21.46	17.23	20.2	17.31	13.95	9.96	9.6	4.52	4.48	4.74
Os02g0190200	4987257	4997986	10730	7.93	8.64	9.91	9.2	8.24	8.12	6.92	6.47	6.29	4.43	4.43	3.92	2.85	2.22	3.19	9.3	9.25	9.71	7.7	8.78	9.24	5.39	7.11	6.75	5.13	4.29	5.05	2.43	3.55	3.1
Os02g0190300	4988483	4997740	9258	2.17	3.3	2.92	2.46	3.85	2.45	3.75	2.8	3.26	5.4	4.8	5.83	4.32	4.48	4.99	2.75	4.45	4.04	2.95	2.12	6.21	3.81	3.18	3.24	4.78	5.88	5	5.32	7.58	5.01
Os02g0190800	5039000	5043307	4308	14.96	11.77	15.1	15.38	15.11	18.36	17.57	17.07	17.26	20.95	19.72	17.57	23.74	23.96	26.6	14.63	15.35	14.44	16.08	18.1	16.33	18.54	18.8	16.14	21.31	19.15	21.1	29.67	26.09	25.82
Os02g0191250	5054311	5056544	2234	0	0	0	0.07	0	0	0.2	0.21	0.15	0.37	0.35	0.36	0.44	0.28	0.21	0.02	0	0	0	0.02	0.04	0.26	0.21	0.24	0.54	0.27	0.54	2.08	1.65	1.58
Os02g0191300	5058825	5061929	3105	11.94	25.6	10.98	14.23	13.53	14.84	28.38	21.55	25.81	69.51	52.26	38.63	44.04	67.32	50.98	11.65	13.18	15	11.59	12.97	30.77	39.58	28.8	30.82	39.24	45.8	48.18	117.64	82.46	76.24
Os02g0193500	5207171	5208683	1513	6.98	4.33	5.94	4.1	4.43	4.13	2.52	2.18	3.06	1.58	2.08	1.28	1.5	0.85	1.32	3.51	4.39	3.52	2.38	2.5	2.38	2.58	2.58	2.4	1.44	1.73	1.33	0.76	1.1	0.71
Os02g0194600	5270614	5276091	5478	0.29	0	0.03	0.22	0.16	0.08	0.02	0.06	0.28	0	0	0.02	0.05	0.03	0	1.04	0.63	0.28	0.35	0.35	0.4	0.16	0.4	0.07	0.03	0.14	0.13	0.02	0.07	0.07
Os02g0195000	5324568	5328286	3719	4.92	2.26	1.93	1.68	1.33	1.58	1.2	1.57	1.16	1.28	1.15	1.17	1.33	1.25	0.71	1.25	3.61	2.03	1.56	1.83	1.3	1.49	1.18	1.12	1.13	0.91	0.79	0.72	0.39	0.53
Os02g0195300	5331919	5336909	4991	12.99	11.18	10.76	10.39	11	9.12	9.17	11.35	9.19	8.95	8.77	7.86	7.86	7.09	6.13	10.87	13.91	11.94	9.43	10.99	9.19	10.11	10.54	8.55	6.12	6.06	5.85	3.59	4.06	3.41
Os02g0196000	5357310	5361623	4314	16	12.44	13.06	13.72	11.45	11.78	9.6	11.21	9.49	8.1	7.58	7.79	6.07	4.37	4.81	9.54	12.8	12.35	11.43	8.33	9.72	8.29	9.15	7.07	6.42	6.22	7.09	3.72	4.03	2.86
Os02g0197800	5478759	5480881	2123	2.39	2.35	3.35	1.83	2.52	1.96	2.03	1.88	1.63	0.88	1.01	0.58	0.56	0.52	0.89	3.64	3.31	3.84	2.37	2.75	3.07	1.47	2.78	1.81	1.74	1.66	1.35	0.83	1.1	1.06
Os02g0197900	5482742	5489299	6558	9.19	6.14	5.25	6.05	4.62	5.02	6.33	8.08	5.61	6.65	6.58	5.93	9.14	9.18	6.68	6.65	7.84	6.57	7.72	8.34	6.11	8.79	7.25	8.53	7.53	7.86	6.96	11.47	9.86	9
Os02g0198300	5505067	5508425	3359	13.54	8.62	6.38	4.67	3.93	6.1	3.41	4.81	2.59	3.3	2.84	2.68	2.06	1.98	1.41	6.09	12.29	7.85	6.09	4.81	5.66	4.22	2.83	4.03	3.01	2.72	2.83	2.97	2.09	1.17
Os02g0198400	5511434	5517919	6486	6.55	2.26	1.3	1.5	1	1.78	1.16	2	0.96	1.56	2.01	1.32	1.97	3.07	1.63	0.43	1.49	1.68	1.41	1.24	0.69	1.52	1.37	0.73	1.08	2.48	1.36	3.72	3.72	1.82
Os02g0198500	5519299	5519921	623	2.66	2.5	1.82	2.29	1.54	3	3.07	3.59	1.94	4.1	2.13	3.72	3.33	3.12	1.84	1.31	4.24	3.91	2.55	2.07	4.17	3.78	3.73	5	3.72	6.22	2.68	5.95	8	3.84
Os02g0199200	5566073	5567620	1548	0.56	1.29	0.84	0.85	0.53	1.21	0.55	0.72	0.58	0.61	0.61	0.47	0.23	0.23	0.35	2.25	2.11	1.7	0.97	1.6	2.16	0.56	1.22	0.81	0.39	1.02	0.48	0.15	0.13	0.17
Os02g0199300	5567953	5569801	1849	7.54	9.42	9.17	8.05	9.65	8.85	5.05	4.44	6.84	6.43	5.48	5.38	4.47	5.39	3.37	12.44	10.09	11.45	6.68	8.09	6.1	5.35	5.97	8.25	5.37	4.8	3.91	1.68	2.2	1.72
Os02g0199800	5587185	5593645	6461	0.71	0.28	0.22	0.69	0.49	0.53	1.68	1.84	1.73	3.62	2.2	3.25	9.39	8.31	14.79	0.48	0.39	0.58	0.7	0.84	0.75	1.6	1.59	1.46	6.11	5.25	6.38	15.09	17.16	19.05
Os02g0199900	5595400	5600848	5449	23.36	22.64	18.83	26.74	25.49	23.87	28.84	30.71	32.18	36.38	35.66	31.52	45.07	43.79	46.24	22.44	23.23	22.71	24.67	26.24	29.01	32.12	30.85	30.1	40.85	36.11	41.32	45.47	41.47	46.03
Os02g0200000	5604321	5609451	5131	23.47	19.04	11.98	23.34	22.26	17.8	20.81	23.51	21.58	26.76	29.2	22.47	53.9	57.74	51.99	18.33	19.27	17.12	21.38	21.58	24.22	28.63	23.37	26.8	29.97	29.89	34.25	62.07	50.96	60.13
Os02g0200800	5623379	5627209	3831	49.35	16.82	15.05	15.85	11.65	12.21	15.45	22.07	12.79	10.36	16.43	8.52	16.92	14.61	11.33	11.55	20.63	16.62	13.18	15.57	12.38	15.55	10.56	12.33	9.18	9.63	6.3	3.92	3.99	4.83
Os02g0201300	5654435	5655345	911	6.52	12.4	11.14	8.99	11.02	14.98	9.14	6.9	11.38	10.75	9.22	14.57	11.67	12.23	15.21	4.8	6.12	6.29	7.96	7.27	9.41	8.14	7.72	8.8	8.29	8.83	9.06	10.09	6.98	11.74
Os02g0201500	5665010	5668225	3216	5.22	3.23	3.72	3.05	2.89	2.67	4.19	4.76	3.21	4.73	6.09	5.86	12.05	10.23	7.28	1.85	2.87	2.5	2.47	3.2	2.68	4.49	3.25	3.36	4.71	4.33	2.75	4.09	3.6	2.76
Os02g0202200	5706636	5709119	2484	8.85	12.87	19.7	17.93	16.41	18.99	61.17	39.91	55.23	90.83	121.59	128.3	136.73	119.01	133.53	19.28	12.84	14.68	20.69	17.76	18.94	46.33	67.88	38.96	86.99	89.84	87.67	109.78	81.24	95.17
Os02g0202800	5750577	5753676	3100	5.06	5.89	5.67	6.34	6.03	6.74	5.13	6.73	6.38	7.51	7.84	7.7	11.63	13.53	11.14	7.67	7.06	6.94	6.9	8.18	9.75	8.91	7.6	7.9	9.32	9.41	10	13.26	15.76	15.81
Os02g0203000	5760788	5763128	2341	63.2	58.43	75.4	57.69	56.05	67.32	39.41	34.63	48.53	33.66	25.66	26.51	21.23	11.99	22.51	51.43	24.83	36.54	25.53	25.62	29.6	21.78	33.25	25.63	16.95	15.69	22.58	12.15	6.57	12.33
Os02g0203300	5775768	5777385	1618	1.06	1.1	1.3	1.24	0.78	1.86	4.55	3.29	2.04	4.09	2.81	4.23	3.83	4.2	3.9	0.44	1.15	1.41	1.38	1.35	1.78	1.78	2.43	2.3	1.88	3.79	2.35	1.63	3.15	2.24
Os02g0203500	5785295	5788769	3475	7.02	9.77	8.81	8.03	7.37	7.31	7.41	6.87	8.28	4.93	5.03	5.01	2.62	2.49	2.6	6.85	6.64	6.83	4.68	3.84	4.49	4.35	5.72	6.23	4.03	3.57	3.18	2.12	2.51	2.11
Os02g0204201	5826284	5827230	947	5.36	6.7	5.67	6.35	7.86	8.8	8.14	9.72	11.21	9.8	8.58	8.13	11.46	13.23	14.13	6.75	6.42	6.6	8.1	6.34	6.76	9.35	11.94	9.5	9.41	8.07	8.8	14.53	14.09	11.95
Os02g0204300	5832651	5834374	1724	25.36	26.86	28.12	34.29	32.4	30.74	31.61	31.54	35.95	35.03	36.18	34.41	42.18	37.5	41.97	26.17	28.11	24.87	27.14	28.59	27.63	31.82	33.38	30.39	33.73	34.13	31.28	39.99	42.61	39.41
Os02g0204400	5835504	5838694	3191	12.49	15.03	15.93	18.14	17.1	18.52	22.99	21.34	22.62	21.78	18.03	23.67	21.09	21.13	27.56	12.87	9.92	10.06	12.24	12.46	13.86	18.76	18.67	18.16	19.85	21.4	25.43	28.11	32.04	31.57
Os02g0205100	5910515	5912009	1495	0.17	0.63	0.31	0.52	0.5	0.14	0.21	0.34	0.26	0.15	0.16	0.44	0.09	0.07	0.34	1.22	1.1	1.66	0.66	0.89	0.78	0.76	0.46	0.82	0.27	0.36	0.43	0.3	0.2	0.07
Os02g0205400	5924727	5930096	5370	2.82	3.07	2.21	2.15	3.28	2.25	2.12	2.48	2.83	1.3	1.44	1.92	1.13	1.29	1.27	3.89	4.46	3.11	3.71	3.39	4.11	2.98	3.27	2.58	3.06	2.33	2.28	1.08	1.29	1.28
Os02g0205500	5930298	5933077	2780	11.96	49.13	24.09	55.01	69.79	68.03	154.67	122.05	133.32	135.27	100.72	179.11	97.29	100.96	120.86	72	31.09	42.2	24.62	58.65	28.71	95.57	163.2	123.56	149.49	118.66	138.3	94.78	198.6	166.4
Os02g0206400	5965657	5967648	1992	8.57	19.41	20.94	27.14	33.49	36.6	58.51	57.31	59.52	72.67	58.12	56.72	72.74	67.17	85.37	9.35	6.21	4.8	9.63	8.53	14.75	37.93	42.76	29.73	40.8	37.84	32.01	38.69	52.66	42.54
Os02g0207100	6007623	6009551	1929	2.18	2.24	3.59	3.46	2.5	5.68	15.32	12.43	7.29	9.49	8.61	10.52	7.59	7.21	9.78	0.68	1	1.01	0.8	0.54	0.96	5.9	2.6	5.37	2.78	2.82	3.16	2.03	2.27	2.25
Os02g0207800	6038414	6039642	1229	0	0.25	0	0.15	0.2	0.47	0.15	0.02	0.13	0.08	0.3	0.46	0.68	0.29	0.32	0.42	0.33	0.38	0.48	0.19	0.5	0.76	0.56	0.68	0.68	0.74	0.74	0.86	1.1	1.23
Os02g0207900	6038222	6039551	1330	1.79	2.36	2.02	3.08	3.69	3.8	5.72	5.42	9.23	7.13	6.38	10.36	19.27	15.65	22.57	5.84	5.45	6.8	7.99	7.72	9.33	11.32	9.97	11.25	21.23	16.04	24.6	35.69	36.83	38.8
Os02g0208100	6057100	6060267	3168	64.23	48.62	41.39	62.04	56.35	74.83	95.14	93.16	84.68	104.86	100.6	101.38	142.5	123.61	119.36	35.25	57.41	45.25	63.51	54.22	52.91	104.15	91.99	95.19	105.52	105.69	112.43	135.26	133.63	121.82
Os02g0208200	6062275	6066703	4429	11.46	9.77	9.71	11.27	11.19	11.52	9.53	10.75	11.92	12.28	10.6	10.75	14.22	12.58	16.54	9.7	10.15	9.65	9.26	10.69	10.28	9.78	10.63	9.97	12.91	12.46	13.28	14.12	19.25	17.29
Os02g0208700	6094525	6095670	1146	0	0.23	0	0.1	0	0.23	0.24	0.2	0.28	0.35	0.98	1.25	1.04	1.32	0.42	0.28	0.1	0.1	0.14	0.56	0.6	0.37	0.19	0.45	1.74	2.01	1.82	1.29	0.55	2.15
Os02g0209300	6146113	6146678	566	2.4	11.32	3.98	7.08	8.18	9.25	7.79	6.2	6.95	6.35	3.96	6.08	2.76	2.15	5.87	7.06	4.92	5.2	3.07	4.55	2.3	7.95	12.61	8.13	8.64	6.06	7.9	8.01	9.9	9.11
Os02g0209400	6149352	6150136	785	0.11	0.85	0.51	0.28	0.52	0.74	3.8	3.01	1.96	1.71	1.93	3.99	4.27	3.1	2.35	0.33	0.12	0.43	0.08	0.17	0.58	1.01	2.37	1.02	1.24	1.88	1.4	1.31	2.85	3.43
Os02g0210700	6183755	6187803	4049	0	0	0	0.01	0	0	0.01	0.05	0.03	0.33	0.16	0.05	0.24	0.45	0.25	0	0	0	0.01	0	0	0.02	0.1	0.04	0.17	0.12	0.28	1.82	0.98	1.01
Os02g0210800	6188722	6193629	4908	5.47	6.6	6.11	4.56	5.06	4.75	3.99	4.35	4.3	3.13	3.28	2.32	2.22	1.99	1.5	7.86	6.68	6.88	5.12	5.17	5.46	3.27	4.11	3.86	3.61	3.03	2.68	1.96	2.26	2.58
Os02g0211000	6197725	6204381	6657	1.12	0.42	0.36	0.82	0.78	0.45	0.67	0.85	1.95	0.37	0.46	3.14	1.19	0.76	0.66	10.62	4.38	5.28	4.31	6.37	5.16	1.74	2.82	3.78	4.22	3.14	4.59	1.45	2.12	2.41
Os02g0213100	6321112	6322164	1053	0.43	0	0	0	0	0	0	0.1	0.83	0	0	0.43	0	0.4	0	2.98	2.57	2.94	1.36	2.7	3.75	2.45	2.9	1.92	1.33	1.3	1.79	0.39	0.64	0.52
Os02g0215200	6447078	6453167	6090	0.53	0.9	0.84	0.84	1.12	0.81	1.34	1.23	1.97	2.09	1.92	2.66	2.09	1.65	3.25	1.92	2.12	2.09	1.8	1.91	4.01	2.83	3.23	2.55	3.52	3.31	2.56	3.56	5.15	4.36
Os02g0215400	6468567	6473301	4735	3.02	2.11	2.16	1.21	1.34	1.51	0.96	1.24	1.17	0.72	0.92	0.65	0.33	0.32	0.54	3.84	3.7	4.11	2.48	2.63	2.5	1.29	1.64	1.45	1.03	0.88	0.98	0.37	0.63	0.59
Os02g0215700	6476685	6480097	3413	0.29	0.41	0.31	0.07	0.2	0.12	0.45	0.27	0.4	0.88	0.92	0.65	0.48	0.38	0.57	0.5	0.56	0.42	0.21	0.07	0.09	0.83	0.4	0.5	0.52	0.71	0.53	0.71	1.34	1.68
Os02g0215950	6490616	6496493	5878	0.23	0.02	0	0.05	0.04	0.02	0	0.19	0.31	0.07	0.01	0.27	0.21	0.13	0.16	0.68	0.92	0.94	0.69	0.71	0.76	0.97	0.76	1.03	0.96	1.4	1.61	2.06	2.43	1.98
Os02g0216100	6496679	6498016	1338	0	0	0	0	0	0	0	0.14	0.07	0	0	0.14	0.1	0	0.02	0.22	0.17	0.09	0.35	0.05	0.25	0.42	0.41	0.45	1.01	0.59	0.88	1.28	1.51	1.24
Os02g0216300	6508874	6524586	15713	53.65	83.7	95.79	73.58	97.42	72.53	34.09	25.65	28.14	18.52	21.21	20.26	12.44	11.7	15.85	101.27	103.6	93.37	60.83	72.71	75.88	25.11	29.3	22.91	14.62	13.91	13.35	6.43	8.29	8.1
Os02g0216500	6529685	6533007	3323	4.38	5.96	4.04	3.09	3.37	3.59	2.22	2.27	3.61	1.62	2.12	2.82	1.4	1.33	2.33	14.99	13.81	14.56	8.56	11.42	9.6	4.62	6.11	4.92	4.66	4.35	3.85	3.74	3.72	3.1
Os02g0217800	6582277	6587300	5024	4.25	2.98	3.63	3.79	3.14	3.23	2.66	2.16	3.58	2.59	1.53	2.34	0.91	1.2	1.51	5.84	5.28	4.88	4.59	5.56	6.03	3.35	3.3	4.1	2.26	2.85	2.66	1.37	1.57	1.5
Os02g0218400	6609459	6613930	4472	0.04	0	0	0.01	0	0.03	0.07	0.01	0.01	0.05	0	0.08	0.1	0.06	0.05	0.01	0.06	0.02	0	0.01	0.01	0.09	0	0.08	0.14	0.07	0.05	0.33	0.14	0.13
Os02g0218500	6611603	6614191	2589	4.6	4.25	5.89	4.46	5.03	4.48	3.63	3.74	3.75	2.25	2.18	1.99	1.21	1.12	1.47	4.78	5.14	5.51	4.77	4.55	4.69	2.63	3.29	2.96	2.43	2.46	2.48	1.61	1.35	1.62
Os02g0219800	6677118	6680011	2894	22.43	7.69	6.3	3.9	3.85	5.55	5.67	11.32	4.4	2.51	5.55	3.44	6.26	6.57	2	5.02	8.67	5.97	6.38	10.38	6.06	12.85	7.16	6.38	7.07	7.43	2.43	1.99	1.24	2.61
Os02g0220400	6705753	6707433	1681	45.37	24.97	35.79	16.99	18.84	17.03	13.63	19.18	18.37	11.59	9.05	9.56	5.69	5.18	4.78	46.24	36.91	26.41	22.84	18.69	23.26	19.14	16.41	20.09	12.85	15.43	18.58	10.72	7.55	8.09
Os02g0222500	6831023	6835681	4659	0.17	0.26	0.1	0.2	0.18	0.13	0.09	0.32	0.3	0.04	0.03	0.14	0.02	0.08	0.03	0.66	1.02	0.93	0.34	0.77	0.57	0.99	0.4	0.39	0.33	0.55	0.36	0.17	0.24	0.19
Os02g0224100	6956599	6959803	3205	4.28	9.36	11.6	11.61	11.55	14.01	26.42	25.31	29.66	37.49	35.9	39.27	29.9	30.88	38.13	5.1	8.26	8.5	18.01	14.16	16.48	20.99	22.59	27.36	42.72	44.51	43.53	49.6	46.39	48.86
Os02g0224400	6985342	6993456	8115	14.24	12.5	13.42	18.8	20.17	19.94	22.29	27.89	27.75	28.23	29.7	24.47	31.26	34.1	34.38	10.95	14.64	13.52	17.17	17.23	20.17	18.07	18.8	21.97	23.83	27.45	25.72	28.05	28.68	26.09
Os02g0224900	7012512	7017442	4931	6.23	6.46	7.14	6.21	7.04	5.07	5.19	4.81	5.67	3.17	3.52	4.15	1.84	2.53	1.96	11.75	12.65	13.92	9.74	10.01	12.21	6.01	9.07	6.02	5.39	5.23	4.92	4.17	4.19	3.63
Os02g0225300	7032348	7034864	2517	17.95	17.21	15.14	13.72	14.84	15.93	12.24	13.57	11.42	9.91	8.68	9.49	6.09	5.45	6.1	16.06	19.82	18.55	14.62	16.68	15.96	12.81	14.59	14.24	9.75	9.66	10.47	5.02	5.05	5.45
Os02g0226000	7066391	7069494	3104	15.92	12.87	12.36	14.65	12.66	12.8	9.15	10.69	14	9.57	7.63	7.94	5.22	5.78	5.12	15.82	14.97	15.37	12.36	16.73	14.46	10.22	13.32	12.8	9.37	7.7	9.01	5.31	5.37	4.89
Os02g0226900	7115786	7119239	3454	2.95	2.9	3.38	3.27	3.24	2.46	2.31	2.88	2.21	1.88	1.33	1.81	1.3	1.04	1.18	4.02	3.83	3.77	3.57	2.97	3.21	2.14	2.87	3.09	2.82	2.11	2.37	1.34	1.49	1.12
Os02g0227100	7132034	7133382	1349	0.65	0.71	0.11	0.35	0.16	0.38	1.89	0.94	1.31	3.77	7.66	4.85	3.2	3.18	2.06	0.08	0.24	0.12	0.57	0.36	0.93	2.1	1.34	1.3	4.03	4.8	4.02	3.9	5.17	1.67
Os02g0227500	7154364	7155580	1217	0.33	0.44	0.25	0.14	0.17	0.25	0.26	0.11	0.26	0.47	1.62	0.76	1.61	1.25	1.5	0.35	0.03	0.36	0.09	0.21	0.47	0.28	0.19	0.54	0.57	0.48	0.38	4.24	2.67	3.62
Os02g0227600	7164809	7166419	1611	0.55	1.12	1.18	0.52	0.7	1.07	1.57	0.72	0.59	0.89	1.22	0.6	0.67	0.37	0.62	0.11	0.19	0.16	0.15	0.17	0.17	0.55	0.57	0.16	0.69	0.83	0.75	0.57	1.61	1.02
Os02g0228600	7236897	7238134	1238	2.03	3.41	4.64	2.77	3.29	2.02	1.43	1.37	1.92	0.49	0.8	0.88	0.6	1.11	0.79	14.18	6.07	6.52	5.06	4.11	7.33	3.32	3.1	3.34	3.4	2.25	2.86	1.21	1.28	1.14
Os02g0229800	7300585	7301472	888	0.84	0.78	0.63	0.21	0.14	1.62	5.32	5.83	1.55	8.39	4.81	6.42	6.18	5.33	2.96	0.47	1	0.17	1.77	3.6	4.28	9.9	10.4	20.11	7.47	9.6	6.61	7.93	12.08	7.13
Os02g0230000	7312011	7314657	2647	1.57	0.99	1.72	1.56	1.68	2.01	2.05	1.41	1.3	1.69	1.39	1.31	1.02	1.5	0.45	2.19	2.68	3.17	1.47	2.14	2.2	3.13	2.09	1.8	1.86	1.5	1.74	0.64	1.18	0.6
Os02g0230100	7316399	7319487	3089	12.2	12.22	11.84	10.63	13.02	9.93	11.43	10.55	12.01	10.08	9.88	8.61	6.39	4.78	6.37	11.73	12.44	11.82	8.5	9.77	11.11	9.99	8.95	10.7	7.35	6.19	6.71	4.14	4.16	3.36
Os02g0230200	7321447	7322881	1435	3.09	4.42	3.34	3.45	3.79	3.56	2.76	2.45	2.81	2.46	1.84	1.68	1.13	0.73	0.82	2.52	2.18	3.32	2.29	2.14	3.15	1.91	2.09	1.7	1.17	1.71	1.63	0.67	1.09	0.61
Os02g0232000	7464028	7465505	1478	17.96	21.82	22.31	8.26	13.67	14.96	16.45	15.61	11.53	9.86	12.1	11.54	13.82	17.27	8.92	4.07	3.98	3.67	4.83	4.68	5.37	14	8.58	8.69	5.1	5.42	4.7	4.78	4.95	6.7
Os02g0232100	7466238	7470926	4689	4.09	3.55	2.72	2.24	3.32	2.83	1.74	1.59	1.26	1.5	1.73	0.89	1.08	0.76	0.84	2.21	2.53	2.64	1.96	2.37	2.27	1.7	1.24	1.06	0.88	0.92	0.91	0.48	0.72	0.42
Os02g0234450	7618738	7621248	2511	0.19	0.43	0.39	0.32	0.41	0.39	0.35	0.94	0.25	0.79	0.74	0.86	2.9	0.83	2.66	0.13	0.39	0.33	0.46	0.34	0.53	0.44	0.48	0.62	1.48	0.9	1.14	1.61	2.41	3.07
Os02g0235900	7690242	7692086	1845	9.71	9.17	9.05	7.62	8.36	8.38	8.72	7.73	7.59	5.56	4.43	5.84	3.37	2.94	2.47	9.88	7.71	8.96	8.78	7.4	8	6.4	8.27	6.71	5.45	4.71	6.03	1.97	2.34	2.37
Os02g0238500	7845990	7852176	6187	13.16	8.62	7.59	9.81	8.36	8.74	8.3	8.21	7.02	6.38	6.34	4.46	5.72	4.81	3.37	8.85	10.81	9.06	7.02	8.23	8.32	6.95	6.56	6.51	4.4	4.43	4.35	2.71	2.45	2.97
Os02g0240300	7948543	7949997	1455	1.95	2.69	4.97	6.81	5.51	2.7	6	4.99	6.51	13.85	25.62	29.18	23.97	22.28	22.83	2.12	2.35	3.88	17.82	18.27	20.28	2.69	2.42	6.71	34.88	18.85	15.78	30.42	22.72	47.98
Os02g0241200	7986053	7988630	2578	7.19	6.2	6.92	7.04	7.49	7.26	7.24	5.95	7.85	13.51	15.36	12.23	14.09	15.54	18.75	2.05	3.75	2.59	4.31	3.36	2.94	3.99	4.5	3.83	6.3	6.7	8	9.26	8.29	9.71
Os02g0244100	8115223	8121651	6429	15.09	8.67	8.79	11.51	10.47	9.83	10.7	12.61	9.19	11.33	10.76	8.57	19.15	17.93	11.86	6.17	9.76	6.63	6.99	8.38	8.04	11.77	9.05	11.67	9.85	9.25	8.94	10.31	10.54	10.86
Os02g0245200	8209595	8223355	13761	1.05	0.05	0.07	0.02	0.58	0.01	0.01	0.77	2.4	0	0	0.79	0.13	0.19	0.22	14.54	11.13	11.53	10.37	11.54	10.15	4.61	5.62	5.52	3.52	3.48	3.52	2.06	1.77	2.15
Os02g0246300	8262546	8265570	3025	16	14.28	15.02	15.55	14.56	13.04	12.29	14.38	11.71	8.28	9.3	10.1	9.39	6.79	5.72	16.37	15.81	16.6	11.23	15.77	11.22	12.24	13.02	13.76	8.39	11.13	8.76	5	4.51	6.15
Os02g0246600	8276839	8278454	1616	4.11	3.51	3.06	2.89	2.98	2.35	1.35	1.59	1.5	1	1.59	1.15	1.2	1.03	0.49	4.93	5.32	4.58	2.83	3.26	2.53	1.3	1.22	1.62	0.72	0.77	0.8	0.35	0.62	0.35
Os02g0246900	8292477	8293241	765	1.3	0	0.52	0.57	0.33	0.2	2.57	4.35	0.96	6.15	3.17	2.91	3.92	6.32	3.36	0.33	0.66	0.12	1.11	0.9	0.55	4.61	2.98	6.52	1.58	3.58	4.07	5.5	3.91	3.08
Os02g0247100	8323866	8324946	1081	6.6	0.91	0.1	0.56	0.2	0.51	1.85	4.9	1.4	1.36	2.72	2.29	7.1	4.29	2.11	0.23	1.32	0.48	0.75	2.96	0.34	4.84	2.25	3.82	3.25	2.17	1.42	1.98	1.42	2.04
Os02g0247800	8358824	8362959	4136	6.11	12.05	12.75	17.02	15.7	15.2	15.28	13.25	11.58	9.98	10.38	10.42	6.57	5.66	7.54	9.81	7.05	7.15	5.72	5.56	5.67	4.94	6.35	4.62	4.64	3.56	4.56	2.47	3.29	2.6
[truncated: 9,418 more rows]
