# Supplementary material for: Whole-transcriptome profiling and identification of cold tolerance-related ceRNA networks in japonica rice varieties
Source: Front Plant Sci. 2024 Mar 19;15:1260591. doi: 10.3389/fpls.2024.1260591 (PMC10985246; doi:10.3389/fpls.2024.1260591)
Supplement: Supplementary file 7 [file Table_4.xlsx]

## Sheet: Sheet1
Table S4 Types of circRNAs detected in the two species
CircRNA ID	Chr	JunctionPos1	JunctionPos2	JH_0h_CPM	JH_4h_CPM	JH_12h_CPM	JH_24h_CPM	JH_48h_CPM	JL_0h_CPM	JL_4h_CPM	JL_12h_CPM	JL_24h_CPM	JL_48h_CPM
10:10092641|10093951	10	10092641	10093951	0	0	0	0	0	0	0	0	0	0
10:10171652|10173191	10	10171652	10173191	0	0	0	0	0.0122011	0.0117698	0	0	0.0122011	0.0698866
10:10415169|10416904	10	10415169	10416904	0	0	0	0	0	0	0	0.0175652	0	0.0418474
10:11036863|11039316	10	11036863	11039316	0	0.0189805	0	0	0.019162	0	0	0	0.019162	0
10:11194987|11201058	10	11194987	11201058	0	0.0382859	0	0	0	0	0	0	0	0
10:11198747|11201058	10	11198747	11201058	0	0.0193802	0	0	0.019162	0.0206219	0.0221367	0.0153359	0.019162	0.0298592
10:11308425|11315613	10	11308425	11315613	0	0.0258153	0	0	0	0	0	0	0	0
10:11936619|11941804	10	11936619	11941804	0	0	0	0	0.0752141	0	0	0	0.0752141	0
10:11936619|11942379	10	11936619	11942379	0	0.147708	0	0	0	0	0	0	0	0.0462907
10:11940473|11942379	10	11940473	11942379	0	0	0	0	0	0	0	0	0	0
10:1197850|1200410	10	1197850	1200410	0	0.0772963	0	0	0	0.00588491	0.00563161	0.0219341	0	0.0848162
10:11982346|11984293	10	11982346	11984293	0	0	0	0	0	0	0.0234354	0.0117101	0	0
10:12069155|12071939	10	12069155	12071939	0	0.397727	0	0	0.0844388	0	0	0.010967	0.0844388	0.233542
10:12069357|12071939	10	12069357	12071939	0	0.128177	0.00982639	0.00982639	0	0	0	0	0	0.0155304
10:12070364|12070887	10	12070364	12070887	0.010065	0.0129201	0.0113145	0.0113145	0	0	0.0235328	0	0	0
10:12093313|12093996	10	12093313	12093996	0.0050325	0.00643512	0	0	0.0114694	0.0269602	0.086043	0	0.0114694	0
10:12093313|12097144	10	12093313	12097144	0	0	0.0282862	0.0282862	0	0	0.0112632	0	0	0
10:1236471|1237356	10	1236471	1237356	0	0	0	0	0	0.0195177	0.0166025	0.00585506	0	0
10:12892035|12892702	10	12892035	12892702	0.0111487	0.00643512	0.0483016	0.0483016	0.024244	0.049317	0	0.147375	0.024244	0.0849756
10:12970351|12972675	10	12970351	12972675	0	0	0	0	0.0172041	0	0	0	0.0172041	0.0223944
10:13150755|13151292	10	13150755	13151292	0	0	0	0	0.00638732	0	0	0	0.00638732	0
10:13298850|13300445	10	13298850	13300445	0	0.0193552	0	0	0.0183017	0	0	0	0.0183017	0.0149296
10:13354505|13356211	10	13354505	13356211	0.119019	0.173165	0.142616	0.142616	0.116504	0.191166	0.0788314	0.0849155	0.116504	0.132437
10:13825451|13826469	10	13825451	13826469	0.0603164	0.0642429	0.0520703	0.0520703	0.012122	0	0.10178	0.010967	0.012122	0.0139491
10:13931279|13932691	10	13931279	13932691	0.0167231	0.0450373	0.022629	0.022629	0	0.0783175	0.00563161	0.0117101	0	0
10:14342579|14344331	10	14342579	14344331	0	0	0.0101889	0.0101889	0.0122011	0	0	0.016079	0.0122011	0
10:14342579|14351993	10	14342579	14351993	0	0.0322006	0	0	0.0122011	0	0	0	0.0122011	0
10:14346678|14351993	10	14346678	14351993	0	0	0.0263788	0.0263788	0	0	0	0	0	0.0223944
10:14536652|14537221	10	14536652	14537221	0	0.0450459	0.0113145	0.0113145	0.0183017	0.0103109	0	0.010967	0.0183017	0.0232955
10:14536652|14537586	10	14536652	14537586	0	0.031959	0	0	0	0	0	0	0	0
10:14536652|14540592	10	14536652	14540592	0	0.0128952	0	0	0	0	0	0.0119401	0	0.0144394
10:14536652|14543651	10	14536652	14543651	0	0.0321671	0.00982639	0.00982639	0	0	0	0	0	0.0139491
10:14537365|14540592	10	14537365	14540592	0	0	0	0	0.0127746	0.0195177	0	0	0.0127746	0
10:14541889|14543651	10	14541889	14543651	0	0	0	0	0.0538074	0	0	0	0.0538074	0.0144394
10:14543117|14548788	10	14543117	14548788	0.00557437	0	0.0339435	0.0339435	0	0.00487942	0.00563161	0.0153359	0	0.0214139
10:14758107|14758532	10	14758107	14758532	0	0.0129201	0.0169717	0.0169717	0	0	0	0	0	0.0155304
10:14835324|14836371	10	14835324	14836371	0.00895674	0.0193054	0.0214845	0.0214845	0.0412405	0	0.0298354	0.0234203	0.0412405	0.0225049
10:15363346|15363893	10	15363346	15363893	0	0	0	0	0	0	0.0417696	0	0	0
10:15404125|15405033	10	15404125	15405033	0	0.0126537	0	0	0	0	0	0.00511198	0	0.0293689
10:15425628|15426347	10	15425628	15426347	0.0134351	0	0.00527575	0.00527575	0.0183017	0	0.00596708	0.021306	0.0183017	0.00697457
10:15934905|15936325	10	15934905	15936325	0	0.0126537	0	0	0	0	0	0	0	0.0298592
10:16122098|16128164	10	16122098	16128164	0	0.0126537	0	0	0.0447113	0	0	0.0298503	0.0447113	0
10:16655720|16659195	10	16655720	16659195	0	0	0	0	0	0.0200698	0.0119342	0.00585506	0	0
10:16788524|16789783	10	16788524	16789783	0	0	0	0	0	0	0	0	0	0.0543563
10:16792489|16797715	10	16792489	16797715	0	0.0189805	0	0	0.0229388	0	0	0	0.0229388	0.00746479
10:16796080|16798227	10	16796080	16798227	0	0	0	0	0	0	0	0	0	0
10:17194123|17195316	10	17194123	17195316	0	0	0	0	0	0	0	0	0	0.0543563
10:17418292|17418509	10	17418292	17418509	0	0	0	0	0	0	0	0	0	0
10:17481381|17483339	10	17481381	17483339	0	0.0382859	0	0	0.0179358	0	0	0	0.0179358	0.0507829
10:17587074|17589747	10	17587074	17589747	0	0.0507229	0	0	0	0	0	0	0	0.00697457
10:17786344|17787455	10	17786344	17787455	0	0.0126537	0	0	0.01757	0	0	0	0.01757	0.0310607
10:17796333|17799506	10	17796333	17799506	0	0	0	0	0	0	0	0	0	0
10:17915789|17917829	10	17915789	17917829	0	0.00646006	0	0	0.0057347	0	0	0.00511198	0.0057347	0.0808631
10:18036367|18037448	10	18036367	18037448	0	0	0	0	0.0122011	0	0	0	0.0122011	0.0149296
10:18036367|18038454	10	18036367	18038454	0.0352275	0.0257405	0	0	0	0	0	0	0	0
10:18388086|18390195	10	18388086	18390195	0	0.0257904	0	0	0	0.0169253	0	0	0	0
10:18535295|18536210	10	18535295	18536210	0.0414136	0.0190888	0.0625839	0.0625839	0	0.00487942	0.0596708	0.011082	0	0.01523
10:18689809|18692102	10	18689809	18692102	0.0352275	0	0	0	0	0	0	0	0	0
10:18720419|18720943	10	18720419	18720943	0	0	0	0	0.0057347	0.0294245	0	0	0.0057347	0
10:18756074|18757141	10	18756074	18757141	0	0.0386107	0	0	0	0	0	0	0	0
10:18756460|18757141	10	18756460	18757141	0.00447837	0	0.0607416	0.0607416	0.019162	0.00588491	0	0.00511198	0.019162	0
10:18786840|18789016	10	18786840	18789016	0	0.0129201	0.0147396	0.0147396	0	0	0	0	0	0.0209237
10:18818957|18958248	10	18818957	18958248	0	0.0253073	0	0	0	0	0	0	0	0
10:18940442|18942028	10	18940442	18942028	0.0842763	0.16623	0.0905265	0.0905265	0	0	0	0	0	0
10:19191361|19191729	10	19191361	19191729	0	0.0446875	0.0113145	0.0113145	0.0441377	0	0	0	0.0441377	0.0278983
10:19199753|19201392	10	19199753	19201392	0	0.0129201	0	0	0	0	0	0.00511198	0	0.0298592
10:19543334|19546181	10	19543334	19546181	0.010065	0.0128702	0	0	0.0127746	0	0	0	0.0127746	0
10:19546051|19548846	10	19546051	19548846	0	0.0643512	0	0	0	0	0	0.010224	0	0
10:19546864|19548846	10	19546864	19548846	0.00447837	0	0	0	0.0185093	0	0	0.00585506	0.0185093	0.00746479
10:19548220|19548846	10	19548220	19548846	0	0	0.0369303	0.0369303	0	0	0	0.00511198	0	0
10:19678540|19682318	10	19678540	19682318	0	0	0	0	0	0	0	0	0	0.0465911
10:19779401|19779888	10	19779401	19779888	0.0481085	0.0638012	0.00527575	0.00527575	0	0	0	0	0	0
10:19965113|19969897	10	19965113	19969897	0	0.0127869	0	0	0	0	0	0	0	0.0385255
10:20036093|20036513	10	20036093	20036513	0	0.0386107	0	0	0	0	0	0	0	0
10:20062416|20064750	10	20062416	20064750	0.0334462	0	0	0	0	0	0	0	0	0
10:20064254|20065794	10	20064254	20065794	0	0.0193802	0	0	0	0	0.0225264	0	0	0
10:20156085|20157057	10	20156085	20157057	0	0	0	0	0	0	0	0	0	0
10:20197242|20200117	10	20197242	20200117	0	0.0189805	0	0	0.019162	0	0	0	0.019162	0.0919806
10:20198214|20199344	10	20198214	20199344	0.0827083	0.00632683	0.0958781	0.0958781	0.0432774	0.100349	0.0852746	0.0854286	0.0432774	0.0798827
10:20199684|20200646	10	20199684	20200646	0.0201055	0	0.0317113	0.0317113	0	0	0.0566947	0	0	0.00697457
10:20756798|20758603	10	20756798	20758603	0.010065	0.00632683	0	0	0.0183017	0	0	0	0.0183017	0
10:20757952|20758603	10	20757952	20758603	0	0	0	0	0.0124879	0	0	0	0.0124879	0.0232955
10:20870498|20872202	10	20870498	20872202	0	0	0	0	0.0447113	0.00975884	0	0	0.0447113	0
10:20890580|20890904	10	20890580	20890904	0.06039	0.102604	0.0641667	0.0641667	0.0057347	0.0410464	0.0554392	0.027161	0.0057347	0.0723073
10:20940114|20940686	10	20940114	20940686	0.0301582	0.0959519	0.0316545	0.0316545	0	0.00975884	0.00553418	0	0	0
10:21126988|21128213	10	21126988	21128213	0	0.0189805	0	0	0.0319366	0	0	0	0.0319366	0
10:21351655|21352457	10	21351655	21352457	0	0	0	0	0	0.00975884	0	0.0292753	0	0
10:21560101|21562209	10	21560101	21562209	0	0.0452204	0	0	0.0114694	0	0	0	0.0114694	0
10:21752021|21754000	10	21752021	21754000	0.0179135	0	0	0	0	0	0	0.0175652	0	0.00697457
10:22213454|22213771	10	22213454	22213771	0	0.0128702	0	0	0.00638732	0	0	0	0.00638732	0.0621214
10:22325475|22325928	10	22325475	22325928	0	0	0	0	0	0	0	0	0	0
10:22325475|22326016	10	22325475	22326016	0	0.0258153	0	0	0	0	0	0	0	0.0310607
10:2240270|2243954	10	2240270	2243954	0.0234878	0	0	0	0	0	0	0	0	0
10:22474821|22484195	10	22474821	22484195	0.061318	0	0	0	0	0	0.00596708	0	0	0
10:22476004|22485154	10	22476004	22485154	0.00951087	0	0	0	0	0.0146383	0	0.00585506	0	0
10:22481457|22482081	10	22481457	22482081	0	0	0.032799	0.032799	0.0122011	0.0338506	0.00563161	0	0.0122011	0.0149296
10:22483668|22484492	10	22483668	22484492	0.00895674	0.00643512	0.0158273	0.0158273	0.0364452	0.00975884	0.0110684	0.00585506	0.0364452	0.0388259
10:22483668|22485340	10	22483668	22485340	0	0.0193802	0	0	0	0.00588491	0.00596708	0	0	0
10:22484633|22485340	10	22484633	22485340	0.0323625	0.0256571	0.0154647	0.0154647	0.0748482	0.0510026	0.028158	0.102198	0.0748482	0.0729081
10:22484633|22485757	10	22484633	22485757	0	0.0191971	0	0	0	0.0117698	0.0238683	0	0	0
10:22641798|22642938	10	22641798	22642938	0.00895674	0.0129201	0	0	0	0	0	0.0117101	0	0.0149296
10:22651207|22651893	10	22651207	22651893	0	0	0	0	0	0.0470793	0	0	0	0
10:22705997|22706305	10	22705997	22706305	0	0	0.032036	0.032036	0	0.0197937	0.0112632	0.0179102	0	0
10:22775674|22776416	10	22775674	22776416	0	0.00646006	0	0	0.0344082	0	0	0	0.0344082	0
10:22870474|22874007	10	22870474	22874007	0	0	0.00982639	0.00982639	0.0172041	0	0	0.00597005	0.0172041	0
10:23076993|23077729	10	23076993	23077729	0	0	0.0169717	0.0169717	0	0	0	0	0	0.0219041
10:23115091|23115651	10	23115091	23115651	0.0836155	0.00643512	0.0271607	0.0271607	0.012122	0.0176547	0	0.026303	0.012122	0.0610304
10:23115091|23116362	10	23115091	23116362	0.0447837	0.070703	0.0577654	0.0577654	0.0477069	0.055606	0.0727669	0.0117101	0.0477069	0.0363435
10:23115434|23116362	10	23115434	23116362	0.0440531	0.0322754	0	0	0	0	0	0.0351304	0	0.00697457
10:2480104|2481446	10	2480104	2481446	0	0	0	0	0	0	0.00563161	0.0226772	0	0.0139491
10:2482015|2483563	10	2482015	2483563	0	0	0	0	0	0	0	0.0351304	0	0.0447887
10:2483344|2483994	10	2483344	2483994	0	0	0	0	0	0.0353094	0	0	0	0
10:2852155|2852620	10	2852155	2852620	0.0609894	0.160011	0.128993	0.128993	0.0114694	0.0117698	0.0619477	0.0954225	0.0114694	0.0496126
10:3017239|3031829	10	3017239	3031829	0.0671755	0	0	0	0	0	0	0	0	0
10:3021272|3031829	10	3021272	3031829	0	0	0	0	0.0240364	0.00588491	0.00563161	0	0.0240364	0.00697457
10:3116084|3118462	10	3116084	3118462	0.00895674	0.0129201	0	0	0	0	0	0	0	0
10:3833594|3834089	10	3833594	3834089	0	0	0	0	0	0.0117698	0.0168948	0	0	0
10:3835851|3840512	10	3835851	3840512	0	0	0.0147396	0.0147396	0	0	0	0	0	0.0293689
10:3929926|3930329	10	3929926	3930329	0.010065	0	0	0	0	0	0	0.0119401	0	0.00697457
10:3929940|3930329	10	3929940	3930329	0.0268702	0	0	0	0	0.00487942	0	0	0	0
10:3962400|3963685	10	3962400	3963685	0.00447837	0.0128702	0	0	0	0.00588491	0.0110684	0	0	0
10:413266|414007	10	413266	414007	0	0.0129201	0	0	0.0057347	0.0309328	0	0.00511198	0.0057347	0
10:46356|46866	10	46356	46866	0	0.0775207	0	0	0	0	0.0112632	0	0	0
10:4745172|4745996	10	4745172	4745996	0.0519506	0	0.0430258	0.0430258	0.0172041	0	0	0	0.0172041	0.0304599
10:4745172|4746924	10	4745172	4746924	0	0.0447459	0.00527575	0.00527575	0	0	0	0.0119401	0	0
10:4837247|4838655	10	4837247	4838655	0.00895674	0.0129201	0.0105515	0.0105515	0	0.00975884	0	0.0175652	0	0.00697457
10:4839865|4840417	10	4839865	4840417	0	0.0775207	0	0	0.0057347	0	0	0	0.0057347	0
10:4967231|4968383	10	4967231	4968383	0	0.00643512	0.0049132	0.0049132	0	0	0	0	0	0.00746479
10:5601844|5605586	10	5601844	5605586	0	0.0386107	0	0	0	0	0	0.0119401	0	0.0465911
10:56899|57854	10	56899	57854	0	0	0	0	0	0.0411944	0	0	0	0
10:6107274|6107641	10	6107274	6107641	0.0111487	0.0129201	0.0113145	0.0113145	0	0	0.0110684	0	0	0
10:6133535|6145925	10	6133535	6145925	0.00557437	0.0255488	0.031292	0.031292	0.00610056	0	0.0175658	0.010967	0.00610056	0
10:6133535|6147276	10	6133535	6147276	0	0	0	0	0	0	0.0358025	0	0	0
10:6133535|6147693	10	6133535	6147693	1.50144	0.841141	1.56709	1.56709	0.804611	1.04522	1.25549	0.688193	0.804611	0.572384
10:6133535|6148068	10	6133535	6148068	2.79814	0.628	1.76637	1.76637	0.327433	1.51437	1.32475	0.668233	0.327433	0.339742
10:6938253|6938702	10	6938253	6938702	0.0251625	0.012762	0.0358426	0.0358426	0	0	0.0179012	0	0	0
10:7310938|7312183	10	7310938	7312183	0.0413437	0.0129201	0	0	0.0118353	0	0.0276709	0.0179102	0.0118353	0
10:7695426|7696648	10	7695426	7696648	0.0699462	0.031984	0.0393056	0.0393056	0.158703	0.0683813	0.0781605	0.0908855	0.158703	0.221555
10:8693803|8696157	10	8693803	8696157	0	0.0189805	0	0	0	0	0	0	0	0
10:8693803|8696451	10	8693803	8696451	0.083841	0.0643178	0.174633	0.174633	0.00610056	0.00975884	0.0230025	0.0234203	0.00610056	0.0373239
10:8693803|8696970	10	8693803	8696970	0.0932575	0.154076	0.0856512	0.0856512	0.0127746	0.0859666	0.0799895	0.0365269	0.0127746	0.0692858
10:9332181|9335708	10	9332181	9335708	0	0.0709609	0.0169717	0.0169717	0	0	0	0	0	0.0298592
11:10141447|10141899	11	10141447	10141899	0	0.0772714	0.0169717	0.0169717	0.012122	0.0243971	0.00553418	0	0.012122	0.0379247
11:10355292|10359475	11	10355292	10359475	0	0	0.0158273	0.0158273	0.0301369	0	0.0110684	0.0234203	0.0301369	0.00746479
11:10357498|10359475	11	10357498	10359475	0.0179135	0.0126537	0.072505	0.072505	0.0510986	0.00588491	0.0346986	0.0409323	0.0510986	0.0507829
11:10357498|10367476	11	10357498	10367476	0.0050325	0	0.0551518	0.0551518	0.0244022	0.0154664	0.0358025	0.0175652	0.0244022	0.0498024
11:10360941|10365582	11	10360941	10365582	0	0.012762	0.0263788	0.0263788	0.00610056	0.0154664	0	0.027276	0.00610056	0.0310607
11:10360941|10367476	11	10360941	10367476	0.0563922	0.051414	0.0927776	0.0927776	0.185093	0.147329	0.159578	0.145799	0.185093	0.188692
11:10362181|10365582	11	10362181	10365582	0	0	0.0049132	0.0049132	0.0255493	0.00975884	0.0332051	0.0168221	0.0255493	0
11:10362181|10367476	11	10362181	10367476	0	0	0.00565725	0.00565725	0.0319366	0	0	0.00585506	0.0319366	0.0388259
11:10364108|10365582	11	10364108	10365582	0	0.0193552	0.032799	0.032799	0.0543019	0.0502238	0.0298354	0.0569748	0.0543019	0.0731772
11:10364108|10367476	11	10364108	10367476	0.0201055	0.00643512	0	0	0.0469752	0.129645	0.0795998	0.113793	0.0469752	0.17014
11:10373654|10374721	11	10373654	10374721	0	0.00643512	0	0	0.00610056	0	0.0225696	0	0.00610056	0.0458005
11:10702213|10702460	11	10702213	10702460	0	0.0189805	0	0	0	0.0195177	0.0112632	0	0	0
11:10740865|10741670	11	10740865	10741670	0.0167231	0	0.0147396	0.0147396	0.0057347	0	0	0.0175652	0.0057347	0.0139491
11:10787816|10788948	11	10787816	10788948	0	0.00646006	0	0	0	0.00975884	0	0.0170521	0	0
11:10787816|10789989	11	10787816	10789989	0	0.00643512	0	0	0.0185884	0	0.00596708	0.00511198	0.0185884	0.0686851
11:10788540|10789989	11	10788540	10789989	0	0	0.0392192	0.0392192	0	0.0294245	0	0	0	0
11:10827257|10831859	11	10827257	10831859	0.00557437	0	0.0049132	0.0049132	0	0	0	0	0	0
11:11204932|11206606	11	11204932	11206606	0.0319027	0.00632683	0.0331805	0.0331805	0.00610056	0	0.0225264	0.00585506	0.00610056	0
11:11212750|11214301	11	11212750	11214301	0	0.00646006	0.0516698	0.0516698	0	0	0.0119342	0.0179102	0	0.0301595
11:11432089|11432909	11	11432089	11432909	0	0.0129201	0	0	0	0	0	0	0	0
11:11872615|11873962	11	11872615	11873962	0	0.0387604	0	0	0	0	0	0	0	0
11:12636303|12639396	11	12636303	12639396	0	0.0321756	0	0	0.0127746	0	0	0	0.0127746	0.00697457
11:1269832|1270157	11	1269832	1270157	0	0.0451456	0	0	0	0	0	0.0118251	0	0.0945911
11:13707994|13708205	11	13707994	13708205	0.0134351	0	0.0282862	0.0282862	0.0185884	0.0929557	0.0469683	0.0297353	0.0185884	0.0960931
11:13707994|13708315	11	13707994	13708315	0	0	0	0	0.0244022	0.0252253	0.00596708	0.010224	0.0244022	0.0232955
11:13999003|14002142	11	13999003	14002142	0	0.0258402	0	0	0	0	0	0	0	0
11:14001174|14002593	11	14001174	14002593	0	0	0	0	0	0.0206219	0	0	0	0
11:14001174|14005326	11	14001174	14005326	0	0	0	0	0	0	0	0	0	0
11:14018874|14020455	11	14018874	14020455	0	0.0257405	0.00982639	0.00982639	0	0	0	0	0	0
11:14128227|14129469	11	14128227	14129469	0	0	0	0	0.0122011	0	0	0	0.0122011	0.0379247
11:1454319|1456391	11	1454319	1456391	0	0	0	0	0.0355058	0	0	0	0.0355058	0.0225049
11:14825379|14828208	11	14825379	14828208	0	0.0316342	0	0	0.00638732	0	0	0.00585506	0.00638732	0
11:14828092|14829915	11	14828092	14829915	0.0278718	0.00643512	0	0	0	0	0	0	0	0.00697457
11:14832308|14839251	11	14832308	14839251	0	0.012762	0	0	0.0124879	0	0.0112632	0	0.0124879	0
11:15684516|15685462	11	15684516	15685462	0	0	0	0	0	0	0	0.0238802	0	0.0155304
11:15713070|15713690	11	15713070	15713690	0	0	0	0	0.041814	0.0352602	0.0351315	0.0237652	0.041814	0.0521743
11:15713070|15722355	11	15713070	15722355	0.0235001	0.0322504	0	0	0.0179358	0.068864	0	0.0295053	0.0179358	0.0139491
11:15721114|15722355	11	15721114	15722355	0	0	0.0049132	0.0049132	0.0183017	0.00487942	0.0112632	0.0204479	0.0183017	0.0513836
11:15722254|15737633	11	15722254	15737633	0	0	0	0	0	0	0.0168948	0	0	0.00746479
11:15734705|15736564	11	15734705	15736564	0	0.0257405	0	0	0	0.0103109	0	0	0	0
11:16251974|16255161	11	16251974	16255161	0	0.140773	0.0113145	0.0113145	0.0127746	0.0309328	0	0	0.0127746	0.092281
11:16253052|16255161	11	16253052	16255161	0	0.00643512	0	0	0	0	0	0	0	0.00746479
11:16733383|16734640	11	16733383	16734640	0	0.00643512	0	0	0.0127746	0.0107643	0	0.00585506	0.0127746	0
11:17788872|17790784	11	17788872	17790784	0	0.0258402	0	0	0	0	0	0	0	0
11:17788872|17791624	11	17788872	17791624	0	0.0452204	0	0	0	0.00588491	0	0	0	0
11:1842847|1843432	11	1842847	1843432	0.214444	0.405952	0.211658	0.211658	0.182433	0.102439	0.205385	0.0939364	0.182433	0.292392
11:18939596|18940308	11	18939596	18940308	0	0.0189805	0	0	0.0114694	0	0	0.010224	0.0114694	0.0302701
11:19049143|19051066	11	19049143	19051066	0	0	0	0	0.0344082	0	0	0	0.0344082	0
11:19425868|19426875	11	19425868	19426875	0.0106069	0.00632683	0.00527575	0.00527575	0.0444245	0.0213513	0.0112632	0.0473005	0.0444245	0.0388259
11:19590913|19591430	11	19590913	19591430	0	0	0	0	0.0114694	0	0	0.0255599	0.0114694	0.00746479
11:19959165|19960393	11	19959165	19960393	0	0.0645757	0	0	0	0	0	0	0	0
11:19974523|19975899	11	19974523	19975899	0.0251625	0.0193802	0	0	0	0	0	0.016194	0	0
11:20097935|20111742	11	20097935	20111742	0	0	0	0	0	0.0353094	0	0	0	0
11:201205|201844	11	201205	201844	0	0	0	0	0.0172041	0	0	0	0.0172041	0.0388259
11:20370814|20417303	11	20370814	20417303	0	0.0126537	0	0	0	0	0	0	0	0
11:20517109|20517968	11	20517109	20517968	0	0.0253073	0.0105515	0.0105515	0	0	0	0	0	0
11:20944017|20947270	11	20944017	20947270	0.00557437	0	0	0	0.0376713	0	0	0	0.0376713	0
11:20947082|20956148	11	20947082	20956148	0.00447837	0.0515059	0	0	0.0306314	0.0103109	0	0.00511198	0.0306314	0
11:20948687|20952286	11	20948687	20952286	0	0.0386107	0	0	0	0	0	0	0	0.00746479
11:20951953|20956148	11	20951953	20956148	0.010065	0.044954	0	0	0	0	0	0.0117101	0	0.00746479
11:21179047|21180854	11	21179047	21180854	0	0	0.022629	0.022629	0	0.0117698	0	0	0	0
11:21189090|21191281	11	21189090	21191281	0	0	0	0	0	0	0	0.0118251	0	0.0223944
11:21480829|21483700	11	21480829	21483700	0	0	0	0	0.0458776	0	0	0	0.0458776	0
11:21481490|21483700	11	21481490	21483700	0	0	0	0	0.0427039	0	0	0.010224	0.0427039	0.0388259
11:21513167|21514446	11	21513167	21514446	0.00447837	0.0321756	0	0	0	0	0	0.0117101	0	0
11:21922180|21922688	11	21922180	21922688	0	0	0.00527575	0.00527575	0.0122011	0	0.0442734	0.010224	0.0122011	0
11:2204709|2205477	11	2204709	2205477	0	0.0513727	0	0	0.0185884	0.00487942	0.035467	0.00585506	0.0185884	0.0139491
11:2204709|2206495	11	2204709	2206495	0	0.0450708	0.0147396	0.0147396	0	0	0	0	0	0.0149296
11:22176346|22177505	11	22176346	22177505	0.0111487	0	0	0	0	0.0154664	0.00563161	0.00511198	0	0
11:2279688|2281116	11	2279688	2281116	0.0301582	0	0.0543403	0.0543403	0	0	0	0	0	0
11:23066681|23068972	11	23066681	23068972	0	0.051481	0	0	0	0	0	0	0	0
11:23068901|23070723	11	23068901	23070723	0.0050325	0.0190888	0	0	0	0.0264081	0	0	0	0
11:23354950|23355372	11	23354950	23355372	0.0150975	0.0128702	0	0	0	0	0	0	0	0
11:24004217|24005071	11	24004217	24005071	0.0235001	0.0193802	0.0154647	0.0154647	0	0	0.0503922	0	0	0
11:24648645|24650295	11	24648645	24650295	0	0.0193054	0.021103	0.021103	0.00610056	0	0.0119342	0	0.00610056	0
11:25149557|25150784	11	25149557	25150784	0	0	0	0	0	0	0	0	0	0.0149296
11:2520207|2520800	11	2520207	2520800	0	0.0128702	0	0	0	0.0470793	0.0110684	0	0	0
11:25395632|25397455	11	25395632	25397455	0	0	0	0	0	0	0	0	0	0
11:25597643|25602176	11	25597643	25602176	0.0150975	0.230481	0.0415377	0.0415377	0.0882755	0	0	0.063918	0.0882755	0.0976743
11:2598452|2601315	11	2598452	2601315	0	0	0	0	0	0	0.0404708	0	0	0
11:26308353|26309422	11	26308353	26309422	0.035827	0	0	0	0	0	0	0	0	0
11:26489032|26491476	11	26489032	26491476	0	0.0386107	0	0	0	0	0	0	0	0
11:26555912|26560820	11	26555912	26560820	0	0.00632683	0	0	0.0127746	0	0	0.00511198	0.0127746	0.0149296
11:26559637|26560820	11	26559637	26560820	0.0352275	0	0.0049132	0.0049132	0	0	0	0	0	0
11:27205335|27206661	11	27205335	27206661	0	0.0129201	0.00527575	0.00527575	0.0057347	0	0.0221367	0.010224	0.0057347	0
11:2734307|2735084	11	2734307	2735084	0	0.0128702	0	0	0	0.00487942	0	0.0175652	0	0
11:27683817|27684739	11	27683817	27684739	0.024042	0.00646006	0.00527575	0.00527575	0.0122011	0.0850305	0.0724315	0.0391012	0.0122011	0.0632613
11:27729026|27731689	11	27729026	27731689	0	0.0772044	0	0	0	0	0	0	0	0
11:27729026|27740316	11	27729026	27740316	0	0.0578078	0	0	0	0	0	0	0	0
11:27731498|27740316	11	27731498	27740316	0	0.0634849	0	0	0	0	0	0	0	0
11:2791062|2792190	11	2791062	2792190	0.00557437	0	0.0158273	0.0158273	0	0.0103109	0	0	0	0
11:2836539|2839412	11	2836539	2839412	0	0	0	0	0	0	0	0	0	0.0543563
11:2840945|2841327	11	2840945	2841327	0.0222975	0	0	0	0	0	0	0	0	0
11:2840945|2843702	11	2840945	2843702	0	0.223938	0.0320739	0.0320739	0.249223	0	0.0281038	0.115074	0.249223	0.402195
11:2840945|2844582	11	2840945	2844582	0	0	0	0	0.0255493	0	0	0	0.0255493	0.0373239
11:2842829|2843702	11	2842829	2843702	0.0319027	0.140931	0.0453064	0.0453064	0.0408746	0	0.0571276	0.0473005	0.0408746	0.190826
11:28829450|28833927	11	28829450	28833927	0	0.0129201	0.00565725	0.00565725	0.0122011	0	0.0337897	0	0.0122011	0.0223944
11:28831706|28833155	11	28831706	28833155	0	0	0	0	0	0.0235396	0	0	0	0
11:28933869|28934473	11	28933869	28934473	0.0447837	0.0639181	0	0	0.0249758	0.0206219	0	0.0292753	0.0249758	0.0209237
11:28934408|28935042	11	28934408	28935042	0	0	0	0	0	0.0411944	0.107407	0	0	0
11:28935231|28938784	11	28935231	28938784	0	0.0316342	0	0	0.00638732	0	0	0	0.00638732	0
11:28935743|28936005	11	28935743	28936005	0	0	0	0	0	0	0.548971	0	0	0
11:28965231|28974121	11	28965231	28974121	0	0	0.022629	0.022629	0.217346	0.240137	0.11392	0.205253	0.217346	0.116606
11:28973535|28976830	11	28973535	28976830	0.02013	0.0257405	0	0	0	0	0	0	0	0
11:28973535|28976848	11	28973535	28976848	0.0323625	0.256671	0.114711	0.114711	0	0	0	0	0	0
11:28973569|28976848	11	28973569	28976848	0	0	0	0	0	0	0	0	0	0
11:28991981|28992820	11	28991981	28992820	0.00447837	0.0323003	0	0	0	0	0	0	0	0
11:306551|306966	11	306551	306966	0	0.00643512	0	0	0	0.00975884	0	0.00511198	0	0.0615207
11:3489616|3490291	11	3489616	3490291	0.0111487	0.0193303	0.0294792	0.0294792	0.0487254	0.053743	0.00596708	0.0179102	0.0487254	0.0450099
11:3489616|3490737	11	3489616	3490737	0.0390206	0	0	0	0	0.0249492	0	0	0	0.00746479
11:3784872|3786246	11	3784872	3786246	0.0050325	0	0.0105515	0.0105515	0	0.0146383	0.0221367	0.0408958	0	0.00697457
11:3785424|3786246	11	3785424	3786246	0.0368286	0.0128702	0.0442188	0.0442188	0.167425	0.0570649	0.144816	0.0471855	0.167425	0.0597183
11:4004643|4009335	11	4004643	4009335	0.0352275	0.00632683	0.00527575	0.00527575	0.0244022	0	0	0	0.0244022	0
11:418754|420611	11	418754	420611	0	0	0.0282862	0.0282862	0	0	0	0	0	0.0139491
11:4390856|4391641	11	4390856	4391641	0	0	0	0	0	0	0	0	0	0.0502926
11:4526689|4528926	11	4526689	4528926	0	0	0	0	0.0286735	0.00515547	0.00553418	0.00585506	0.0286735	0.0447887
11:4526689|4532464	11	4526689	4532464	0.010065	0.0387604	0.0442188	0.0442188	0	0.0295526	0	0.0280191	0	0.0209237
11:4547915|4552146	11	4547915	4552146	0	0	0	0	0	0	0.0358025	0	0	0
11:4547915|4554256	11	4547915	4554256	0	0	0	0	0	0.0146383	0.0225264	0	0	0.0149296
11:4971684|4974021	11	4971684	4974021	0	0	0	0	0.0255493	0	0	0.0153359	0.0255493	0
11:5073803|5081052	11	5073803	5081052	0	0	0	0	0	0	0	0	0	0
11:5170560|5174859	11	5170560	5174859	0.0134351	0.00643512	0	0	0	0	0	0	0	0
11:5182657|5183069	11	5182657	5183069	0	0	0	0	0.0057347	0.0536736	0	0.010224	0.0057347	0.00697457
11:5462785|5463802	11	5462785	5463802	0	0	0	0	0.00638732	0.0206219	0	0	0.00638732	0
11:5713302|5714513	11	5713302	5714513	0	0.0255738	0.0105704	0.0105704	0	0	0	0	0	0.01523
11:5899539|5901118	11	5899539	5901118	0.010065	0.0450872	0.0049132	0.0049132	0	0	0.00563161	0	0	0
11:597795|599557	11	597795	599557	0	0	0	0	0	0.0411944	0	0	0	0
11:6065490|6065945	11	6065490	6065945	0.0513842	0	0.0404122	0.0404122	0	0.0107643	0.0511063	0.0176802	0	0.0356634
11:6068735|6072841	11	6068735	6072841	0	0	0	0	0	0	0	0	0	0
11:6069514|6072847	11	6069514	6072847	0	0.0385025	0	0	0.0488045	0	0	0.00597005	0.0488045	0.0225049
11:6071771|6072847	11	6071771	6072847	0.0134351	0	0	0	0	0	0.00553418	0.00511198	0	0
11:6322641|6323315	11	6322641	6323315	0	0	0.0049132	0.0049132	0	0	0	0.047494	0	0
11:6383044|6383391	11	6383044	6383391	0	0	0	0	0.0229388	0	0	0.0179102	0.0229388	0
11:6705769|6888425	11	6705769	6888425	0.00895674	0.00646006	0.0196528	0.0196528	0.00638732	0.0331211	0.0231974	0.0168221	0.00638732	0
11:7348887|7349867	11	7348887	7349867	0.0418856	0.00643512	0.0113145	0.0113145	0	0	0	0	0	0
11:7514583|7517955	11	7514583	7517955	0.02013	0.0253073	0.00527575	0.00527575	0.0122011	0.0169253	0.0119342	0.00597005	0.0122011	0
11:7516553|7517955	11	7516553	7517955	0	0	0	0	0.00610056	0	0.0112632	0.0234203	0.00610056	0
11:7601916|7604837	11	7601916	7604837	0	0.0452204	0	0	0.0255493	0	0	0	0.0255493	0
11:812856|815900	11	812856	815900	0	0.0126537	0	0	0.0367319	0	0	0	0.0367319	0.00697457
11:8165066|8169200	11	8165066	8169200	0	0	0	0	0	0	0.00563161	0	0	0.0465911
11:8467507|8467683	11	8467507	8467683	0	0	0.021103	0.021103	0	0	0	0	0	0
11:8677902|8678078	11	8677902	8678078	0	0	0	0	0	0	0	0.0175652	0	0
11:9158170|9160667	11	9158170	9160667	0	0	0	0	0.0255493	0	0	0.00511198	0.0255493	0.00697457
11:9166935|9170120	11	9166935	9170120	0.0156394	0.0193054	0.0414809	0.0414809	0.0652768	0.0265068	0.0520695	0.108796	0.0652768	0.0772104
11:9168273|9170120	11	9168273	9170120	0.0514541	0.103361	0.0494271	0.0494271	0.0313631	0.0536736	0.0119342	0	0.0313631	0.0299697
11:948496|949759	11	948496	949759	0	0	0.0263788	0.0263788	0	0	0	0	0	0.0298592
11:948496|950799	11	948496	950799	0	0.0193802	0	0	0	0	0	0	0	0.0209237
11:9630316|9632251	11	9630316	9632251	0	0	0	0	0.0057347	0.0400409	0	0	0.0057347	0.0149296
12:10136338|10138442	12	10136338	10138442	0.0251625	0.0129201	0	0	0	0	0	0.0351304	0	0
12:10137375|10138442	12	10137375	10138442	0	0.0316342	0	0	0	0	0	0	0	0
12:10295041|10296205	12	10295041	10296205	0	0	0.0302043	0.0302043	0	0	0	0	0	0
12:10464191|10464889	12	10464191	10464889	0	0.00646006	0.0113145	0.0113145	0	0.0412438	0	0.010224	0	0.0139491
12:10823345|10824325	12	10823345	10824325	0	0	0.0049132	0.0049132	0	0	0.0179012	0.00511198	0	0.0139491
12:11047390|11054579	12	11047390	11054579	0	0.037961	0	0	0	0	0	0	0	0
12:11165553|11166440	12	11165553	11166440	0.02013	0.0579161	0.0275232	0.0275232	0.0405087	0.0146383	0	0	0.0405087	0.0605402
12:11195942|11201780	12	11195942	11201780	0	0.0193802	0	0	0	0	0.0221367	0	0	0
12:11199050|11201780	12	11199050	11201780	0.02013	0	0.0339435	0.0339435	0	0	0	0	0	0.00746479
12:11222409|11227318	12	11222409	11227318	0	0.012762	0	0	0	0	0.0112632	0	0	0.0223944
12:11262912|11265838	12	11262912	11265838	0	0	0	0	0	0	0	0	0	0.0698866
12:11262912|11320618	12	11262912	11320618	0	0	0	0	0	0.090314	0	0	0	0
12:11277575|11320618	12	11277575	11320618	0.0257044	0	0	0	0	0	0	0	0	0
12:11352170|11356037	12	11352170	11356037	0	0.0386107	0	0	0.00638732	0	0	0.00585506	0.00638732	0
12:11352839|11356037	12	11352839	11356037	0	0.0193054	0	0	0	0.00515547	0	0	0	0.0465911
12:11370091|11372664	12	11370091	11372664	0	0	0	0	0.019162	0	0	0	0.019162	0.0209237
12:11422830|11427216	12	11422830	11427216	0	0	0.00565725	0.00565725	0	0.0235396	0.0168948	0	0	0
12:11732868|11735048	12	11732868	11735048	0	0	0.00565725	0.00565725	0	0	0	0	0	0.0139491
12:11732868|11740276	12	11732868	11740276	0	0	0	0	0	0.0103109	0	0	0	0.0278983
12:11734617|11737572	12	11734617	11737572	0.0323625	0	0.00565725	0.00565725	0.0809488	0.0705989	0.0632896	0.0766797	0.0809488	0.0458005
12:11734617|11740276	12	11734617	11740276	0.00557437	0.0253073	0.0705301	0.0705301	0.0667106	0	0.1155	0.0562682	0.0667106	0.140202
12:11917245|11917664	12	11917245	11917664	0	0	0	0	0.0427534	0.0146383	0	0	0.0427534	0.0310607
12:12080530|12083125	12	12080530	12083125	0	0	0	0	0	0.0353094	0	0	0	0
12:12120600|12121766	12	12120600	12121766	0	0.0128702	0	0	0	0.00588491	0.0168948	0	0	0.0217143
12:12120600|12124704	12	12120600	12124704	0.0167231	0	0.00565725	0.00565725	0.0122011	0	0	0.0296203	0.0122011	0
12:12121264|12124704	12	12121264	12124704	0	0.037961	0	0	0	0	0	0	0	0
12:12196956|12199362	12	12196956	12199362	0	0.0835483	0	0	0.0366034	0	0.0166025	0.032158	0.0366034	0
12:12196956|12201013	12	12196956	12201013	0.0201055	0.198746	0.113891	0.113891	0.162026	0.0722552	0.0669405	0.135727	0.162026	0.424037
12:12196956|12204939	12	12196956	12204939	0	0.0128702	0	0	0	0	0	0	0	0
12:1221200|1223193	12	1221200	1223193	0	0.0321756	0.0105515	0.0105515	0	0	0	0.010224	0	0
12:1221200|1223308	12	1221200	1223308	0	0.00643512	0	0	0	0	0	0	0	0.00746479
12:12268005|12322496	12	12268005	12322496	0	0	0	0	0	0	0	0.0306719	0	0
12:12307659|12308890	12	12307659	12308890	0.0222975	0.0258402	0.0101889	0.0101889	0	0.00588491	0.0115987	0.0343873	0	0.0232955
12:12325304|12326153	12	12325304	12326153	0	0.0127869	0.0049132	0.0049132	0.0122011	0.0195177	0	0	0.0122011	0
12:12325480|12329282	12	12325480	12329282	0	0.037961	0.0105515	0.0105515	0.0114694	0	0	0	0.0114694	0
12:12428162|12431612	12	12428162	12431612	0	0.0128702	0	0	0.0172041	0	0	0	0.0172041	0.0232955
12:12570468|12574623	12	12570468	12574623	0	0.0193054	0.0196528	0.0196528	0.0188752	0	0	0	0.0188752	0.00746479
12:13766689|13770118	12	13766689	13770118	0	0	0.0282862	0.0282862	0	0	0	0	0	0.00776518
12:13776133|13780193	12	13776133	13780193	0	0	0	0	0.0114694	0	0.0179012	0	0.0114694	0
12:13822763|13828005	12	13822763	13828005	0.00557437	0	0	0	0	0	0	0	0	0.0368337
12:13826006|13828005	12	13826006	13828005	0	0	0	0	0	0	0	0	0	0.0522535
12:15332964|15334232	12	15332964	15334232	0	0.037961	0	0	0	0.00515547	0	0	0	0
12:15730632|15731789	12	15730632	15731789	0	0.0579161	0	0	0	0	0	0	0	0.0283885
12:15752883|15753243	12	15752883	15753243	0	0.133946	0.0151021	0.0151021	0.0297711	0	0.0171329	0.0624064	0.0297711	0.00697457
12:15860629|15862765	12	15860629	15862765	0.02013	0	0	0	0	0.00515547	0.00563161	0	0	0
12:1586159|1588368	12	1586159	1588368	0	0.0569415	0	0	0	0	0.028158	0	0	0
12:1675976|1677460	12	1675976	1677460	0.0179135	0	0	0	0	0.0117698	0	0	0	0
12:17303121|17304134	12	17303121	17304134	0	0	0	0	0.0229388	0	0	0	0.0229388	0
12:17575762|17576515	12	17575762	17576515	0	0	0	0	0	0.0292765	0	0	0	0
12:17925984|17926835	12	17925984	17926835	0	0.0450459	0	0	0	0	0	0	0	0
12:17957148|17960923	12	17957148	17960923	0	0.0323003	0	0	0	0	0	0	0	0
12:18337798|18339151	12	18337798	18339151	0.00557437	0	0.0169717	0.0169717	0	0	0	0.00511198	0	0
12:18337798|18341185	12	18337798	18341185	0.0341192	0.0193802	0.0049132	0.0049132	0.0122011	0	0.0289696	0.0460078	0.0122011	0
12:18343020|18346314	12	18343020	18346314	0.0111487	0	0	0	0.0122011	0	0	0	0.0122011	0
12:18344136|18345103	12	18344136	18345103	0	0.051481	0	0	0	0	0	0	0	0
12:19069894|19073158	12	19069894	19073158	0.0150975	0	0	0	0.0248967	0	0.0477366	0	0.0248967	0.0298592
12:19138717|19142360	12	19138717	19142360	0	0.0189805	0.0169717	0.0169717	0.0127746	0.00975884	0	0	0.0127746	0
12:19183544|19184658	12	19183544	19184658	0	0.0387604	0	0	0	0	0	0	0	0
12:19597806|19599353	12	19597806	19599353	0	0.0126537	0	0	0	0	0	0.0285322	0	0
12:19638675|19640021	12	19638675	19640021	0	0	0.0147396	0.0147396	0.024689	0	0	0	0.024689	0
12:19678241|19684239	12	19678241	19684239	0	0	0	0	0	0.00975884	0.0179012	0.00597005	0	0
12:20839371|20841974	12	20839371	20841974	0	0	0	0	0.0447113	0	0	0	0.0447113	0
12:21139375|21140069	12	21139375	21140069	0	0	0	0	0.00610056	0.0195177	0	0	0.00610056	0.0149296
12:21444328|21447338	12	21444328	21447338	0.00895674	0.0321756	0	0	0.00610056	0	0	0	0.00610056	0
12:21525839|21526533	12	21525839	21526533	0	0	0.00527575	0.00527575	0	0	0.0112632	0	0	0.00746479
12:21567816|21569726	12	21567816	21569726	0	0	0	0	0.0255493	0.0235396	0	0	0.0255493	0
12:21568009|21569726	12	21568009	21569726	0.010065	0.051414	0.00982639	0.00982639	0.01757	0.0294245	0.00563161	0.00511198	0.01757	0.0876166
12:21661582|21665281	12	21661582	21665281	0	0.0763551	0.0165902	0.0165902	0.0600366	0	0	0.00511198	0.0600366	0.083915
12:22175509|22178728	12	22175509	22178728	0	0	0.0105515	0.0105515	0	0	0	0	0	0
12:2247596|2248445	12	2247596	2248445	0	0.0189805	0	0	0	0.0235396	0	0.0153359	0	0.0298592
12:22528216|22528354	12	22528216	22528354	0	0.0193054	0	0	0	0	0.0119342	0	0	0
12:22628943|22631164	12	22628943	22631164	0	0	0.0339435	0.0339435	0	0	0	0	0	0
12:22630426|22632439	12	22630426	22632439	0	0.0256322	0.0158273	0.0158273	0.0183017	0	0	0	0.0183017	0.0557965
12:23043216|23044365	12	23043216	23044365	0	0.0451456	0	0	0	0	0	0	0	0.00746479
12:23296406|23297386	12	23296406	23297386	0.0195759	0	0	0	0	0.0556846	0.0179012	0	0	0
12:23675729|23676283	12	23675729	23676283	0.0150975	0	0	0	0	0	0.0115013	0	0	0.0155304
12:23933291|23934413	12	23933291	23934413	0	0.0255239	0	0	0	0	0	0	0	0
12:24194949|24195691	12	24194949	24195691	0.0156271	0.0323003	0	0	0.0235914	0	0	0.0288772	0.0235914	0
12:24456852|24457906	12	24456852	24457906	0	0	0.0365677	0.0365677	0.0172041	0	0	0.0153359	0.0172041	0
12:2446748|2446922	12	2446748	2446922	0.0111487	0.00632683	0	0	0	0.0353094	0	0	0	0.00776518
12:24873776|24874745	12	24873776	24874745	0	0	0	0	0.0286735	0	0	0	0.0286735	0
12:25045602|25046294	12	25045602	25046294	0	0	0.024566	0.024566	0	0	0	0	0	0.00697457
12:25045618|25046294	12	25045618	25046294	0.0262462	0.0129201	0.0113145	0.0113145	0.0668689	0.00487942	0.00563161	0.0117101	0.0668689	0
12:25249769|25251838	12	25249769	25251838	0	0	0	0	0	0	0	0	0	0.00776518
12:25562402|25567397	12	25562402	25567397	0	0	0.024566	0.024566	0	0	0	0	0	0
12:25643438|25644288	12	25643438	25644288	0	0	0	0	0	0	0	0	0	0
12:25890118|25892059	12	25890118	25892059	0	0.0193802	0	0	0	0	0	0.0255599	0	0.0310607
12:2597049|2598148	12	2597049	2598148	0.0346366	0	0	0	0	0	0.0526973	0.010967	0	0.0363435
12:26210616|26215708	12	26210616	26215708	0.0106069	0	0.0049132	0.0049132	0	0.0154664	0	0	0	0
12:26213973|26215708	12	26213973	26215708	0	0.0258402	0.00527575	0.00527575	0.0444245	0	0.0111658	0.00585506	0.0444245	0
12:26348105|26350545	12	26348105	26350545	0	0.0446376	0	0	0.00610056	0	0	0	0.00610056	0.120939
12:26434896|26435853	12	26434896	26435853	0	0.0129201	0.00565725	0.00565725	0.0114694	0	0	0	0.0114694	0
12:26457865|26458412	12	26457865	26458412	0.0340947	0.0516057	0.0282862	0.0282862	0	0	0.0399948	0.0343873	0	0.0627711
12:26631060|26631764	12	26631060	26631764	0.00447837	0.0452204	0	0	0.00638732	0	0	0.0175652	0.00638732	0
12:26647925|26659012	12	26647925	26659012	0	0.0387604	0.0589583	0.0589583	0	0.00588491	0	0	0	0.0298592
12:26648130|26659883	12	26648130	26659883	0	0	0	0	0	0	0	0	0	0
12:26648426|26660152	12	26648426	26660152	0.150975	0.0253073	0	0	0	0	0.0506845	0	0	0
12:26649044|26660737	12	26649044	26660737	0	0	0.00982639	0.00982639	0	0	0.077572	0	0	0.0149296
12:26649217|26660946	12	26649217	26660946	0	0	0	0	0.0974898	0	0	0	0.0974898	0
12:26649716|26661391	12	26649716	26661391	0.00557437	0	0.0316545	0.0316545	0	0.00588491	0	0	0	0
12:26650198|26661955	12	26650198	26661955	0.070455	0.173423	0	0	0	0.201063	0	0.117101	0	0.209237
12:26700262|26700913	12	26700262	26700913	0	0	0	0	0	0.0156438	0.0179012	0.00511198	0	0
12:26781443|26782146	12	26781443	26782146	0	0.0193054	0	0	0.0435642	0	0.0225264	0	0.0435642	0.0278983
12:26904050|26905437	12	26904050	26905437	0	0	0	0	0	0	0	0	0	0
12:27156847|27157436	12	27156847	27157436	0	0	0.0049132	0.0049132	0	0.0154664	0.0332051	0	0	0
12:27157771|27158561	12	27157771	27158561	0	0.0128702	0	0	0.0383239	0	0.028829	0.010224	0.0383239	0.00776518
12:27157771|27159165	12	27157771	27159165	0	0.00643512	0	0	0	0	0	0.00585506	0	0.0139491
12:27391757|27395061	12	27391757	27395061	0	0	0	0	0	0	0	0	0	0
12:27469071|27470532	12	27469071	27470532	0	0	0.033562	0.033562	0.00610056	0.00588491	0	0.0234203	0.00610056	0.0209237
12:27469071|27471021	12	27469071	27471021	0	0	0	0	0.0127746	0	0.0225264	0.0204479	0.0127746	0
12:27521065|27524715	12	27521065	27524715	0	0	0.00565725	0.00565725	0	0	0.0179012	0	0	0
12:275521|277330	12	275521	277330	0	0	0	0	0.00638732	0	0	0.00585506	0.00638732	0.0657124
12:275781|277330	12	275781	277330	0	0.0193054	0	0	0	0	0	0	0	0
12:2817848|2820535	12	2817848	2820535	0	0	0	0	0	0	0.0337897	0	0	0
12:2819279|2820535	12	2819279	2820535	0	0	0	0	0.0305028	0	0	0	0.0305028	0
12:3024902|3025940	12	3024902	3025940	0	0	0	0	0	0	0	0.0177952	0	0
12:3031435|3031854	12	3031435	3031854	0	0	0	0	0.0122011	0	0	0.0119401	0.0122011	0.0232955
12:311995|317317	12	311995	317317	0	0.0320673	0	0	0.0313631	0	0	0	0.0313631	0
12:3128930|3130862	12	3128930	3130862	0.0179135	0.0257405	0.0147396	0.0147396	0	0.0292765	0.039605	0.0204479	0	0.00776518
12:322211|322625	12	322211	322625	0	0.0509395	0.0196528	0.0196528	0.0122011	0.0249492	0	0	0.0122011	0.0283885
12:3300108|3300726	12	3300108	3300726	0	0.0126537	0	0	0	0.00487942	0	0.0175652	0	0
12:3314012|3315647	12	3314012	3315647	0	0	0.0158273	0.0158273	0	0.0103109	0	0.0238802	0	0
12:3485047|3486047	12	3485047	3486047	0	0.0387604	0	0	0	0	0	0	0	0.0209237
12:3504254|3505120	12	3504254	3505120	0	0	0	0	0.0344082	0	0	0	0.0344082	0
12:3531701|3533197	12	3531701	3533197	0	0.0258402	0	0	0	0	0	0	0	0.01523
12:3532349|3533737	12	3532349	3533737	0	0.0257405	0	0	0	0	0.00596708	0	0	0.00697457
12:3555467|3556074	12	3555467	3556074	0	0	0.0147396	0.0147396	0.0447113	0.00588491	0	0	0.0447113	0
12:3631526|3632588	12	3631526	3632588	0.0413069	0.0193054	0.0641099	0.0641099	0.0705666	0.0149143	0.0166025	0.0117101	0.0705666	0.0756596
12:3651707|3654537	12	3651707	3654537	0	0	0	0	0.0305028	0	0	0	0.0305028	0.00776518
12:375298|376929	12	375298	376929	0	0.0127869	0	0	0.0114694	0	0	0	0.0114694	0.0147397
12:3933793|3934770	12	3933793	3934770	0.0334462	0	0	0	0	0	0	0	0	0
12:4347323|4347809	12	4347323	4347809	0	0	0	0	0	0	0	0	0	0.0353631
12:4347323|4347830	12	4347323	4347830	0.0357326	0	0.0645967	0.0645967	0.0178567	0.00487942	0.0358025	0.00597005	0.0178567	0
12:4533252|4534842	12	4533252	4534842	0	0.0387604	0	0	0	0	0	0	0	0
12:4533962|4535233	12	4533962	4535233	0	0.0387604	0.0049132	0.0049132	0.0510986	0	0	0	0.0510986	0.129336
12:4770467|4773949	12	4770467	4773949	0.00447837	0.0514974	0.00982639	0.00982639	0.0488539	0.00588491	0.00596708	0.0337592	0.0488539	0.0773514
12:4870086|4873507	12	4870086	4873507	0	0	0.0147396	0.0147396	0	0.0110404	0	0.0530405	0	0.00746479
12:5023056|5024066	12	5023056	5024066	0.190382	0.403962	0.128258	0.128258	0.176204	0.200343	0.348624	0.17803	0.176204	0.257709
12:5173522|5365351	12	5173522	5365351	0.0452925	0	0	0	0	0	0	0	0	0
12:5685066|5686506	12	5685066	5686506	0.0111487	0	0.022629	0.022629	0	0	0.00596708	0	0	0
12:5769431|5769921	12	5769431	5769921	0	0	0	0	0	0	0	0	0	0.0447887
12:5770316|5771038	12	5770316	5771038	0	0	0.0501712	0.0501712	0	0	0.00596708	0.0255599	0	0.0298592
12:633484|634562	12	633484	634562	0.0111487	0.0506146	0.0795178	0.0795178	0.0854078	0	0.0166025	0.0416389	0.0854078	0.0689855
12:633636|634558	12	633636	634558	0.0050325	0.0189805	0	0	0	0	0.0225264	0	0	0
12:6802719|6803913	12	6802719	6803913	0.0558626	0.0448207	0.053158	0.053158	0.0057347	0.0169253	0.0280606	0.048582	0.0057347	0.0155304
12:700514|701819	12	700514	701819	0	0	0	0	0.0557653	0	0	0.0298503	0.0557653	0.0214139
12:7097615|7098696	12	7097615	7098696	0	0.00643512	0.0151021	0.0151021	0	0	0.00563161	0.0117101	0	0.00746479
12:7329071|7331709	12	7329071	7331709	0.02733	0.0321756	0.022629	0.022629	0	0.0235396	0.0468708	0	0	0.00746479
12:7329205|7331709	12	7329205	7331709	0	0	0.00982639	0.00982639	0.0057347	0	0	0	0.0057347	0.0298592
12:7330351|7331709	12	7330351	7331709	0.180456	0.108622	0.124413	0.124413	0.182908	0.10578	0.0968301	0.0952179	0.182908	0.285386
12:7330368|7331709	12	7330368	7331709	0.0402477	0.0772215	0.0309294	0.0309294	0.0301369	0.0444669	0.0166025	0	0.0301369	0.0979434
12:7376714|7378728	12	7376714	7378728	0.0111487	0	0.00565725	0.00565725	0	0.0146383	0.0230999	0	0	0
12:7378576|7381245	12	7378576	7381245	0	0.0128702	0	0	0.00638732	0.0309328	0.00563161	0	0.00638732	0
12:7410996|7412872	12	7410996	7412872	0	0	0.0445139	0.0445139	0	0	0	0	0	0
12:7442265|7446235	12	7442265	7446235	0	0.0773462	0.0396681	0.0396681	0.104906	0	0	0.0839424	0.104906	0.100347
12:7444151|7446235	12	7444151	7446235	0	0.0128702	0.022629	0.022629	0	0	0	0	0	0
12:7452959|7453672	12	7452959	7453672	0	0	0.0316545	0.0316545	0.0114694	0	0	0.010224	0.0114694	0
12:7452959|7453682	12	7452959	7453682	0.0418856	0.534137	0.93065	0.93065	0.247552	0.0773321	0.217041	0.751308	0.247552	0.93024
12:7691660|7693592	12	7691660	7693592	0	0	0	0	0	0	0	0	0	0
12:7691660|7695124	12	7691660	7695124	0	0	0	0	0.0305028	0	0	0	0.0305028	0
12:923146|926350	12	923146	926350	0	0	0.0105515	0.0105515	0	0	0	0	0	0
12:9278890|9281964	12	9278890	9281964	0	0	0	0	0.024244	0	0.00596708	0	0.024244	0
12:9353624|9354007	12	9353624	9354007	0	0	0	0	0	0	0.0332051	0	0	0
12:9357980|9359485	12	9357980	9359485	0	0.0385025	0	0	0.0172041	0	0	0.0375	0.0172041	0
12:9357980|9361028	12	9357980	9361028	0.0318206	0.0382025	0.0358615	0.0358615	0.00638732	0	0.0179012	0.016194	0.00638732	0.0455001
12:9357980|9362062	12	9357980	9362062	0.0050325	0.00643512	0	0	0	0	0.0166025	0.0176802	0	0.0155304
12:9915516|9917032	12	9915516	9917032	0.0134351	0	0.0196528	0.0196528	0.0297711	0.0156438	0.0110684	0	0.0297711	0.0294795
1:10010004|10010706	1	10010004	10010706	0	0.0191971	0	0	0.0183017	0	0.00596708	0	0.0183017	0.00697457
1:10149795|10150243	1	10149795	10150243	0	0	0.00527575	0.00527575	0.0114694	0	0.00596708	0.00511198	0.0114694	0.0278983
1:1026722|1027333	1	1026722	1027333	0.0251625	0.0383607	0	0	0.0663448	0.0279657	0	0.010224	0.0663448	0
1:10623046|10623210	1	10623046	10623210	0.0134351	0	0	0	0	0	0	0.0177952	0	0
1:10625539|10626482	1	10625539	10626482	0.010065	0	0	0	0	0	0	0.00585506	0	0.00697457
1:10625845|10626482	1	10625845	10626482	0	0.0386856	0	0	0.00638732	0	0	0	0.00638732	0.0149296
1:11218459|11220586	1	11218459	11220586	0	0	0.00527575	0.00527575	0.0122011	0	0	0	0.0122011	0.0310607
1:11275150|11275596	1	11275150	11275596	0.00557437	0.0321756	0.0049132	0.0049132	0.019162	0.0206219	0	0	0.019162	0
1:11412832|11416710	1	11412832	11416710	0.02013	0.0193054	0	0	0	0	0	0	0	0
1:11412832|11419685	1	11412832	11419685	0.00447837	0	0	0	0.0366034	0	0	0	0.0366034	0
1:11416436|11417846	1	11416436	11417846	0	0.0193054	0	0	0	0	0.0619477	0	0	0
1:1146034|1149405	1	1146034	1149405	0.0111487	0.0193802	0	0	0.0114694	0	0	0	0.0114694	0
1:1146480|1148794	1	1146480	1148794	0	0.0126537	0	0	0.00610056	0	0	0	0.00610056	0
1:1147485|1149405	1	1147485	1149405	0	0	0.0169717	0.0169717	0.019162	0.0218047	0	0.0357838	0.019162	0.0209237
1:11655892|11660277	1	11655892	11660277	0.010065	0.0253073	0	0	0	0	0	0	0	0
1:11659319|11660277	1	11659319	11660277	0	0.0193054	0	0	0	0	0.00596708	0	0	0.0229952
1:11680202|11681518	1	11680202	11681518	0.0134351	0.0128702	0.0271607	0.0271607	0.0530757	0.0312875	0.0231974	0.0226772	0.0530757	0.0144394
1:1176337|1176815	1	1176337	1176815	0	0	0	0	0	0	0.0417696	0	0	0
1:11960309|11964490	1	11960309	11964490	0	0.0322006	0.0203779	0.0203779	0.0183017	0	0	0	0.0183017	0.01523
1:11974551|11975195	1	11974551	11975195	0.00557437	0	0.024566	0.024566	0.0418931	0.0246732	0.0500025	0.0234203	0.0418931	0.050593
1:11974551|11980083	1	11974551	11980083	0	0.148282	0.0267603	0.0267603	0.0848838	0.0107643	0.0166025	0.0119401	0.0848838	0.284104
1:11977790|11980083	1	11977790	11980083	0	0	0.00565725	0.00565725	0	0.00588491	0	0.0168221	0	0.0226948
1:12240772|12243113	1	12240772	12243113	0.00895674	0	0	0	0	0	0	0	0	0.0209237
1:12240772|12244645	1	12240772	12244645	0	0	0	0	0.0383239	0	0	0	0.0383239	0
1:12240772|12246398	1	12240772	12246398	0	0.063668	0	0	0	0.0243971	0	0.0612652	0	0.0433181
1:12240780|12246398	1	12240780	12246398	0	0.0189805	0	0	0	0	0	0.0175652	0	0
1:12241077|12244645	1	12241077	12244645	0	0.00632683	0.00527575	0.00527575	0.024689	0	0	0	0.024689	0
1:12245263|12246398	1	12245263	12246398	0.0111487	0.0321756	0	0	0	0	0	0	0	0
1:12327773|12328998	1	12327773	12328998	0	0	0.00982639	0.00982639	0	0	0	0.00597005	0	0.0217143
1:12327773|12329722	1	12327773	12329722	0	0.0129201	0	0	0	0.00515547	0	0.0175652	0	0.0373239
1:12329327|12331035	1	12329327	12331035	0	0	0	0	0	0.0309328	0	0	0	0
1:12871778|12872986	1	12871778	12872986	0	0.121526	0.0403932	0.0403932	0.0925467	0	0	0.0285322	0.0925467	0.0598289
1:12872493|12872986	1	12872493	12872986	0	0.012762	0	0	0.0366034	0	0	0	0.0366034	0.0721968
1:12916330|12918565	1	12916330	12918565	0	0	0	0	0	0	0.0225264	0	0	0.0209237
1:12917350|12918565	1	12917350	12918565	0	0.012762	0.0169717	0.0169717	0	0.0117698	0.0332051	0	0	0.00776518
1:13251579|13257688	1	13251579	13257688	0	0	0.0113145	0.0113145	0	0	0.00596708	0	0	0.0155304
1:13254817|13257688	1	13254817	13257688	0.0251625	0.0321671	0.00527575	0.00527575	0	0.0470793	0	0.016079	0	0.00746479
1:13522883|13523777	1	13522883	13523777	0	0	0.0105515	0.0105515	0.0252625	0	0	0	0.0252625	0.00746479
1:14341333|14341775	1	14341333	14341775	0	0	0	0	0	0	0	0	0	0
1:14341333|14344473	1	14341333	14344473	0	0.00632683	0	0	0	0	0	0	0	0.068005
1:14342672|14343250	1	14342672	14343250	0	0	0	0	0	0.00515547	0.0168948	0	0	0
1:14342672|14344473	1	14342672	14344473	0	0.0642429	0.0796125	0.0796125	0.200448	0	0	0.0525274	0.200448	0.0697457
1:14350674|14351752	1	14350674	14351752	0.307221	0.455344	0.335297	0.335297	0.27326	0.321846	0.355933	0.432227	0.27326	0.34613
1:14351256|14351752	1	14351256	14351752	0.0278718	0.0128702	0	0	0	0	0.00553418	0	0	0
1:14395507|14397542	1	14395507	14397542	0.0179135	0.0578078	0.0158273	0.0158273	0.0178567	0.0149143	0.0168948	0.0285322	0.0178567	0.0462907
1:14451681|14462776	1	14451681	14462776	0	0	0	0	0.0244022	0	0	0.00597005	0.0244022	0
1:1445992|1447902	1	1445992	1447902	0	0.0386107	0	0	0.00610056	0	0	0	0.00610056	0
1:14733438|14734975	1	14733438	14734975	0	0	0	0	0	0	0	0	0	0
1:14733438|14736290	1	14733438	14736290	0	0.0126537	0	0	0	0	0.0110684	0	0	0.0225049
1:14756123|14758892	1	14756123	14758892	0	0.0577159	0	0	0	0	0	0	0	0.0286889
1:14908983|14915759	1	14908983	14915759	0	0	0	0	0.0305028	0	0	0	0.0305028	0
1:15489386|15489870	1	15489386	15489870	0.0111487	0	0	0	0	0.00975884	0	0	0	0
1:15672839|15673413	1	15672839	15673413	0.00557437	0.0191971	0.0105515	0.0105515	0	0	0.0450529	0.00597005	0	0.0139491
1:15675270|15675624	1	15675270	15675624	0	0	0	0	0.0229388	0	0	0	0.0229388	0.0223944
1:1569775|1573749	1	1569775	1573749	0	0.0384939	0	0	0.00638732	0	0	0	0.00638732	0
1:16050781|16052933	1	16050781	16052933	0.0787264	0.0953606	0.0324175	0.0324175	0.0867625	0.0235396	0.0392696	0.0409854	0.0867625	0.0428278
1:16326999|16327473	1	16326999	16327473	0.00557437	0.00646006	0.00527575	0.00527575	0.0114694	0.00515547	0	0	0.0114694	0.0447887
1:16370774|16383068	1	16370774	16383068	0	0	0	0	0	0	0	0	0	0
1:16375045|16377081	1	16375045	16377081	0	0	0	0	0	0	0.00553418	0.010967	0	0.00697457
1:16376908|16383068	1	16376908	16383068	0	0	0	0	0.0310763	0	0	0	0.0310763	0
1:16481719|16483606	1	16481719	16483606	0	0.0641012	0.00982639	0.00982639	0	0	0.00596708	0	0	0
1:17212376|17215945	1	17212376	17215945	0.0222975	0.0128702	0.021103	0.021103	0.00610056	0	0	0	0.00610056	0.00746479
1:17398043|17401617	1	17398043	17401617	0	0	0	0	0.0319366	0.00588491	0	0	0.0319366	0
1:17399115|17401617	1	17399115	17401617	0	0.134704	0	0	0.0179358	0	0.0179012	0	0.0179358	0.0225049
1:17399115|17403973	1	17399115	17403973	0	0	0	0	0.0127746	0	0.0112632	0.00597005	0.0127746	0
1:17615968|17620495	1	17615968	17620495	0	0	0.031292	0.031292	0.0319366	0.0149143	0.039129	0.0117101	0.0319366	0.077051
1:17617033|17620495	1	17617033	17620495	0	0.0126537	0.021103	0.021103	0	0	0	0.0175652	0	0
1:17618297|17622964	1	17618297	17622964	0	0	0.00565725	0.00565725	0	0.0206219	0.00553418	0	0	0
1:17618297|17625020	1	17618297	17625020	0	0	0.0294792	0.0294792	0	0	0	0	0	0
1:17618933|17619476	1	17618933	17619476	0	0	0.0105515	0.0105515	0	0	0	0.0119401	0	0
1:17905649|17907588	1	17905649	17907588	0	0.0953021	0.0343924	0.0343924	0.0432774	0.00588491	0	0.0409854	0.0432774	0.0358533
1:17906086|17907588	1	17906086	17907588	0	0.00632683	0.0169717	0.0169717	0	0	0	0	0	0.0139491
1:17948633|17950340	1	17948633	17950340	0.0111487	0.0321671	0.0207594	0.0207594	0	0.0103109	0.00563161	0.0117101	0	0.0209237
1:18026764|18029607	1	18026764	18029607	0.0440531	0.0452204	0	0	0	0.00975884	0.028158	0	0	0
1:18044120|18044744	1	18044120	18044744	0	0	0.0396007	0.0396007	0	0	0	0	0	0
1:18047494|18048149	1	18047494	18048149	0.00557437	0.00632683	0	0	0	0.0176547	0	0.0119401	0	0
1:18092594|18094562	1	18092594	18094562	0	0.0256322	0	0	0	0	0.0112632	0	0	0
1:18102769|18105415	1	18102769	18105415	0	0.037961	0	0	0	0	0.00553418	0	0	0.00697457
1:18152219|18152777	1	18152219	18152777	0	0	0	0	0.0114694	0.00515547	0	0.0306719	0.0114694	0.00746479
1:18152219|18152963	1	18152219	18152963	0	0.0126537	0	0	0.0057347	0	0.0119342	0.0117101	0.0057347	0
1:18152219|18153178	1	18152219	18153178	0.0134351	0.037961	0	0	0	0	0	0.0117101	0	0
1:18152219|18153353	1	18152219	18153353	0	0.0316342	0.0101889	0.0101889	0.019162	0.00487942	0.00596708	0.00597005	0.019162	0.0155304
1:18152219|18153697	1	18152219	18153697	0.0223918	0.0506146	0.00565725	0.00565725	0.00610056	0	0.00596708	0	0.00610056	0.0155304
1:18152219|18153900	1	18152219	18153900	0.0967711	0.0507229	0.021103	0.021103	0.0427039	0.146472	0.046005	0.0564364	0.0427039	0.0871264
1:18152219|18154752	1	18152219	18154752	0.02013	0	0	0	0.00638732	0	0.0119342	0.0175652	0.00638732	0.0310607
1:18152219|18154964	1	18152219	18154964	0.035827	0.0193802	0	0	0.0057347	0.0353094	0	0	0.0057347	0
1:18152219|18155135	1	18152219	18155135	0	0.0316342	0	0	0	0	0	0.0358203	0	0
1:18591408|18594079	1	18591408	18594079	0.00447837	0	0.0158273	0.0158273	0	0	0	0	0	0
1:18592530|18593348	1	18592530	18593348	0.00557437	0.00643512	0	0	0.0057347	0	0.0112632	0.0153359	0.0057347	0
1:18926824|18928266	1	18926824	18928266	0.0570407	0.0254156	0.0366056	0.0366056	0.12646	0.0412438	0.0172303	0.0292753	0.12646	0.0669933
1:18983893|18988403	1	18983893	18988403	0	0.0126537	0.0369871	0.0369871	0.0364452	0.0474834	0.0174683	0.0169371	0.0364452	0.0531547
1:19115608|19120673	1	19115608	19120673	0	0	0.0207404	0.0207404	0.0183017	0	0	0	0.0183017	0
1:19188388|19191278	1	19188388	19191278	0.0167231	0	0	0	0	0	0	0.00511198	0	0
1:19396095|19403270	1	19396095	19403270	0	0	0	0	0.0057347	0.00975884	0	0.021306	0.0057347	0.0372447
1:19397364|19403270	1	19397364	19403270	0	0.0193802	0	0	0.0638732	0.0103109	0	0.00585506	0.0638732	0
1:19398402|19403270	1	19398402	19403270	0.0050325	0	0.00527575	0.00527575	0.0122011	0	0	0	0.0122011	0.0683847
1:19399671|19403270	1	19399671	19403270	0.00447837	0.0838475	0.0309673	0.0309673	0.0172041	0	0.0228619	0	0.0172041	0.0209237
1:19400312|19403157	1	19400312	19403157	0	0	0	0	0.0127746	0	0	0	0.0127746	0
1:19400312|19403270	1	19400312	19403270	0.0179135	0.0451705	0.0113145	0.0113145	0.00610056	0	0	0.010224	0.00610056	0.0149296
1:19400918|19403270	1	19400918	19403270	0	0	0.0316734	0.0316734	0	0.00975884	0.00563161	0.0234203	0	0
1:19401701|19403270	1	19401701	19403270	0.0050325	0.00643512	0.010933	0.010933	0	0.00515547	0.0110684	0	0	0.0537555
1:198034|200036	1	198034	200036	0.0179135	0.0258402	0	0	0	0	0	0	0	0
1:19877133|19878846	1	19877133	19878846	0	0	0	0	0	0.0295526	0	0	0	0
1:19964197|19967912	1	19964197	19967912	0.010065	0	0.0113145	0.0113145	0	0	0	0	0	0
1:20491061|20497300	1	20491061	20497300	0.0050325	0	0.00982639	0.00982639	0	0	0	0	0	0.00746479
1:20666694|20667210	1	20666694	20667210	0.00895674	0	0.0260351	0.0260351	0.0255493	0.0674251	0.00553418	0	0.0255493	0.0147397
1:210244|210890	1	210244	210890	0.00895674	0	0	0	0.0671062	0	0.00596708	0	0.0671062	0.0209237
1:21073224|21074016	1	21073224	21074016	0	0.0128702	0	0	0.0114694	0	0	0	0.0114694	0
1:21144059|21144860	1	21144059	21144860	0	0	0	0	0	0	0	0	0	0
1:21160403|21161431	1	21160403	21161431	0.0150975	0.00646006	0.0101889	0.0101889	0	0	0.0166025	0	0	0
1:21163734|21168114	1	21163734	21168114	0	0	0	0	0.00610056	0	0	0.0409854	0.00610056	0.0388259
1:21231513|21232718	1	21231513	21232718	0	0	0	0	0.0244022	0.0117698	0.0332051	0.0175652	0.0244022	0.00776518
1:21414887|21415515	1	21414887	21415515	0.0502637	0.108872	0.0214845	0.0214845	0.00610056	0.0494943	0.00563161	0	0.00610056	0
1:21414887|21426198	1	21414887	21426198	0	0	0.0309673	0.0309673	0	0.0279657	0	0.00511198	0	0.00746479
1:21414887|21433322	1	21414887	21433322	0.010065	0.0126537	0.022629	0.022629	0	0.00588491	0	0.00597005	0	0.0458005
1:21414887|21438305	1	21414887	21438305	0.0982532	0.153968	0.0599786	0.0599786	0.0293261	0.0266841	0.0276709	0.011082	0.0293261	0.0223944
1:21414887|21441042	1	21414887	21441042	0	0	0	0	0	0.0117698	0	0.0179102	0	0
1:21424262|21426198	1	21424262	21426198	0.354973	0.296373	0.178399	0.178399	0.194288	0.191511	0.216561	0.1618	0.194288	0.203053
1:21424515|21426198	1	21424515	21426198	0	0.0257405	0	0	0.00610056	0	0	0	0.00610056	0.00776518
1:21431623|21433322	1	21431623	21433322	0.0256798	0.051481	0.0513262	0.0513262	0.0235914	0.0353094	0.0442734	0.0537305	0.0235914	0.00776518
1:21431623|21438305	1	21431623	21438305	0.0959791	0.0767213	0.0425875	0.0425875	0.0179358	0.0496224	0.0742173	0.032158	0.0179358	0.0288787
1:21541236|21547068	1	21541236	21547068	0.0724668	0	0	0	0	0	0	0	0	0
1:21637320|21641179	1	21637320	21641179	0	0.0705363	0.0282862	0.0282862	0.0127746	0	0	0	0.0127746	0.13639
1:21901295|21901951	1	21901295	21901951	0	0	0	0	0	0	0	0	0	0
1:21901531|21902652	1	21901531	21902652	0	0.031959	0	0	0	0	0	0.010224	0	0
1:21901922|21902652	1	21901922	21902652	0	0.0316342	0	0	0	0	0	0	0	0.0768612
1:22121500|22124458	1	22121500	22124458	0	0.122034	0.0260162	0.0260162	0.01757	0	0.0166025	0.0238802	0.01757	0.226979
1:22121500|22125097	1	22121500	22125097	0	0	0	0	0	0	0	0	0	0.0209237
1:22121500|22125808	1	22121500	22125808	0	0.0387105	0	0	0	0	0	0	0	0
1:22164918|22166073	1	22164918	22166073	0	0.0385025	0	0	0	0	0	0	0	0
1:22172341|22177611	1	22172341	22177611	0	0.00632683	0	0	0.0122011	0	0	0	0.0122011	0
1:22173575|22178483	1	22173575	22178483	0.0268702	0	0	0	0	0	0	0	0	0
1:22339194|22340440	1	22339194	22340440	0.0643596	0.0640427	0.0592346	0.0592346	0.0408746	0.0641326	0.0284935	0.0554102	0.0408746	0.0353631
1:22537185|22537925	1	22537185	22537925	0	0.0386357	0	0	0.00610056	0.0154664	0.0112632	0.0117101	0.00610056	0
1:22712319|22715191	1	22712319	22715191	0	0	0.00527575	0.00527575	0	0.0411944	0.0337897	0	0	0
1:22768520|22770238	1	22768520	22770238	0	0.0383357	0	0	0.0374636	0	0	0.0399592	0.0374636	0.00746479
1:22770054|22770725	1	22770054	22770725	0	0.00646006	0	0	0	0	0	0.010224	0	0.0278983
1:22770054|22771638	1	22770054	22771638	0.0111487	0.0129201	0	0	0	0	0.0110684	0.00585506	0	0
1:22770060|22771638	1	22770060	22771638	0	0	0	0	0.0179358	0	0.00553418	0	0.0179358	0
1:22921272|22921840	1	22921272	22921840	0	0	0	0	0	0	0	0.0383581	0	0.01523
1:22958090|22958330	1	22958090	22958330	0.102887	0.0579411	0.0460315	0.0460315	0.0358716	0	0	0	0.0358716	0
1:22986127|22986930	1	22986127	22986930	0.02013	0	0	0	0	0.0235396	0.0225264	0	0	0
1:23191119|23192633	1	23191119	23192633	0	0.00646006	0	0	0	0.0117698	0.00563161	0	0	0
1:23191119|23193607	1	23191119	23193607	0	0.0128702	0	0	0	0	0	0	0	0.0358533
1:23191119|23194952	1	23191119	23194952	0	0.0126537	0	0	0.0305028	0	0	0	0.0305028	0.0225049
1:23191119|23199852	1	23191119	23199852	0	0.0321756	0	0	0	0	0	0.0298503	0	0
1:23191776|23194952	1	23191776	23194952	0	0.0322006	0.0113145	0.0113145	0	0	0	0.0255599	0	0.0364541
1:23191776|23195842	1	23191776	23195842	0.0050325	0	0	0	0.0305028	0	0	0	0.0305028	0
1:23206366|23211798	1	23206366	23211798	0	0.0253073	0.0049132	0.0049132	0.0638732	0	0.00563161	0	0.0638732	0
1:23206366|23213421	1	23206366	23213421	0.0312542	0.0253073	0.0105515	0.0105515	0	0	0.0417696	0	0	0
1:23573628|23575611	1	23573628	23575611	0	0.00632683	0	0	0.0366034	0	0	0	0.0366034	0
1:23673826|23682837	1	23673826	23682837	0	0.0966344	0	0	0	0	0	0	0	0
1:23728997|23732770	1	23728997	23732770	0	0.0193802	0.024566	0.024566	0	0	0	0	0	0
1:23838965|23839941	1	23838965	23839941	0	0	0	0	0	0	0.0179012	0	0	0.0310607
1:23931415|23932336	1	23931415	23932336	0	0	0.0158273	0.0158273	0	0	0	0	0	0.0223944
1:23938626|23940162	1	23938626	23940162	0.0134351	0.0319006	0	0	0	0.0117698	0.0404277	0	0	0.00746479
1:23942873|23947120	1	23942873	23947120	0	0.0646006	0	0	0	0	0	0.00511198	0	0
1:24157018|24160873	1	24157018	24160873	0	0.0320673	0	0	0	0	0	0	0	0.0232955
1:24281274|24282637	1	24281274	24282637	0.160281	0.249353	0.176857	0.176857	0.139601	0.260227	0.177869	0.163154	0.139601	0.350749
1:24281274|24282656	1	24281274	24282656	0.0334462	0	0	0	0	0.0411944	0.0392264	0	0	0.0621214
1:24281274|24282904	1	24281274	24282904	0	0	0.0373118	0.0373118	0	0	0	0	0	0
1:24354331|24357206	1	24354331	24357206	0	0.0189805	0	0	0	0	0	0	0	0.00746479
1:24354331|24357714	1	24354331	24357714	0	0.0126537	0	0	0	0	0.0221367	0	0	0.0139491
1:24354331|24358791	1	24354331	24358791	0	0.0515309	0	0	0.019162	0	0	0	0.019162	0
1:24429986|24431286	1	24429986	24431286	0	0	0	0	0	0	0.0110684	0	0	0
1:24500800|24503240	1	24500800	24503240	0	0.0381776	0	0	0	0	0	0	0	0.0149296
1:24535137|24535763	1	24535137	24535763	0	0	0.0343924	0.0343924	0	0	0	0	0	0
1:24535137|24544107	1	24535137	24544107	0.0111487	0.0450459	0.00982639	0.00982639	0.0124879	0	0.0358025	0.0516694	0.0124879	0.0209237
1:24541874|24544107	1	24541874	24544107	0	0	0	0	0	0	0	0	0	0.0465911
1:24618268|24618780	1	24618268	24618780	0	0	0.0169717	0.0169717	0	0	0	0	0	0
1:24809940|24813271	1	24809940	24813271	0	0.0387604	0	0	0	0	0	0	0	0
1:24811930|24812144	1	24811930	24812144	0	0	0	0	0	0.00487942	0.00563161	0	0	0.0278983
1:24862391|24863952	1	24862391	24863952	0	0.00646006	0	0	0	0	0	0	0	0
1:24895303|24895737	1	24895303	24895737	0	0.00632683	0.0324175	0.0324175	0.0127746	0.0107643	0	0.0117101	0.0127746	0.0155304
1:24896157|24896628	1	24896157	24896628	0	0.0386357	0	0	0	0	0	0	0	0
1:24999798|25000624	1	24999798	25000624	0.102296	0.0580657	0.021866	0.021866	0	0.0460245	0.00563161	0.0177952	0	0.0534551
1:25116458|25117016	1	25116458	25117016	0	0.0193054	0.0105515	0.0105515	0.0127746	0	0	0	0.0127746	0.0149296
1:25136069|25137420	1	25136069	25137420	0	0.037961	0	0	0	0	0	0	0	0
1:25156288|25156696	1	25156288	25156696	0	0.00643512	0	0	0	0	0	0	0	0.0139491
1:25228174|25228805	1	25228174	25228805	0.0050325	0.0442878	0.0294792	0.0294792	0	0	0.00553418	0	0	0
1:25228174|25231368	1	25228174	25231368	0	0	0	0	0	0	0.0179012	0	0	0.0348728
1:25579557|25580088	1	25579557	25580088	0.010065	0.0962347	0.0279047	0.0279047	0.0844388	0.0787415	0.0738276	0.0417904	0.0844388	0.0496126
1:25582311|25584099	1	25582311	25584099	0	0.0258402	0	0	0	0	0	0.0230221	0	0
1:25700122|25701007	1	25700122	25701007	0.0384787	0.121892	0	0	0.0255493	0.0609881	0.0175658	0.0168221	0.0255493	0.1362
1:25865763|25866396	1	25865763	25866396	0	0.0258153	0	0	0	0	0	0.010224	0	0
1:2590414|2592163	1	2590414	2592163	0	0	0.0105704	0.0105704	0	0	0	0	0	0.0698866
1:2590622|2592163	1	2590622	2592163	0	0.0450459	0	0	0.012122	0	0	0	0.012122	0.0149296
1:25974072|25975653	1	25974072	25975653	0	0	0	0	0.0344082	0	0	0	0.0344082	0
1:25975530|25977160	1	25975530	25977160	0.010065	0.115832	0.0728676	0.0728676	0.0472619	0	0.0119342	0.103187	0.0472619	0.0388259
1:25977033|25979865	1	25977033	25979865	0	0	0	0	0.0383239	0	0	0	0.0383239	0
1:2602352|2605848	1	2602352	2605848	0	0.0257405	0	0	0.0057347	0	0	0.00511198	0.0057347	0.0278983
1:2602352|2608197	1	2602352	2608197	0	0.037961	0	0	0	0	0	0	0	0
1:26067503|26070919	1	26067503	26070919	0	0.00646006	0	0	0	0	0	0.0117101	0	0
1:26107975|26110594	1	26107975	26110594	0	0.0126537	0	0	0	0	0	0.0204479	0	0.0155304
1:26231667|26250049	1	26231667	26250049	0.0050325	0.0579161	0	0	0.0057347	0	0	0.0204479	0.0057347	0
1:26234815|26235877	1	26234815	26235877	0.0307123	0.0387105	0.0419003	0.0419003	0.0127746	0.0255013	0.0115013	0.0509263	0.0127746	0.072687
1:26234815|26250049	1	26234815	26250049	0	0	0	0	0	0.107623	0.0298354	0.107346	0	0
1:26308463|26309206	1	26308463	26309206	0.0836155	0.0772379	0.0154836	0.0154836	0.0492198	0.077312	0.175506	0.0382431	0.0492198	0.115276
1:26366710|26367344	1	26366710	26367344	0.0470002	0.0638098	0.0200153	0.0200153	0.0707742	0.0146383	0.0179012	0.0677484	0.0707742	0.132516
1:26370209|26370622	1	26370209	26370622	0.0050325	0.0571581	0	0	0.0057347	0	0	0	0.0057347	0
1:26635087|26636421	1	26635087	26636421	0	0.0316342	0	0	0.0486463	0.00487942	0	0.0277891	0.0486463	0.0524746
1:2668784|2694323	1	2668784	2694323	0	0.0516805	0.0474818	0.0474818	0	0.0515053	0.0276709	0	0	0.0209237
1:26814618|26815324	1	26814618	26815324	0	0	0	0	0.0313631	0	0	0	0.0313631	0
1:26814618|26816029	1	26814618	26816029	0.0150975	0.0189805	0	0	0	0	0.028158	0.010967	0	0.00697457
1:26893157|26893972	1	26893157	26893972	0	0	0	0	0	0	0	0	0	0
1:27102332|27105016	1	27102332	27105016	0	0	0.0316545	0.0316545	0	0	0	0.00511198	0	0
1:27102332|27108354	1	27102332	27108354	0	0.00646006	0	0	0.00610056	0	0	0	0.00610056	0.00776518
1:27103725|27108354	1	27103725	27108354	0	0	0.0147396	0.0147396	0	0	0	0	0	0.0388259
1:27107339|27108624	1	27107339	27108624	0	0	0	0	0	0.0295526	0	0	0	0
1:27179294|27182237	1	27179294	27182237	0	0	0	0	0	0	0	0	0	0
1:27306018|27307467	1	27306018	27307467	0	0	0	0	0	0	0.0389341	0.00585506	0	0
1:27306566|27307467	1	27306566	27307467	0	0.0257405	0	0	0.00638732	0	0	0	0.00638732	0.0139491
1:27337266|27338451	1	27337266	27338451	0	0	0	0	0	0	0	0	0	0.0822232
1:27660331|27663672	1	27660331	27663672	0.010065	0.00643512	0.045258	0.045258	0.0305028	0.00487942	0.0394213	0.0119401	0.0305028	0.108412
1:27660331|27666433	1	27660331	27666433	0	0	0	0	0	0	0	0	0	0
1:27661012|27662057	1	27661012	27662057	0	0.0129201	0	0	0.019162	0	0	0	0.019162	0
1:27693769|27694734	1	27693769	27694734	0	0.0387604	0	0	0	0	0	0	0	0.00776518
1:27727725|27728819	1	27727725	27728819	0.0167231	0.037961	0	0	0	0	0	0	0	0
1:27735811|27739121	1	27735811	27739121	0	0	0	0	0	0	0	0	0	0.0543563
1:2779813|2788690	1	2779813	2788690	0.139359	0	0	0	0	0	0	0	0	0
1:27913049|27916225	1	27913049	27916225	0	0.0516306	0.00565725	0.00565725	0.0122011	0	0	0	0.0122011	0
1:27913969|27916225	1	27913969	27916225	0	0	0.0502196	0.0502196	0	0.0103109	0.0179012	0	0	0.0605402
1:27985069|27985845	1	27985069	27985845	0	0	0	0	0	0	0	0.0119401	0	0.0209237
1:27986372|27987956	1	27986372	27987956	0	0.0193054	0.024566	0.024566	0	0	0.0110684	0	0	0
1:27986372|27988547	1	27986372	27988547	0	0.0576995	0.0358805	0.0358805	0.0255493	0	0	0.0409323	0.0255493	0.0436185
1:28018040|28018544	1	28018040	28018544	0.0179135	0.0128702	0.010933	0.010933	0	0	0	0	0	0
1:28018040|28020275	1	28018040	28020275	0	0.114924	0	0	0.0188752	0	0	0.0118251	0.0188752	0.0992556
1:28019655|28020275	1	28019655	28020275	0.185276	0.109247	0.705581	0.705581	0.611012	0.223301	0.33871	0.312574	0.611012	0.349199
1:28094228|28099904	1	28094228	28099904	0	0.0316342	0	0	0.00638732	0	0	0	0.00638732	0.0139491
1:28095978|28099904	1	28095978	28099904	0	0.00632683	0	0	0.0057347	0	0	0	0.0057347	0.0373239
1:28099273|28102079	1	28099273	28102079	0	0.0126537	0	0	0.0293261	0	0	0	0.0293261	0.0604297
1:28100880|28102079	1	28100880	28102079	0	0	0.0169717	0.0169717	0.012122	0	0	0	0.012122	0.0657124
1:28137419|28141649	1	28137419	28141649	0.04026	0	0.00565725	0.00565725	0	0	0	0.0179102	0	0.0388259
1:28263443|28263981	1	28263443	28263981	0	0	0.0309673	0.0309673	0	0.00975884	0.0230025	0	0	0.00746479
1:28372247|28373673	1	28372247	28373673	0.103959	0.103094	0.113843	0.113843	0.0746405	0.0823887	0.0996656	0.0473005	0.0746405	0.166819
1:2840150|2840707	1	2840150	2840707	0	0	0	0	0	0	0.0387392	0	0	0
1:28448373|28451906	1	28448373	28451906	0.0222975	0	0	0	0	0.00487942	0	0	0	0
1:28455839|28457607	1	28455839	28457607	0	0	0.0565725	0.0565725	0	0	0	0	0	0
1:2851482|2856654	1	2851482	2856654	0	0.00646006	0.0147396	0.0147396	0.0057347	0.0176547	0	0	0.0057347	0
1:28605489|28606374	1	28605489	28606374	0	0	0.0343924	0.0343924	0	0	0	0	0	0
1:28687235|28696062	1	28687235	28696062	0	0.0189805	0.0158273	0.0158273	0.0114694	0	0	0	0.0114694	0
1:28691877|28696062	1	28691877	28696062	0	0.00643512	0	0	0.024689	0	0	0.0179102	0.024689	0
1:28692104|28696062	1	28692104	28696062	0	0.0128952	0	0	0	0	0	0.00585506	0	0.00746479
1:28693487|28696062	1	28693487	28696062	0	0.0450708	0	0	0.00610056	0	0	0	0.00610056	0.0288787
1:28695140|28696062	1	28695140	28696062	0	0.262456	0.0550465	0.0550465	0.00610056	0	0	0.0204479	0.00610056	0.312365
1:28742443|28743522	1	28742443	28743522	0	0.0380942	0	0	0	0	0	0	0	0
1:28787556|28791590	1	28787556	28791590	0	0.0128702	0.0105515	0.0105515	0.00638732	0	0	0	0.00638732	0.00776518
1:28973962|28976127	1	28973962	28976127	0	0	0	0	0.0127746	0	0	0.00511198	0.0127746	0.052775
1:28975791|28976693	1	28975791	28976693	0	0	0	0	0	0	0.00553418	0.0119401	0	0.0283885
1:29068003|29071492	1	29068003	29071492	0	0	0	0	0	0	0	0.0355903	0	0.00697457
1:29160141|29161008	1	29160141	29161008	0	0.229315	0.0302232	0.0302232	0.0502383	0	0.0221367	0.0237652	0.0502383	0.173793
1:29459975|29460353	1	29459975	29460353	0	0.0641347	0	0	0	0	0.00563161	0	0	0
1:29561794|29565783	1	29561794	29565783	0	0	0	0	0.00638732	0	0	0	0.00638732	0.0348728
1:29562300|29562890	1	29562300	29562890	0	0	0	0	0.0319366	0.0117698	0	0	0.0319366	0
1:29565030|29565783	1	29565030	29565783	0	0.0129201	0.022629	0.022629	0.0114694	0	0	0	0.0114694	0.205106
1:29655045|29658181	1	29655045	29658181	0	0	0.0249285	0.0249285	0	0	0.0119342	0	0	0
1:29655075|29657363	1	29655075	29657363	0	0	0	0	0.0366034	0	0	0	0.0366034	0
1:29662463|29668208	1	29662463	29668208	0	0.0708612	0	0	0.0057347	0	0	0.00597005	0.0057347	0.0209237
1:29802292|29803613	1	29802292	29803613	0	0	0	0	0.0229388	0	0	0	0.0229388	0.0232955
1:29804911|29805727	1	29804911	29805727	0	0.0637015	0.0400496	0.0400496	0.0127746	0.00515547	0.00553418	0.016079	0.0127746	0.0144394
1:29833958|29835011	1	29833958	29835011	0	0	0	0	0	0	0	0.010224	0	0
1:29843495|29844953	1	29843495	29844953	0	0.0316342	0	0	0.0122011	0	0	0	0.0122011	0.0880275
1:30397348|30401330	1	30397348	30401330	0	0	0.0158273	0.0158273	0	0.0154664	0	0	0	0
1:30400319|30401330	1	30400319	30401330	0.0050325	0	0	0	0	0	0	0	0	0
1:30400528|30401330	1	30400528	30401330	0	0	0.0158273	0.0158273	0.0122011	0	0.00553418	0.0118251	0.0122011	0
1:30400528|30405249	1	30400528	30405249	0.00447837	0	0	0	0.0114694	0	0	0	0.0114694	0
1:30428675|30429661	1	30428675	30429661	0	0	0	0	0.019162	0	0	0	0.019162	0.0372447
1:30428675|30430828	1	30428675	30430828	0	0.0253073	0	0	0	0	0	0	0	0.0139491
1:30473143|30474126	1	30473143	30474126	0	0.0129201	0	0	0	0	0	0	0	0.00697457
1:30630590|30633415	1	30630590	30633415	0	0.0638596	0.0105515	0.0105515	0.0057347	0	0	0.00597005	0.0057347	0.051684
1:30631903|30633415	1	30631903	30633415	0	0.0189805	0	0	0.00610056	0	0	0.0119401	0.00610056	0
1:30885|33330	1	30885	33330	0	0	0	0	0.0383239	0	0	0	0.0383239	0
1:3100411|3102799	1	3100411	3102799	0	0.0386107	0	0	0.0240364	0	0	0	0.0240364	0.13794
1:3109514|3112275	1	3109514	3112275	0	0.0506146	0	0	0	0	0	0	0	0
1:31120933|31128231	1	31120933	31128231	0	0	0	0	0.0172041	0	0.0298354	0	0.0172041	0
1:31990529|31995280	1	31990529	31995280	0	0.0257405	0	0	0.0127746	0	0	0	0.0127746	0.00746479
1:32243096|32248052	1	32243096	32248052	0	0.0381776	0	0	0.00610056	0	0	0.0117101	0.00610056	0.00697457
1:32244638|32248052	1	32244638	32248052	0.010065	0.00646006	0.0147396	0.0147396	0	0.0117698	0	0	0	0.0155304
1:32352071|32359114	1	32352071	32359114	0	0.0702363	0	0	0.0383239	0	0	0.0117101	0.0383239	0.242748
1:32355908|32359114	1	32355908	32359114	0	0	0.0162088	0.0162088	0.00610056	0.0243971	0	0.0234203	0.00610056	0
1:32369461|32370607	1	32369461	32370607	0	0.0193802	0	0	0.0127746	0	0	0.0504663	0.0127746	0
1:32421432|32423328	1	32421432	32423328	0	0	0.0207404	0.0207404	0	0	0	0	0	0.0225049
1:32562269|32564855	1	32562269	32564855	0.010065	0	0.0249285	0.0249285	0	0.0235396	0	0	0	0.0373239
1:32629438|32633345	1	32629438	32633345	0	0.00632683	0	0	0	0.0257774	0.039605	0	0	0
1:32678104|32681100	1	32678104	32681100	0	0	0	0	0	0	0	0	0	0.0821127
1:32779276|32782850	1	32779276	32782850	0	0.00646006	0	0	0	0.00975884	0.0119342	0	0	0
1:32789761|32790782	1	32789761	32790782	0	0	0	0	0.0286735	0.0149143	0	0.00597005	0.0286735	0.00697457
1:32958803|32961044	1	32958803	32961044	0	0.0128702	0.0105515	0.0105515	0	0	0.0337897	0	0	0.00746479
1:32968897|32987157	1	32968897	32987157	0.0391149	0	0	0	0	0	0	0	0	0
1:32969327|32971840	1	32969327	32971840	0	0.0321421	0	0	0	0	0	0	0	0.0310607
1:33052951|33056352	1	33052951	33056352	0	0.0255239	0	0	0	0	0	0	0	0.0465911
1:33187444|33191228	1	33187444	33191228	0	0.0570498	0.0105515	0.0105515	0.0437719	0	0	0	0.0437719	0.0348728
1:33245463|33247819	1	33245463	33247819	0.0307369	0.0193802	0.0393056	0.0393056	0	0	0	0.00597005	0	0
1:33245463|33248081	1	33245463	33248081	0	0.0254406	0	0	0.0172041	0	0	0.0365269	0.0172041	0.0149296
1:3330913|3331507	1	3330913	3331507	0	0	0	0	0	0	0	0	0	0
1:33369534|33373154	1	33369534	33373154	0	0.0645009	0	0	0	0	0	0	0	0
1:33643058|33643537	1	33643058	33643537	0	0	0.0105704	0.0105704	0	0	0	0	0	0.0363435
1:340060|341198	1	340060	341198	0.0217556	0	0.0158273	0.0158273	0	0.0382766	0.00596708	0.016079	0	0.0442985
1:34150850|34151693	1	34150850	34151693	0.0167231	0	0	0	0	0	0	0	0	0.0209237
1:34154725|34156943	1	34154725	34156943	0	0	0	0	0.0114694	0	0.0110684	0	0.0114694	0.00697457
1:34303009|34305836	1	34303009	34305836	0	0.0258153	0	0	0.0114694	0	0	0	0.0114694	0.0149296
1:34304415|34305836	1	34304415	34305836	0	0	0.0147396	0.0147396	0	0	0	0.0119401	0	0.0348728
1:34509399|34512058	1	34509399	34512058	0	0	0	0	0	0	0	0	0	0.0587379
1:345591|350982	1	345591	350982	0	0.0387604	0	0	0	0	0	0	0	0
1:34596078|34599301	1	34596078	34599301	0.00447837	0	0.0049132	0.0049132	0.057347	0.00975884	0	0	0.057347	0
1:34598165|34599301	1	34598165	34599301	0	0	0.00982639	0.00982639	0.00638732	0.00588491	0	0	0.00638732	0
1:34641175|34641614	1	34641175	34641614	0	0.0129201	0.0162277	0.0162277	0.0319366	0	0	0.010224	0.0319366	0.00697457
1:34877477|34879451	1	34877477	34879451	0	0.0126537	0	0	0.0310763	0	0	0	0.0310763	0
1:34939020|34940362	1	34939020	34940362	0.0429693	0.115366	0.0169717	0.0169717	0.0854573	0.0249492	0.0221367	0.0628664	0.0854573	0.0687956
1:34939020|34941645	1	34939020	34941645	0.0262462	0.0895667	0.0049132	0.0049132	0.0229388	0.0441909	0	0.0175652	0.0229388	0.0144394
1:3502078|3504190	1	3502078	3504190	0	0	0	0	0	0.0176547	0	0	0	0
1:3506668|3507897	1	3506668	3507897	0.0050325	0	0.0316545	0.0316545	0	0.00487942	0	0	0	0.00776518
1:3506668|3510431	1	3506668	3510431	0	0	0	0	0	0	0	0	0	0.00776518
1:353585|354967	1	353585	354967	0.010065	0	0	0	0	0.0225341	0	0	0	0
1:35387941|35390484	1	35387941	35390484	0	0	0	0	0.00638732	0	0.0175658	0	0.00638732	0.0513836
1:35388262|35390484	1	35388262	35390484	0	0.0253073	0	0	0	0	0	0	0	0
1:35389026|35390484	1	35389026	35390484	0	0.116032	0.0049132	0.0049132	0	0	0	0	0	0.0599394
1:35501884|35503525	1	35501884	35503525	0.00557437	0	0.0113145	0.0113145	0.0057347	0.00487942	0	0.0153359	0.0057347	0
1:35539899|35540363	1	35539899	35540363	0.188358	0.396303	0.324862	0.324862	0.279043	0.119206	0.305974	0.311942	0.279043	0.332388
1:3557513|3559381	1	3557513	3559381	0.00447837	0.0257405	0.00565725	0.00565725	0	0.0254026	0.0222341	0	0	0.0155304
1:35701715|35703230	1	35701715	35703230	0	0.038469	0.0105704	0.0105704	0.0127746	0.00588491	0	0.0255599	0.0127746	0
1:35701715|35706609	1	35701715	35706609	0	0.0193303	0.0049132	0.0049132	0.0376713	0	0	0	0.0376713	0.0232955
1:35740480|35741129	1	35740480	35741129	0.0179135	0	0.022629	0.022629	0.0408746	0.0496224	0.035467	0.0292753	0.0408746	0.0885177
1:35784719|35787143	1	35784719	35787143	0	0	0	0	0	0	0	0	0	0
1:35784719|35792835	1	35784719	35792835	0	0.0645757	0	0	0	0	0	0	0	0
1:35830214|35832483	1	35830214	35832483	0.00895674	0	0	0	0.0313631	0	0.0686289	0.0117101	0.0313631	0.0139491
1:35847234|35852264	1	35847234	35852264	0	0	0	0	0	0.0235396	0	0.010224	0	0
1:35850102|35854496	1	35850102	35854496	0.0268702	0	0	0	0	0	0	0	0	0
1:35877877|35880690	1	35877877	35880690	0	0.0451456	0	0	0.0118353	0	0	0	0.0118353	0.0217143
1:35918898|35919394	1	35918898	35919394	0	0	0	0	0	0.0390354	0	0	0	0
1:35918898|35920358	1	35918898	35920358	0	0.0509894	0	0	0	0.0117698	0	0.032388	0	0.0298592
1:35918898|35928448	1	35918898	35928448	0	0	0.00527575	0.00527575	0	0	0	0	0	0.0458005
1:35926918|35927599	1	35926918	35927599	0	0.0189805	0.022629	0.022629	0	0	0	0.0408958	0	0
1:35940335|35940592	1	35940335	35940592	0.0267758	0.00643512	0	0	0	0	0.00596708	0	0	0
1:35940335|35941522	1	35940335	35941522	0.340384	0.535586	0.309673	0.309673	0.190916	0.465568	0.48678	0.473423	0.190916	0.366831
1:35940335|35948216	1	35940335	35948216	0	0.0126537	0	0	0	0	0	0	0	0
1:35940335|35949244	1	35940335	35949244	0	0.0316342	0	0	0	0	0	0	0	0.0278983
1:35946061|35948382	1	35946061	35948382	0	0	0.00565725	0.00565725	0.0114694	0	0	0	0.0114694	0.0380353
1:36019683|36020015	1	36019683	36020015	0	0.0450459	0	0	0	0	0	0	0	0
1:36158574|36159364	1	36158574	36159364	0.0050325	0.0129201	0.00982639	0.00982639	0	0	0	0.00585506	0	0.00697457
1:36325867|36328628	1	36325867	36328628	0	0	0	0	0	0	0	0.0153359	0	0.0209237
1:36326039|36328628	1	36326039	36328628	0.00895674	0	0.0105515	0.0105515	0	0	0.00596708	0	0	0.0651429
1:36327397|36328628	1	36327397	36328628	0	0	0.024566	0.024566	0	0	0.0168948	0	0	0
1:36327923|36328628	1	36327923	36328628	0.00557437	0.0445543	0.0169717	0.0169717	0.00638732	0.0686079	0	0.0298503	0.00638732	0
1:36447492|36447871	1	36447492	36447871	0	0.0258153	0.0049132	0.0049132	0.0124879	0	0	0.0234203	0.0124879	0.042638
1:36951210|36952311	1	36951210	36952311	0.0514087	0.127819	0.0362241	0.0362241	0.0178567	0.0666464	0.0115987	0.0409323	0.0178567	0.0518739
1:36999956|37000637	1	36999956	37000637	0.0111487	0.0192469	0	0	0.0114694	0.0235396	0	0	0.0114694	0
1:36999956|37002769	1	36999956	37002769	0	0	0.0158273	0.0158273	0.0419722	0	0	0	0.0419722	0
1:37002304|37002769	1	37002304	37002769	0.0307123	0.0254406	0.0595782	0.0595782	0.0569124	0.0295526	0.0119342	0.0255599	0.0569124	0.0217143
1:37041212|37042297	1	37041212	37042297	0.0167231	0	0	0	0	0.00975884	0.0179012	0	0	0
1:37046946|37047176	1	37046946	37047176	0	0.0126537	0	0	0.0127746	0.00515547	0.00596708	0.0179102	0.0127746	0.0214139
1:37186147|37186795	1	37186147	37186795	0	0	0	0	0	0.0151904	0	0.00511198	0	0.0139491
1:37186147|37187317	1	37186147	37187317	0	0.00632683	0.0339435	0.0339435	0.0172041	0	0	0	0.0172041	0
1:37270226|37270811	1	37270226	37270811	0	0.0189805	0.0196528	0.0196528	0	0	0	0.0175652	0	0
1:37270955|37272021	1	37270955	37272021	0.025138	0.0381776	0.0524707	0.0524707	0.0297711	0.0301047	0	0.0610352	0.0297711	0.0453895
1:37270955|37272747	1	37270955	37272747	0	0.0129201	0	0	0	0.0235396	0.0110684	0	0	0.0348728
1:3738657|3742073	1	3738657	3742073	0	0	0	0	0	0.0146383	0.0166025	0	0	0
1:3738657|3742180	1	3738657	3742180	0	0	0.0203779	0.0203779	0	0.00487942	0.00553418	0.00511198	0	0
1:37537197|37538225	1	37537197	37538225	0	0.0450459	0	0	0.0122011	0.00487942	0	0	0.0122011	0
1:37567993|37572426	1	37567993	37572426	0	0	0.0113145	0.0113145	0	0	0	0	0	0
1:37582893|37583347	1	37582893	37583347	0	0	0.0294792	0.0294792	0	0	0	0	0	0
1:37586613|37586865	1	37586613	37586865	0.0390206	0	0	0	0	0	0	0	0	0
1:37594|39445	1	37594	39445	0	0.00646006	0	0	0.0057347	0	0	0	0.0057347	0.0232955
1:37698919|37699438	1	37698919	37699438	0.00447837	0	0	0	0.00610056	0	0.0279632	0	0.00610056	0
1:37727294|37734631	1	37727294	37734631	0.00557437	0.037961	0.0302043	0.0302043	0.0233046	0.0220808	0.0168948	0.016079	0.0233046	0
1:37729708|37734631	1	37729708	37734631	0	0	0	0	0.019162	0.0146383	0	0.00585506	0.019162	0
1:37847978|37850509	1	37847978	37850509	0	0.044954	0	0	0	0	0	0	0	0
1:37860260|37863693	1	37860260	37863693	0	0	0	0	0.0122011	0.034156	0.0575605	0.0649806	0.0122011	0.0139491
1:37891707|37896477	1	37891707	37896477	0	0.0579161	0	0	0.0255493	0	0	0	0.0255493	0
1:37987090|37989147	1	37987090	37989147	0.00557437	0.0128702	0	0	0.0183017	0	0	0	0.0183017	0
1:38048599|38051550	1	38048599	38051550	0	0	0.0263977	0.0263977	0.01757	0	0.0119342	0.0270461	0.01757	0
1:38255914|38256561	1	38255914	38256561	0.0452434	0.0193054	0.0765689	0.0765689	0.102661	0.0203458	0.0333999	0.0118251	0.102661	0.0155304
1:38265339|38275643	1	38265339	38275643	0	0	0	0	0.0366034	0	0	0	0.0366034	0
1:3849155|3849551	1	3849155	3849551	0	0	0.00565725	0.00565725	0	0	0.0179012	0	0	0.00697457
1:38510321|38513192	1	38510321	38513192	0	0.0320338	0	0	0.0183017	0	0	0.010224	0.0183017	0
1:38510321|38513531	1	38510321	38513531	0	0	0	0	0.019162	0	0	0	0.019162	0.00746479
1:38510321|38513559	1	38510321	38513559	0.053141	0.0189805	0	0	0.024244	0.0588491	0.035467	0.0826862	0.024244	0.0543563
1:38536364|38538354	1	38536364	38538354	0	0	0	0	0	0	0	0	0	0.00746479
1:38536364|38538972	1	38536364	38538972	0.00557437	0.0446127	0	0	0	0	0	0	0	0.0229952
1:38537090|38538354	1	38537090	38538354	0	0.0129201	0.00982639	0.00982639	0	0	0	0.00585506	0	0.0149296
1:385580|385923	1	385580	385923	0.0050325	0	0	0	0.0114694	0	0	0	0.0114694	0.00697457
1:3880775|3896230	1	3880775	3896230	0	0	0	0	0	0.0353094	0	0	0	0
1:38885859|38886862	1	38885859	38886862	0.030195	0	0	0	0	0	0	0	0	0
1:38894971|38896375	1	38894971	38896375	0	0.0322504	0	0	0	0	0	0	0	0.00746479
1:38932676|38932857	1	38932676	38932857	0	0.0193802	0	0	0.024689	0	0.0168948	0	0.024689	0
1:38969853|38975080	1	38969853	38975080	0	0	0.024566	0.024566	0	0	0.00596708	0	0	0
1:39026924|39029951	1	39026924	39029951	0	0	0	0	0	0	0	0	0	0.0348728
1:39029311|39029706	1	39029311	39029706	0	0	0	0	0	0.0470793	0	0.0119401	0	0
1:39103141|39104818	1	39103141	39104818	0.010065	0	0	0	0.0122011	0	0.0119342	0	0.0122011	0.0155304
1:39361689|39362280	1	39361689	39362280	0	0.0257405	0.049132	0.049132	0.0179358	0	0.00563161	0.00585506	0.0179358	0.0652222
1:39429553|39430228	1	39429553	39430228	0	0	0.0158273	0.0158273	0.0244022	0	0	0	0.0244022	0.00776518
1:39544770|39546596	1	39544770	39546596	0	0	0	0	0	0	0	0	0	0.0465911
1:39547655|39547962	1	39547655	39547962	0	0	0	0	0	0.0195177	0	0.00511198	0	0.0543563
1:39620597|39623317	1	39620597	39623317	0	0.0193802	0.00565725	0.00565725	0	0	0.00553418	0	0	0.0209237
1:39622570|39623317	1	39622570	39623317	0.112952	0.102421	0.0516698	0.0516698	0.114418	0.100497	0.166747	0.094256	0.114418	0.151858
1:39685213|39687309	1	39685213	39687309	0	0	0	0	0	0	0	0	0	0.0442192
1:39686273|39687309	1	39686273	39687309	0	0.0321756	0.00527575	0.00527575	0	0	0	0	0	0.0149296
1:39691820|39692535	1	39691820	39692535	0	0.051481	0	0	0	0	0	0	0	0
1:39702073|39702940	1	39702073	39702940	0	0.00643512	0.0309294	0.0309294	0	0.00487942	0	0.00511198	0	0
1:39730771|39735735	1	39730771	39735735	0	0.0193802	0	0	0	0.0243971	0	0	0	0
1:39731804|39733997	1	39731804	39733997	0	0.0253073	0.0252911	0.0252911	0.019162	0	0.0166025	0	0.019162	0
1:39732527|39735735	1	39732527	39735735	0	0.00643512	0	0	0.0172041	0	0	0.0179102	0.0172041	0
1:3989017|3989604	1	3989017	3989604	0	0	0.0207404	0.0207404	0.0127746	0	0	0	0.0127746	0
1:3989022|3989604	1	3989022	3989604	0	0	0.0113145	0.0113145	0.00638732	0	0	0.00585506	0.00638732	0
1:3994246|3995451	1	3994246	3995451	0.010065	0.0126537	0.00527575	0.00527575	0	0.0195177	0.0174683	0.00597005	0	0.0377349
1:39949043|39949569	1	39949043	39949569	0	0.0129201	0	0	0	0.0257774	0	0	0	0
1:39949043|39950709	1	39949043	39950709	0	0.0257405	0	0	0.0057347	0.0107643	0.00596708	0	0.0057347	0
1:39949898|39950709	1	39949898	39950709	0	0.0189805	0.0105515	0.0105515	0.0122011	0	0	0	0.0122011	0
1:40117969|40118523	1	40117969	40118523	0.0134351	0.0323003	0.042969	0.042969	0.0057347	0.0292765	0.0166025	0	0.0057347	0
1:40130420|40131304	1	40130420	40131304	0	0.0512644	0	0	0	0.0235396	0	0	0	0
1:40226671|40232180	1	40226671	40232180	0	0.051481	0	0	0	0	0	0	0	0
1:40242348|40244318	1	40242348	40244318	0	0.0387604	0	0	0	0	0	0	0	0
1:40362260|40362984	1	40362260	40362984	0	0	0	0	0	0	0	0	0	0
1:40364467|40364812	1	40364467	40364812	0	0	0	0	0.0255493	0	0	0	0.0255493	0.0139491
1:4036591|4037934	1	4036591	4037934	0	0.0321756	0	0	0.0122011	0	0	0	0.0122011	0
1:40407175|40408090	1	40407175	40408090	0.0150975	0	0.0113145	0.0113145	0	0.00588491	0.00553418	0	0	0.00776518
1:4041227|4042594	1	4041227	4042594	0	0.00632683	0	0	0.0122011	0.0195177	0	0.010967	0.0122011	0.0149296
1:40464492|40465446	1	40464492	40465446	0	0	0	0	0	0	0.0332051	0	0	0
1:40503260|40503988	1	40503260	40503988	0	0.0321671	0.0169717	0.0169717	0	0.00588491	0	0	0	0.00697457
1:40544138|40553612	1	40544138	40553612	0	0.0257904	0.0151021	0.0151021	0.091637	0.00515547	0.0223316	0.0153359	0.091637	0.0521743
1:40552701|40553612	1	40552701	40553612	0	0.0255738	0	0	0.0114694	0.00588491	0	0.0117101	0.0114694	0.0155304
1:40646235|40646493	1	40646235	40646493	0	0.00643512	0	0	0	0	0.0112632	0	0	0
1:40697289|40697618	1	40697289	40697618	0	0.0255738	0	0	0.00610056	0	0	0	0.00610056	0.0373239
1:40699706|40700131	1	40699706	40700131	0	0.0191137	0	0	0.0127746	0.0195177	0	0	0.0127746	0.00746479
1:40727869|40729682	1	40727869	40729682	0	0	0	0	0	0	0	0	0	0
1:40775330|40775940	1	40775330	40775940	0.0313486	0	0	0	0	0	0	0	0	0
1:40845880|40846641	1	40845880	40846641	0	0	0	0	0	0	0	0	0	0.00697457
1:40845880|40847116	1	40845880	40847116	0	0.0128952	0.0211409	0.0211409	0	0	0	0.00511198	0	0.0155304
1:40931499|40935119	1	40931499	40935119	0.022946	0.0386107	0.0158273	0.0158273	0.0366034	0.0581196	0.0298354	0	0.0366034	0.00746479
1:41097368|41097907	1	41097368	41097907	0.0223918	0	0.0049132	0.0049132	0	0	0	0	0	0
1:41102814|41103927	1	41102814	41103927	0.0050325	0	0	0	0	0	0	0	0	0.0373239
1:4120359|4121385	1	4120359	4121385	0.00557437	0.0254406	0	0	0	0	0	0	0	0
1:41205202|41207155	1	41205202	41207155	0.00895674	0.0380942	0.0316545	0.0316545	0.0357134	0	0	0.00585506	0.0357134	0.0209237
1:41206602|41206970	1	41206602	41206970	0	0.00643512	0	0	0	0	0.0664101	0	0	0
1:41301182|41302825	1	41301182	41302825	0	0	0.00527575	0.00527575	0	0.0117698	0	0	0	0
1:4131925|4133777	1	4131925	4133777	0	0.0513727	0.0415377	0.0415377	0.0172041	0	0	0.00511198	0.0172041	0.0283885
1:41440553|41457339	1	41440553	41457339	0	0	0	0	0.00638732	0.0292765	0.0238683	0	0.00638732	0
1:41493285|41494167	1	41493285	41494167	0.010065	0	0	0	0.0244022	0	0.00553418	0.00597005	0.0244022	0.0226948
1:41500469|41502379	1	41500469	41502379	0	0	0.0419003	0.0419003	0.0114694	0	0.00596708	0	0.0114694	0.0307603
1:41510306|41513012	1	41510306	41513012	0	0.0189805	0	0	0.00638732	0	0	0	0.00638732	0.0294795
1:41510306|41517153	1	41510306	41517153	0.00557437	0.0451207	0.010933	0.010933	0	0.00487942	0	0	0	0.00776518
1:41510306|41517984	1	41510306	41517984	0.00447837	0.114924	0.0252911	0.0252911	0.0233046	0	0.0225264	0.0724622	0.0233046	0.181779
1:41511106|41517984	1	41511106	41517984	0.0626396	0.0769878	0.102223	0.102223	0.0983901	0.0674745	0.0452909	0.110873	0.0983901	0.0705363
1:41512824|41517984	1	41512824	41517984	0.0313486	0.0317424	0.0169717	0.0169717	0.0286735	0.00588491	0	0.0119401	0.0286735	0.00697457
1:41517025|41517984	1	41517025	41517984	0.035827	0.0579161	0.0309673	0.0309673	0	0.0103109	0.0112632	0.00511198	0	0
1:41575465|41576535	1	41575465	41576535	0.0445949	0	0.0049132	0.0049132	0	0	0	0	0	0
1:41783787|41787408	1	41783787	41787408	0.0134351	0.00643512	0.00527575	0.00527575	0	0.0235396	0	0	0	0
1:42037485|42038842	1	42037485	42038842	0.00447837	0	0	0	0	0.00487942	0	0.0297353	0	0
1:42089235|42091606	1	42089235	42091606	0	0	0.0260541	0.0260541	0.0313631	0	0.0230025	0.00511198	0.0313631	0
1:42218985|42221454	1	42218985	42221454	0	0.0450708	0	0	0	0	0	0	0	0
1:42220623|42222520	1	42220623	42222520	0	0	0	0	0.0118353	0.0195177	0.0174683	0	0.0118353	0
1:42222333|42224500	1	42222333	42224500	0	0	0.0113145	0.0113145	0	0	0.0112632	0.0117101	0	0.00746479
1:42261488|42263568	1	42261488	42263568	0.0050325	0	0.0339435	0.0339435	0	0	0	0	0	0
1:42278719|42279110	1	42278719	42279110	0	0	0	0	0.0458776	0	0.0238683	0.00597005	0.0458776	0
1:42330300|42332352	1	42330300	42332352	0	0	0	0	0.0183017	0	0	0	0.0183017	0.00746479
1:42337887|42342047	1	42337887	42342047	0	0	0.00527575	0.00527575	0	0	0	0.0175652	0	0.0223944
1:42353796|42356300	1	42353796	42356300	0	0.0126537	0.0169717	0.0169717	0	0	0	0	0	0.00697457
1:42386742|42387679	1	42386742	42387679	0	0	0.022629	0.022629	0	0	0	0.00597005	0	0
1:42482771|42486018	1	42482771	42486018	0	0	0	0	0	0	0	0	0	0.0535656
1:42601899|42602440	1	42601899	42602440	0	0.0386107	0	0	0	0	0	0.00585506	0	0.0149296
1:42601899|42604234	1	42601899	42604234	0	0.0254406	0	0	0.0244022	0	0	0	0.0244022	0.00697457
1:42601899|42609688	1	42601899	42609688	0	0.0835312	0	0	0.0057347	0	0	0	0.0057347	0.0991146
1:42604513|42607861	1	42604513	42607861	0	0.037961	0	0	0	0	0	0	0	0
1:42606328|42609688	1	42606328	42609688	0	0.0323003	0.0158273	0.0158273	0	0	0	0	0	0.00776518
1:42648495|42651554	1	42648495	42651554	0	0	0	0	0	0.0536736	0	0	0	0
1:43050200|43052795	1	43050200	43052795	0	0.0386357	0	0	0	0	0.0298354	0	0	0
1:43050200|43056466	1	43050200	43056466	0	0	0	0	0	0	0	0	0	0.0155304
1:43154171|43157719	1	43154171	43157719	0	0.0320673	0.0260162	0.0260162	0.0114694	0	0	0.00597005	0.0114694	0.0364541
1:43165576|43165937	1	43165576	43165937	0	0	0	0	0.0319366	0.00487942	0	0	0.0319366	0.0232955
1:43234771|43237271	1	43234771	43237271	0.02013	0.0193552	0.042206	0.042206	0.0490912	0	0.0333999	0.00511198	0.0490912	0
1:4330123|4334031	1	4330123	4334031	0	0.0253073	0	0	0.0434851	0	0	0	0.0434851	0.0522535
1:4333220|4334031	1	4333220	4334031	0	0.0191137	0.00527575	0.00527575	0.0229388	0	0	0	0.0229388	0.0298592
1:4333220|4334956	1	4333220	4334956	0	0	0	0	0	0	0	0	0	0.0543563
1:4334898|4336762	1	4334898	4336762	0.0150975	0.0193054	0.0158273	0.0158273	0	0	0.0238683	0	0	0
1:4379900|4381425	1	4379900	4381425	0	0.0382274	0	0	0.0185884	0	0	0	0.0185884	0
1:441273|441733	1	441273	441733	0.010065	0	0	0	0	0	0	0.0179102	0	0.0232955
1:4459758|4468079	1	4459758	4468079	0	0	0	0	0	0	0	0	0	0.0504032
1:4467719|4468079	1	4467719	4468079	0	0.00632683	0	0	0.0057347	0	0	0.0238802	0.0057347	0.0155304
1:4486949|4487778	1	4486949	4487778	0	0.0128702	0	0	0.0401429	0	0	0	0.0401429	0
1:4499898|4502341	1	4499898	4502341	0	0	0	0	0	0	0	0.0117101	0	0
1:4515678|4517235	1	4515678	4517235	0	0.0257904	0	0	0.01757	0	0	0	0.01757	0
1:4515860|4516486	1	4515860	4516486	0	0	0	0	0.0255493	0	0	0	0.0255493	0
1:4531776|4532617	1	4531776	4532617	0.056934	0.0193802	0.00527575	0.00527575	0.0255493	0.0591052	0.0168948	0.0336442	0.0255493	0
1:4678608|4680632	1	4678608	4680632	0	0.0386107	0	0	0	0	0	0	0	0
1:4755137|4796461	1	4755137	4796461	0	0	0	0	0	0	0.0166025	0	0	0
1:4761321|4764508	1	4761321	4764508	0.010065	0.012762	0.00982639	0.00982639	0	0	0.0110684	0	0	0.0348728
1:4762028|4764508	1	4762028	4764508	0.0368286	0.00646006	0.0214845	0.0214845	0.0737506	0.00515547	0.046005	0	0.0737506	0.0301595
1:4881888|4883265	1	4881888	4883265	0.232325	0.127969	0.22966	0.22966	0.217287	0.117629	0.129657	0.0741165	0.217287	0.282175
1:5030004|5030913	1	5030004	5030913	0	0	0.0263788	0.0263788	0.0114694	0	0	0	0.0114694	0
1:516953|518358	1	516953	518358	0	0	0	0	0	0	0	0	0	0.0232955
1:519880|522653	1	519880	522653	0	0.00643512	0	0	0	0	0	0	0	0.0418474
1:5210384|5211005	1	5210384	5211005	0	0	0.0294792	0.0294792	0	0	0.0179012	0	0	0
1:5223989|5240598	1	5223989	5240598	0	0	0	0	0.0383239	0.0149143	0.00596708	0	0.0383239	0
1:5237786|5240598	1	5237786	5240598	0.0134351	0	0.00565725	0.00565725	0.0114694	0.00588491	0	0	0.0114694	0.0298592
1:5329300|5333954	1	5329300	5333954	0	0	0	0	0.012122	0	0	0	0.012122	0.0155304
1:5494664|5498340	1	5494664	5498340	0	0	0	0	0	0	0.0394213	0	0	0
1:5776704|5777430	1	5776704	5777430	0	0	0	0	0.0057347	0	0	0	0.0057347	0.0278983
1:5789825|5790016	1	5789825	5790016	0	0	0	0	0	0	0	0	0	0
1:590087|591178	1	590087	591178	0	0	0	0	0	0	0	0.0117101	0	0.00697457
1:5969799|5970156	1	5969799	5970156	0	0	0.021103	0.021103	0.0114694	0.0146383	0	0.0118251	0.0114694	0.0155304
1:6019249|6020803	1	6019249	6020803	0.0184676	0.00632683	0.0113145	0.0113145	0.0127746	0.00515547	0.0276709	0.0153359	0.0127746	0.0678944
1:6026520|6029325	1	6026520	6029325	0	0.00643512	0.0437509	0.0437509	0.0668689	0.0483115	0.0119342	0.00511198	0.0668689	0
1:6026520|6030459	1	6026520	6030459	0	0.0126537	0	0	0	0.00975884	0	0	0	0.0223944
1:6114906|6116759	1	6114906	6116759	0.0268702	0	0	0	0	0	0	0	0	0
1:6118451|6125039	1	6118451	6125039	0.00557437	0	0	0	0.0255493	0.00487942	0	0	0.0255493	0
1:6119744|6125039	1	6119744	6125039	0.0592449	0.0316342	0.021866	0.021866	0.0401429	0.0869428	0.0228619	0.127979	0.0401429	0.0885177
1:6390293|6390879	1	6390293	6390879	0	0	0	0	0	0	0.0110684	0	0	0
1:64339|65431	1	64339	65431	0	0	0.0154647	0.0154647	0	0	0	0	0	0.00697457
1:6444196|6449243	1	6444196	6449243	0	0.037961	0	0	0	0	0	0	0	0
1:6451427|6452908	1	6451427	6452908	0	0.0191971	0.0113145	0.0113145	0.0351399	0.0284191	0.033638	0.032158	0.0351399	0
1:6528464|6529218	1	6528464	6529218	0	0	0	0	0.0127746	0	0	0	0.0127746	0
1:6572967|6574841	1	6572967	6574841	0	0	0	0	0	0	0	0.0117101	0	0.0302701
1:6892679|6894221	1	6892679	6894221	0.0251625	0.0193054	0	0	0.00610056	0	0	0.010224	0.00610056	0
1:6893415|6895170	1	6893415	6895170	0	0	0	0	0	0	0	0.0358203	0	0
1:7025627|7028582	1	7025627	7028582	0	0.0318507	0	0	0.0185884	0	0	0	0.0185884	0.0358533
1:7028583|7029844	1	7028583	7029844	0	0	0	0	0	0	0	0	0	0.0418474
1:7039425|7042134	1	7039425	7042134	0	0	0	0	0	0	0	0	0	0
1:7130944|7132102	1	7130944	7132102	0	0	0	0	0	0	0	0	0	0
1:7249862|7250267	1	7249862	7250267	0	0	0	0	0.0344082	0	0	0	0.0344082	0.0149296
1:7276016|7277346	1	7276016	7277346	0	0.0193054	0	0	0.0114694	0	0	0	0.0114694	0.0225049
1:7335511|7338538	1	7335511	7338538	0	0.0257405	0.0222475	0.0222475	0.0364452	0	0	0	0.0364452	0.0388259
1:7672259|7673709	1	7672259	7673709	0	0	0	0	0	0	0	0	0	0.0465911
1:7719227|7720225	1	7719227	7720225	0.0111487	0	0	0	0	0	0	0	0	0.0147397
1:7719706|7720757	1	7719706	7720757	0.00557437	0.0258402	0	0	0	0	0	0.0153359	0	0
1:8061862|8062150	1	8061862	8062150	0	0.0126537	0	0	0.0437719	0	0.0238683	0.00597005	0.0437719	0.00776518
1:8284412|8287197	1	8284412	8287197	0	0	0.0316545	0.0316545	0	0	0	0	0	0
1:8330952|8333273	1	8330952	8333273	0	0.0193802	0	0	0	0	0	0	0	0.0310607
1:8332107|8333273	1	8332107	8333273	0	0	0	0	0	0	0	0	0	0
1:8357315|8361079	1	8357315	8361079	0	0	0	0	0.019162	0	0	0	0.019162	0
1:8405837|8407137	1	8405837	8407137	0	0.051414	0.00527575	0.00527575	0.0118353	0	0	0	0.0118353	0.122741
1:8474753|8478377	1	8474753	8478377	0	0.0317674	0	0	0.00638732	0	0	0	0.00638732	0.0209237
1:8684014|8686010	1	8684014	8686010	0	0.00643512	0	0	0	0.0103109	0	0.0175652	0	0
1:8788286|8788720	1	8788286	8788720	0	0.0506146	0	0	0.0305028	0	0.0387392	0	0.0305028	0
1:8788286|8791639	1	8788286	8791639	0	0.00646006	0.0393056	0.0393056	0.0299787	0	0.00596708	0	0.0299787	0
1:8790630|8796172	1	8790630	8796172	0	0.0386107	0	0	0.0122011	0	0	0	0.0122011	0.0373239
1:8794537|8796172	1	8794537	8796172	0	0.0254406	0	0	0.0248967	0.0117698	0	0.00597005	0.0248967	0.01523
1:8810302|8811072	1	8810302	8811072	0	0.00646006	0	0	0	0	0.00553418	0.0234203	0	0
1:9041337|9043824	1	9041337	9043824	0	0.0126537	0.00565725	0.00565725	0	0	0	0	0	0.00697457
1:9041337|9046365	1	9041337	9046365	0	0.0516805	0.0049132	0.0049132	0	0.0353094	0	0.0153359	0	0
1:9041677|9043824	1	9041677	9043824	0	0.0258402	0.0105515	0.0105515	0	0	0	0	0	0
1:9045999|9049990	1	9045999	9049990	0	0	0	0	0.019162	0.0257774	0.0225264	0	0.019162	0.0223944
1:9059929|9060720	1	9059929	9060720	0	0	0	0	0	0	0	0.0255599	0	0
1:9076440|9077241	1	9076440	9077241	0.0050325	0.0189805	0.00982639	0.00982639	0	0	0	0	0	0
1:9136608|9139036	1	9136608	9139036	0	0.134021	0.022629	0.022629	0.0122011	0	0	0	0.0122011	0.0811635
1:9137012|9139036	1	9137012	9139036	0	0.147616	0.0105515	0.0105515	0.0608474	0	0	0	0.0608474	0.127233
1:9227770|9230754	1	9227770	9230754	0	0	0	0	0	0	0	0	0	0.0418474
1:9319320|9321613	1	9319320	9321613	0	0.00646006	0	0	0	0	0.0115987	0	0	0.0232955
1:936589|938282	1	936589	938282	0.0150975	0.0126537	0	0	0	0.00487942	0.028158	0.010224	0	0.0144394
1:936589|938285	1	936589	938285	0	0.0129201	0	0	0	0.0371724	0.0110684	0	0	0.0373239
1:9467234|9472855	1	9467234	9472855	0	0	0	0	0	0	0	0	0	0
1:9470017|9471537	1	9470017	9471537	0	0	0	0	0	0.0353094	0	0	0	0
1:9647621|9649625	1	9647621	9649625	0	0.0322754	0.0720477	0.0720477	0.0114694	0.00487942	0.0112632	0.0204479	0.0114694	0
1:9687445|9688098	1	9687445	9688098	0	0.00632683	0	0	0	0	0.0110684	0	0	0.0388259
1:9794138|9795027	1	9794138	9795027	0	0.0128702	0.0158273	0.0158273	0.0057347	0.0301047	0	0	0.0057347	0
1:9794847|9796931	1	9794847	9796931	0.0111487	0.0193054	0	0	0	0	0.0298354	0	0	0
1:9875250|9875778	1	9875250	9875778	0.0251625	0.0638098	0.0475196	0.0475196	0.0679664	0.0335745	0.0342657	0	0.0679664	0.0465911
2:10003836|10006236	2	10003836	10006236	0	0	0	0	0	0	0	0	0	0
2:10043344|10047784	2	10043344	10047784	0.00557437	0	0	0	0	0.0176547	0	0.0234203	0	0
2:10373432|10375987	2	10373432	10375987	0	0	0	0	0	0	0	0	0	0.0209237
2:10375009|10375987	2	10375009	10375987	0.0111487	0	0	0	0.0127746	0	0	0.00585506	0.0127746	0
2:10375183|10376403	2	10375183	10376403	0	0.0581405	0	0	0	0	0	0	0	0
2:10490415|10493844	2	10490415	10493844	0	0.0193054	0	0	0	0	0	0	0	0
2:10638698|10639590	2	10638698	10639590	0	0	0	0	0.031284	0.0100349	0.0276709	0.0170521	0.031284	0
2:10740470|10743187	2	10740470	10743187	0	0	0	0	0.0344082	0	0.00596708	0	0.0344082	0
2:10740470|10743934	2	10740470	10743934	0	0.051481	0	0	0	0	0	0	0	0
2:10740470|10744102	2	10740470	10744102	0	0	0	0	0	0	0	0	0	0.0298592
2:10740470|10745556	2	10740470	10745556	0	0.0126537	0	0	0	0	0	0	0	0.0219041
2:10741302|10745556	2	10741302	10745556	0	0	0	0	0	0	0	0	0	0.048822
2:10744499|10745556	2	10744499	10745556	0	0.0193054	0.00565725	0.00565725	0.0127746	0	0.0344606	0	0.0127746	0
2:10977606|10980624	2	10977606	10980624	0	0.0129201	0	0	0	0.0206219	0.00596708	0.0153359	0	0
2:10977606|10983604	2	10977606	10983604	0	0	0	0	0.0305028	0	0	0	0.0305028	0.0373239
2:10979511|10981352	2	10979511	10981352	0	0	0.0049132	0.0049132	0.0057347	0	0.0222341	0	0.0057347	0.0310607
2:11200476|11202854	2	11200476	11202854	0	0.0258402	0.0147396	0.0147396	0	0.00515547	0.0221367	0	0	0
2:11212606|11295582	2	11212606	11295582	0	0.0257405	0.0294792	0.0294792	0	0	0	0	0	0
2:1124841|1131368	2	1124841	1131368	0	0	0	0	0	0	0	0	0	0.0283885
2:1126950|1129852	2	1126950	1129852	0	0	0.00565725	0.00565725	0	0	0	0	0	0.0528543
2:1126950|1131368	2	1126950	1131368	0	0.0323003	0	0	0.024689	0	0	0	0.024689	0.0520637
2:1126950|1131373	2	1126950	1131373	0	0.0771545	0	0	0	0	0	0	0	0.0442985
2:1127211|1128561	2	1127211	1128561	0	0.0316342	0	0	0	0	0	0	0	0.0209237
2:1127211|1129852	2	1127211	1129852	0	0.166497	0	0	0.0478354	0	0	0	0.0478354	0.162296
2:1127211|1131368	2	1127211	1131368	0	0.294557	0.0113145	0.0113145	0.0822436	0	0	0.00511198	0.0822436	0.312697
2:1127211|1131373	2	1127211	1131373	0	0.134421	0	0	0.0744823	0	0	0	0.0744823	0.179407
2:1128006|1131368	2	1128006	1131368	0	0.0387604	0	0	0.0447113	0	0	0	0.0447113	0
2:1128321|1131368	2	1128321	1131368	0	0.00632683	0	0	0.080217	0	0	0	0.080217	0.00697457
2:1128321|1131373	2	1128321	1131373	0	0.0637264	0	0	0	0	0	0	0	0.142083
2:1131176|1131368	2	1131176	1131368	0	0.0255239	0.00565725	0.00565725	0	0.0156438	0	0.00585506	0	0.0442192
2:1131176|1131373	2	1131176	1131373	0	0.0253073	0	0	0.0183017	0	0.0119342	0.0117101	0.0183017	0.00697457
2:11595109|11595837	2	11595109	11595837	0.0223918	0.00643512	0	0	0	0	0.00553418	0	0	0
2:1173074|1174823	2	1173074	1174823	0	0	0	0	0	0	0	0	0	0
2:11734000|11734652	2	11734000	11734652	0.116085	0.199438	0.105256	0.105256	0.367131	0.30363	0.299239	0.207959	0.367131	0.608962
2:1219258|1221279	2	1219258	1221279	0	0	0	0	0	0	0	0	0	0.085417
2:12399597|12400299	2	12399597	12400299	0	0	0	0	0	0	0	0.010224	0	0
2:12572186|12576603	2	12572186	12576603	0	0.0191137	0.0113145	0.0113145	0	0	0	0	0	0.0155304
2:12575706|12576603	2	12575706	12576603	0.0161812	0.0386606	0.0105515	0.0105515	0	0	0	0	0	0.0232955
2:12575706|12580444	2	12575706	12580444	0.00557437	0	0.0298417	0.0298417	0	0	0	0	0	0
2:12669295|12669933	2	12669295	12669933	0	0	0	0	0	0	0	0	0	0.0535656
2:12847858|12851308	2	12847858	12851308	0	0.00643512	0.0282862	0.0282862	0.0229388	0.0252253	0.0179012	0.0204479	0.0229388	0.0149296
2:13060987|13140226	2	13060987	13140226	0	0.0450459	0	0	0	0	0	0	0	0
2:13120196|13120648	2	13120196	13120648	0	0.0450708	0	0	0.0370978	0.105978	0.00553418	0.0502982	0.0370978	0.0814639
2:13157436|13159994	2	13157436	13159994	0.0222975	0.0386606	0	0	0.0122011	0	0	0	0.0122011	0
2:13352773|13354108	2	13352773	13354108	0	0	0	0	0.0188752	0	0	0	0.0188752	0
2:13352773|13357100	2	13352773	13357100	0	0	0	0	0	0.00975884	0.0166025	0	0	0
2:13459780|13460475	2	13459780	13460475	0	0	0.0113145	0.0113145	0.024244	0	0	0	0.024244	0
2:13459780|13470992	2	13459780	13470992	0	0	0	0	0	0	0.0337897	0	0	0
2:13465996|13470992	2	13465996	13470992	0	0	0	0	0.0752828	0.00487942	0.0230025	0.0175652	0.0752828	0.0379247
2:13467341|13470992	2	13467341	13470992	0	0	0.0113145	0.0113145	0.0185093	0.0375472	0	0	0.0185093	0
2:1347811|1350024	2	1347811	1350024	0.00447837	0.0258402	0	0	0	0	0	0	0	0
2:13765569|13766316	2	13765569	13766316	0	0.00632683	0.00982639	0.00982639	0.0497933	0	0	0	0.0497933	0
2:1392926|1393456	2	1392926	1393456	0	0	0.00565725	0.00565725	0	0	0	0	0	0
2:14531337|14533302	2	14531337	14533302	0.0223918	0	0	0	0.0057347	0	0	0	0.0057347	0
2:14531337|14536109	2	14531337	14536109	0	0	0	0	0	0	0.0358025	0.0117101	0	0
2:149284|150119	2	149284	150119	0	0.0316342	0	0	0	0.00975884	0	0	0	0.0149296
2:14945579|14946950	2	14945579	14946950	0	0	0	0	0	0	0.0119342	0	0	0.00776518
2:14950803|14952508	2	14950803	14952508	0.214387	0.223279	0.190698	0.190698	0.170756	0.198855	0.248764	0.127042	0.170756	0.181969
2:14950803|14954537	2	14950803	14954537	0.0100527	0.173073	0.116562	0.116562	0.091192	0.105179	0.105059	0.0417904	0.091192	0.0906998
2:14950803|14956208	2	14950803	14956208	0	0	0	0	0.189117	0	0.161111	0	0.189117	0
2:14954409|14956208	2	14954409	14956208	0.0167231	0.0321421	0.0105515	0.0105515	0.0057347	0	0.0166025	0	0.0057347	0.0543563
2:1544695|1546587	2	1544695	1546587	0	0	0	0	0	0	0.0417696	0	0	0
2:15587374|15589290	2	15587374	15589290	0	0.00646006	0	0	0	0	0	0	0	0
2:15642373|15643238	2	15642373	15643238	0	0	0	0	0.0447113	0.0117698	0	0.00585506	0.0447113	0
2:15644472|15645426	2	15644472	15645426	0	0.00632683	0	0	0	0	0	0	0	0.0373239
2:15837483|15838655	2	15837483	15838655	0.00447837	0	0	0	0.0306314	0	0	0	0.0306314	0
2:15847286|15850766	2	15847286	15850766	0.02013	0	0	0	0	0	0.0417696	0	0	0.0232955
2:15852861|15855367	2	15852861	15855367	0	0.0382859	0.024566	0.024566	0.0127746	0	0	0	0.0127746	0
2:15932168|15933921	2	15932168	15933921	0	0.00643512	0	0	0	0	0	0	0	0.0232955
2:15941980|15950109	2	15941980	15950109	0	0.0579161	0	0	0	0	0	0	0	0
2:15946837|15950109	2	15946837	15950109	0	0.0705363	0	0	0.0502383	0	0	0	0.0502383	0.0307603
2:15954700|15958303	2	15954700	15958303	0	0.0191971	0.0147396	0.0147396	0	0	0	0	0	0
2:15954700|15961518	2	15954700	15961518	0	0	0	0	0	0.0243971	0	0	0	0.0436185
2:15957870|15961518	2	15957870	15961518	0	0.0190888	0.0113145	0.0113145	0.0127746	0	0.00553418	0	0.0127746	0.0155304
2:15960139|15961518	2	15960139	15961518	0	0	0.021103	0.021103	0	0	0	0.0119401	0	0.0139491
2:16011818|16012421	2	16011818	16012421	0	0.0126537	0	0	0	0	0	0	0	0.0310607
2:16167358|16168199	2	16167358	16168199	0.0111487	0	0	0	0	0.0103109	0	0	0	0.0278983
2:16167358|16170254	2	16167358	16170254	0.010065	0	0.0049132	0.0049132	0	0	0.0166025	0.032158	0	0.00697457
2:16172961|16179476	2	16172961	16179476	0.010065	0	0	0	0	0.0117698	0.00563161	0.010224	0	0
2:16174152|16177282	2	16174152	16177282	0.0111487	0.10287	0.0305858	0.0305858	0.0383239	0.0303807	0.0235328	0.0348473	0.0383239	0.128403
2:1620454|1620603	2	1620454	1620603	0	0.0128702	0	0	0	0	0.0179012	0	0	0
2:1625076|1626419	2	1625076	1626419	0	0.0257405	0	0	0	0	0	0	0	0
2:16261580|16263009	2	16261580	16263009	0	0.0700782	0	0	0.019162	0	0	0	0.019162	0.106009
2:1632481|1635805	2	1632481	1635805	0	0	0.022629	0.022629	0	0	0	0	0	0.0149296
2:16347936|16349579	2	16347936	16349579	0	0	0	0	0	0	0.0221367	0.0119401	0	0
2:16360349|16364890	2	16360349	16364890	0	0	0	0	0	0	0	0	0	0.0447887
2:1652976|1653875	2	1652976	1653875	0	0	0	0	0.0172041	0.0146383	0	0	0.0172041	0
2:1652976|1654550	2	1652976	1654550	0.0352275	0.0839808	0	0	0.00610056	0.00515547	0.0174683	0.0414454	0.00610056	0.0605402
2:16538993|16540323	2	16538993	16540323	0	0	0	0	0	0	0	0	0	0.0621214
2:16604174|16604710	2	16604174	16604710	0.0334462	0	0	0	0	0	0	0	0	0
2:16604174|16608189	2	16604174	16608189	0	0.037961	0	0	0	0	0	0	0	0
2:16622810|16630804	2	16622810	16630804	0	0.0189805	0.00982639	0.00982639	0.0188752	0	0	0.00585506	0.0188752	0
2:17047906|17057153	2	17047906	17057153	0	0.00632683	0	0	0.0374636	0	0	0	0.0374636	0.06073
2:17048971|17057153	2	17048971	17057153	0	0	0	0	0.0421007	0	0	0	0.0421007	0.0223944
2:17050968|17057153	2	17050968	17057153	0	0	0	0	0	0	0	0	0	0.0557965
2:17051679|17057153	2	17051679	17057153	0	0.0442878	0	0	0	0	0	0	0	0
2:1735719|1737120	2	1735719	1737120	0	0	0	0	0.0383239	0	0	0	0.0383239	0
2:17501448|17505530	2	17501448	17505530	0	0	0.0158273	0.0158273	0.0380372	0.0235396	0.00553418	0.00597005	0.0380372	0.0226948
2:17534919|17537338	2	17534919	17537338	0	0	0	0	0	0	0	0	0	0.0388259
2:1755186|1757809	2	1755186	1757809	0.107846	0.205041	0.0936269	0.0936269	0.141717	0.161485	0.196932	0.150586	0.141717	0.26046
2:177166|179698	2	177166	179698	0	0.135403	0	0	0.0057347	0	0	0	0.0057347	0.0605402
2:17882692|17883615	2	17882692	17883615	0	0	0.0339435	0.0339435	0.0188752	0	0.0417696	0.0583825	0.0188752	0.0511938
2:183986|184453	2	183986	184453	0.287104	0.499606	0.242967	0.242967	0.212669	0.364115	0.34488	0.173423	0.212669	0.879338
2:183986|184604	2	183986	184604	0	0	0.021103	0.021103	0.0255493	0	0	0.011082	0.0255493	0
2:18565036|18567110	2	18565036	18567110	0	0.0126537	0	0	0.0799303	0	0	0	0.0799303	0.01523
2:18818421|18821190	2	18818421	18821190	0	0	0	0	0.0447113	0	0	0	0.0447113	0
2:18995167|18999857	2	18995167	18999857	0	0	0	0	0.00638732	0	0	0	0.00638732	0.0444091
2:19204136|19257685	2	19204136	19257685	0	0.0386107	0	0	0	0	0	0	0	0
2:19252661|19254375	2	19252661	19254375	0	0	0	0	0	0	0	0	0	0.0627711
2:19325910|19327596	2	19325910	19327596	0	0	0.0169717	0.0169717	0	0	0.0119342	0	0	0
2:19325910|19327968	2	19325910	19327968	0	0	0.0049132	0.0049132	0.00638732	0	0.0112632	0	0.00638732	0.0283885
2:19325910|19330080	2	19325910	19330080	0	0.352382	0	0	0.103888	0	0	0.0341042	0.103888	0.447046
2:19325910|19330513	2	19325910	19330513	0	0.0193802	0	0	0.0122011	0	0	0	0.0122011	0.00697457
2:19325910|19330520	2	19325910	19330520	0	0.24912	0.0430069	0.0430069	0.323497	0	0.0115013	0.0644675	0.323497	0.527136
2:19438078|19438698	2	19438078	19438698	0.00447837	0	0	0	0.019162	0	0.0337897	0	0.019162	0
2:19550621|19552296	2	19550621	19552296	0	0	0.00982639	0.00982639	0	0.00975884	0.0112632	0	0	0
2:19624798|19627559	2	19624798	19627559	0	0	0.00565725	0.00565725	0	0	0	0	0	0.0657124
2:19632805|19634893	2	19632805	19634893	0.0050325	0.00643512	0.0105515	0.0105515	0	0.00515547	0	0	0	0
2:1968100|1971204	2	1968100	1971204	0	0.0129201	0	0	0	0.00487942	0	0.0118251	0	0
2:1969379|1971011	2	1969379	1971011	0	0	0	0	0	0	0	0	0	0.0621214
2:19869473|19871525	2	19869473	19871525	0	0	0	0	0.0638732	0	0	0	0.0638732	0
2:19913168|19916258	2	19913168	19916258	0	0.051481	0	0	0	0	0	0	0	0
2:19913168|19918379	2	19913168	19918379	0	0	0	0	0	0	0	0	0	0.0465911
2:1991337|1993491	2	1991337	1993491	0	0	0	0	0	0.0146383	0	0	0	0.0139491
2:20007515|20008565	2	20007515	20008565	0.00447837	0.115723	0.00982639	0.00982639	0	0.0117698	0	0.00585506	0	0.0985755
2:20007515|20009401	2	20007515	20009401	0	0.102762	0	0	0.00610056	0	0	0	0.00610056	0.0543563
2:20012631|20013079	2	20012631	20013079	0	0.0258402	0	0	0	0	0	0	0	0
2:20110783|20111537	2	20110783	20111537	0.0111487	0	0.0271418	0.0271418	0	0	0	0	0	0.0223944
2:20370812|20371677	2	20370812	20371677	0	0.0193054	0	0	0	0.0264081	0	0.0408958	0	0
2:20688591|20689873	2	20688591	20689873	0.00557437	0	0	0	0	0.0249492	0.0112632	0	0	0
2:20701108|20701672	2	20701108	20701672	0.0223918	0	0	0	0	0.0176547	0.0238683	0	0	0
2:207575|209630	2	207575	209630	0	0	0.0049132	0.0049132	0	0.00487942	0.0110684	0	0	0.0139491
2:207588|209630	2	207588	209630	0	0	0	0	0	0	0.0513554	0.0153359	0	0.0434286
2:20868848|20869679	2	20868848	20869679	0.0111487	0.00632683	0.0049132	0.0049132	0	0	0.0110684	0	0	0
2:20904115|20904824	2	20904115	20904824	0	0.0193054	0	0	0	0	0.0167	0	0	0
2:20905149|20905956	2	20905149	20905956	0	0.00632683	0	0	0	0	0.00596708	0.00597005	0	0
2:20923632|20927694	2	20923632	20927694	0.030195	0	0	0	0	0	0	0	0	0
2:20925995|20931599	2	20925995	20931599	0	0	0	0	0	0	0.0358025	0	0	0
2:20990482|20993725	2	20990482	20993725	0	0.0579161	0	0	0	0	0	0	0	0
2:21046733|21048405	2	21046733	21048405	0	0.0258402	0	0	0.00610056	0	0	0	0.00610056	0
2:21321511|21323572	2	21321511	21323572	0	0	0	0	0.0344082	0	0	0	0.0344082	0
2:2132301|2134574	2	2132301	2134574	0	0	0.00565725	0.00565725	0.00610056	0	0	0	0.00610056	0.0388259
2:21420612|21420764	2	21420612	21420764	0	0	0	0	0.0510986	0	0	0	0.0510986	0
2:21428945|21429558	2	21428945	21429558	0	0	0	0	0.0383239	0	0	0	0.0383239	0
2:2149643|2153160	2	2149643	2153160	0	0	0	0	0	0	0.00596708	0	0	0
2:21547094|21548507	2	21547094	21548507	0.00447837	0	0.047939	0.047939	0.034774	0.03458	0.0225264	0.00597005	0.034774	0
2:21598024|21599268	2	21598024	21599268	0.0319027	0.00643512	0.00982639	0.00982639	0.0662953	0.0625457	0.0166025	0.0554102	0.0662953	0.00697457
2:21931991|21934696	2	21931991	21934696	0	0.0129201	0	0	0.0127746	0	0	0.00585506	0.0127746	0.00776518
2:21932398|21933022	2	21932398	21933022	0	0.0442878	0	0	0.0244022	0	0	0.0238802	0.0244022	0
2:21932984|21934696	2	21932984	21934696	0.0190217	0.044721	0.0105515	0.0105515	0.13092	0	0	0.0511563	0.13092	0.0502926
2:21933992|21934696	2	21933992	21934696	0	0	0	0	0.0510986	0	0.00596708	0	0.0510986	0.00746479
2:21986206|21988311	2	21986206	21988311	0	0	0	0	0	0	0	0	0	0.0278983
2:2211409|2212720	2	2211409	2212720	0	0	0	0	0	0	0	0.0306719	0	0
2:22372971|22374066	2	22372971	22374066	0.00557437	0.10287	0.0422439	0.0422439	0.0313631	0.0215287	0	0.0227922	0.0313631	0.0602398
2:22689111|22690512	2	22689111	22690512	0	0	0	0	0	0	0.00596708	0	0	0.0149296
2:22911748|22912381	2	22911748	22912381	0	0	0	0	0	0	0.00563161	0.00585506	0	0.0209237
2:22983395|22985266	2	22983395	22985266	0	0.0193802	0	0	0.00610056	0	0	0	0.00610056	0.00776518
2:23117209|23117424	2	23117209	23117424	0.0334462	0	0	0	0	0	0	0	0	0
2:23439972|23457727	2	23439972	23457727	0.0106069	0.00643512	0	0	0	0	0	0	0	0
2:23441078|23458837	2	23441078	23458837	0.00447837	0	0.0105515	0.0105515	0.0122011	0.00588491	0	0	0.0122011	0.00697457
2:23550539|23550765	2	23550539	23550765	0	0	0	0	0	0	0	0	0	0
2:23552155|23553657	2	23552155	23553657	0	0.0450459	0	0	0	0	0	0	0	0
2:23588315|23591286	2	23588315	23591286	0	0.0710108	0.024566	0.024566	0	0	0.0167974	0	0	0
2:23653922|23654769	2	23653922	23654769	0.010065	0.0129201	0.021103	0.021103	0.0244022	0.00487942	0.0228619	0.0292753	0.0244022	0.0428278
2:23655495|23657557	2	23655495	23657557	0	0	0	0	0	0	0	0.0306719	0	0
2:23731735|23732882	2	23731735	23732882	0	0	0	0	0	0	0.0394213	0	0	0
2:23759898|23760400	2	23759898	23760400	0.0050325	0.00632683	0.0351175	0.0351175	0	0.0235396	0.00563161	0	0	0
2:23871965|23873848	2	23871965	23873848	0.0341192	0.0380693	0.0366245	0.0366245	0.0351399	0.0380006	0.00596708	0.0482371	0.0351399	0.246653
2:23872768|23872927	2	23872768	23872927	0	0	0	0	0	0	0	0.0408958	0	0
2:24137568|24139591	2	24137568	24139591	0.00447837	0	0	0	0	0	0.0179012	0.00597005	0	0.0450891
2:24168668|24173425	2	24168668	24173425	0.00557437	0.0386271	0.0309673	0.0309673	0.019162	0	0	0	0.019162	0.0418474
2:24237300|24238518	2	24237300	24238518	0	0.0253073	0.0147396	0.0147396	0	0	0	0	0	0
2:24237300|24239667	2	24237300	24239667	0	0.031959	0	0	0	0	0	0	0	0
2:24271521|24272883	2	24271521	24272883	0	0	0	0	0	0.0154664	0	0	0	0.00697457
2:24848100|24849705	2	24848100	24849705	0.0050325	0.00632683	0.0200153	0.0200153	0.0114694	0.0103109	0.0225264	0	0.0114694	0.00697457
2:24848547|24851180	2	24848547	24851180	0	0.0189805	0	0	0	0	0	0	0	0
2:24849615|24854686	2	24849615	24854686	0	0.0127869	0.0113145	0.0113145	0	0	0.00596708	0	0	0
2:24902817|24903373	2	24902817	24903373	0.0111487	0.0129201	0	0	0.0244022	0.00487942	0.00563161	0.00597005	0.0244022	0
2:24916212|24919098	2	24916212	24919098	0	0.0318507	0	0	0.0114694	0	0	0	0.0114694	0
2:24988831|25075802	2	24988831	25075802	0.0111487	0	0	0	0	0	0.0298354	0	0	0
2:25074361|25075802	2	25074361	25075802	1.60701	1.25523	1.18226	1.18226	0.612834	0.826519	0.691184	0.530428	0.612834	1.14957
2:25110914|25112254	2	25110914	25112254	0	0	0.0113145	0.0113145	0	0.0176547	0	0	0	0.0232955
2:25121236|25121687	2	25121236	25121687	0.0301582	0	0.0158273	0.0158273	0.0235914	0	0	0.0355903	0.0235914	0.00746479
2:25233432|25236438	2	25233432	25236438	0	0	0.0158273	0.0158273	0	0	0	0	0	0.0232955
2:25250039|25253018	2	25250039	25253018	0	0	0.0302232	0.0302232	0	0	0	0	0	0
2:25250039|25253995	2	25250039	25253995	0	0.0128702	0.0351175	0.0351175	0	0	0	0	0	0
2:25358081|25375938	2	25358081	25375938	0	0	0	0	0	0.0235396	0	0.0153359	0	0
2:25384061|25385408	2	25384061	25385408	0	0.0189805	0.021103	0.021103	0.0122011	0	0.0168948	0.00597005	0.0122011	0
2:25461221|25462049	2	25461221	25462049	0	0.0386107	0	0	0	0	0	0	0	0
2:25468647|25469422	2	25468647	25469422	0	0.0257405	0	0	0.00610056	0	0	0	0.00610056	0.0139491
2:25572220|25572992	2	25572220	25572992	0.0050325	0	0	0	0.0122011	0	0	0	0.0122011	0
2:25594458|25595126	2	25594458	25595126	0	0	0	0	0	0	0	0	0	0.0139491
2:25628679|25632979	2	25628679	25632979	0	0.00643512	0	0	0.0551918	0	0	0	0.0551918	0.00746479
2:25628679|25634605	2	25628679	25634605	0	0.0189805	0	0	0.0229388	0	0	0	0.0229388	0
2:25631208|25632979	2	25631208	25632979	0	0	0	0	0	0	0	0	0	0.0583582
2:25632478|25634605	2	25632478	25634605	0	0.0126537	0.0105515	0.0105515	0.0114694	0	0	0.0119401	0.0114694	0.00697457
2:25694238|25695274	2	25694238	25695274	0	0.0193802	0	0	0.00610056	0	0.0112632	0.0179102	0.00610056	0.00776518
2:25694321|25695274	2	25694321	25695274	0	0	0	0	0	0	0	0	0	0.0447887
2:25695153|25696235	2	25695153	25696235	0	0.012762	0.0169717	0.0169717	0.0122011	0	0	0	0.0122011	0
2:25769332|25770037	2	25769332	25770037	0	0	0	0	0.0127746	0	0	0.0255599	0.0127746	0.0232955
2:25815501|25818622	2	25815501	25818622	0.0150975	0	0.0113145	0.0113145	0.024244	0	0	0.010224	0.024244	0.0232955
2:25897918|25898456	2	25897918	25898456	0.0134351	0	0	0	0	0	0	0	0	0
2:25949835|25950654	2	25949835	25950654	0	0.0450459	0	0	0	0	0	0.0417904	0	0.0209237
2:26036922|26038393	2	26036922	26038393	0.0709601	0.0638098	0.0169717	0.0169717	0.0358716	0.0100349	0.0119342	0	0.0358716	0.0588484
2:26102280|26102669	2	26102280	26102669	0.0134351	0	0	0	0	0	0	0	0	0.0278983
2:2621269|2624309	2	2621269	2624309	0	0.260866	0.0362051	0.0362051	0.0698348	0	0	0.0119401	0.0698348	0.390777
2:2621269|2625520	2	2621269	2625520	0	0.00643512	0	0	0.0383239	0	0	0	0.0383239	0
2:26315573|26316699	2	26315573	26316699	0	0	0.00527575	0.00527575	0	0.0353094	0	0	0	0.0149296
2:26507059|26509101	2	26507059	26509101	0	0	0	0	0.019162	0	0	0	0.019162	0.0209237
2:26985061|26985639	2	26985061	26985639	0.0167231	0	0.0162088	0.0162088	0.00638732	0	0.0221367	0	0.00638732	0.00776518
2:26992312|26993274	2	26992312	26993274	0	0	0	0	0.0401429	0	0	0	0.0401429	0
2:27051204|27060652	2	27051204	27060652	0	0.0387604	0	0	0	0	0	0	0	0
2:27058426|27060652	2	27058426	27060652	0	0	0	0	0.019162	0	0.0298354	0	0.019162	0
2:27316441|27318784	2	27316441	27318784	0	0.10923	0.00527575	0.00527575	0.0185884	0	0	0.00597005	0.0185884	0.084185
2:27316690|27317050	2	27316690	27317050	0	0	0	0	0	0	0.0168948	0.010224	0	0.0310607
2:27316690|27318784	2	27316690	27318784	0.0285326	0.217153	0.032799	0.032799	0.171201	0.0441909	0.0230025	0.0877363	0.171201	0.250054
2:27318385|27318784	2	27318385	27318784	0.0222975	0.070703	0.00565725	0.00565725	0	0.0146383	0.0506845	0.0387562	0	0.0364541
2:27335399|27336833	2	27335399	27336833	0	0	0.022629	0.022629	0.0305028	0	0	0	0.0305028	0.0209237
2:27363434|27364375	2	27363434	27364375	0	0	0	0	0.0366034	0	0	0	0.0366034	0
2:27369997|27370365	2	27369997	27370365	0.00557437	0.0193552	0.0328179	0.0328179	0	0.0441909	0.0294999	0	0	0.0149296
2:2745336|2746393	2	2745336	2746393	0	0.0193054	0	0	0.0057347	0	0	0.00585506	0.0057347	0.0278983
2:27480382|27482678	2	27480382	27482678	0	0	0	0	0.0248967	0.00588491	0	0	0.0248967	0.0149296
2:27480424|27482678	2	27480424	27482678	0	0	0	0	0	0	0.00596708	0	0	0.0223944
2:27489946|27490725	2	27489946	27490725	0.0100527	0.0129201	0.0169717	0.0169717	0	0.0499477	0.0112632	0.0408958	0	0
2:27489946|27494251	2	27489946	27494251	0	0	0.0049132	0.0049132	0	0	0	0	0	0
2:27493777|27494251	2	27493777	27494251	0.0519261	0.0317424	0.158137	0.158137	0.078625	0	0	0.021306	0.078625	0.102087
2:27563365|27564594	2	27563365	27564594	0.010065	0	0	0	0	0	0	0	0	0.0283885
2:27963497|27964680	2	27963497	27964680	0	0	0	0	0	0	0	0	0	0
2:2805108|2806088	2	2805108	2806088	0	0.0506146	0.0113145	0.0113145	0.0255493	0	0.0179012	0.00511198	0.0255493	0
2:2806625|2806857	2	2806625	2806857	0.0391517	0	0.0169717	0.0169717	0	0.040869	0.0349367	0.0270461	0	0.00697457
2:28267552|28268473	2	28267552	28268473	0	0.00643512	0	0	0	0.0117698	0	0	0	0.00746479
2:2828208|2829109	2	2828208	2829109	0.00447837	0.0447709	0.0147396	0.0147396	0.00610056	0.0103109	0.00553418	0.0408958	0.00610056	0.0286889
2:28640071|28641253	2	28640071	28641253	0.0050325	0.154759	0	0	0.0566256	0.00588491	0.028158	0.0709142	0.0566256	0.113665
2:28640071|28642109	2	28640071	28642109	0	0.00643512	0	0	0.0255493	0.00515547	0	0	0.0255493	0.0298592
2:28640071|28645359	2	28640071	28645359	0	0.0443961	0.0275232	0.0275232	0.0480728	0	0	0	0.0480728	0.0385255
2:28763133|28765983	2	28763133	28765983	0.00447837	0.0190888	0	0	0.0127746	0	0	0	0.0127746	0.0149296
2:28940710|28943390	2	28940710	28943390	0	0	0	0	0.0488045	0	0	0	0.0488045	0
2:28954603|28955460	2	28954603	28955460	0	0.00643512	0	0	0	0	0	0	0	0
2:28967828|28971385	2	28967828	28971385	0	0	0	0	0.0510986	0	0	0	0.0510986	0
2:28999202|28999543	2	28999202	28999543	0	0.101771	0.0203779	0.0203779	0	0	0.0298354	0.00597005	0	0.0155304
2:29083590|29084411	2	29083590	29084411	0	0.0387604	0	0	0	0	0	0	0	0.0543563
2:2912268|2916918	2	2912268	2916918	0	0	0	0	0.0114694	0	0.0112632	0	0.0114694	0.0223944
2:2928356|2931128	2	2928356	2931128	0	0	0	0	0.0344082	0	0	0	0.0344082	0
2:29295874|29300239	2	29295874	29300239	0	0.0386357	0	0	0	0	0.00563161	0	0	0.0149296
2:29343598|29348942	2	29343598	29348942	0	0.0581405	0	0	0	0	0	0	0	0
2:29447597|29451295	2	29447597	29451295	0.00557437	0.0129201	0	0	0.0114694	0.00588491	0	0	0.0114694	0
2:29447854|29451295	2	29447854	29451295	0.293984	0.332609	0.232485	0.232485	0.357491	0.272648	0.210641	0.280757	0.357491	0.355953
2:29737888|29739583	2	29737888	29739583	0	0	0	0	0.0057347	0	0	0	0.0057347	0
2:29763874|29766155	2	29763874	29766155	0.0535517	0.102295	0.0267981	0.0267981	0.031284	0.0456204	0.0444683	0.00511198	0.031284	0.0671038
2:29787165|29787768	2	29787165	29787768	0	0.0129201	0	0	0	0	0.0168948	0	0	0
2:29863112|29863341	2	29863112	29863341	0	0	0	0	0.0229388	0	0.00596708	0.00585506	0.0229388	0
2:29864943|29866350	2	29864943	29866350	0	0	0.00565725	0.00565725	0	0	0.0119342	0.0179102	0	0.00697457
2:2998204|2998716	2	2998204	2998716	0.00895674	0.0128702	0.0343924	0.0343924	0.024244	0.0257774	0	0	0.024244	0
2:30096198|30097590	2	30096198	30097590	0	0.0128702	0	0	0.0057347	0	0	0.0153359	0.0057347	0.0605402
2:30111589|30113556	2	30111589	30113556	0	0	0.021103	0.021103	0	0	0.0110684	0.0295053	0	0
2:30135310|30139555	2	30135310	30139555	0.0150975	0.0449376	0.022629	0.022629	0.0172041	0	0	0	0.0172041	0.00697457
2:30264408|30264890	2	30264408	30264890	0.178039	0.454811	0.201956	0.201956	0.131395	0.101906	0.148467	0.00585506	0.131395	0.152031
2:30264408|30264987	2	30264408	30264987	0.0440531	0.109355	0.0570024	0.0570024	0	0.00487942	0	0.0117101	0	0.0209237
2:30293389|30297046	2	30293389	30297046	0.0619788	0.00646006	0.0049132	0.0049132	0.125739	0.0444669	0.0445657	0.0179102	0.125739	0.0526645
2:30301447|30305415	2	30301447	30305415	0	0.0580907	0	0	0	0	0	0	0	0
2:30440867|30441340	2	30440867	30441340	0	0	0.022629	0.022629	0	0	0.0179012	0.010224	0	0.00697457
2:30534684|30535103	2	30534684	30535103	0.0050325	0.0189805	0	0	0	0	0	0	0	0
2:30546020|30551130	2	30546020	30551130	0	0.0189805	0	0	0	0	0	0	0	0
2:30573997|30574744	2	30573997	30574744	0	0	0	0	0	0	0	0	0	0
2:30676178|30677412	2	30676178	30677412	0.0278718	0	0.0049132	0.0049132	0.0229388	0.00975884	0	0	0.0229388	0.0209237
2:30751942|30752876	2	30751942	30752876	0.0352275	0	0	0	0	0	0	0	0	0
2:31014865|31016382	2	31014865	31016382	0	0.0126537	0	0	0.0610056	0.0411944	0	0	0.0610056	0.0139491
2:31295645|31296313	2	31295645	31296313	0.0223918	0	0	0	0	0	0	0.00585506	0	0.0223944
2:3146123|3147772	2	3146123	3147772	0	0	0	0	0	0	0	0	0	0.0522535
2:31497879|31498202	2	31497879	31498202	0.0307123	0.0450708	0	0	0	0.071299	0.0279632	0.00597005	0	0.0612203
2:3150445|3152241	2	3150445	3152241	0	0	0	0	0.0114694	0	0	0	0.0114694	0.00746479
2:31534450|31536838	2	31534450	31536838	0	0.00632683	0	0	0.0316498	0	0	0	0.0316498	0
2:31612315|31613103	2	31612315	31613103	0	0.0258402	0.0151021	0.0151021	0.0301369	0.00487942	0.0238683	0.0119401	0.0301369	0.0226948
2:31986118|31987922	2	31986118	31987922	0.0167231	0.00632683	0.0105515	0.0105515	0	0	0	0.00597005	0	0.0283885
2:32041561|32043850	2	32041561	32043850	0	0.429794	0.021866	0.021866	0.083628	0	0.0289696	0.0292753	0.083628	0.207637
2:32067634|32068479	2	32067634	32068479	0.0111487	0	0	0	0.0229388	0	0.00596708	0.0179102	0.0229388	0.00697457
2:32263577|32265007	2	32263577	32265007	0.81459	0.483432	0.363576	0.363576	0.854602	0.51178	0.923599	0.772844	0.854602	0.961831
2:3230266|3233380	2	3230266	3233380	0	0.0835811	0	0	0	0	0	0	0	0.00697457
2:3230538|3233380	2	3230538	3233380	0	0.0451955	0	0	0.0127746	0	0	0	0.0127746	0.0655226
2:3231099|3233380	2	3231099	3233380	0	0.493596	0.0113145	0.0113145	0.082036	0	0	0.0676334	0.082036	0.816113
2:32320479|32322055	2	32320479	32322055	0	0.0323003	0	0	0.019162	0	0	0.00585506	0.019162	0.0889287
2:3232306|3233380	2	3232306	3233380	0	0.0129201	0	0	0	0	0	0	0	0.0379247
2:3232319|3233380	2	3232319	3233380	0	0.00632683	0	0	0.0344082	0	0	0	0.0344082	0
2:32510753|32511760	2	32510753	32511760	0.0167231	0	0	0	0	0	0.0112632	0.0117101	0	0
2:32515519|32516251	2	32515519	32516251	0	0.0126537	0	0	0.0606101	0	0	0.0119401	0.0606101	0
2:32531182|32532363	2	32531182	32532363	0.0390206	0	0	0	0	0	0	0	0	0
2:32689957|32691582	2	32689957	32691582	0	0.0193054	0	0	0.00610056	0	0	0	0.00610056	0.0144394
2:32860225|32867375	2	32860225	32867375	0	0	0.00527575	0.00527575	0	0.0103109	0	0	0	0.0286889
2:32883348|32885731	2	32883348	32885731	0	0.0387604	0	0	0	0	0	0	0	0
2:32909761|32911543	2	32909761	32911543	0.0682385	0.328131	0.128582	0.128582	0.189285	0.105278	0.064296	0.021306	0.189285	0.148457
2:32946597|32950707	2	32946597	32950707	0.0352275	0.0706197	0.0852887	0.0852887	0.0424666	0.0295526	0.0451392	0.0577179	0.0424666	0.0816537
2:32958380|32959784	2	32958380	32959784	0	0	0.0147396	0.0147396	0	0	0	0.0298503	0	0
2:3305302|3305802	2	3305302	3305802	0.0050325	0	0	0	0.043406	0.0295526	0	0.0179102	0.043406	0.00697457
2:3305708|3308433	2	3305708	3308433	0.035827	0.0127869	0.0415188	0.0415188	0.0183017	0.0272362	0.00596708	0.0293903	0.0183017	0.0697457
2:3308779|3310893	2	3308779	3310893	0	0	0	0	0	0	0.0179012	0.0153359	0	0.0229952
2:3308779|3312449	2	3308779	3312449	0	0.00643512	0	0	0	0	0	0	0	0.00697457
2:3310656|3312449	2	3310656	3312449	0	0	0.00982639	0.00982639	0	0	0	0	0	0.00746479
2:33160453|33160948	2	33160453	33160948	0.0150975	0	0	0	0	0	0	0.00597005	0	0
2:33160453|33168048	2	33160453	33168048	0	0.00643512	0.010933	0.010933	0	0	0	0.00597005	0	0.0139491
2:33162566|33168048	2	33162566	33168048	0	0.159428	0	0	0.0491407	0	0	0	0.0491407	0.257549
2:33165095|33168048	2	33165095	33168048	0	0.0515059	0	0	0.0229388	0	0.00596708	0	0.0229388	0.00776518
2:33165261|33168048	2	33165261	33168048	0	0.0317424	0	0	0.00610056	0	0	0	0.00610056	0
2:33166483|33168048	2	33166483	33168048	0	0.00643512	0	0	0	0	0	0	0	0.0776518
2:33192024|33197091	2	33192024	33197091	0	0	0.021103	0.021103	0.00610056	0	0	0.00585506	0.00610056	0.0298592
2:33192024|33197840	2	33192024	33197840	0.00447837	0.0319006	0	0	0.0752141	0	0.0179012	0.011082	0.0752141	0
2:33260389|33262185	2	33260389	33262185	0	0	0.022629	0.022629	0	0	0	0	0	0.0139491
2:33260389|33263168	2	33260389	33263168	0	0	0	0	0	0	0	0	0	0
2:33459166|33460697	2	33459166	33460697	0	0.0380693	0.0105515	0.0105515	0.054905	0	0.0179012	0	0.054905	0
2:33476810|33477787	2	33476810	33477787	0	0.0189805	0	0	0	0.00487942	0	0.0221641	0	0.0223944
2:33512302|33514311	2	33512302	33514311	0.0251625	0.0193054	0	0	0	0	0	0	0	0
2:33514092|33516212	2	33514092	33516212	0	0.0321756	0	0	0.00610056	0	0	0	0.00610056	0
2:33810076|33811021	2	33810076	33811021	0	0.0316342	0	0	0.0297711	0.00588491	0.0112632	0.0286472	0.0297711	0.0223944
2:33810368|33811021	2	33810368	33811021	0.089945	0	0.0671535	0.0671535	0.0530757	0.0487649	0.0621857	0.0394993	0.0530757	0.083235
2:33914366|33928616	2	33914366	33928616	0.0050325	0	0.0169717	0.0169717	0.0122011	0	0	0.0118251	0.0122011	0
2:33943143|33944732	2	33943143	33944732	0.0167231	0.0450957	0.010933	0.010933	0	0	0.00596708	0.0117101	0	0
2:33974735|33976181	2	33974735	33976181	0	0.00632683	0.0196528	0.0196528	0.00610056	0	0.0225264	0.0153359	0.00610056	0.0298592
2:33993569|33994637	2	33993569	33994637	0.0501693	0	0	0	0	0	0	0	0	0
2:33993569|33995953	2	33993569	33995953	0	0.0128702	0.0478633	0.0478633	0	0	0.00596708	0	0	0.0139491
2:33994461|33995953	2	33994461	33995953	0	0.0254156	0	0	0	0	0	0.00597005	0	0.0298592
2:34028355|34029030	2	34028355	34029030	0	0.0129201	0	0	0.00638732	0	0.028158	0	0.00638732	0
2:34071322|34072329	2	34071322	34072329	0	0	0.0393056	0.0393056	0.00638732	0	0	0.0179102	0.00638732	0
2:34183352|34183610	2	34183352	34183610	0.0245838	0	0.0049132	0.0049132	0.0588104	0.0645367	0.0674708	0.0739119	0.0588104	0.0897986
2:34246352|34248599	2	34246352	34248599	0.0134351	0	0	0	0.0122011	0	0.0170354	0.0175652	0.0122011	0.00697457
2:34339450|34341478	2	34339450	34341478	0.601373	1.37005	0.611448	0.611448	1.08477	0.147123	0.540798	0.577524	1.08477	1.12111
2:34363688|34364372	2	34363688	34364372	0	0	0	0	0	0.00487942	0	0	0	0
2:343956|344827	2	343956	344827	0	0.0322504	0.0414809	0.0414809	0	0	0.0234354	0.00597005	0	0
2:34410544|34410908	2	34410544	34410908	0	0.00632683	0	0	0	0	0.033638	0.0298503	0	0
2:34430342|34431864	2	34430342	34431864	0	0.00646006	0	0	0	0	0	0	0	0
2:3445244|3446874	2	3445244	3446874	0.0050325	0	0	0	0	0	0	0	0	0
2:34478082|34483222	2	34478082	34483222	0	0	0	0	0	0	0.0168948	0.0179102	0	0
2:34480045|34483222	2	34480045	34483222	0.0161812	0	0.0113145	0.0113145	0.0185093	0.0166492	0.00553418	0.0153359	0.0185093	0
2:34480774|34483222	2	34480774	34483222	0.010065	0	0.0158273	0.0158273	0	0	0.0179012	0	0	0
2:34651029|34652140	2	34651029	34652140	0	0	0	0	0.00610056	0	0	0.0270461	0.00610056	0
2:34868511|34870379	2	34868511	34870379	0	0	0	0	0.0057347	0.0161959	0.00596708	0	0.0057347	0.0139491
2:34886234|34887630	2	34886234	34887630	0	0.0126537	0	0	0.0319366	0	0	0	0.0319366	0.00776518
2:34892005|34892389	2	34892005	34892389	0.0274243	0.0127869	0	0	0.0441377	0	0	0.0238802	0.0441377	0
2:34923559|34924028	2	34923559	34924028	0	0.0322006	0.0049132	0.0049132	0	0	0	0	0	0
2:34948022|34949733	2	34948022	34949733	0.00895674	0.00632683	0	0	0	0.0146383	0	0	0	0
2:3497587|3498797	2	3497587	3498797	0	0.0189805	0.067887	0.067887	0.0114694	0	0	0	0.0114694	0.0155304
2:34983415|34983988	2	34983415	34983988	0.0222975	0	0.00527575	0.00527575	0	0.0166492	0	0	0	0.0310607
2:34983415|34984334	2	34983415	34984334	0	0	0	0	0	0	0	0.0153359	0	0.0223944
2:34983415|34987189	2	34983415	34987189	0	0	0	0	0.0172041	0	0	0	0.0172041	0
2:34993069|34996323	2	34993069	34996323	0	0.0193303	0.00982639	0.00982639	0.00610056	0	0.0170354	0	0.00610056	0.0502926
2:35033263|35034469	2	35033263	35034469	0	0	0	0	0	0	0	0	0	0
2:35180802|35182253	2	35180802	35182253	0	0	0	0	0	0	0	0	0	0.0223944
2:35306583|35306886	2	35306583	35306886	0	0.00632683	0.031292	0.031292	0	0	0	0	0	0
2:35343813|35345612	2	35343813	35345612	0	0.0189805	0.0113145	0.0113145	0	0	0	0	0	0.00776518
2:35559984|35561048	2	35559984	35561048	0.0150975	0	0	0	0.00610056	0.0154664	0.00563161	0	0.00610056	0
2:35588337|35589047	2	35588337	35589047	0.216193	0.415717	0.357239	0.357239	0.506763	0.66113	0.571939	0.785102	0.506763	1.27554
2:35588337|35589080	2	35588337	35589080	0	0	0	0	0.0057347	0.0103109	0	0.0204479	0.0057347	0
2:35663049|35667000	2	35663049	35667000	0	0	0.00565725	0.00565725	0	0	0	0	0	0
2:35684761|35685766	2	35684761	35685766	0.030195	0	0	0	0	0	0	0	0	0
2:35926912|35927760	2	35926912	35927760	0.0111487	0.0128702	0.00527575	0.00527575	0	0	0.00596708	0.010967	0	0.00697457
2:3625212|3630467	2	3625212	3630467	0	0.00632683	0	0	0	0	0.00596708	0.0119401	0	0.0149296
2:3798759|3799252	2	3798759	3799252	0	0.00646006	0	0	0	0	0	0	0	0.0447887
2:4096078|4099181	2	4096078	4099181	0	0	0	0	0.0122011	0	0.0115987	0	0.0122011	0.00776518
2:4096078|4099312	2	4096078	4099312	0.0581367	0.0964264	0.0844688	0.0844688	0.186062	0.0688347	0.0732973	0.128705	0.186062	0.0512731
2:4173153|4173998	2	4173153	4173998	0.00895674	0.0317424	0	0	0	0	0	0	0	0.0294795
2:418956|419995	2	418956	419995	0	0	0.0263788	0.0263788	0	0	0	0	0	0
2:4281752|4282415	2	4281752	4282415	0	0	0.0165902	0.0165902	0.012122	0	0.00553418	0	0.012122	0.0515735
2:4356237|4358701	2	4356237	4358701	0	0.0386107	0	0	0	0	0	0	0	0
2:4511098|4512445	2	4511098	4512445	0	0	0	0	0	0	0	0	0	0
2:4511098|4512591	2	4511098	4512591	0.0279662	0.160337	0.0671914	0.0671914	0.0501592	0.0497997	0.141634	0.0852604	0.0501592	0.118788
2:4512129|4512591	2	4512129	4512591	0	0	0.021103	0.021103	0	0	0	0	0	0.0418474
2:4633003|4633927	2	4633003	4633927	0.010065	0	0	0	0.0114694	0	0.0179012	0	0.0114694	0
2:4640235|4644005	2	4640235	4644005	0	0	0.00527575	0.00527575	0.00610056	0.0292765	0	0.0153359	0.00610056	0.0750588
2:4661745|4666028	2	4661745	4666028	0	0	0	0	0	0	0	0	0	0.0447887
2:4667440|4667601	2	4667440	4667601	0	0	0	0	0	0	0	0	0	0.0557965
2:4694023|4694319	2	4694023	4694319	0	0.0506146	0	0	0.0122011	0	0	0	0.0122011	0.0522535
2:4694029|4694319	2	4694029	4694319	0.0313486	0.0451955	0.022629	0.022629	0	0	0	0	0	0
2:4695255|4696937	2	4695255	4696937	0	0	0.0203968	0.0203968	0.0122011	0	0	0	0.0122011	0.0219041
2:5153174|5156321	2	5153174	5156321	0	0	0	0	0	0	0.0477366	0	0	0
2:5156095|5156347	2	5156095	5156347	0.0468813	0	0	0	0	0	0	0	0	0
2:5280637|5281014	2	5280637	5281014	0	0	0.0105515	0.0105515	0.0561806	0.0872681	0.0516909	0	0.0561806	0.0601293
2:5303486|5304714	2	5303486	5304714	0	0	0	0	0.0319366	0	0.00596708	0	0.0319366	0.00776518
2:5321779|5322039	2	5321779	5322039	0.0050325	0.00643512	0.0113145	0.0113145	0	0	0.0238683	0	0	0
2:5374473|5377408	2	5374473	5377408	0	0	0	0	0.0244022	0	0	0	0.0244022	0
2:541266|543367	2	541266	543367	0	0.00643512	0.022629	0.022629	0	0	0	0	0	0
2:5416863|5417722	2	5416863	5417722	0.0150975	0.0316342	0	0	0.0172041	0	0	0	0.0172041	0
2:5444834|5445220	2	5444834	5445220	0	0	0	0	0	0	0	0	0	0
2:5444834|5445561	2	5444834	5445561	0.0167231	0	0	0	0	0	0	0	0	0
2:5525174|5526751	2	5525174	5526751	0.00447837	0	0	0	0	0.0235396	0	0	0	0.00746479
2:5685882|5689651	2	5685882	5689651	0.0150975	0	0.0282862	0.0282862	0.0183017	0.00588491	0.035467	0	0.0183017	0.0139491
2:5685882|5689654	2	5685882	5689654	0.0457976	0.0903076	0.0388377	0.0388377	0.100763	0.132209	0.0556341	0.0675184	0.100763	0.0989552
2:5711321|5714032	2	5711321	5714032	0	0.0256322	0.00565725	0.00565725	0.0466093	0.0156438	0.0417696	0.0179102	0.0466093	0.101676
2:5713504|5714032	2	5713504	5714032	0	0.00632683	0	0	0.0057347	0.0146383	0.0166025	0	0.0057347	0
2:5827344|5833499	2	5827344	5833499	0	0.0452204	0	0	0.0057347	0	0	0	0.0057347	0.0994454
2:5830316|5833499	2	5830316	5833499	0	0	0	0	0.0305028	0	0	0	0.0305028	0.00776518
2:584230|588218	2	584230	588218	0	0	0	0	0	0	0.0221367	0	0	0.0209237
2:6058173|6059091	2	6058173	6059091	0	0.0129201	0	0	0	0	0	0	0	0.0388259
2:6084255|6086441	2	6084255	6086441	0	0.0898417	0.0101889	0.0101889	0.0484881	0	0.00596708	0.00511198	0.0484881	0.128403
2:6084255|6087679	2	6084255	6087679	0	0.115574	0.0147396	0.0147396	0.0484386	0	0.0225696	0.0315299	0.0484386	0.0520637
2:6127806|6140423	2	6127806	6140423	0.0167231	0.0632683	0.128582	0.128582	0	0	0	0	0	0
2:6128400|6140423	2	6128400	6140423	0.0150975	0	0	0	0	0	0	0	0	0
2:6128717|6141324	2	6128717	6141324	0.0492621	0	0.0049132	0.0049132	0.00610056	0.0156438	0	0	0.00610056	0.0675148
2:6433612|6436896	2	6433612	6436896	0	0	0	0	0.0383239	0	0	0	0.0383239	0
2:6511334|6512170	2	6511334	6512170	0.056429	0.00646006	0.0709116	0.0709116	0.0364452	0	0.0112632	0.0762927	0.0364452	0.0232955
2:6511642|6512170	2	6511642	6512170	0	0.0322255	0	0	0	0	0.00553418	0.00597005	0	0.00746479
2:6665448|6668105	2	6665448	6668105	0.0167231	0.0128702	0	0	0.00610056	0	0	0	0.00610056	0
2:6706659|6707039	2	6706659	6707039	0.0313486	0	0	0	0.0057347	0	0	0	0.0057347	0
2:6784813|6784977	2	6784813	6784977	0	0.0126537	0.0154836	0.0154836	0	0	0	0	0	0
2:6785715|6786354	2	6785715	6786354	0	0.0451456	0	0	0	0	0	0	0	0
2:6965279|6969865	2	6965279	6969865	0	0.0193054	0.00527575	0.00527575	0	0	0	0	0	0.00776518
2:6966260|6969865	2	6966260	6969865	0	0.0769964	0	0	0.00610056	0	0	0	0.00610056	0.00746479
2:7008433|7010331	2	7008433	7010331	0	0.0452204	0	0	0	0	0	0	0	0
2:7085140|7086354	2	7085140	7086354	0	0.025707	0.0105515	0.0105515	0	0	0.0110684	0	0	0.12195
2:7132207|7134442	2	7132207	7134442	0	0.0129201	0	0	0	0	0.0119342	0.0179102	0	0
2:7147801|7148743	2	7147801	7148743	0.0156394	0.0191137	0.00527575	0.00527575	0.0255493	0.0195177	0.0166025	0.010224	0.0255493	0.0928818
2:7509367|7510748	2	7509367	7510748	0.0167231	0.0573412	0	0	0	0.0117698	0	0.00585506	0	0
2:8007553|8008999	2	8007553	8008999	0	0	0	0	0.0366034	0	0	0	0.0366034	0
2:8007553|8010959	2	8007553	8010959	0	0.00632683	0.0113145	0.0113145	0	0	0	0	0	0.0155304
2:8007553|8017404	2	8007553	8017404	0	0.0515558	0	0	0	0	0	0	0	0
2:8010657|8015762	2	8010657	8015762	0	0	0.022629	0.022629	0.019162	0	0	0	0.019162	0
2:80480|81304	2	80480	81304	0	0.00632683	0	0	0	0.00515547	0	0.0179102	0	0.0459903
2:8136295|8138868	2	8136295	8138868	0	0.0452204	0.00982639	0.00982639	0.0286735	0	0	0	0.0286735	0
2:8213194|8213735	2	8213194	8213735	0	0	0.0339435	0.0339435	0	0	0	0	0	0
2:8213194|8213774	2	8213194	8213774	0	0	0	0	0	0.0309328	0	0.0119401	0	0
2:8213194|8213780	2	8213194	8213780	0	0.00632683	0.022629	0.022629	0.0408746	0.0351614	0.0734379	0.0277891	0.0408746	0.0818436
2:8303488|8307782	2	8303488	8307782	0	0.0386107	0	0	0	0	0	0	0	0
2:8520615|8528058	2	8520615	8528058	0.0161812	0.0512808	0.0158273	0.0158273	0.0183017	0	0.00563161	0.0204479	0.0183017	0.0593386
2:8526802|8528058	2	8526802	8528058	0.00895674	0.00646006	0.00565725	0.00565725	0.0122011	0	0	0	0.0122011	0
2:8526802|8531016	2	8526802	8531016	0.0391517	0.057666	0.0275232	0.0275232	0.0598289	0.0588491	0.0358025	0.047494	0.0598289	0.0358533
2:8750315|8751439	2	8750315	8751439	0	0.0317424	0.0203968	0.0203968	0	0.0404649	0.0110684	0	0	0.0139491
2:8817979|8820403	2	8817979	8820403	0	0	0	0	0.0127746	0.0294245	0	0	0.0127746	0
2:8818541|8820403	2	8818541	8820403	0	0	0.021103	0.021103	0.0124879	0.0159198	0.0168948	0.0175652	0.0124879	0
2:931567|933535	2	931567	933535	0	0.0126537	0	0	0	0.0256786	0.00596708	0.0117101	0	0.00746479
2:931888|933535	2	931888	933535	0.0050325	0.0257405	0	0	0.0728409	0	0.0281038	0	0.0728409	0
2:9489156|9490397	2	9489156	9490397	0.0222975	0.0258402	0.00565725	0.00565725	0.0057347	0.0303807	0.0626186	0	0.0057347	0.0223944
2:9490245|9493007	2	9490245	9493007	0	0	0.0147396	0.0147396	0	0.0235396	0	0	0	0
2:9492061|9493007	2	9492061	9493007	0	0.0387604	0	0	0.019162	0	0.0119342	0.00511198	0.019162	0
3:10088587|10089484	3	10088587	10089484	0	0	0	0	0	0.032293	0	0	0	0.0450891
3:10119048|10119518	3	10119048	10119518	0.010065	0	0.0442188	0.0442188	0	0	0	0	0	0
3:10150146|10150886	3	10150146	10150886	0.324499	0.550479	0.443997	0.443997	0.409628	0.356879	0.42388	0.470512	0.409628	0.662925
3:10241521|10244711	3	10241521	10244711	0.0111487	0.0189805	0	0	0.00610056	0.0117698	0	0	0.00610056	0.0223944
3:10346831|10348555	3	10346831	10348555	0	0.0193054	0	0	0	0	0	0	0	0
3:10346831|10351011	3	10346831	10351011	0.0050325	0.0257405	0.0249285	0.0249285	0.00610056	0	0.0111658	0.00585506	0.00610056	0.0291791
3:10464476|10465669	3	10464476	10465669	0	0.0257405	0	0	0.0057347	0	0	0	0.0057347	0
3:1052875|1055408	3	1052875	1055408	0	0.0442878	0	0	0.0183017	0.00515547	0.00596708	0.00597005	0.0183017	0.0144394
3:10844012|10846957	3	10844012	10846957	0	0.0450459	0	0	0	0	0	0	0	0
3:10867868|10875221	3	10867868	10875221	0.0246084	0.00632683	0.00527575	0.00527575	0	0	0.00563161	0.00585506	0	0.0229952
3:10878063|10883059	3	10878063	10883059	0	0.0128702	0	0	0.0185093	0.0353094	0.0285367	0.0528724	0.0185093	0.0278983
3:10878633|10883059	3	10878633	10883059	0	0.0255239	0	0	0	0	0.0110684	0	0	0
3:10919123|10920541	3	10919123	10920541	0	0.051481	0	0	0.0057347	0	0	0	0.0057347	0.0310607
3:10922046|10923296	3	10922046	10923296	0	0	0.00982639	0.00982639	0.0057347	0	0.0119342	0	0.0057347	0
3:11109820|11119633	3	11109820	11119633	0	0	0.0105515	0.0105515	0.0114694	0	0.028158	0	0.0114694	0
3:11110934|11113119	3	11110934	11113119	0	0.0128702	0.0169717	0.0169717	0.0127746	0	0.0110684	0.010967	0.0127746	0.0373239
3:11111852|11118809	3	11111852	11118809	0	0.0129201	0.0113145	0.0113145	0.00610056	0	0	0	0.00610056	0
3:11111852|11120588	3	11111852	11120588	0	0	0	0	0.00638732	0	0	0	0.00638732	0.087917
3:11112767|11120143	3	11112767	11120143	0	0.0257405	0.00565725	0.00565725	0.0305028	0	0	0.0255599	0.0305028	0.00776518
3:1121549|1123091	3	1121549	1123091	0	0	0	0	0	0	0.00596708	0.0204479	0	0
3:11404438|11405345	3	11404438	11405345	0	0	0	0	0.0305028	0	0.00596708	0	0.0305028	0.00776518
3:11527152|11530353	3	11527152	11530353	0	0	0	0	0	0	0	0	0	0.0528543
3:11528200|11530353	3	11528200	11530353	0	0	0	0	0.0319366	0	0	0	0.0319366	0
3:11550445|11551137	3	11550445	11551137	0.0983721	0.12195	0.162088	0.162088	0.0738297	0.0765826	0.022667	0.158466	0.0738297	0.117997
3:11630347|11632779	3	11630347	11632779	0.0217556	0	0	0	0.00610056	0.00515547	0.00596708	0	0.00610056	0
3:11651144|11652280	3	11651144	11652280	0	0.0254406	0	0	0.019162	0	0.0502948	0	0.019162	0.00746479
3:11714863|11719053	3	11714863	11719053	0	0	0	0	0.0244022	0	0	0	0.0244022	0.0149296
3:11717895|11719411	3	11717895	11719411	0	0.00632683	0.0282862	0.0282862	0.0114694	0	0	0	0.0114694	0.082144
3:11744086|11747501	3	11744086	11747501	0	0.0442878	0.00565725	0.00565725	0	0.00515547	0	0	0	0
3:11884872|11886072	3	11884872	11886072	0	0	0	0	0.0255493	0	0	0	0.0255493	0
3:11997364|11997812	3	11997364	11997812	0.0150975	0	0	0	0	0.0146383	0	0	0	0
3:1200206|1200385	3	1200206	1200385	0	0	0	0	0	0	0	0	0	0
3:12013600|12014593	3	12013600	12014593	0	0	0	0	0	0.00588491	0.0619477	0	0	0.0540559
3:12049111|12049586	3	12049111	12049586	0	0	0.0169717	0.0169717	0	0	0.00596708	0.00511198	0	0
3:12128850|12130260	3	12128850	12130260	0.0452925	0	0	0	0	0	0.0110684	0	0	0
3:1215896|1217447	3	1215896	1217447	0.0150975	0	0	0	0	0	0	0	0	0
3:12324341|12342850	3	12324341	12342850	0	0.031959	0	0	0	0	0	0	0	0.0139491
3:12377872|12379719	3	12377872	12379719	0	0.0442878	0	0	0	0	0	0	0	0.0209237
3:12425739|12429099	3	12425739	12429099	0	0.0316342	0.0158273	0.0158273	0	0	0	0.0119401	0	0
3:12495270|12496641	3	12495270	12496641	0	0.0193054	0.00527575	0.00527575	0	0	0	0	0	0
3:12495705|12496641	3	12495705	12496641	0.0267758	0	0	0	0	0	0	0	0	0
3:12495988|12496641	3	12495988	12496641	0	0	0.0267981	0.0267981	0	0.00487942	0	0.0179102	0	0
3:12496862|12498030	3	12496862	12498030	0	0.0448207	0	0	0	0	0	0	0	0
3:12517850|12518201	3	12517850	12518201	0	0	0	0	0	0.0353094	0	0	0	0
3:126251|130929	3	126251	130929	0.00447837	0	0	0	0.0319366	0	0	0	0.0319366	0
3:12698240|12699995	3	12698240	12699995	0.0134351	0	0.0196528	0.0196528	0	0	0	0	0	0
3:12839386|12845480	3	12839386	12845480	0	0	0.00527575	0.00527575	0.0057347	0.0103109	0.0110684	0	0.0057347	0.0465911
3:12844204|12845991	3	12844204	12845991	0	0	0.0105515	0.0105515	0.0344082	0	0	0	0.0344082	0
3:12995770|12997463	3	12995770	12997463	0	0.102961	0	0	0	0	0	0	0	0
3:12995770|12998003	3	12995770	12998003	0	0.0126537	0	0	0	0.0390354	0	0.010224	0	0.0139491
3:12998406|13000596	3	12998406	13000596	0	0	0	0	0	0	0	0.0358203	0	0
3:13066756|13067725	3	13066756	13067725	0.103901	0.0960851	0.0463941	0.0463941	0.0185093	0.00588491	0.00563161	0.00585506	0.0185093	0.0388259
3:13066756|13069888	3	13066756	13069888	0.0268702	0.00646006	0.022629	0.022629	0.0510986	0	0	0.00585506	0.0510986	0
3:13164457|13165127	3	13164457	13165127	0.0452925	0	0	0	0	0	0	0	0	0
3:13182567|13183578	3	13182567	13183578	0.0111487	0.0385025	0	0	0	0	0	0	0	0
3:135489|136488	3	135489	136488	0	0	0	0	0.0305028	0	0	0	0.0305028	0.0278983
3:13588998|13590276	3	13588998	13590276	0	0	0	0	0	0	0	0	0	0
3:13727684|13737006	3	13727684	13737006	0	0.0573412	0	0	0	0	0	0	0	0.0304599
3:13727684|13737018	3	13727684	13737018	0	0.037961	0	0	0	0	0	0	0	0
3:13731076|13737006	3	13731076	13737006	0	0.0321756	0	0	0	0	0	0	0	0.00697457
3:13744361|13746882	3	13744361	13746882	0	0	0	0	0.0416063	0	0	0	0.0416063	0.0310607
3:13842083|13844141	3	13842083	13844141	0	0.0193054	0	0	0.0183017	0	0	0.0351304	0.0183017	0.0304599
3:13844666|13845234	3	13844666	13845234	0.010065	0	0	0	0.0114694	0.00487942	0	0	0.0114694	0.0155304
3:13845126|13849457	3	13845126	13849457	0	0.0127869	0	0	0.0185884	0	0.0168948	0	0.0185884	0
3:13845811|13849457	3	13845811	13849457	0	0.0189805	0.00982639	0.00982639	0	0	0	0	0	0.0232955
3:1394862|1395560	3	1394862	1395560	0.0346734	0	0	0	0.00610056	0.0103109	0.00553418	0.0117101	0.00610056	0
3:140376|141566	3	140376	141566	0.0668924	0	0	0	0	0	0	0	0	0
3:14156016|14156295	3	14156016	14156295	0	0	0.00982639	0.00982639	0	0	0	0	0	0.0298592
3:14433075|14433950	3	14433075	14433950	0.0699462	0.179975	0.0422439	0.0422439	0.114418	0.156083	0.0868656	0.0712957	0.114418	0.159195
3:14555323|14556161	3	14555323	14556161	0.00447837	0.0128702	0	0	0.00610056	0	0.0110684	0	0.00610056	0
3:14555323|14558415	3	14555323	14558415	0	0	0	0	0	0.0176547	0	0.0175652	0	0
3:14735723|14736971	3	14735723	14736971	0.00447837	0.0128702	0	0	0.0294052	0	0	0	0.0294052	0.0147397
3:1478357|1482935	3	1478357	1482935	0.00557437	0	0.0105515	0.0105515	0	0	0	0.0153359	0	0
3:14900484|14900914	3	14900484	14900914	0.0111487	0	0	0	0	0.0195177	0	0.0153359	0	0
3:14916244|14917271	3	14916244	14917271	0.00557437	0	0.0113145	0.0113145	0	0.0103109	0.00596708	0.0204479	0	0
3:1516622|1517572	3	1516622	1517572	0	0.0316342	0	0	0.00610056	0	0	0	0.00610056	0
3:15468928|15472627	3	15468928	15472627	0	0.0773711	0.00982639	0.00982639	0.00610056	0	0.0119342	0	0.00610056	0.0830451
3:15470071|15472627	3	15470071	15472627	0	0.0258153	0.0113145	0.0113145	0	0	0	0	0	0
3:15501388|15503665	3	15501388	15503665	0	0.0255738	0	0	0.0286735	0	0.0112632	0.0204479	0.0286735	0.0373239
3:15501388|15506961	3	15501388	15506961	0	0.101554	0	0	0	0	0	0	0	0.0225049
3:15502849|15503665	3	15502849	15503665	0	0	0.031292	0.031292	0.019162	0	0	0.00585506	0.019162	0.0418474
3:15502849|15506961	3	15502849	15506961	0	0.0189805	0	0	0	0	0	0.010224	0	0.0209237
3:15640370|15640980	3	15640370	15640980	0.0352275	0.0193054	0	0	0	0	0	0	0	0.0428278
3:1569209|1570535	3	1569209	1570535	0	0.037961	0	0	0	0	0	0	0	0
3:1593168|1594665	3	1593168	1594665	0.0206596	0.0579161	0.107136	0.107136	0.0789909	0.0715751	0.079643	0.0175652	0.0789909	0.13881
3:16187116|16189056	3	16187116	16189056	0	0.0257904	0.00565725	0.00565725	0	0.0292765	0	0	0	0
3:16304530|16306087	3	16304530	16306087	0	0	0	0	0.0255493	0	0	0	0.0255493	0.0621214
3:1662521|1663919	3	1662521	1663919	0	0	0.021103	0.021103	0	0	0	0.0117101	0	0
3:16629435|16630501	3	16629435	16630501	0	0	0	0	0	0.00515547	0	0	0	0
3:1667970|1669308	3	1667970	1669308	0	0	0	0	0	0.0225341	0	0	0	0.0139491
3:16699870|16703068	3	16699870	16703068	0	0.0128702	0	0	0	0	0	0	0	0.0232955
3:16949588|16952939	3	16949588	16952939	0	0.025707	0	0	0.0127746	0	0	0.010224	0.0127746	0
3:17070654|17071118	3	17070654	17071118	0.0251625	0.0193054	0.00982639	0.00982639	0.00610056	0	0	0	0.00610056	0
3:17080547|17083005	3	17080547	17083005	0	0.0193802	0	0	0	0	0	0	0	0.00697457
3:17675294|17676330	3	17675294	17676330	0.0111487	0.0512644	0.00565725	0.00565725	0	0.0430573	0.0455721	0.031415	0	0.0531547
3:17675689|17676330	3	17675689	17676330	0	0.0515309	0	0	0.0252625	0.0568381	0.0119342	0	0.0252625	0.00746479
3:1778563|1779720	3	1778563	1779720	0	0.0506146	0	0	0	0	0	0	0	0
3:17988343|17994753	3	17988343	17994753	0	0.0258402	0.00982639	0.00982639	0	0	0	0	0	0
3:17990686|17994753	3	17990686	17994753	0.0278718	0	0	0	0	0	0	0	0	0.0147397
3:17992607|17994753	3	17992607	17994753	0.0050325	0	0	0	0	0	0.0168948	0.0204479	0	0
3:17993183|17994753	3	17993183	17994753	0	0.0449376	0.0105515	0.0105515	0	0	0	0	0	0.0418474
3:18132943|18137434	3	18132943	18137434	0	0	0.0169717	0.0169717	0	0	0	0	0	0
3:18205961|18211521	3	18205961	18211521	0	0.038444	0	0	0.0114694	0	0	0	0.0114694	0
3:18205961|18211707	3	18205961	18211707	0	0	0	0	0.0366034	0	0	0.00597005	0.0366034	0.0592281
3:18205966|18209793	3	18205966	18209793	0.0222975	0	0	0	0	0	0	0.010224	0	0
3:18208442|18211707	3	18208442	18211707	0	0.0193054	0.0169717	0.0169717	0	0	0.00553418	0	0	0.0301595
3:18208442|18212306	3	18208442	18212306	0	0.0128702	0	0	0.0366034	0	0	0	0.0366034	0.0225049
3:18209733|18211707	3	18209733	18211707	0	0	0	0	0.0122011	0	0.0168948	0	0.0122011	0
3:18209733|18212306	3	18209733	18212306	0	0.00632683	0.0169717	0.0169717	0.0183017	0	0.0110684	0	0.0183017	0
3:18211372|18212306	3	18211372	18212306	0	0.0448293	0	0	0	0	0	0.0292753	0	0
3:18576601|18577042	3	18576601	18577042	0.0352275	0	0	0	0	0	0	0	0	0
3:18640170|18643549	3	18640170	18643549	0	0	0.0294792	0.0294792	0	0	0	0	0	0
3:18889415|18890330	3	18889415	18890330	0	0.0128702	0.00565725	0.00565725	0	0	0.0337897	0	0	0
3:1894649|1896136	3	1894649	1896136	0	0	0	0	0	0	0	0	0	0.0144394
3:19519479|19522605	3	19519479	19522605	0	0.0126537	0	0	0	0	0.0110684	0.00511198	0	0.100947
3:2031824|2033098	3	2031824	2033098	0	0.044721	0.00527575	0.00527575	0.00610056	0	0	0.00585506	0.00610056	0.00697457
3:20382436|20386809	3	20382436	20386809	0	0.0316342	0	0	0	0	0	0	0	0.00697457
3:2056228|2058173	3	2056228	2058173	0	0.00632683	0.0113145	0.0113145	0	0	0	0	0	0
3:20725485|20728645	3	20725485	20728645	0.208283	0.320989	0.230596	0.230596	0.212442	0.246792	0.166184	0.139521	0.212442	0.393909
3:20738453|20738964	3	20738453	20738964	0.0139892	0	0.0113145	0.0113145	0.0057347	0.0103109	0.0119342	0	0.0057347	0.0278983
3:20738582|20738964	3	20738582	20738964	0	0	0	0	0.0122011	0	0.0112632	0.00511198	0.0122011	0
3:20777268|20779140	3	20777268	20779140	0	0.0193303	0.00982639	0.00982639	0.0179358	0	0	0.0298503	0.0179358	0
3:20795611|20797342	3	20795611	20797342	0	0	0	0	0.0057347	0	0	0.00585506	0.0057347	0.00697457
3:20842362|20845136	3	20842362	20845136	0.0334462	0.00646006	0	0	0	0	0	0	0	0
3:20869452|20870723	3	20869452	20870723	0	0	0	0	0.019162	0	0	0	0.019162	0
3:20871072|20871703	3	20871072	20871703	0.0497709	0.0892254	0.121943	0.121943	0.0662162	0.0347081	0.0915882	0.0440981	0.0662162	0.114375
3:21005224|21005747	3	21005224	21005747	0	0	0	0	0	0	0	0.0357838	0	0
3:2104811|2105800	3	2104811	2105800	0	0.00632683	0.0316545	0.0316545	0.0431192	0.0103109	0	0.027276	0.0431192	0.0310607
3:21635015|21636458	3	21635015	21636458	0	0.0126537	0	0	0	0	0	0	0	0
3:21652034|21654190	3	21652034	21654190	0	0.0512644	0	0	0.019162	0	0	0	0.019162	0.0372447
3:21652295|21654190	3	21652295	21654190	0	0	0	0	0.0114694	0	0	0	0.0114694	0.0298592
3:22168269|22168696	3	22168269	22168696	0	0	0	0	0.0316498	0	0	0	0.0316498	0.0293689
3:22221160|22223794	3	22221160	22223794	0	0.037961	0	0	0.0319366	0	0	0.00597005	0.0319366	0.0149296
3:23368813|23369601	3	23368813	23369601	0	0.0257405	0	0	0	0	0	0	0	0
3:23857813|23859983	3	23857813	23859983	0.00447837	0.0258402	0.0105515	0.0105515	0	0	0.0166025	0.00585506	0	0.0232955
3:23857813|23860857	3	23857813	23860857	0	0.0383942	0.0113145	0.0113145	0.0297711	0	0.0223316	0.0375	0.0297711	0.0293689
3:23857813|23861100	3	23857813	23861100	0	0.0515558	0.00527575	0.00527575	0.0057347	0	0.0166025	0.010224	0.0057347	0
3:23872580|23873121	3	23872580	23873121	0	0.00646006	0.00982639	0.00982639	0	0	0.0238683	0.0292753	0	0.0298592
3:23929449|23931322	3	23929449	23931322	0	0.0506146	0	0	0.0114694	0	0	0.00511198	0.0114694	0
3:23930505|23931322	3	23930505	23931322	0	0	0.0113145	0.0113145	0	0.00515547	0.00563161	0	0	0.0149296
3:23994120|23994619	3	23994120	23994619	0.00895674	0.031959	0	0	0.0552413	0.0117698	0.0115013	0.031415	0.0552413	0.121571
3:24176661|24178678	3	24176661	24178678	0	0	0	0	0.0122011	0	0	0	0.0122011	0.00776518
3:24192614|24194747	3	24192614	24194747	0	0.217694	0.0505337	0.0505337	0.112519	0.0472073	0.0516909	0.0358203	0.112519	0.203652
3:24530570|24532377	3	24530570	24532377	0	0.037961	0	0	0	0	0	0	0	0
3:24531933|24534136	3	24531933	24534136	0.04746	0.0580907	0.022629	0.022629	0.0188752	0.0110404	0.0402328	0.0347323	0.0188752	0.0444091
3:24531933|24534140	3	24531933	24534140	0	0.0258402	0.024566	0.024566	0.00610056	0	0.00563161	0	0.00610056	0
3:24633179|24633895	3	24633179	24633895	0	0	0	0	0	0	0	0	0	0
3:24850993|24851410	3	24850993	24851410	0	0.0126537	0	0	0	0	0	0	0	0.0298592
3:25035614|25039402	3	25035614	25039402	0	0	0	0	0	0	0	0	0	0
3:25035614|25039573	3	25035614	25039573	0	0.0257405	0	0	0.0255493	0	0	0	0.0255493	0
3:25116475|25121737	3	25116475	25121737	0	0.0442878	0.0282862	0.0282862	0.0185093	0.00975884	0.0166025	0	0.0185093	0.0209237
3:25116475|25122918	3	25116475	25122918	0	0.0316342	0.0369303	0.0369303	0.0114694	0.00515547	0.0175658	0.00585506	0.0114694	0
3:25149048|25149969	3	25149048	25149969	0	0.0316342	0.0049132	0.0049132	0.00638732	0	0	0	0.00638732	0.0377349
3:25201260|25206698	3	25201260	25206698	0.00557437	0	0.0158273	0.0158273	0	0.0117698	0.0622832	0.010967	0	0
3:25202750|25205974	3	25202750	25205974	0	0	0	0	0	0.00975884	0	0.00585506	0	0.0298592
3:25336702|25341091	3	25336702	25341091	0	0.0126537	0	0	0.0057347	0	0	0	0.0057347	0
3:25505202|25507420	3	25505202	25507420	0	0.0316342	0.00982639	0.00982639	0	0	0	0	0	0
3:25577999|25578320	3	25577999	25578320	0	0	0	0	0	0	0	0	0	0
3:25746402|25749151	3	25746402	25749151	0	0.0193303	0.021103	0.021103	0	0	0	0	0	0.0358533
3:25806299|25807894	3	25806299	25807894	0	0.0322754	0.00565725	0.00565725	0	0	0	0	0	0
3:2586803|2589436	3	2586803	2589436	0	0	0	0	0.0702605	0	0	0	0.0702605	0
3:26399535|26401652	3	26399535	26401652	0.010065	0.00646006	0	0	0	0	0	0	0	0.103969
3:267399|268062	3	267399	268062	0	0.0191971	0	0	0	0	0	0	0	0.0232955
3:267628|268062	3	267628	268062	1.66258	1.71567	1.79297	1.79297	2.09371	1.72006	1.67022	1.40448	2.09371	3.21146
3:26953254|26956728	3	26953254	26956728	0	0.186227	0	0	0.0249758	0	0	0	0.0249758	0.210278
3:26953288|26956728	3	26953288	26956728	0	0.00643512	0	0	0	0	0	0	0	0.0610304
3:26965020|26979974	3	26965020	26979974	0.0179135	0.0129201	0	0	0	0	0	0	0	0
3:27059078|27062053	3	27059078	27062053	0	0.0450459	0	0	0	0	0	0	0	0.0283885
3:27059218|27062053	3	27059218	27062053	0	0.0129201	0.0271418	0.0271418	0.0057347	0	0.00596708	0.00585506	0.0057347	0.00697457
3:27060351|27062053	3	27060351	27062053	0.00447837	0	0.0105515	0.0105515	0.0371769	0	0	0.016194	0.0371769	0.0139491
3:27090504|27105948	3	27090504	27105948	0	0.051481	0	0	0	0	0	0	0	0
3:27093566|27102835	3	27093566	27102835	0	0.00646006	0.0267981	0.0267981	0	0	0	0	0	0
3:27093566|27105948	3	27093566	27105948	0	0	0	0	0	0	0	0	0	0.0698866
3:27106437|27107773	3	27106437	27107773	0.0816736	0.121826	0.0105515	0.0105515	0.0240364	0.0898313	0.0174683	0.0387562	0.0240364	0.139031
3:271169|274236	3	271169	274236	0.0050325	0	0	0	0.0057347	0	0	0	0.0057347	0
3:27289205|27292324	3	27289205	27292324	0	0	0.00527575	0.00527575	0	0.0176547	0	0.0117101	0	0
3:27291610|27292324	3	27291610	27292324	0	0	0	0	0	0	0.0179012	0	0	0.0529649
3:2740066|2741364	3	2740066	2741364	0	0	0	0	0	0	0.0110684	0.0170521	0	0.0149296
3:274048|274549	3	274048	274549	0	0	0	0	0	0.0292765	0	0	0	0.00746479
3:27487924|27492279	3	27487924	27492279	0	0.0128702	0	0	0.0127746	0.0274136	0	0	0.0127746	0
3:274960|276208	3	274960	276208	0.0145311	0.0192469	0.022629	0.022629	0	0.0154664	0	0	0	0
3:27497667|27502557	3	27497667	27502557	0	0.0189805	0	0	0.0122011	0	0	0	0.0122011	0.0209237
3:27584053|27588715	3	27584053	27588715	0.0463762	0.0322754	0.0324554	0.0324554	0.00638732	0.00975884	0.0468708	0.0175652	0.00638732	0.0209237
3:2762569|2763782	3	2762569	2763782	0.00447837	0	0	0	0	0.00975884	0	0	0	0
3:28132270|28134159	3	28132270	28134159	0	0.0193552	0	0	0.00638732	0	0	0.0204479	0.00638732	0.0358533
3:28170453|28172037	3	28170453	28172037	0	0.0193054	0.0158273	0.0158273	0.00610056	0	0	0	0.00610056	0
3:28183133|28184895	3	28183133	28184895	0.00895674	0.0257904	0	0	0.0252625	0	0	0.00511198	0.0252625	0.0364541
3:28183448|28184895	3	28183448	28184895	0	0	0	0	0	0.0292765	0	0	0	0
3:28241030|28241607	3	28241030	28241607	0.0111487	0	0.00565725	0.00565725	0.00638732	0	0	0.00597005	0.00638732	0.00776518
3:28255277|28258789	3	28255277	28258789	0	0.0126537	0	0	0.0178567	0	0	0	0.0178567	0.00746479
3:28255932|28257091	3	28255932	28257091	0	0	0.0158273	0.0158273	0	0	0	0	0	0.0310607
3:28255932|28258789	3	28255932	28258789	0	0.0254406	0.0049132	0.0049132	0.0380372	0	0	0.00597005	0.0380372	0.0358533
3:28309559|28311071	3	28309559	28311071	0.010065	0.0576995	0.032799	0.032799	0.0593048	0.00515547	0.0465354	0.0117101	0.0593048	0.0655226
3:28332990|28335900	3	28332990	28335900	0	0	0	0	0	0	0.00553418	0	0	0
3:28333868|28335900	3	28333868	28335900	0	0	0	0	0	0	0	0	0	0
3:2837131|2838821	3	2837131	2838821	0	0.0254156	0	0	0	0.0235396	0.0225696	0	0	0.0459903
3:28449055|28455486	3	28449055	28455486	0	0	0	0	0	0	0	0	0	0
3:28533326|28535088	3	28533326	28535088	0	0.0126537	0	0	0	0	0	0	0	0.0288787
3:28552134|28553830	3	28552134	28553830	0.00895674	0.0708861	0.0256536	0.0256536	0.00638732	0.0103109	0	0.0118251	0.00638732	0.0447887
3:28553076|28553830	3	28553076	28553830	0	0.0323003	0	0	0	0	0.028158	0	0	0
3:28755395|28758040	3	28755395	28758040	0.00447837	0.051481	0.00527575	0.00527575	0.00638732	0	0	0	0.00638732	0
3:28757484|28758040	3	28757484	28758040	0	0.0258402	0.0339435	0.0339435	0.0469752	0.0207992	0	0.0270461	0.0469752	0.0307603
3:28903066|28903975	3	28903066	28903975	0	0	0.00527575	0.00527575	0.0172041	0	0.00553418	0.0153359	0.0172041	0
3:28903066|28905327	3	28903066	28905327	0.0150975	0	0	0	0.0305028	0.0309328	0	0	0.0305028	0
3:29054040|29057126	3	29054040	29057126	0	0.0386107	0	0	0	0	0	0	0	0
3:29128188|29130088	3	29128188	29130088	0	0	0	0	0.019162	0	0	0	0.019162	0
3:29160494|29162235	3	29160494	29162235	0	0	0	0	0	0	0	0	0	0
3:29206436|29207327	3	29206436	29207327	0	0.044721	0	0	0.0127746	0	0	0	0.0127746	0.00697457
3:29297764|29300799	3	29297764	29300799	0	0	0	0	0.0114694	0	0	0	0.0114694	0.0214139
3:29469936|29471164	3	29469936	29471164	0	0	0.00982639	0.00982639	0	0	0	0.0179102	0	0.00697457
3:29538660|29541210	3	29538660	29541210	0	0.031959	0	0	0.0127746	0	0	0	0.0127746	0.0139491
3:29561367|29563388	3	29561367	29563388	0	0	0	0	0	0	0	0.0306719	0	0
3:29753101|29761616	3	29753101	29761616	0	0.0323003	0	0	0.0057347	0.00588491	0	0	0.0057347	0.00697457
3:29757391|29761616	3	29757391	29761616	0	0.00646006	0	0	0	0.0103109	0.00596708	0.0179102	0	0
3:29786050|29787362	3	29786050	29787362	0	0.00643512	0	0	0	0	0	0	0	0
3:29872057|29873451	3	29872057	29873451	0	0.00643512	0	0	0.0114694	0.0206219	0	0	0.0114694	0
3:29872446|29874489	3	29872446	29874489	0.428396	0.802056	0.610026	0.610026	1.18102	0.906246	0.808393	0.466642	1.18102	1.72372
3:29938044|29939589	3	29938044	29939589	0	0	0.0113145	0.0113145	0	0.00588491	0	0	0	0.0223944
3:29951853|29952849	3	29951853	29952849	0	0.00643512	0	0	0.0127746	0.0154664	0	0	0.0127746	0.00697457
3:30006457|30006842	3	30006457	30006842	0.0156394	0.0384939	0.0826939	0.0826939	0.0351399	0.00975884	0.00563161	0.0351304	0.0351399	0.0459903
3:30006457|30008701	3	30006457	30008701	0.368022	0.637647	0.305361	0.305361	0.463879	0.357885	0.310848	0.343571	0.463879	0.747329
3:30167308|30168108	3	30167308	30168108	0	0	0	0	0.0516123	0	0	0	0.0516123	0
3:30183151|30184067	3	30183151	30184067	0	0	0.00565725	0.00565725	0.0127746	0.00515547	0	0	0.0127746	0
3:30207381|30208243	3	30207381	30208243	0	0.0126537	0.021103	0.021103	0	0	0	0	0	0.00776518
3:30220075|30221300	3	30220075	30221300	0	0	0	0	0	0	0	0.010224	0	0.0379247
3:30220075|30221304	3	30220075	30221304	0.0050325	0.0633766	0.0520324	0.0520324	0.019162	0.00975884	0.0119342	0	0.019162	0.0363435
3:30220075|30221601	3	30220075	30221601	0.0134351	0.0257405	0.0407747	0.0407747	0.0614209	0.0355362	0.0112632	0.0871082	0.0614209	0.059639
3:30220075|30221928	3	30220075	30221928	0.0860208	0.17875	0.0731733	0.0731733	0.140362	0.140637	0.0801302	0.147243	0.140362	0.127914
3:30272074|30280501	3	30272074	30280501	0	0.0515059	0	0	0	0	0	0	0	0
3:30294311|30297805	3	30294311	30297805	0.00557437	0.0254156	0	0	0.0319366	0.0161959	0	0	0.0319366	0
3:30301385|30302488	3	30301385	30302488	0.0050325	0	0	0	0.00610056	0	0	0.0306719	0.00610056	0
3:30301385|30302773	3	30301385	30302773	0.0290867	0.0193802	0	0	0.0255493	0.00975884	0.00553418	0.0238802	0.0255493	0.00697457
3:30301728|30302773	3	30301728	30302773	0.0609196	0.0896251	0.0211219	0.0211219	0.0380372	0.00515547	0.0225264	0.00511198	0.0380372	0.0534551
3:3040450|3040966	3	3040450	3040966	0	0	0	0	0	0	0	0	0	0.048822
3:30407752|30408039	3	30407752	30408039	0.0150975	0.0128702	0.00527575	0.00527575	0.0183017	0	0	0	0.0183017	0.0155304
3:30454536|30455192	3	30454536	30455192	0	0	0	0	0.0313631	0	0	0	0.0313631	0
3:30516870|30517727	3	30516870	30517727	0	0	0	0	0	0	0.0417696	0	0	0
3:30545875|30546485	3	30545875	30546485	0	0.00646006	0.00565725	0.00565725	0.0183017	0	0	0	0.0183017	0.00746479
3:30552321|30552794	3	30552321	30552794	0	0.0126537	0.0282862	0.0282862	0	0	0	0	0	0
3:30594291|30595055	3	30594291	30595055	0	0	0	0	0	0.0309328	0.0112632	0	0	0
3:30628885|30630196	3	30628885	30630196	0	0.0323003	0.0158273	0.0158273	0.0229388	0	0	0	0.0229388	0
3:3070627|3072752	3	3070627	3072752	0	0.037961	0	0	0	0	0	0	0	0
3:30778252|30780644	3	30778252	30780644	0.0542124	0.00632683	0.0252911	0.0252911	0.0122011	0.0493463	0.0289696	0.0709507	0.0122011	0.0594492
3:30779765|30780644	3	30779765	30780644	0	0.0319006	0	0	0	0	0	0	0	0.0149296
3:3081240|3082872	3	3081240	3082872	0	0	0.0105515	0.0105515	0.0057347	0	0.0119342	0.0175652	0.0057347	0.00746479
3:30853956|30855680	3	30853956	30855680	0	0.0386107	0	0	0.0183017	0	0	0	0.0183017	0
3:30890454|30892999	3	30890454	30892999	0.144207	0.121467	0.0513452	0.0513452	0.129358	0.110157	0.0235328	0.0970237	0.129358	0.251145
3:30890835|30892999	3	30890835	30892999	0.0145311	0.00646006	0.0105515	0.0105515	0	0.0103109	0	0.00585506	0	0
3:30952577|30959264	3	30952577	30959264	0	0	0	0	0	0	0	0	0	0.0776518
3:31008402|31008695	3	31008402	31008695	0	0	0	0	0	0.0353094	0	0	0	0
3:31095826|31097339	3	31095826	31097339	0.0050325	0.0189805	0.021103	0.021103	0.00610056	0.0117698	0	0	0.00610056	0.0225049
3:31095841|31097339	3	31095841	31097339	0.0167231	0.128144	0.10373	0.10373	0.126826	0.0483115	0.0979882	0.0711807	0.126826	0.102166
3:31104957|31107534	3	31104957	31107534	0	0.0896415	0	0	0	0	0	0	0	0
3:31150967|31151695	3	31150967	31151695	0.0050325	0	0	0	0	0	0	0	0	0
3:31152452|31153019	3	31152452	31153019	0	0.00632683	0.00527575	0.00527575	0	0	0	0.00597005	0	0
3:31334137|31337858	3	31334137	31337858	0	0.0383942	0	0	0	0	0	0	0	0
3:31336539|31337858	3	31336539	31337858	0	0.0319006	0	0	0.0179358	0	0	0.00585506	0.0179358	0
3:31376358|31378225	3	31376358	31378225	0	0	0	0	0	0	0	0	0	0.0278983
3:31377099|31378225	3	31377099	31378225	0	0	0	0	0	0	0	0	0	0.0502926
3:31613363|31616723	3	31613363	31616723	0	0	0	0	0.0286735	0	0	0	0.0286735	0.0144394
3:31616417|31617867	3	31616417	31617867	0	0.0449376	0	0	0	0	0	0	0	0.0217143
3:31625644|31627863	3	31625644	31627863	0	0	0.0165902	0.0165902	0.0127746	0	0	0.0170521	0.0127746	0
3:31654785|31655723	3	31654785	31655723	0	0.00643512	0	0	0	0	0	0	0	0.0744893
3:31690579|31693088	3	31690579	31693088	0.0424029	0	0	0	0.00610056	0.0294245	0	0	0.00610056	0
3:31759975|31763502	3	31759975	31763502	0	0	0	0	0	0.00588491	0.00596708	0.010224	0	0
3:3202760|3203182	3	3202760	3203182	0.02013	0	0.0113145	0.0113145	0	0	0	0	0	0
3:32035594|32046819	3	32035594	32046819	0.010065	0	0.0509152	0.0509152	0	0	0	0	0	0
3:32066144|32068204	3	32066144	32068204	0.0134351	0.0450459	0	0	0	0.00975884	0	0.00585506	0	0.0223944
3:32067740|32069213	3	32067740	32069213	0.0501693	0	0	0	0	0.00487942	0.00596708	0	0	0
3:32069488|32070444	3	32069488	32070444	0	0.00646006	0	0	0.0122011	0	0.0225264	0	0.0122011	0
3:32087446|32088147	3	32087446	32088147	0.0222975	0.00632683	0.0105515	0.0105515	0.0127746	0.0176547	0.0563161	0.00597005	0.0127746	0
3:3238395|3240594	3	3238395	3240594	0	0.0193054	0.0169717	0.0169717	0.0185884	0.0619936	0.0346986	0.0403573	0.0185884	0.0436185
3:32402516|32403463	3	32402516	32403463	0	0.00646006	0	0	0.0447113	0	0	0	0.0447113	0
3:32556101|32559557	3	32556101	32559557	0.0106069	0.0256571	0	0	0.0127746	0	0	0.0498382	0.0127746	0.0348728
3:32561119|32564246	3	32561119	32564246	0	0	0.022629	0.022629	0.0114694	0	0	0	0.0114694	0
3:32567195|32568038	3	32567195	32568038	0.00557437	0	0.0169717	0.0169717	0	0	0	0	0	0
3:3262351|3269105	3	3262351	3269105	0	0	0	0	0.0057347	0	0	0	0.0057347	0.0594492
3:32673684|32674220	3	32673684	32674220	0.0222975	0.0642429	0	0	0.0229388	0.0176547	0	0.00597005	0.0229388	0.0428278
3:32746011|32748144	3	32746011	32748144	0	0.0632683	0	0	0.019162	0	0	0	0.019162	0
3:3275951|3276330	3	3275951	3276330	0.0334462	0.00632683	0	0	0	0	0.00563161	0	0	0
3:32882097|32883293	3	32882097	32883293	0	0.0321756	0	0	0	0	0	0	0	0.0298592
3:32883455|32885131	3	32883455	32885131	0	0	0	0	0.00638732	0	0	0	0.00638732	0.048822
3:32952712|32954085	3	32952712	32954085	0	0.00643512	0	0	0.0127746	0.0107643	0	0	0.0127746	0.01523
3:33189349|33190173	3	33189349	33190173	0	0.051481	0	0	0	0	0	0	0	0
3:33311914|33314014	3	33311914	33314014	0	0.0316342	0.00565725	0.00565725	0.0255493	0.0146383	0	0	0.0255493	0.00776518
3:33312771|33314014	3	33312771	33314014	0	0	0	0	0	0.00487942	0	0.0119401	0	0
3:33533001|33536613	3	33533001	33536613	0	0	0	0	0	0	0.0110684	0	0	0.0286889
3:33608368|33611995	3	33608368	33611995	0	0.00646006	0.0158273	0.0158273	0	0.00588491	0	0	0	0.0283885
3:33932970|33933340	3	33932970	33933340	0	0.00646006	0.00565725	0.00565725	0.0057347	0	0	0.0119401	0.0057347	0.0232955
3:33959318|33960778	3	33959318	33960778	0	0	0	0	0	0	0	0	0	0.0597183
3:34009430|34009625	3	34009430	34009625	0	0	0	0	0.0366034	0	0	0	0.0366034	0
3:34312395|34312769	3	34312395	34312769	0.0436178	0.1216	0.0211219	0.0211219	0.07907	0.0424266	0.0463948	0.0576394	0.07907	0.131915
3:34413949|34417435	3	34413949	34417435	0	0	0	0	0	0	0	0	0	0
3:34414421|34418957	3	34414421	34418957	0	0	0	0	0	0	0	0	0	0
3:34498545|34501008	3	34498545	34501008	0	0.0450459	0	0	0	0	0	0	0	0
3:34537014|34538247	3	34537014	34538247	0	0	0.0105515	0.0105515	0	0	0	0.00511198	0	0.00697457
3:34767417|34768059	3	34767417	34768059	0	0.0256821	0	0	0.0114694	0	0	0	0.0114694	0.01523
3:34767417|34768567	3	34767417	34768567	0	0.641653	0.035499	0.035499	0.0351399	0.0206219	0.00563161	0.0117101	0.0351399	1.00962
3:34767417|34769097	3	34767417	34769097	0.0050325	0.826081	0.0331994	0.0331994	0.074551	0.0166492	0	0.0295053	0.074551	0.318249
3:34767417|34769843	3	34767417	34769843	0.00447837	0.140981	0	0	0.0185093	0	0.00553418	0.0153359	0.0185093	0.110042
3:34767417|34770369	3	34767417	34770369	0	0	0	0	0	0	0	0	0	0
3:34767417|34770741	3	34767417	34770741	0	0.0386606	0	0	0.0183017	0	0	0	0.0183017	0.168952
3:34767417|34772026	3	34767417	34772026	0	0.0126537	0	0	0	0	0	0.010224	0	0.0149296
3:34768469|34769843	3	34768469	34769843	0	0.0129201	0	0	0.0057347	0	0	0.010224	0.0057347	0.0209237
3:34768873|34769843	3	34768873	34769843	0	0	0	0	0	0.0235396	0	0	0	0.00746479
3:34768873|34770369	3	34768873	34770369	0	0.0642928	0	0	0.0122011	0	0.00563161	0.0168221	0.0122011	0
3:34768873|34770741	3	34768873	34770741	0	0.0257654	0.00565725	0.00565725	0.0172041	0	0	0	0.0172041	0.0954923
3:34769466|34770369	3	34769466	34770369	0	0	0	0	0	0	0	0	0	0.0147397
3:34769466|34770741	3	34769466	34770741	0.0111487	0	0.0154647	0.0154647	0	0.0176547	0	0	0	0
3:34897501|34899416	3	34897501	34899416	0.00557437	0.122126	0.0324364	0.0324364	0.00638732	0	0	0.021191	0.00638732	0.0721175
3:35038859|35039835	3	35038859	35039835	0	0.0323003	0	0	0	0	0	0.00597005	0	0.00697457
3:35135312|35135855	3	35135312	35135855	0	0.0127869	0	0	0	0	0	0	0	0.0310607
3:35484146|35485004	3	35484146	35485004	0	0	0	0	0.0561806	0	0	0	0.0561806	0
3:35550028|35551483	3	35550028	35551483	0.0167231	0.0129201	0.00527575	0.00527575	0	0.00975884	0.00563161	0.00585506	0	0
3:35591557|35592438	3	35591557	35592438	0	0	0	0	0.0366034	0	0	0	0.0366034	0
3:35634169|35635183	3	35634169	35635183	0	0.0516805	0	0	0	0	0	0	0	0
3:35650793|35653465	3	35650793	35653465	0	0.00646006	0.0158273	0.0158273	0	0	0	0	0	0.0155304
3:35756165|35756545	3	35756165	35756545	0.0179135	0	0.0501712	0.0501712	0.0286735	0	0.00596708	0.0815728	0.0286735	0.0581684
3:35844991|35847947	3	35844991	35847947	0.010065	0.0253073	0	0	0	0	0	0	0	0
3:35976047|35977131	3	35976047	35977131	0	0	0.0162088	0.0162088	0	0	0	0	0	0.0529649
3:36082779|36093748	3	36082779	36093748	0.02013	0.00643512	0	0	0	0	0	0.0119401	0	0.0149296
3:36082779|36094525	3	36082779	36094525	0.0318206	0.0640513	0.0316545	0.0316545	0.0431983	0.0292765	0.0391721	0.0153359	0.0431983	0.0139491
3:36215036|36218861	3	36215036	36218861	0	0	0	0	0.0114694	0	0	0	0.0114694	0.0465911
3:36281561|36281769	3	36281561	36281769	0	0.0129201	0	0	0.0447113	0	0.0110684	0	0.0447113	0
3:36295934|36296879	3	36295934	36296879	0	0.00643512	0	0	0.0114694	0.0117698	0.0110684	0	0.0114694	0
3:36354374|36355908	3	36354374	36355908	0	0.0193054	0	0	0.0057347	0.00487942	0.00553418	0.00585506	0.0057347	0
3:36382139|36382779	3	36382139	36382779	0	0.0322255	0	0	0	0.00588491	0.0238683	0.0234203	0	0.0229952
3:36403345|36405070	3	36403345	36405070	0.00447837	0	0	0	0.0114694	0	0	0	0.0114694	0
3:3657522|3658607	3	3657522	3658607	0	0.0323003	0	0	0.00638732	0	0	0	0.00638732	0.0155304
3:3657522|3660972	3	3657522	3660972	0	0.0316342	0	0	0	0	0	0	0	0.0502926
3:3658061|3660450	3	3658061	3660450	0	0	0.0105515	0.0105515	0.0319366	0	0	0	0.0319366	0
3:3714702|3715312	3	3714702	3715312	0	0.00632683	0.0147396	0.0147396	0	0	0	0	0	0.0226948
3:3931755|3934477	3	3931755	3934477	0.00557437	0.00643512	0.0502196	0.0502196	0	0	0.0119342	0	0	0
3:4003371|4003936	3	4003371	4003936	0.0150975	0.0192469	0	0	0.0374636	0	0.0387392	0	0.0374636	0.0385255
3:405995|408896	3	405995	408896	0	0.0386107	0	0	0	0	0	0	0	0
3:4111387|4116987	3	4111387	4116987	0	0	0	0	0	0	0	0.027276	0	0
3:4120607|4120973	3	4120607	4120973	0	0	0	0	0	0	0	0.0153359	0	0.00776518
3:4135777|4136529	3	4135777	4136529	0	0.0387604	0	0	0.0122011	0	0.00563161	0	0.0122011	0.00697457
3:4187922|4188828	3	4187922	4188828	0.0334462	0.0257405	0.0049132	0.0049132	0	0	0	0	0	0.0232955
3:4188273|4188828	3	4188273	4188828	0	0.00632683	0	0	0.00638732	0.00975884	0.0112632	0.0118251	0.00638732	0
3:4190686|4191212	3	4190686	4191212	0.0268702	0	0	0	0	0	0	0	0	0.00746479
3:4205500|4206307	3	4205500	4206307	0.0693675	0.320897	0.0792015	0.0792015	0.202772	0.230024	0.0953797	0.149551	0.202772	0.314976
3:4205506|4206307	3	4205506	4206307	0.0134351	0.00646006	0.00982639	0.00982639	0.0114694	0.00515547	0	0.0153359	0.0114694	0.0232955
3:4207833|4209069	3	4207833	4209069	0.0161812	0.00643512	0	0	0	0.00588491	0.00553418	0.010224	0	0.0139491
3:4276070|4277898	3	4276070	4277898	0.00895674	0.0321671	0.0415377	0.0415377	0	0	0.0221367	0	0	0.00776518
3:4329153|4330470	3	4329153	4330470	0	0.00643512	0	0	0.00638732	0	0	0	0.00638732	0
3:4330248|4330470	3	4330248	4330470	0	0	0	0	0	0	0.0221367	0	0	0.00776518
3:4330248|4331670	3	4330248	4331670	0	0.0763551	0.0101889	0.0101889	0	0	0.00563161	0	0	0.0209237
3:4330248|4332020	3	4330248	4332020	0	0.0382274	0.00527575	0.00527575	0	0	0	0	0	0.0827447
3:4330248|4332832	3	4330248	4332832	0	0.0954439	0.0271418	0.0271418	0.0610056	0	0	0.0175652	0.0610056	0.0798827
3:4330248|4333253	3	4330248	4333253	0	0.147591	0.0105704	0.0105704	0.0813146	0	0	0.00511198	0.0813146	0.170251
3:4330248|4333506	3	4330248	4333506	0	0.0128952	0	0	0	0	0	0	0	0.0286889
3:4330248|4334225	3	4330248	4334225	0	0.037961	0	0	0	0	0	0	0	0
3:4330248|4334743	3	4330248	4334743	0	0.0192469	0.0393056	0.0393056	0.0447113	0	0.00596708	0.010224	0.0447113	0.0139491
3:4330248|4335642	3	4330248	4335642	0.0134351	0.0449376	0	0	0.0286735	0.03458	0	0.0349622	0.0286735	0.0219041
3:4332127|4334476	3	4332127	4334476	0	0	0	0	0.0305028	0	0	0	0.0305028	0
3:4357606|4359039	3	4357606	4359039	0.0156271	0	0.0113145	0.0113145	0	0	0	0.0119401	0	0
3:4357606|4360633	3	4357606	4360633	0	0.0772129	0	0	0.0114694	0	0	0.00597005	0.0114694	0
3:4410029|4412540	3	4410029	4412540	0.00557437	0.0189805	0	0	0	0	0	0	0	0.01523
3:4410029|4413525	3	4410029	4413525	0	0.0323003	0.00527575	0.00527575	0	0	0	0	0	0
3:4438076|4439493	3	4438076	4439493	0.0335651	0.0128702	0.0713226	0.0713226	0.00638732	0.00975884	0	0.0179102	0.00638732	0.0283885
3:4678996|4679996	3	4678996	4679996	0.010065	0.0128952	0.036243	0.036243	0.0305028	0.0103109	0	0	0.0305028	0
3:4730412|4731219	3	4730412	4731219	0	0.0193802	0.0271418	0.0271418	0	0.00588491	0	0.0119401	0	0.0139491
3:474395|476229	3	474395	476229	0	0	0	0	0	0	0	0	0	0
3:4827705|4827952	3	4827705	4827952	0	0.0386107	0	0	0	0	0	0	0	0
3:4888755|4889140	3	4888755	4889140	0	0	0	0	0.0344082	0	0.0115013	0.010224	0.0344082	0
3:4988191|4991971	3	4988191	4991971	0	0	0	0	0.0114694	0.00487942	0	0.0234203	0.0114694	0.0139491
3:500457|500755	3	500457	500755	0.0111487	0	0.0275422	0.0275422	0.00610056	0	0	0	0.00610056	0.00746479
3:5086353|5088363	3	5086353	5088363	0	0.0763551	0	0	0	0.0103109	0.0167974	0.0238802	0	0.0155304
3:5163438|5164908	3	5163438	5164908	0.00557437	0.00643512	0	0	0	0	0	0.0358203	0	0
3:5163438|5170283	3	5163438	5170283	0	0.0189805	0	0	0.00638732	0	0	0	0.00638732	0.0293689
3:5280234|5280904	3	5280234	5280904	0	0.0762468	0	0	0.00638732	0	0	0	0.00638732	0
3:5299951|5300757	3	5299951	5300757	0	0.00632683	0.00982639	0.00982639	0.00610056	0	0.0566947	0	0.00610056	0.0155304
3:5485943|5488061	3	5485943	5488061	0	0.121117	0.0154647	0.0154647	0.0505251	0	0	0.00511198	0.0505251	0.104048
3:550721|555580	3	550721	555580	0	0.025707	0	0	0.0188752	0	0	0.0177952	0.0188752	0.0147397
3:556139|556685	3	556139	556685	0.00951087	0	0	0	0.0229388	0.0176547	0	0.0119401	0.0229388	0
3:5862051|5863562	3	5862051	5863562	0	0.0128702	0	0	0	0.0218047	0.0463948	0.0119401	0	0.0433181
3:5862051|5863624	3	5862051	5863624	0.00895674	0.0320673	0	0	0.024689	0	0	0.010967	0.024689	0.0348728
3:5867734|5868481	3	5867734	5868481	0	0	0	0	0.0127746	0.0103109	0	0	0.0127746	0
3:5897112|5898791	3	5897112	5898791	0	0.0707864	0	0	0	0	0	0	0	0.00746479
3:5897112|5902317	3	5897112	5902317	0	0.0318507	0	0	0.00638732	0	0	0	0.00638732	0.0217143
3:5897660|5898529	3	5897660	5898529	0	0.0129201	0	0	0.0516123	0	0	0	0.0516123	0.00697457
3:5909753|5912404	3	5909753	5912404	0	0.731577	0.102147	0.102147	0.072475	0	0.0168948	0.0842255	0.072475	0.35578
3:5909753|5914925	3	5909753	5914925	0	1.15335	0.103177	0.103177	0.620112	0.0195177	0.0665076	0.174598	0.620112	0.0815432
3:5909753|5915447	3	5909753	5915447	0	0.8384	0.175396	0.175396	0.282268	0	0.0166025	0.187528	0.282268	1.07113
3:5909753|5915680	3	5909753	5915680	0	0.128977	0.0603222	0.0603222	0.0305028	0	0.0115987	0	0.0305028	0.103858
3:5913255|5915447	3	5913255	5915447	0	0.0126537	0	0	0.0358716	0	0	0	0.0358716	0.0434286
3:5970553|5973084	3	5970553	5973084	0	0.0258402	0.00527575	0.00527575	0	0	0	0.00585506	0	0
3:5995285|5996990	3	5995285	5996990	0	0.0257405	0	0	0	0	0	0	0	0.0298592
3:6000712|6002254	3	6000712	6002254	0	0.0387105	0	0	0	0	0	0.0117101	0	0
3:6078851|6079569	3	6078851	6079569	0	0	0.0049132	0.0049132	0.0286735	0	0	0	0.0286735	0
3:6328345|6329178	3	6328345	6329178	0.0871413	0.206031	0.113604	0.113604	0.138009	0.105652	0.159633	0.151744	0.138009	0.237576
3:6343144|6347246	3	6343144	6347246	0.00447837	0.0128702	0.0169717	0.0169717	0	0.00487942	0	0	0	0
3:6343144|6351565	3	6343144	6351565	0	0.0387604	0	0	0	0	0	0	0	0
3:6345454|6347246	3	6345454	6347246	0	0.0193054	0	0	0.0179358	0	0	0	0.0179358	0.0232955
3:636857|638173	3	636857	638173	0	0.0387604	0	0	0	0	0	0	0	0
3:636857|638585	3	636857	638585	0	0.0380693	0.0105515	0.0105515	0	0	0	0	0	0
3:6371767|6373132	3	6371767	6373132	0.00895674	0	0	0	0	0	0	0.0351304	0	0
3:6539292|6540711	3	6539292	6540711	0	0.0449625	0	0	0	0	0	0	0	0.0363435
3:6741601|6743168	3	6741601	6743168	0.0050325	0	0	0	0.0466093	0.00588491	0	0	0.0466093	0
3:6896172|6896449	3	6896172	6896449	0	0.0193802	0	0	0.0183017	0	0	0	0.0183017	0.00746479
3:6904562|6906724	3	6904562	6906724	0	0.0323003	0	0	0	0	0	0	0	0.00776518
3:6904562|6907915	3	6904562	6907915	0	0.00643512	0	0	0	0	0	0	0	0.0368337
3:6958237|6959434	3	6958237	6959434	0.00557437	0	0	0	0.0229388	0.00975884	0.0179012	0.0177952	0.0229388	0
3:6959716|6960108	3	6959716	6960108	0	0	0	0	0.0319366	0	0	0	0.0319366	0.00697457
3:705145|705444	3	705145	705444	0.010065	0	0	0	0	0	0	0	0	0
3:705145|705880	3	705145	705880	0	0	0	0	0	0.00975884	0	0.010224	0	0
3:7324303|7327873	3	7324303	7327873	0	0.0129201	0.0275232	0.0275232	0.0244022	0	0	0	0.0244022	0.0219041
3:7362089|7363992	3	7362089	7363992	0.0050325	0.00643512	0	0	0	0	0.0119342	0	0	0.0310607
3:7482309|7482535	3	7482309	7482535	0	0	0	0	0	0	0	0.00511198	0	0
3:7627023|7627773	3	7627023	7627773	0	0	0	0	0.0172041	0	0	0	0.0172041	0
3:7822457|7824701	3	7822457	7824701	0.0111487	0.00643512	0	0	0.0714268	0	0	0	0.0714268	0.0455001
3:7822457|7826398	3	7822457	7826398	0	0.0515223	0.0113145	0.0113145	0.0233046	0	0	0	0.0233046	0.0675148
3:7823794|7826398	3	7823794	7826398	0	0	0	0	0	0	0	0	0	0.0456899
3:7825363|7826398	3	7825363	7826398	0	0	0	0	0	0	0.0168948	0	0	0.0310607
3:7932012|7932701	3	7932012	7932701	0	0	0.0113145	0.0113145	0	0.00487942	0	0.0236502	0	0.00746479
3:7983355|7985421	3	7983355	7985421	0	0	0.0347549	0.0347549	0	0	0	0	0	0
3:802746|803253	3	802746	803253	0.0134351	0.128053	0.0275422	0.0275422	0.00638732	0.0176547	0.0673734	0.0704907	0.00638732	0.0507829
3:802920|805883	3	802920	805883	0	0	0.045258	0.045258	0	0	0	0	0	0
3:806996|808410	3	806996	808410	0	0	0	0	0.0574859	0	0	0	0.0574859	0
3:8096212|8096948	3	8096212	8096948	0.0050325	0.0387604	0.056191	0.056191	0.0172041	0.00487942	0	0.0153359	0.0172041	0.0293689
3:8131852|8132266	3	8131852	8132266	0.0559569	0.109696	0.0211409	0.0211409	0.0240364	0.0220808	0.0520264	0.0529255	0.0240364	0.0307603
3:8131852|8132270	3	8131852	8132270	0.0222975	0	0	0	0	0	0.0238683	0	0	0
3:8167277|8168596	3	8167277	8168596	0	0	0.00565725	0.00565725	0	0	0.0238683	0.00511198	0	0
3:8195711|8199128	3	8195711	8199128	0	0.0257654	0	0	0	0.0146383	0	0	0	0
3:8195806|8199128	3	8195806	8199128	0.0111487	0.00632683	0	0	0	0.0161959	0	0.00585506	0	0.0418474
3:8221366|8222216	3	8221366	8222216	0	0.0257654	0.0162277	0.0162277	0.0366034	0	0	0.0170521	0.0366034	0.0298592
3:839434|843437	3	839434	843437	0	0.0450459	0	0	0	0	0	0	0	0
3:8597232|8597660	3	8597232	8597660	0	0	0.0294792	0.0294792	0	0	0	0	0	0
3:8779222|8781370	3	8779222	8781370	0.0167231	0	0.0162088	0.0162088	0.0172041	0	0.00596708	0.0234203	0.0172041	0.0139491
3:8829327|8830253	3	8829327	8830253	0	0	0	0	0	0	0.0450529	0	0	0
3:9030998|9032543	3	9030998	9032543	0	0	0.0169717	0.0169717	0	0	0.0238683	0	0	0
3:9049489|9050692	3	9049489	9050692	0.0368531	0	0	0	0	0.00515547	0	0	0	0
3:9088127|9088831	3	9088127	9088831	0.0111487	0	0	0	0	0	0.0168948	0.00597005	0	0
3:9202873|9203660	3	9202873	9203660	0	0.070936	0	0	0	0	0	0	0	0.01523
3:9203084|9204023	3	9203084	9204023	0	0.0193054	0	0	0	0	0	0	0	0.0223944
3:9248500|9251168	3	9248500	9251168	0	0.365443	0.0671724	0.0671724	0.139027	0	0.0225264	0.0289922	0.139027	0.621586
3:93914|95489	3	93914	95489	0	0	0.00982639	0.00982639	0	0.0117698	0.00596708	0	0	0
3:9451803|9452421	3	9451803	9452421	0.0111487	0	0.00527575	0.00527575	0	0.00487942	0.00563161	0	0	0.00776518
3:949765|953229	3	949765	953229	0	0.0316342	0.00527575	0.00527575	0	0.0149143	0	0.0175652	0	0.0894189
3:951869|953229	3	951869	953229	0.0050325	0	0.0169717	0.0169717	0.0383239	0.00588491	0	0	0.0383239	0
3:9556122|9556914	3	9556122	9556914	0.0312787	0.154318	0.0486263	0.0486263	0.162906	0.121119	0.109576	0.0844555	0.162906	0.0842154
3:9559913|9562932	3	9559913	9562932	0.02013	0	0	0	0.00610056	0	0.0110684	0	0.00610056	0.0376243
3:9561507|9562932	3	9561507	9562932	0	0.0254156	0.0113145	0.0113145	0.00638732	0	0.00563161	0	0.00638732	0
3:9637465|9637905	3	9637465	9637905	0	0.0386271	0	0	0.0127746	0	0	0	0.0127746	0.00697457
3:9760660|9764371	3	9760660	9764371	0	0	0	0	0.0127746	0	0	0	0.0127746	0.0543563
3:9763624|9764371	3	9763624	9764371	0	0.012762	0.022629	0.022629	0	0.00487942	0	0.0179102	0	0.00776518
3:9800011|9800986	3	9800011	9800986	0	0.0128702	0	0	0.0122011	0.0215287	0	0.00585506	0.0122011	0
3:9817083|9820328	3	9817083	9820328	0	0.0445543	0	0	0	0	0	0	0	0.0310607
3:9848617|9849730	3	9848617	9849730	0	0.0193802	0	0	0	0	0	0	0	0
3:9874207|9874708	3	9874207	9874708	0.0050325	0	0	0	0	0	0	0	0	0
3:9878836|9879259	3	9878836	9879259	0	0.0189805	0.0196528	0.0196528	0	0	0	0	0	0
4:1055077|1073807	4	1055077	1073807	0	0	0.0147396	0.0147396	0	0	0	0	0	0
4:11242512|11242961	4	11242512	11242961	0	0	0	0	0.0057347	0	0	0	0.0057347	0.0155304
4:11317806|11319918	4	11317806	11319918	0	0	0.022629	0.022629	0	0	0	0.010224	0	0
4:11801551|11803816	4	11801551	11803816	0	0	0	0	0.0638732	0	0	0.00511198	0.0638732	0
4:11872710|11876102	4	11872710	11876102	0	0.0253073	0	0	0.0183017	0	0	0	0.0183017	0
4:11872954|11879118	4	11872954	11879118	0	0.0129201	0	0	0	0	0	0	0	0.0621214
4:11874023|11876102	4	11874023	11876102	0.0145311	0	0.00527575	0.00527575	0	0	0	0	0	0
4:11874973|11887272	4	11874973	11887272	0	0	0.00565725	0.00565725	0	0.00975884	0.0767062	0.00585506	0	0
4:12370062|12370759	4	12370062	12370759	0	0.00643512	0	0	0	0.00487942	0.00563161	0	0	0
4:13642299|13642630	4	13642299	13642630	0	0	0.024566	0.024566	0	0	0.0168948	0	0	0
4:13642299|13644722	4	13642299	13644722	0	0	0.0169717	0.0169717	0	0	0	0	0	0
4:13642889|13644291	4	13642889	13644291	0	0.0129201	0	0	0	0	0	0	0	0
4:13652366|13654112	4	13652366	13654112	0.0474477	0.121967	0.117763	0.117763	0.0935652	0.0559313	0.0115987	0.0285322	0.0935652	0.0826342
4:13827214|13828254	4	13827214	13828254	0	0.00646006	0	0	0	0	0	0.010224	0	0
4:13864108|13864692	4	13864108	13864692	0	0	0.0158273	0.0158273	0	0	0.00563161	0.010224	0	0
4:14712583|14714642	4	14712583	14714642	0.00557437	0.00632683	0.0147396	0.0147396	0.00638732	0	0	0	0.00638732	0.0767506
4:14824384|14824986	4	14824384	14824986	0	0.0322504	0.0169717	0.0169717	0.0127746	0	0	0	0.0127746	0.048822
4:15388308|15390135	4	15388308	15390135	0	0	0	0	0.0319366	0	0.00596708	0.0153359	0.0319366	0.00746479
4:15867121|15874442	4	15867121	15874442	0	0.0452204	0.0049132	0.0049132	0	0.00515547	0	0	0	0.00697457
4:15872776|15874442	4	15872776	15874442	0.02013	0.0126537	0	0	0.019162	0	0	0	0.019162	0.00776518
4:15916077|15924680	4	15916077	15924680	0	0	0	0	0	0	0	0	0	0
4:16021976|16023792	4	16021976	16023792	0	0	0.0158273	0.0158273	0	0	0	0	0	0
4:16351022|16351650	4	16351022	16351650	0	0.00646006	0.0049132	0.0049132	0	0	0	0.0204479	0	0
4:16639509|16641601	4	16639509	16641601	0	0	0	0	0	0	0.00596708	0	0	0
4:16866964|16870706	4	16866964	16870706	0	0	0.0343924	0.0343924	0	0.00487942	0	0	0	0
4:16868157|16870706	4	16868157	16870706	0	0.0579411	0.0369303	0.0369303	0	0	0.00553418	0.0412154	0	0
4:16869310|16870114	4	16869310	16870114	0	0.0257405	0	0	0	0	0	0	0	0.0139491
4:16869310|16870706	4	16869310	16870706	0.251724	0.0765382	0.15478	0.15478	0.119084	0.121572	0.0450529	0.0528359	0.119084	0.194447
4:18469550|18469979	4	18469550	18469979	0	0	0.0305668	0.0305668	0	0	0	0	0	0
4:18988588|18992011	4	18988588	18992011	0	0.00632683	0	0	0	0	0.0225264	0.0117101	0	0.0147397
4:19106873|19111272	4	19106873	19111272	0	0.051481	0	0	0.00610056	0	0	0	0.00610056	0
4:19125004|19127299	4	19125004	19127299	0	0.0443961	0	0	0.0188752	0	0	0	0.0188752	0.112525
4:19125004|19132730	4	19125004	19132730	0	0.0126537	0	0	0.0057347	0	0	0	0.0057347	0.0209237
4:19379731|19381026	4	19379731	19381026	0	0.0128702	0	0	0	0	0	0	0	0.0388259
4:19385290|19388714	4	19385290	19388714	0	0	0	0	0	0	0	0	0	0.0232955
4:19387000|19388714	4	19387000	19388714	0	0.0191971	0.00982639	0.00982639	0	0	0	0	0	0.00697457
4:19391425|19401494	4	19391425	19401494	0.150791	0	0.0792015	0.0792015	0.487926	0.312679	0	0	0.487926	0
4:19678267|19680832	4	19678267	19680832	0	0.0323003	0	0	0	0	0	0	0	0
4:19697921|19700778	4	19697921	19700778	0	0	0	0	0	0	0.0332051	0	0	0
4:19851449|19856054	4	19851449	19856054	0	0	0	0	0	0	0	0	0	0.0438083
4:19888191|19888956	4	19888191	19888956	0	0	0.00527575	0.00527575	0	0	0	0.0119401	0	0
4:19888708|19889343	4	19888708	19889343	0	0.0450459	0.00527575	0.00527575	0.0122011	0	0	0.0117101	0.0122011	0.0692858
4:20124717|20129220	4	20124717	20129220	0.0267881	0.00632683	0.00527575	0.00527575	0	0	0	0	0	0
4:20124912|20129220	4	20124912	20129220	0.00895674	0.0129201	0.0169717	0.0169717	0.00610056	0	0.0291645	0	0.00610056	0
4:20240492|20242691	4	20240492	20242691	0	0.0253073	0.0049132	0.0049132	0	0	0.0231974	0	0	0
4:20241368|20242691	4	20241368	20242691	0.0313486	0.0319006	0	0	0.0249758	0	0.0228619	0.00597005	0.0249758	0.0364541
4:20251053|20255567	4	20251053	20255567	0.0334462	0.0511226	0	0	0	0.0146383	0	0.0351304	0	0
4:20947231|20948343	4	20947231	20948343	0	0	0	0	0	0.0360883	0	0	0	0
4:21312884|21317695	4	21312884	21317695	0	0	0	0	0	0	0	0	0	0
4:21314449|21317695	4	21314449	21317695	0	0.07668	0	0	0.0244022	0	0	0	0.0244022	0.104238
4:21315200|21317695	4	21315200	21317695	0	0.0254406	0	0	0.0057347	0	0	0	0.0057347	0.0507829
4:21316571|21317695	4	21316571	21317695	0	0.135179	0.0263788	0.0263788	0.0248967	0	0	0	0.0248967	0.133607
4:21333580|21334083	4	21333580	21334083	0.0050325	0	0.022629	0.022629	0	0	0.0119342	0.0358203	0	0.00776518
4:21354114|21354541	4	21354114	21354541	0	0.0128702	0	0	0.00610056	0.0166492	0	0	0.00610056	0.00746479
4:21452589|21453150	4	21452589	21453150	0.0552962	0.108497	0.032036	0.032036	0.0918941	0.0628511	0.0397025	0.0840574	0.0918941	0
4:21552328|21553465	4	21552328	21553465	0.0134351	0	0.0393056	0.0393056	0.00610056	0	0.00596708	0.0117101	0.00610056	0
4:21623322|21663343	4	21623322	21663343	0	0	0	0	0	0	0	0	0	0
4:21753286|21757248	4	21753286	21757248	0	0.00632683	0	0	0	0	0	0	0	0
4:21756141|21757248	4	21756141	21757248	0	0.0128702	0	0	0	0	0	0.0380131	0	0
4:21815271|21816086	4	21815271	21816086	0	0.00646006	0	0	0.0305028	0	0	0	0.0305028	0.0232955
4:21846288|21854702	4	21846288	21854702	0	0	0	0	0	0.00487942	0.0332051	0	0	0
4:21858168|21864550	4	21858168	21864550	0.0222975	0	0	0	0	0	0	0	0	0
4:21889794|21892108	4	21889794	21892108	0	0.0126537	0	0	0	0	0	0.00511198	0	0.052775
4:21900503|21902070	4	21900503	21902070	0	0	0.0271418	0.0271418	0	0	0	0	0	0.0155304
4:22007525|22009243	4	22007525	22009243	0	0	0	0	0	0	0	0	0	0.0510832
4:22007525|22010157	4	22007525	22010157	0	0	0.0105515	0.0105515	0.0255493	0	0	0	0.0255493	0
4:22007768|22008942	4	22007768	22008942	0.035827	0	0	0	0	0	0	0	0	0
4:22008852|22009859	4	22008852	22009859	0.00557437	0.0316342	0	0	0.0244022	0.00515547	0	0	0.0244022	0
4:22008852|22010157	4	22008852	22010157	0.00557437	0.0128702	0	0	0.0172041	0	0	0	0.0172041	0
4:22014845|22015623	4	22014845	22015623	0	0	0	0	0	0	0	0	0	0
4:22018670|22022756	4	22018670	22022756	0	0	0	0	0.0366034	0	0	0	0.0366034	0
4:22019848|22020544	4	22019848	22020544	0.0179135	0.037961	0	0	0	0	0	0	0	0
4:22024210|22025916	4	22024210	22025916	0.034107	0.0641347	0.0524328	0.0524328	0.0588104	0.0266841	0.0111658	0.151461	0.0588104	0.0278983
4:22024210|22026613	4	22024210	22026613	0.0156271	0.0382274	0.0218849	0.0218849	0.0255493	0.0372711	0.0750721	0.0494401	0.0255493	0.0139491
4:22183613|22184490	4	22183613	22184490	0	0	0	0	0.0319366	0	0	0.00511198	0.0319366	0.0149296
4:22184732|22185773	4	22184732	22185773	0	0.327373	0.0486263	0.0486263	0.0629338	0	0.0225264	0.0526956	0.0629338	0.510183
4:227481|229450	4	227481	229450	0	0	0	0	0	0	0	0.010224	0	0.0149296
4:23316410|23318171	4	23316410	23318171	0.0335651	0.0128702	0	0	0	0	0	0	0	0.0232955
4:23358618|23360145	4	23358618	23360145	0	0	0	0	0	0	0	0	0	0.0450099
4:23729523|23729925	4	23729523	23729925	0	0.0190888	0.0113145	0.0113145	0.0172041	0.00515547	0.00596708	0	0.0172041	0
4:23830320|23833855	4	23830320	23833855	0	0.0126537	0	0	0.019162	0	0	0	0.019162	0.0540559
4:23831052|23833855	4	23831052	23833855	0	0.0964684	0	0	0.0114694	0	0	0.00597005	0.0114694	0.194226
4:23961372|23962151	4	23961372	23962151	0	0	0.00527575	0.00527575	0.00610056	0	0	0	0.00610056	0.0139491
4:24027276|24028749	4	24027276	24028749	0	0	0.0316545	0.0316545	0	0	0	0	0	0.0223944
4:24374210|24375420	4	24374210	24375420	0	0	0.0113145	0.0113145	0.0229388	0.00487942	0.0276709	0.00511198	0.0229388	0.0149296
4:24466451|24467090	4	24466451	24467090	0	0.0516555	0.0049132	0.0049132	0	0.00487942	0.0276709	0.0298503	0	0.155432
4:24486991|24488625	4	24486991	24488625	0.010065	0.0129201	0	0	0	0.00975884	0	0.0511563	0	0.0612203
4:24513089|24514195	4	24513089	24514195	0	0	0	0	0	0	0	0	0	0.0368337
4:24569358|24570348	4	24569358	24570348	0	0	0	0	0	0	0.0417696	0	0	0
4:24597384|24598667	4	24597384	24598667	0.0050325	0.00646006	0.0392192	0.0392192	0.00638732	0	0.0112632	0	0.00638732	0
4:24613844|24614459	4	24613844	24614459	0	0.0773212	0.0049132	0.0049132	0	0	0	0.0292753	0	0
4:24623206|24624835	4	24623206	24624835	0	0.0317424	0	0	0	0	0	0	0	0.00746479
4:24948570|24951244	4	24948570	24951244	0	0	0	0	0	0	0	0.0117101	0	0.0423376
4:25112699|25114198	4	25112699	25114198	0	0	0	0	0	0	0	0	0	0
4:25141867|25143995	4	25141867	25143995	0	0	0	0	0.0366034	0	0	0	0.0366034	0.0209237
4:25325392|25328560	4	25325392	25328560	0	0	0	0	0	0	0	0	0	0.0465911
4:25327098|25332563	4	25327098	25332563	0	0.0193802	0	0	0	0	0	0	0	0.0531547
4:25483807|25487940	4	25483807	25487940	0	0.0450708	0	0	0	0	0	0	0	0.0588484
4:25484643|25487940	4	25484643	25487940	0	0.0258402	0.0105515	0.0105515	0	0	0	0	0	0
4:25486444|25487940	4	25486444	25487940	0	0.00646006	0.0158273	0.0158273	0	0.0176547	0.028158	0.016079	0	0
4:25684718|25687607	4	25684718	25687607	0	0	0	0	0	0.00975884	0	0	0	0.0621214
4:25827469|25828244	4	25827469	25828244	0.030195	0	0	0	0	0.0103109	0	0	0	0
4:25827469|25829270	4	25827469	25829270	0	0	0	0	0.00610056	0	0	0	0.00610056	0.0348728
[truncated: 1,389 more rows]
