# Supplementary material for: Whole-transcriptome profiling and identification of cold tolerance-related ceRNA networks in japonica rice varieties
Source: Front Plant Sci. 2024 Mar 19;15:1260591. doi: 10.3389/fpls.2024.1260591 (PMC10985246; doi:10.3389/fpls.2024.1260591)
Supplement: Supplementary file 8 [file Table_5.xlsx]

## Sheet: Sheet1
Table S5 GO annotation of DEcircRNA host genes
GO ID	Description	Out (127)	All (16406)	Pvalue	P.adjust	Genes
GO:0043094	cellular metabolic compound salvage	6	52	2.90665e-06	0.00193128	Os04g0429800;Os07g0693500;Os12g0291100;Os12g0291200;Os12g0291400;Os12g0292400
GO:0019253	reductive pentose-phosphate cycle	4	16	5.79964e-06	0.00193128	Os12g0291100;Os12g0291200;Os12g0291400;Os12g0292400
GO:0019685	photosynthesis, dark reaction	4	16	5.79964e-06	0.00193128	Os12g0291100;Os12g0291200;Os12g0291400;Os12g0292400
GO:0009853	photorespiration	4	18	9.63468e-06	0.00240626	Os12g0291100;Os12g0291200;Os12g0291400;Os12g0292400
GO:0015977	carbon fixation	4	27	5.23552e-05	0.0104606	Os12g0291100;Os12g0291200;Os12g0291400;Os12g0292400
GO:0046777	protein autophosphorylation	7	131	7.11207e-05	0.0118416	Os04g0584600;Os04g0619400;Os07g0409900;Os08g0202300;Os08g0203201;Os09g0123300;Os12g0297500
GO:0000097	sulfur amino acid biosynthetic process	4	42	0.000305263	0.0435653	Os01g0151400;Os01g0151500;Os12g0623900;Os12g0624000
GO:0051645	Golgi localization	2	4	0.000353121	0.044096	Os05g0310800;Os05g0311000
GO:0009991	response to extracellular stimulus	5	87	0.000571523	0.0634391	Os03g0669200;Os03g0679700;Os05g0125000;Os05g0235300;Os05g0405900
GO:0044699	single-organism process	88	9041	0.000727688	0.0671536	Os01g0151400;Os01g0151500;Os01g0253900;Os01g0332100;Os01g0356400;Os01g0502400;Os01g0510100;Os01g0566100;Os01g0575000;Os01g0588900;Os01g0602400;Os01g0639900;Os01g0645200;Os01g0703400;Os01g0711400;Os01g0966100;Os02g0103600;Os02g0147800;Os02g0184200;Os02g0194700;Os02g0209100;Os02g0226300;Os02g0452500;Os02g0475300;Os02g0572400;Os02g0644700;Os02g0761000;Os02g0767500;Os02g0777700;Os03g0182400;Os03g0248…
GO:0000096	sulfur amino acid metabolic process	4	55	0.000860781	0.0671536	Os01g0151400;Os01g0151500;Os12g0623900;Os12g0624000
GO:0023014	signal transduction by protein phosphorylation	4	55	0.000860781	0.0671536	Os01g0510100;Os05g0143500;Os06g0486400;Os06g0708000
GO:0006751	glutathione catabolic process	2	6	0.00087387	0.0671536	Os01g0151400;Os01g0151500
GO:0000165	MAPK cascade	3	28	0.0012883	0.0919292	Os01g0510100;Os05g0143500;Os06g0708000
GO:0044272	sulfur compound biosynthetic process	5	110	0.00164386	0.109481	Os01g0151400;Os01g0151500;Os03g0679700;Os12g0623900;Os12g0624000
GO:0044711	single-organism biosynthetic process	23	1566	0.00196116	0.12245	Os01g0151400;Os01g0151500;Os01g0703400;Os02g0194700;Os02g0572400;Os02g0644700;Os03g0182400;Os03g0679700;Os04g0429800;Os05g0220100;Os05g0235300;Os06g0152200;Os06g0152300;Os07g0693500;Os07g0694600;Os10g0377800;Os11g0286800;Os12g0291100;Os12g0291200;Os12g0291400;Os12g0292400;Os12g0623900;Os12g0624000
GO:0010243	response to organonitrogen compound	3	34	0.00227502	0.124731	Os03g0679700;Os05g0235300;Os07g0583700
GO:1901419	regulation of response to alcohol	3	34	0.00227502	0.124731	Os02g0761000;Os03g0669200;Os05g0235300
GO:0044273	sulfur compound catabolic process	2	10	0.00256892	0.124731	Os01g0151400;Os01g0151500
GO:1900457	regulation of brassinosteroid mediated signaling pathway	2	10	0.00256892	0.124731	Os02g0761000;Os05g0235300
GO:0042219	cellular modified amino acid catabolic process	2	11	0.00312391	0.124731	Os01g0151400;Os01g0151500
GO:0015858	nucleoside transport	3	38	0.00313591	0.124731	Os02g0226300;Os07g0557100;Os12g0112300
GO:0043171	peptide catabolic process	2	12	0.00372975	0.124731	Os01g0151400;Os01g0151500
GO:0035556	intracellular signal transduction	8	325	0.00379985	0.124731	Os01g0510100;Os04g0584600;Os05g0143500;Os05g0235300;Os05g0511400;Os06g0486400;Os06g0708000;Os07g0409900
GO:0044283	small molecule biosynthetic process	12	636	0.00384901	0.124731	Os01g0151400;Os01g0151500;Os02g0194700;Os02g0572400;Os02g0644700;Os03g0679700;Os05g0235300;Os06g0152300;Os07g0694600;Os10g0377800;Os12g0623900;Os12g0624000
GO:0010648	negative regulation of cell communication	3	41	0.00389643	0.124731	Os02g0761000;Os03g0669200;Os05g0235300
GO:0006366	transcription from RNA polymerase II promoter	11	557	0.00399792	0.124731	Os02g0674800;Os02g0761000;Os03g0388500;Os04g0489600;Os06g0193400;Os08g0100500;Os09g0409950;Os10g0375600;Os11g0158600;Os11g0158832;Os12g0618600
GO:0015865	purine nucleotide transport	2	13	0.00438563	0.124731	Os02g0226300;Os12g0112300
GO:0015868	purine ribonucleotide transport	2	13	0.00438563	0.124731	Os02g0226300;Os12g0112300
GO:0051503	adenine nucleotide transport	2	13	0.00438563	0.124731	Os02g0226300;Os12g0112300
GO:0044763	single-organism cellular process	69	6992	0.00502305	0.124731	Os01g0151400;Os01g0151500;Os01g0332100;Os01g0356400;Os01g0510100;Os01g0575000;Os01g0639900;Os01g0645200;Os01g0703400;Os01g0711400;Os01g0966100;Os02g0103600;Os02g0147800;Os02g0184200;Os02g0194700;Os02g0226300;Os02g0452500;Os02g0475300;Os02g0572400;Os02g0644700;Os02g0761000;Os02g0767500;Os02g0777700;Os03g0182400;Os03g0248000;Os03g0311300;Os03g0669200;Os03g0679700;Os04g0429800;Os04g0432400;Os04g0584…
GO:0006357	regulation of transcription from RNA polymerase II promoter	10	494	0.00506186	0.124731	Os02g0674800;Os02g0761000;Os03g0388500;Os04g0489600;Os06g0193400;Os08g0100500;Os10g0375600;Os11g0158600;Os11g0158832;Os12g0618600
GO:0005987	sucrose catabolic process	2	14	0.00509075	0.124731	Os01g0332100;Os04g0432400
GO:0043455	regulation of secondary metabolic process	2	15	0.00584431	0.124731	Os05g0235300;Os05g0312000
GO:0006890	retrograde vesicle-mediated transport, Golgi to ER	3	49	0.00643905	0.124731	Os02g0209100;Os05g0310800;Os05g0311000
GO:0034440	lipid oxidation	3	49	0.00643905	0.124731	Os01g0966100;Os02g0194700;Os06g0103500
GO:0009745	sucrose mediated signaling	1	1	0.00774107	0.124731	Os05g0235300
GO:0009961	response to 1-aminocyclopropane-1-carboxylic acid	1	1	0.00774107	0.124731	Os07g0583700
GO:0010116	positive regulation of abscisic acid biosynthetic process	1	1	0.00774107	0.124731	Os05g0235300
GO:0010266	response to vitamin B1	1	1	0.00774107	0.124731	Os03g0679700
GO:0010507	negative regulation of autophagy	1	1	0.00774107	0.124731	Os05g0235300
GO:0015880	coenzyme A transport	1	1	0.00774107	0.124731	Os02g0226300
GO:0016242	negative regulation of macroautophagy	1	1	0.00774107	0.124731	Os05g0235300
GO:0032105	negative regulation of response to extracellular stimulus	1	1	0.00774107	0.124731	Os05g0235300
GO:0032108	negative regulation of response to nutrient levels	1	1	0.00774107	0.124731	Os05g0235300
GO:0032239	regulation of nucleobase-containing compound transport	1	1	0.00774107	0.124731	Os04g0394300
GO:0032241	positive regulation of nucleobase-containing compound transport	1	1	0.00774107	0.124731	Os04g0394300
GO:0032846	positive regulation of homeostatic process	1	1	0.00774107	0.124731	Os05g0235300
GO:0035349	coenzyme A transmembrane transport	1	1	0.00774107	0.124731	Os02g0226300
GO:0040019	positive regulation of embryonic development	1	1	0.00774107	0.124731	Os05g0235300
GO:0045472	response to ether	1	1	0.00774107	0.124731	Os05g0235300
GO:0046824	positive regulation of nucleocytoplasmic transport	1	1	0.00774107	0.124731	Os04g0394300
GO:0046831	regulation of RNA export from nucleus	1	1	0.00774107	0.124731	Os04g0394300
GO:0046833	positive regulation of RNA export from nucleus	1	1	0.00774107	0.124731	Os04g0394300
GO:0071106	adenosine 3',5'-bisphosphate transmembrane transport	1	1	0.00774107	0.124731	Os02g0226300
GO:0090070	positive regulation of ribosome biogenesis	1	1	0.00774107	0.124731	Os05g0235300
GO:1901355	response to rapamycin	1	1	0.00774107	0.124731	Os05g0235300
GO:1901654	response to ketone	1	1	0.00774107	0.124731	Os05g0235300
GO:1902661	positive regulation of glucose mediated signaling pathway	1	1	0.00774107	0.124731	Os05g0235300
GO:1902932	positive regulation of alcohol biosynthetic process	1	1	0.00774107	0.124731	Os05g0235300
GO:1990559	mitochondrial coenzyme A transmembrane transport	1	1	0.00774107	0.124731	Os02g0226300
GO:2000234	positive regulation of rRNA processing	1	1	0.00774107	0.124731	Os05g0235300
GO:0044710	single-organism metabolic process	48	4541	0.00824064	0.126963	Os01g0151400;Os01g0151500;Os01g0253900;Os01g0332100;Os01g0502400;Os01g0510100;Os01g0602400;Os01g0703400;Os01g0711400;Os01g0966100;Os02g0147800;Os02g0194700;Os02g0572400;Os02g0644700;Os03g0182400;Os03g0248000;Os03g0679700;Os04g0429800;Os04g0432400;Os04g0444800;Os04g0476100;Os05g0143500;Os05g0220100;Os05g0235300;Os05g0312000;Os06g0103500;Os06g0152200;Os06g0152300;Os06g0354700;Os06g0486400;Os06g0656…
GO:0000038	very long-chain fatty acid metabolic process	2	18	0.00838794	0.126963	Os01g0966100;Os06g0103500
GO:0009313	oligosaccharide catabolic process	2	18	0.00838794	0.126963	Os01g0332100;Os04g0432400
GO:0046352	disaccharide catabolic process	2	18	0.00838794	0.126963	Os01g0332100;Os04g0432400
GO:1901605	alpha-amino acid metabolic process	7	299	0.00868019	0.129426	Os01g0151400;Os01g0151500;Os01g0711400;Os07g0694600;Os11g0644800;Os12g0623900;Os12g0624000
GO:0097306	cellular response to alcohol	5	164	0.00898216	0.131958	Os02g0761000;Os03g0669200;Os04g0584600;Os05g0235300;Os07g0409900
GO:0044249	cellular biosynthetic process	46	4339	0.009536	0.138065	Os01g0151400;Os01g0151500;Os01g0588900;Os01g0703400;Os02g0147800;Os02g0194700;Os02g0208600;Os02g0572400;Os02g0644700;Os02g0672100;Os02g0674800;Os02g0761000;Os02g0782200;Os03g0182400;Os03g0388500;Os03g0679700;Os04g0394500;Os04g0429800;Os04g0489600;Os05g0220100;Os05g0235300;Os06g0152200;Os06g0152300;Os06g0193400;Os06g0677800;Os07g0583700;Os07g0693500;Os07g0694600;Os08g0100500;Os08g0175300;Os08g0519…
GO:0042364	water-soluble vitamin biosynthetic process	3	57	0.00977904	0.139561	Os02g0572400;Os03g0679700;Os10g0377800
GO:0018130	heterocycle biosynthetic process	28	2322	0.010277	0.141117	Os02g0147800;Os02g0208600;Os02g0572400;Os02g0672100;Os02g0674800;Os02g0761000;Os02g0782200;Os03g0388500;Os03g0679700;Os04g0394500;Os04g0429800;Os04g0489600;Os05g0235300;Os06g0152200;Os06g0193400;Os06g0677800;Os07g0583700;Os07g0693500;Os08g0100500;Os08g0175300;Os08g0554400;Os09g0409950;Os10g0375600;Os10g0377800;Os11g0127600;Os11g0158600;Os11g0158832;Os12g0618600
GO:0043173	nucleotide salvage	2	20	0.0103119	0.141117	Os04g0429800;Os07g0693500
GO:1901420	negative regulation of response to alcohol	2	20	0.0103119	0.141117	Os02g0761000;Os03g0669200
GO:0044281	small molecule metabolic process	21	1599	0.011052	0.141351	Os01g0151400;Os01g0151500;Os01g0711400;Os01g0966100;Os02g0194700;Os02g0572400;Os02g0644700;Os03g0679700;Os04g0429800;Os05g0235300;Os06g0103500;Os06g0152300;Os07g0637300;Os07g0693500;Os07g0694600;Os08g0503200;Os10g0377800;Os11g0644800;Os12g0190000;Os12g0623900;Os12g0624000
GO:1901607	alpha-amino acid biosynthetic process	5	174	0.0114055	0.141351	Os01g0151400;Os01g0151500;Os07g0694600;Os12g0623900;Os12g0624000
GO:0018193	peptidyl-amino acid modification	8	394	0.0116048	0.141351	Os01g0510100;Os01g0563000;Os02g0147800;Os02g0204300;Os04g0584600;Os05g0125000;Os05g0511400;Os07g0409900
GO:0009086	methionine biosynthetic process	2	22	0.0124114	0.141351	Os12g0623900;Os12g0624000
GO:0048527	lateral root development	2	22	0.0124114	0.141351	Os01g0510100;Os03g0669200
GO:0072525	pyridine-containing compound biosynthetic process	2	22	0.0124114	0.141351	Os04g0429800;Os10g0377800
GO:0009069	serine family amino acid metabolic process	3	63	0.0128354	0.141351	Os01g0151400;Os01g0151500;Os01g0711400
GO:1901362	organic cyclic compound biosynthetic process	29	2481	0.0135144	0.141351	Os02g0147800;Os02g0208600;Os02g0572400;Os02g0672100;Os02g0674800;Os02g0761000;Os02g0782200;Os03g0388500;Os03g0679700;Os04g0394500;Os04g0429800;Os04g0489600;Os05g0235300;Os06g0152200;Os06g0193400;Os06g0677800;Os07g0583700;Os07g0693500;Os07g0694600;Os08g0100500;Os08g0175300;Os08g0554400;Os09g0409950;Os10g0375600;Os10g0377800;Os11g0127600;Os11g0158600;Os11g0158832;Os12g0618600
GO:0006536	glutamate metabolic process	2	23	0.0135252	0.141351	Os01g0151400;Os01g0151500
GO:0006555	methionine metabolic process	2	23	0.0135252	0.141351	Os12g0623900;Os12g0624000
GO:0019344	cysteine biosynthetic process	2	23	0.0135252	0.141351	Os01g0151400;Os01g0151500
GO:0019674	NAD metabolic process	2	23	0.0135252	0.141351	Os04g0429800;Os10g0377800
GO:0048528	post-embryonic root development	2	23	0.0135252	0.141351	Os01g0510100;Os03g0669200
GO:0071396	cellular response to lipid	5	183	0.013938	0.141351	Os02g0761000;Os03g0669200;Os04g0584600;Os05g0235300;Os07g0409900
GO:0009110	vitamin biosynthetic process	3	66	0.0145457	0.141351	Os02g0572400;Os03g0679700;Os10g0377800
GO:0019438	aromatic compound biosynthetic process	28	2389	0.014792	0.141351	Os02g0147800;Os02g0208600;Os02g0672100;Os02g0674800;Os02g0761000;Os02g0782200;Os03g0388500;Os03g0679700;Os04g0394500;Os04g0429800;Os04g0489600;Os05g0235300;Os06g0152200;Os06g0193400;Os06g0677800;Os07g0583700;Os07g0693500;Os07g0694600;Os08g0100500;Os08g0175300;Os08g0554400;Os09g0409950;Os10g0375600;Os10g0377800;Os11g0127600;Os11g0158600;Os11g0158832;Os12g0618600
GO:0006767	water-soluble vitamin metabolic process	3	67	0.015143	0.141351	Os02g0572400;Os03g0679700;Os10g0377800
GO:0002698	negative regulation of immune effector process	1	2	0.0154227	0.141351	Os05g0235300
GO:0007112	male meiosis cytokinesis	1	2	0.0154227	0.141351	Os01g0510100
GO:0009641	shade avoidance	1	2	0.0154227	0.141351	Os06g0152200
GO:0009757	hexose mediated signaling	1	2	0.0154227	0.141351	Os05g0235300
GO:0010255	glucose mediated signaling pathway	1	2	0.0154227	0.141351	Os05g0235300
GO:0016241	regulation of macroautophagy	1	2	0.0154227	0.141351	Os05g0235300
GO:0019357	nicotinate nucleotide biosynthetic process	1	2	0.0154227	0.141351	Os04g0429800
GO:0019358	nicotinate nucleotide salvage	1	2	0.0154227	0.141351	Os04g0429800
GO:0033273	response to vitamin	1	2	0.0154227	0.141351	Os03g0679700
GO:0034355	NAD salvage	1	2	0.0154227	0.141351	Os04g0429800
GO:0045995	regulation of embryonic development	1	2	0.0154227	0.141351	Os05g0235300
GO:0046497	nicotinate nucleotide metabolic process	1	2	0.0154227	0.141351	Os04g0429800
GO:0050687	negative regulation of defense response to virus	1	2	0.0154227	0.141351	Os05g0235300
GO:0071326	cellular response to monosaccharide stimulus	1	2	0.0154227	0.141351	Os05g0235300
GO:0071331	cellular response to hexose stimulus	1	2	0.0154227	0.141351	Os05g0235300
GO:0071333	cellular response to glucose stimulus	1	2	0.0154227	0.141351	Os05g0235300
GO:1900459	positive regulation of brassinosteroid mediated signaling pathway	1	2	0.0154227	0.141351	Os05g0235300
GO:1902659	regulation of glucose mediated signaling pathway	1	2	0.0154227	0.141351	Os05g0235300
GO:2000232	regulation of rRNA processing	1	2	0.0154227	0.141351	Os05g0235300
GO:0015979	photosynthesis	5	194	0.0175164	0.159081	Os06g0669400;Os12g0291100;Os12g0291200;Os12g0291400;Os12g0292400
GO:0009058	biosynthetic process	47	4612	0.0179932	0.161939	Os01g0151400;Os01g0151500;Os01g0588900;Os01g0703400;Os02g0147800;Os02g0194700;Os02g0208600;Os02g0572400;Os02g0644700;Os02g0672100;Os02g0674800;Os02g0761000;Os02g0782200;Os03g0182400;Os03g0388500;Os03g0679700;Os04g0394500;Os04g0429800;Os04g0489600;Os05g0220100;Os05g0235300;Os06g0152200;Os06g0152300;Os06g0193400;Os06g0677800;Os07g0583700;Os07g0693500;Os07g0694600;Os08g0100500;Os08g0175300;Os08g0519…
GO:0016053	organic acid biosynthetic process	8	432	0.0191742	0.169514	Os01g0151400;Os01g0151500;Os02g0194700;Os02g0644700;Os05g0235300;Os07g0694600;Os12g0623900;Os12g0624000
GO:0046394	carboxylic acid biosynthetic process	8	432	0.0191742	0.169514	Os01g0151400;Os01g0151500;Os02g0194700;Os02g0644700;Os05g0235300;Os07g0694600;Os12g0623900;Os12g0624000
GO:0008652	cellular amino acid biosynthetic process	5	200	0.0197035	0.172665	Os01g0151400;Os01g0151500;Os07g0694600;Os12g0623900;Os12g0624000
GO:0006766	vitamin metabolic process	3	76	0.0211395	0.172874	Os02g0572400;Os03g0679700;Os10g0377800
GO:0031401	positive regulation of protein modification process	3	76	0.0211395	0.172874	Os01g0510100;Os02g0147800;Os06g0486400
GO:0048585	negative regulation of response to stimulus	3	76	0.0211395	0.172874	Os02g0761000;Os03g0669200;Os05g0235300
GO:0030258	lipid modification	4	136	0.0213431	0.172874	Os01g0966100;Os02g0194700;Os03g0182400;Os06g0103500
GO:0006635	fatty acid beta-oxidation	2	30	0.022452	0.172874	Os01g0966100;Os06g0103500
GO:0031667	response to nutrient levels	3	78	0.0226244	0.172874	Os03g0679700;Os05g0235300;Os05g0405900
GO:0015910	peroxisomal long-chain fatty acid import	1	3	0.0230453	0.172874	Os01g0966100
GO:0016320	endoplasmic reticulum membrane fusion	1	3	0.0230453	0.172874	Os01g0575000
GO:0019365	pyridine nucleotide salvage	1	3	0.0230453	0.172874	Os04g0429800
GO:0032264	IMP salvage	1	3	0.0230453	0.172874	Os07g0693500
GO:0033206	meiotic cytokinesis	1	3	0.0230453	0.172874	Os01g0510100
GO:0033540	fatty acid beta-oxidation using acyl-CoA oxidase	1	3	0.0230453	0.172874	Os06g0103500
GO:0042760	very long-chain fatty acid catabolic process	1	3	0.0230453	0.172874	Os01g0966100
GO:0048308	organelle inheritance	1	3	0.0230453	0.172874	Os01g0575000
GO:0048309	endoplasmic reticulum inheritance	1	3	0.0230453	0.172874	Os01g0575000
GO:0061085	regulation of histone H3-K27 methylation	1	3	0.0230453	0.172874	Os02g0147800
GO:0061087	positive regulation of histone H3-K27 methylation	1	3	0.0230453	0.172874	Os02g0147800
GO:0097052	L-kynurenine metabolic process	1	3	0.0230453	0.172874	Os11g0644800
GO:0018105	peptidyl-serine phosphorylation	3	79	0.0233877	0.172874	Os04g0584600;Os05g0511400;Os07g0409900
GO:1901576	organic substance biosynthetic process	45	4443	0.0234936	0.172874	Os01g0151400;Os01g0151500;Os01g0703400;Os02g0147800;Os02g0194700;Os02g0208600;Os02g0572400;Os02g0644700;Os02g0672100;Os02g0674800;Os02g0761000;Os02g0782200;Os03g0182400;Os03g0388500;Os03g0679700;Os04g0394500;Os04g0429800;Os04g0489600;Os05g0220100;Os05g0235300;Os06g0152200;Os06g0152300;Os06g0193400;Os06g0677800;Os07g0583700;Os07g0693500;Os07g0694600;Os08g0100500;Os08g0175300;Os08g0519800;Os08g0554…
GO:0034654	nucleobase-containing compound biosynthetic process	25	2153	0.0237333	0.172874	Os02g0147800;Os02g0208600;Os02g0672100;Os02g0674800;Os02g0761000;Os02g0782200;Os03g0388500;Os04g0394500;Os04g0429800;Os04g0489600;Os05g0235300;Os06g0152200;Os06g0193400;Os06g0677800;Os07g0583700;Os07g0693500;Os08g0100500;Os08g0175300;Os08g0554400;Os09g0409950;Os10g0375600;Os11g0127600;Os11g0158600;Os11g0158832;Os12g0618600
GO:0006534	cysteine metabolic process	2	31	0.0238805	0.172874	Os01g0151400;Os01g0151500
GO:0031098	stress-activated protein kinase signaling cascade	2	31	0.0238805	0.172874	Os01g0510100;Os06g0486400
GO:1901642	nucleoside transmembrane transport	2	31	0.0238805	0.172874	Os02g0226300;Os07g0557100
GO:0018209	peptidyl-serine modification	3	80	0.0241648	0.173674	Os04g0584600;Os05g0511400;Os07g0409900
GO:0009062	fatty acid catabolic process	2	32	0.0253454	0.180858	Os01g0966100;Os06g0103500
GO:0009966	regulation of signal transduction	4	144	0.025667	0.181232	Os01g0510100;Os02g0761000;Os03g0669200;Os05g0235300
GO:1901264	carbohydrate derivative transport	3	82	0.0257607	0.181232	Os02g0226300;Os07g0557100;Os12g0112300
GO:0023051	regulation of signaling	4	146	0.0268244	0.186244	Os01g0510100;Os02g0761000;Os03g0669200;Os05g0235300
GO:0019395	fatty acid oxidation	2	33	0.026846	0.186244	Os01g0966100;Os06g0103500
GO:0015931	nucleobase-containing compound transport	4	147	0.0274147	0.188878	Os02g0226300;Os04g0394300;Os07g0557100;Os12g0112300
GO:0010646	regulation of cell communication	4	149	0.0286185	0.194769	Os01g0510100;Os02g0761000;Os03g0669200;Os05g0235300
GO:0005985	sucrose metabolic process	2	35	0.0299519	0.194769	Os01g0332100;Os04g0432400
GO:0009967	positive regulation of signal transduction	2	35	0.0299519	0.194769	Os01g0510100;Os05g0235300
GO:0010929	positive regulation of auxin mediated signaling pathway	1	4	0.0306094	0.194769	Os05g0235300
GO:0015866	ADP transport	1	4	0.0306094	0.194769	Os12g0112300
GO:0015976	carbon utilization	1	4	0.0306094	0.194769	Os01g0639900
GO:0031062	positive regulation of histone methylation	1	4	0.0306094	0.194769	Os02g0147800
GO:0033383	geranyl diphosphate metabolic process	1	4	0.0306094	0.194769	Os01g0703400
GO:0033384	geranyl diphosphate biosynthetic process	1	4	0.0306094	0.194769	Os01g0703400
GO:0044805	late nucleophagy	1	4	0.0306094	0.194769	Os03g0248000
GO:0045828	positive regulation of isoprenoid metabolic process	1	4	0.0306094	0.194769	Os05g0235300
GO:0046889	positive regulation of lipid biosynthetic process	1	4	0.0306094	0.194769	Os05g0235300
GO:0010118	stomatal movement	2	36	0.0315559	0.198266	Os01g0639900;Os03g0669200
GO:0023056	positive regulation of signaling	2	36	0.0315559	0.198266	Os01g0510100;Os05g0235300
GO:0042180	cellular ketone metabolic process	3	90	0.0326971	0.20351	Os05g0235300;Os06g0152300;Os11g0644800
GO:0045893	positive regulation of transcription, DNA-templated	7	394	0.0336165	0.20351	Os02g0147800;Os02g0761000;Os03g0388500;Os05g0235300;Os07g0583700;Os10g0375600;Os11g0127600
GO:1902680	positive regulation of RNA biosynthetic process	7	394	0.0336165	0.20351	Os02g0147800;Os02g0761000;Os03g0388500;Os05g0235300;Os07g0583700;Os10g0375600;Os11g0127600
GO:1903508	positive regulation of nucleic acid-templated transcription	7	394	0.0336165	0.20351	Os02g0147800;Os02g0761000;Os03g0388500;Os05g0235300;Os07g0583700;Os10g0375600;Os11g0127600
GO:0006468	protein phosphorylation	18	1472	0.0346329	0.20351	Os01g0510100;Os02g0527600;Os04g0584600;Os04g0619400;Os05g0143500;Os05g0235300;Os05g0511400;Os06g0486400;Os06g0708000;Os07g0409900;Os07g0637300;Os08g0202300;Os08g0203201;Os09g0123300;Os09g0351700;Os10g0405100;Os10g0521700;Os12g0297500
GO:0010647	positive regulation of cell communication	2	38	0.0348629	0.20351	Os01g0510100;Os05g0235300
GO:0048569	post-embryonic organ development	2	38	0.0348629	0.20351	Os01g0510100;Os03g0669200
GO:0009987	cellular process	112	13434	0.0362617	0.20351	Os01g0151400;Os01g0151500;Os01g0159300;Os01g0332100;Os01g0356400;Os01g0510100;Os01g0563000;Os01g0575000;Os01g0588900;Os01g0639900;Os01g0645200;Os01g0703400;Os01g0711400;Os01g0925000;Os01g0944200;Os01g0966100;Os02g0103600;Os02g0147800;Os02g0184200;Os02g0194700;Os02g0204300;Os02g0208600;Os02g0226300;Os02g0452500;Os02g0475300;Os02g0527600;Os02g0572400;Os02g0644700;Os02g0672100;Os02g0674800;Os02g0761…
GO:0051254	positive regulation of RNA metabolic process	7	403	0.0372754	0.20351	Os02g0147800;Os02g0761000;Os03g0388500;Os05g0235300;Os07g0583700;Os10g0375600;Os11g0127600
GO:0090407	organophosphate biosynthetic process	6	319	0.0377811	0.20351	Os01g0703400;Os03g0182400;Os04g0429800;Os05g0220100;Os07g0693500;Os10g0377800
GO:0031325	positive regulation of cellular metabolic process	9	585	0.0380238	0.20351	Os01g0510100;Os02g0147800;Os02g0761000;Os03g0388500;Os05g0235300;Os06g0486400;Os07g0583700;Os10g0375600;Os11g0127600
GO:0002832	negative regulation of response to biotic stimulus	1	5	0.0381153	0.20351	Os05g0235300
GO:0010115	regulation of abscisic acid biosynthetic process	1	5	0.0381153	0.20351	Os05g0235300
GO:0010196	nonphotochemical quenching	1	5	0.0381153	0.20351	Os03g0311300
GO:0010304	PSII associated light-harvesting complex II catabolic process	1	5	0.0381153	0.20351	Os06g0669400
GO:0010906	regulation of glucose metabolic process	1	5	0.0381153	0.20351	Os07g0637300
GO:0015859	intracellular nucleoside transport	1	5	0.0381153	0.20351	Os02g0226300
GO:0032102	negative regulation of response to external stimulus	1	5	0.0381153	0.20351	Os05g0235300
GO:0032104	regulation of response to extracellular stimulus	1	5	0.0381153	0.20351	Os05g0235300
GO:0032107	regulation of response to nutrient levels	1	5	0.0381153	0.20351	Os05g0235300
GO:0038202	TORC1 signaling	1	5	0.0381153	0.20351	Os05g0235300
GO:0043901	negative regulation of multi-organism process	1	5	0.0381153	0.20351	Os05g0235300
GO:0045834	positive regulation of lipid metabolic process	1	5	0.0381153	0.20351	Os05g0235300
GO:0046822	regulation of nucleocytoplasmic transport	1	5	0.0381153	0.20351	Os04g0394300
GO:0071329	cellular response to sucrose stimulus	1	5	0.0381153	0.20351	Os05g0235300
GO:0090069	regulation of ribosome biogenesis	1	5	0.0381153	0.20351	Os05g0235300
GO:1990066	energy quenching	1	5	0.0381153	0.20351	Os03g0311300
GO:0009968	negative regulation of signal transduction	2	40	0.0382981	0.20351	Os02g0761000;Os03g0669200
GO:0023057	negative regulation of signaling	2	40	0.0382981	0.20351	Os02g0761000;Os03g0669200
GO:0006351	transcription, DNA-templated	22	1924	0.0389504	0.204797	Os02g0147800;Os02g0208600;Os02g0672100;Os02g0674800;Os02g0761000;Os02g0782200;Os03g0388500;Os04g0394500;Os04g0489600;Os05g0235300;Os06g0152200;Os06g0193400;Os06g0677800;Os07g0583700;Os08g0100500;Os08g0554400;Os09g0409950;Os10g0375600;Os11g0127600;Os11g0158600;Os11g0158832;Os12g0618600
GO:0097659	nucleic acid-templated transcription	22	1924	0.0389504	0.204797	Os02g0147800;Os02g0208600;Os02g0672100;Os02g0674800;Os02g0761000;Os02g0782200;Os03g0388500;Os04g0394500;Os04g0489600;Os05g0235300;Os06g0152200;Os06g0193400;Os06g0677800;Os07g0583700;Os08g0100500;Os08g0554400;Os09g0409950;Os10g0375600;Os11g0127600;Os11g0158600;Os11g0158832;Os12g0618600
GO:0032774	RNA biosynthetic process	22	1929	0.0399192	0.208375	Os02g0147800;Os02g0208600;Os02g0672100;Os02g0674800;Os02g0761000;Os02g0782200;Os03g0388500;Os04g0394500;Os04g0489600;Os05g0235300;Os06g0152200;Os06g0193400;Os06g0677800;Os07g0583700;Os08g0100500;Os08g0554400;Os09g0409950;Os10g0375600;Os11g0127600;Os11g0158600;Os11g0158832;Os12g0618600
GO:0032147	activation of protein kinase activity	2	41	0.0400623	0.208375	Os01g0510100;Os06g0486400
GO:0048583	regulation of response to stimulus	6	324	0.0402566	0.208375	Os01g0510100;Os01g0566100;Os02g0761000;Os03g0669200;Os04g0584600;Os05g0235300
GO:0010604	positive regulation of macromolecule metabolic process	9	593	0.0408755	0.210488	Os01g0510100;Os02g0147800;Os02g0761000;Os03g0388500;Os05g0235300;Os06g0486400;Os07g0583700;Os10g0375600;Os11g0127600
GO:1901565	organonitrogen compound catabolic process	4	168	0.041617	0.213207	Os01g0151400;Os01g0151500;Os01g0711400;Os06g0354700
GO:0072329	monocarboxylic acid catabolic process	2	43	0.043681	0.214708	Os01g0966100;Os06g0103500
GO:0051188	cofactor biosynthetic process	4	173	0.0455109	0.214708	Os04g0429800;Os06g0152200;Os06g0152300;Os10g0377800
GO:0009742	brassinosteroid mediated signaling pathway	2	44	0.0455344	0.214708	Os02g0761000;Os05g0235300
GO:0043401	steroid hormone mediated signaling pathway	2	44	0.0455344	0.214708	Os02g0761000;Os05g0235300
GO:0048545	response to steroid hormone	2	44	0.0455344	0.214708	Os02g0761000;Os05g0235300
GO:0071367	cellular response to brassinosteroid stimulus	2	44	0.0455344	0.214708	Os02g0761000;Os05g0235300
GO:0071383	cellular response to steroid hormone stimulus	2	44	0.0455344	0.214708	Os02g0761000;Os05g0235300
GO:0002697	regulation of immune effector process	1	6	0.0455636	0.214708	Os05g0235300
GO:0008615	pyridoxine biosynthetic process	1	6	0.0455636	0.214708	Os10g0377800
GO:0009817	defense response to fungus, incompatible interaction	1	6	0.0455636	0.214708	Os03g0669200
GO:0010205	photoinhibition	1	6	0.0455636	0.214708	Os06g0669400
GO:0043155	negative regulation of photosynthesis, light reaction	1	6	0.0455636	0.214708	Os06g0669400
GO:0050688	regulation of defense response to virus	1	6	0.0455636	0.214708	Os05g0235300
GO:0071324	cellular response to disaccharide stimulus	1	6	0.0455636	0.214708	Os05g0235300
GO:1900458	negative regulation of brassinosteroid mediated signaling pathway	1	6	0.0455636	0.214708	Os02g0761000
GO:1902930	regulation of alcohol biosynthetic process	1	6	0.0455636	0.214708	Os05g0235300
GO:2000762	regulation of phenylpropanoid metabolic process	1	6	0.0455636	0.214708	Os05g0312000
GO:0045935	positive regulation of nucleobase-containing compound metabolic process	7	425	0.047301	0.220321	Os02g0147800;Os02g0761000;Os03g0388500;Os05g0235300;Os07g0583700;Os10g0375600;Os11g0127600
GO:0009067	aspartate family amino acid biosynthetic process	2	45	0.0474163	0.220321	Os12g0623900;Os12g0624000
GO:0009070	serine family amino acid biosynthetic process	2	45	0.0474163	0.220321	Os01g0151400;Os01g0151500
GO:0006520	cellular amino acid metabolic process	7	428	0.0487899	0.224292	Os01g0151400;Os01g0151500;Os01g0711400;Os07g0694600;Os11g0644800;Os12g0623900;Os12g0624000
GO:0019752	carboxylic acid metabolic process	12	909	0.0491934	0.224292	Os01g0151400;Os01g0151500;Os01g0711400;Os01g0966100;Os02g0194700;Os02g0644700;Os05g0235300;Os06g0103500;Os07g0694600;Os11g0644800;Os12g0623900;Os12g0624000
GO:0006661	phosphatidylinositol biosynthetic process	2	46	0.0493264	0.224292	Os03g0182400;Os05g0220100
GO:0010557	positive regulation of macromolecule biosynthetic process	7	430	0.0497989	0.224292	Os02g0147800;Os02g0761000;Os03g0388500;Os05g0235300;Os07g0583700;Os10g0375600;Os11g0127600
GO:0006888	ER to Golgi vesicle-mediated transport	3	108	0.0514738	0.224292	Os02g0209100;Os05g0310800;Os05g0311000
GO:0000289	nuclear-transcribed mRNA poly(A) tail shortening	1	7	0.0529547	0.224292	Os02g0782200
GO:0006546	glycine catabolic process	1	7	0.0529547	0.224292	Os01g0711400
GO:0007584	response to nutrient	1	7	0.0529547	0.224292	Os03g0679700
GO:0008614	pyridoxine metabolic process	1	7	0.0529547	0.224292	Os10g0377800
GO:0009718	anthocyanin-containing compound biosynthetic process	1	7	0.0529547	0.224292	Os06g0152200
GO:0009756	carbohydrate mediated signaling	1	7	0.0529547	0.224292	Os05g0235300
GO:0010037	response to carbon dioxide	1	7	0.0529547	0.224292	Os01g0639900
GO:0010182	sugar mediated signaling pathway	1	7	0.0529547	0.224292	Os05g0235300
GO:0015908	fatty acid transport	1	7	0.0529547	0.224292	Os01g0966100
GO:0015909	long-chain fatty acid transport	1	7	0.0529547	0.224292	Os01g0966100
GO:0019464	glycine decarboxylation via glycine cleavage system	1	7	0.0529547	0.224292	Os01g0711400
GO:0032844	regulation of homeostatic process	1	7	0.0529547	0.224292	Os05g0235300
GO:0043200	response to amino acid	1	7	0.0529547	0.224292	Os07g0583700
GO:0055062	phosphate ion homeostasis	1	7	0.0529547	0.224292	Os08g0156600
GO:0072506	trivalent inorganic anion homeostasis	1	7	0.0529547	0.224292	Os08g0156600
GO:0097305	response to alcohol	5	262	0.0530515	0.224292	Os02g0761000;Os03g0669200;Os04g0584600;Os05g0235300;Os07g0409900
GO:0015994	chlorophyll metabolic process	2	48	0.0532286	0.224292	Os06g0152200;Os06g0354700
GO:0031328	positive regulation of cellular biosynthetic process	7	437	0.053435	0.224292	Os02g0147800;Os02g0761000;Os03g0388500;Os05g0235300;Os07g0583700;Os10g0375600;Os11g0127600
GO:0009891	positive regulation of biosynthetic process	7	440	0.0550433	0.229852	Os02g0147800;Os02g0761000;Os03g0388500;Os05g0235300;Os07g0583700;Os10g0375600;Os11g0127600
GO:0016236	macroautophagy	2	49	0.0552196	0.229852	Os03g0248000;Os05g0235300
GO:0010628	positive regulation of gene expression	7	443	0.0566818	0.231649	Os02g0147800;Os02g0761000;Os03g0388500;Os05g0235300;Os07g0583700;Os10g0375600;Os11g0127600
GO:0016114	terpenoid biosynthetic process	3	114	0.0586727	0.231649	Os01g0703400;Os05g0235300;Os11g0286800
GO:0006862	nucleotide transport	2	51	0.059279	0.231649	Os02g0226300;Os12g0112300
GO:0009642	response to light intensity	2	51	0.059279	0.231649	Os06g0669400;Os07g0172900
GO:0009741	response to brassinosteroid	2	51	0.059279	0.231649	Os02g0761000;Os05g0235300
GO:0048584	positive regulation of response to stimulus	3	115	0.0599165	0.231649	Os01g0510100;Os04g0584600;Os05g0235300
GO:0009228	thiamine biosynthetic process	1	8	0.0602889	0.231649	Os03g0679700
GO:0009303	rRNA transcription	1	8	0.0602889	0.231649	Os05g0235300
GO:0030307	positive regulation of cell growth	1	8	0.0602889	0.231649	Os05g0235300
GO:0031058	positive regulation of histone modification	1	8	0.0602889	0.231649	Os02g0147800
GO:0031060	regulation of histone methylation	1	8	0.0602889	0.231649	Os02g0147800
GO:0032388	positive regulation of intracellular transport	1	8	0.0602889	0.231649	Os04g0394300
GO:0042724	thiamine-containing compound biosynthetic process	1	8	0.0602889	0.231649	Os03g0679700
GO:0042816	vitamin B6 metabolic process	1	8	0.0602889	0.231649	Os10g0377800
GO:0042819	vitamin B6 biosynthetic process	1	8	0.0602889	0.231649	Os10g0377800
GO:0070189	kynurenine metabolic process	1	8	0.0602889	0.231649	Os11g0644800
GO:0072505	divalent inorganic anion homeostasis	1	8	0.0602889	0.231649	Os08g0156600
GO:1901421	positive regulation of response to alcohol	1	8	0.0602889	0.231649	Os05g0235300
GO:1903310	positive regulation of chromatin modification	1	8	0.0602889	0.231649	Os02g0147800
GO:1903651	positive regulation of cytoplasmic transport	1	8	0.0602889	0.231649	Os04g0394300
GO:0009719	response to endogenous stimulus	9	640	0.0605794	0.231873	Os02g0147800;Os02g0761000;Os03g0669200;Os03g0679700;Os04g0584600;Os05g0235300;Os06g0677800;Os07g0409900;Os07g0583700
GO:0006631	fatty acid metabolic process	4	191	0.0611569	0.23319	Os01g0966100;Os02g0194700;Os02g0644700;Os06g0103500
GO:0043436	oxoacid metabolic process	12	944	0.0619509	0.234993	Os01g0151400;Os01g0151500;Os01g0711400;Os01g0966100;Os02g0194700;Os02g0644700;Os05g0235300;Os06g0103500;Os07g0694600;Os11g0644800;Os12g0623900;Os12g0624000
GO:2000026	regulation of multicellular organismal development	4	192	0.0621002	0.234993	Os01g0566100;Os01g0588900;Os03g0669200;Os05g0235300
GO:0006082	organic acid metabolic process	12	946	0.062741	0.236452	Os01g0151400;Os01g0151500;Os01g0711400;Os01g0966100;Os02g0194700;Os02g0644700;Os05g0235300;Os06g0103500;Os07g0694600;Os11g0644800;Os12g0623900;Os12g0624000
GO:0009416	response to light stimulus	5	278	0.0650224	0.236452	Os01g0566100;Os03g0311300;Os06g0152200;Os06g0669400;Os07g0172900
GO:0051173	positive regulation of nitrogen compound metabolic process	7	458	0.0653285	0.236452	Os02g0147800;Os02g0761000;Os03g0388500;Os05g0235300;Os07g0583700;Os10g0375600;Os11g0127600
GO:0045860	positive regulation of protein kinase activity	2	54	0.0655538	0.236452	Os01g0510100;Os06g0486400
GO:0044271	cellular nitrogen compound biosynthetic process	31	3072	0.0658508	0.236452	Os01g0151400;Os01g0151500;Os02g0147800;Os02g0208600;Os02g0572400;Os02g0672100;Os02g0674800;Os02g0761000;Os02g0782200;Os03g0388500;Os03g0679700;Os04g0394500;Os04g0429800;Os04g0489600;Os05g0235300;Os06g0152200;Os06g0193400;Os06g0677800;Os07g0583700;Os07g0693500;Os08g0100500;Os08g0175300;Os08g0519800;Os08g0554400;Os09g0409950;Os10g0375600;Os10g0377800;Os11g0127600;Os11g0158600;Os11g0158832;Os12g0618…
GO:0009738	abscisic acid-activated signaling pathway	3	120	0.0663197	0.236452	Os03g0669200;Os04g0584600;Os07g0409900
GO:0009605	response to external stimulus	7	461	0.0671492	0.236452	Os01g0510100;Os03g0669200;Os03g0679700;Os05g0125000;Os05g0235300;Os05g0405900;Os07g0409900
GO:0000187	activation of MAPK activity	1	9	0.0675668	0.236452	Os01g0510100
GO:0002683	negative regulation of immune system process	1	9	0.0675668	0.236452	Os05g0235300
GO:0006722	triterpenoid metabolic process	1	9	0.0675668	0.236452	Os11g0286800
GO:0006999	nuclear pore organization	1	9	0.0675668	0.236452	Os12g0236100
GO:0009435	NAD biosynthetic process	1	9	0.0675668	0.236452	Os04g0429800
GO:0016104	triterpenoid biosynthetic process	1	9	0.0675668	0.236452	Os11g0286800
GO:0032261	purine nucleotide salvage	1	9	0.0675668	0.236452	Os07g0693500
GO:0042822	pyridoxal phosphate metabolic process	1	9	0.0675668	0.236452	Os10g0377800
GO:0042823	pyridoxal phosphate biosynthetic process	1	9	0.0675668	0.236452	Os10g0377800
GO:0043406	positive regulation of MAP kinase activity	1	9	0.0675668	0.236452	Os01g0510100
GO:0043410	positive regulation of MAPK cascade	1	9	0.0675668	0.236452	Os01g0510100
GO:0045337	farnesyl diphosphate biosynthetic process	1	9	0.0675668	0.236452	Os01g0703400
GO:0070734	histone H3-K27 methylation	1	9	0.0675668	0.236452	Os02g0147800
GO:0009108	coenzyme biosynthetic process	3	121	0.0676367	0.236452	Os04g0429800;Os06g0152300;Os10g0377800
GO:0006006	glucose metabolic process	2	55	0.067693	0.236452	Os07g0637300;Os12g0190000
GO:0007165	signal transduction	13	1064	0.0683321	0.237575	Os01g0510100;Os02g0761000;Os03g0669200;Os04g0584600;Os05g0143500;Os05g0235300;Os05g0511400;Os06g0486400;Os06g0677800;Os06g0708000;Os07g0409900;Os07g0486500;Os10g0521700
GO:0002376	immune system process	3	122	0.0689656	0.237575	Os02g0475300;Os03g0669200;Os05g0235300
GO:0008654	phospholipid biosynthetic process	3	122	0.0689656	0.237575	Os01g0703400;Os03g0182400;Os05g0220100
GO:0071215	cellular response to abscisic acid stimulus	3	122	0.0689656	0.237575	Os03g0669200;Os04g0584600;Os07g0409900
GO:0050794	regulation of cellular process	36	3689	0.0719102	0.239468	Os01g0510100;Os01g0639900;Os02g0147800;Os02g0672100;Os02g0674800;Os02g0761000;Os02g0782200;Os03g0311300;Os03g0388500;Os03g0669200;Os04g0394300;Os04g0489600;Os04g0584600;Os05g0143500;Os05g0235300;Os05g0312000;Os05g0511400;Os06g0152200;Os06g0193400;Os06g0486400;Os06g0669400;Os06g0677800;Os06g0708000;Os07g0409900;Os07g0486500;Os07g0583700;Os07g0637300;Os08g0100500;Os08g0519800;Os08g0554400;Os10g0375…
GO:0001934	positive regulation of protein phosphorylation	2	57	0.0720397	0.239468	Os01g0510100;Os06g0486400
GO:0033674	positive regulation of kinase activity	2	57	0.0720397	0.239468	Os01g0510100;Os06g0486400
GO:0044700	single organism signaling	13	1075	0.0728064	0.239468	Os01g0510100;Os02g0761000;Os03g0669200;Os04g0584600;Os05g0143500;Os05g0235300;Os05g0511400;Os06g0486400;Os06g0677800;Os06g0708000;Os07g0409900;Os07g0486500;Os10g0521700
GO:0033993	response to lipid	5	288	0.0732151	0.239468	Os02g0761000;Os03g0669200;Os04g0584600;Os05g0235300;Os07g0409900
GO:0023052	signaling	13	1076	0.0732225	0.239468	Os01g0510100;Os02g0761000;Os03g0669200;Os04g0584600;Os05g0143500;Os05g0235300;Os05g0511400;Os06g0486400;Os06g0677800;Os06g0708000;Os07g0409900;Os07g0486500;Os10g0521700
GO:0051239	regulation of multicellular organismal process	4	204	0.0740147	0.239468	Os01g0566100;Os01g0588900;Os03g0669200;Os05g0235300
GO:0006790	sulfur compound metabolic process	5	289	0.0740642	0.239468	Os01g0151400;Os01g0151500;Os03g0679700;Os12g0623900;Os12g0624000
GO:0009314	response to radiation	5	289	0.0740642	0.239468	Os01g0566100;Os03g0311300;Os06g0152200;Os06g0669400;Os07g0172900
GO:0016054	organic acid catabolic process	3	126	0.0743991	0.239468	Os01g0711400;Os01g0966100;Os06g0103500
GO:0046395	carboxylic acid catabolic process	3	126	0.0743991	0.239468	Os01g0711400;Os01g0966100;Os06g0103500
GO:0009094	L-phenylalanine biosynthetic process	1	10	0.0747888	0.239468	Os07g0694600
GO:0010206	photosystem II repair	1	10	0.0747888	0.239468	Os06g0669400
GO:0015996	chlorophyll catabolic process	1	10	0.0747888	0.239468	Os06g0354700
GO:0019747	regulation of isoprenoid metabolic process	1	10	0.0747888	0.239468	Os05g0235300
GO:0034497	protein localization to pre-autophagosomal structure	1	10	0.0747888	0.239468	Os03g0248000
GO:0036092	phosphatidylinositol-3-phosphate biosynthetic process	1	10	0.0747888	0.239468	Os03g0182400
GO:0043101	purine-containing compound salvage	1	10	0.0747888	0.239468	Os07g0693500
GO:0046283	anthocyanin-containing compound metabolic process	1	10	0.0747888	0.239468	Os06g0152200
GO:0051182	coenzyme transport	1	10	0.0747888	0.239468	Os02g0226300
GO:0055083	monovalent inorganic anion homeostasis	1	10	0.0747888	0.239468	Os08g0156600
GO:1902223	erythrose 4-phosphate/phosphoenolpyruvate family amino acid biosynthetic process	1	10	0.0747888	0.239468	Os07g0694600
GO:1901700	response to oxygen-containing compound	8	571	0.075774	0.241847	Os01g0639900;Os02g0761000;Os03g0669200;Os04g0584600;Os05g0235300;Os07g0409900;Os07g0583700;Os11g0127600
GO:0009066	aspartate family amino acid metabolic process	2	59	0.0764744	0.243306	Os12g0623900;Os12g0624000
GO:0000413	protein peptidyl-prolyl isomerization	2	61	0.0809935	0.251145	Os01g0563000;Os02g0204300
GO:1901698	response to nitrogen compound	3	131	0.08145	0.251145	Os03g0679700;Os05g0235300;Os07g0583700
GO:0006734	NADH metabolic process	1	11	0.0819553	0.251145	Os10g0377800
GO:0006771	riboflavin metabolic process	1	11	0.0819553	0.251145	Os02g0572400
GO:0006772	thiamine metabolic process	1	11	0.0819553	0.251145	Os03g0679700
GO:0009231	riboflavin biosynthetic process	1	11	0.0819553	0.251145	Os02g0572400
GO:0010506	regulation of autophagy	1	11	0.0819553	0.251145	Os05g0235300
GO:0015867	ATP transport	1	11	0.0819553	0.251145	Os12g0112300
GO:0042723	thiamine-containing compound metabolic process	1	11	0.0819553	0.251145	Os03g0679700
GO:0045338	farnesyl diphosphate metabolic process	1	11	0.0819553	0.251145	Os01g0703400
GO:0046033	AMP metabolic process	1	11	0.0819553	0.251145	Os07g0693500
GO:0046149	pigment catabolic process	1	11	0.0819553	0.251145	Os06g0354700
GO:0006721	terpenoid metabolic process	3	132	0.0828939	0.253245	Os01g0703400;Os05g0235300;Os11g0286800
GO:0006778	porphyrin-containing compound metabolic process	2	63	0.0855933	0.25966	Os06g0152200;Os06g0354700
GO:0009791	post-embryonic development	7	490	0.0863249	0.25966	Os01g0510100;Os01g0566100;Os02g0761000;Os03g0669200;Os05g0235300;Os06g0152200;Os06g0199100
GO:0009755	hormone-mediated signaling pathway	6	396	0.0873745	0.25966	Os02g0761000;Os03g0669200;Os04g0584600;Os05g0235300;Os06g0677800;Os07g0409900
GO:1901701	cellular response to oxygen-containing compound	5	304	0.0874441	0.25966	Os02g0761000;Os03g0669200;Os04g0584600;Os05g0235300;Os07g0409900
GO:0007033	vacuole organization	2	64	0.0879224	0.25966	Os03g0182400;Os03g0248000
GO:0033013	tetrapyrrole metabolic process	2	64	0.0879224	0.25966	Os06g0152200;Os06g0354700
GO:0001678	cellular glucose homeostasis	1	12	0.0890667	0.25966	Os05g0235300
GO:0019359	nicotinamide nucleotide biosynthetic process	1	12	0.0890667	0.25966	Os04g0429800
GO:0042593	glucose homeostasis	1	12	0.0890667	0.25966	Os05g0235300
GO:0042727	flavin-containing compound biosynthetic process	1	12	0.0890667	0.25966	Os02g0572400
GO:0043405	regulation of MAP kinase activity	1	12	0.0890667	0.25966	Os01g0510100
GO:0043408	regulation of MAPK cascade	1	12	0.0890667	0.25966	Os01g0510100
GO:0051050	positive regulation of transport	1	12	0.0890667	0.25966	Os04g0394300
GO:0071322	cellular response to carbohydrate stimulus	1	12	0.0890667	0.25966	Os05g0235300
GO:0098781	ncRNA transcription	1	12	0.0890667	0.25966	Os05g0235300
GO:0044255	cellular lipid metabolic process	9	693	0.0891525	0.25966	Os01g0703400;Os01g0966100;Os02g0194700;Os02g0644700;Os03g0182400;Os05g0220100;Os05g0235300;Os06g0103500;Os11g0286800
GO:0042327	positive regulation of phosphorylation	2	65	0.0902703	0.260944	Os01g0510100;Os06g0486400
GO:0014070	response to organic cyclic compound	3	138	0.0917862	0.260944	Os02g0761000;Os03g0679700;Os05g0235300
GO:0044723	single-organism carbohydrate metabolic process	9	698	0.0922042	0.260944	Os01g0332100;Os04g0432400;Os07g0637300;Os08g0503200;Os12g0190000;Os12g0291100;Os12g0291200;Os12g0291400;Os12g0292400
GO:0044237	cellular metabolic process	86	10115	0.0925859	0.260944	Os01g0151400;Os01g0151500;Os01g0159300;Os01g0332100;Os01g0510100;Os01g0563000;Os01g0588900;Os01g0703400;Os01g0711400;Os01g0925000;Os01g0944200;Os01g0966100;Os02g0147800;Os02g0194700;Os02g0204300;Os02g0208600;Os02g0527600;Os02g0572400;Os02g0644700;Os02g0672100;Os02g0674800;Os02g0761000;Os02g0782200;Os03g0182400;Os03g0311300;Os03g0388500;Os03g0633400;Os03g0669200;Os03g0679700;Os04g0185500;Os04g0394…
GO:0010562	positive regulation of phosphorus metabolic process	2	66	0.0926367	0.260944	Os01g0510100;Os06g0486400
GO:0045937	positive regulation of phosphate metabolic process	2	66	0.0926367	0.260944	Os01g0510100;Os06g0486400
GO:0010033	response to organic substance	10	804	0.0940152	0.260944	Os01g0639900;Os02g0147800;Os02g0761000;Os03g0669200;Os03g0679700;Os04g0584600;Os05g0235300;Os06g0677800;Os07g0409900;Os07g0583700
GO:0005984	disaccharide metabolic process	2	67	0.0950211	0.260944	Os01g0332100;Os04g0432400
GO:0051347	positive regulation of transferase activity	2	67	0.0950211	0.260944	Os01g0510100;Os06g0486400
GO:0006355	regulation of transcription, DNA-templated	19	1788	0.0952028	0.260944	Os02g0147800;Os02g0672100;Os02g0674800;Os02g0761000;Os02g0782200;Os03g0388500;Os04g0489600;Os05g0235300;Os06g0152200;Os06g0193400;Os06g0677800;Os07g0583700;Os08g0100500;Os08g0554400;Os10g0375600;Os11g0127600;Os11g0158600;Os11g0158832;Os12g0618600
GO:1903506	regulation of nucleic acid-templated transcription	19	1788	0.0952028	0.260944	Os02g0147800;Os02g0672100;Os02g0674800;Os02g0761000;Os02g0782200;Os03g0388500;Os04g0489600;Os05g0235300;Os06g0152200;Os06g0193400;Os06g0677800;Os07g0583700;Os08g0100500;Os08g0554400;Os10g0375600;Os11g0127600;Os11g0158600;Os11g0158832;Os12g0618600
GO:2001141	regulation of RNA biosynthetic process	19	1788	0.0952028	0.260944	Os02g0147800;Os02g0672100;Os02g0674800;Os02g0761000;Os02g0782200;Os03g0388500;Os04g0489600;Os05g0235300;Os06g0152200;Os06g0193400;Os06g0677800;Os07g0583700;Os08g0100500;Os08g0554400;Os10g0375600;Os11g0127600;Os11g0158600;Os11g0158832;Os12g0618600
GO:0048518	positive regulation of biological process	11	911	0.0953039	0.260944	Os01g0510100;Os02g0147800;Os02g0761000;Os03g0388500;Os04g0394300;Os04g0584600;Os05g0235300;Os06g0486400;Os07g0583700;Os10g0375600;Os11g0127600
GO:0006787	porphyrin-containing compound catabolic process	1	13	0.0961235	0.260944	Os06g0354700
GO:0009071	serine family amino acid catabolic process	1	13	0.0961235	0.260944	Os01g0711400
GO:0009688	abscisic acid biosynthetic process	1	13	0.0961235	0.260944	Os05g0235300
GO:0019363	pyridine nucleotide biosynthetic process	1	13	0.0961235	0.260944	Os04g0429800
GO:0030091	protein repair	1	13	0.0961235	0.260944	Os06g0669400
GO:0031929	TOR signaling	1	13	0.0961235	0.260944	Os05g0235300
GO:0033015	tetrapyrrole catabolic process	1	13	0.0961235	0.260944	Os06g0354700
GO:0033500	carbohydrate homeostasis	1	13	0.0961235	0.260944	Os05g0235300
GO:0035435	phosphate ion transmembrane transport	1	13	0.0961235	0.260944	Os02g0767500
GO:0042548	regulation of photosynthesis, light reaction	1	13	0.0961235	0.260944	Os06g0669400
GO:0043289	apocarotenoid biosynthetic process	1	13	0.0961235	0.260944	Os05g0235300
GO:1902645	tertiary alcohol biosynthetic process	1	13	0.0961235	0.260944	Os05g0235300
GO:0048522	positive regulation of cellular process	9	705	0.0965797	0.261228	Os01g0510100;Os02g0147800;Os02g0761000;Os03g0388500;Os05g0235300;Os06g0486400;Os07g0583700;Os10g0375600;Os11g0127600
GO:0007154	cell communication	14	1236	0.096751	0.261228	Os01g0510100;Os02g0761000;Os03g0669200;Os04g0584600;Os05g0125000;Os05g0143500;Os05g0235300;Os05g0511400;Os06g0486400;Os06g0677800;Os06g0708000;Os07g0409900;Os07g0486500;Os10g0521700
GO:0006914	autophagy	2	68	0.0974232	0.262334	Os03g0248000;Os05g0235300
GO:0009893	positive regulation of metabolic process	9	707	0.0978519	0.26278	Os01g0510100;Os02g0147800;Os02g0761000;Os03g0388500;Os05g0235300;Os06g0486400;Os07g0583700;Os10g0375600;Os11g0127600
GO:0006464	cellular protein modification process	30	3076	0.0994224	0.265569	Os01g0159300;Os01g0332100;Os01g0510100;Os01g0563000;Os02g0147800;Os02g0204300;Os02g0527600;Os03g0311300;Os03g0633400;Os04g0185500;Os04g0432400;Os04g0584600;Os04g0619400;Os05g0125000;Os05g0143500;Os05g0220100;Os05g0235300;Os05g0358500;Os05g0511400;Os06g0486400;Os06g0708000;Os07g0409900;Os07g0637300;Os08g0202300;Os08g0203201;Os09g0123300;Os09g0351700;Os10g0405100;Os10g0521700;Os12g0297500
GO:0036211	protein modification process	30	3076	0.0994224	0.265569	Os01g0159300;Os01g0332100;Os01g0510100;Os01g0563000;Os02g0147800;Os02g0204300;Os02g0527600;Os03g0311300;Os03g0633400;Os04g0185500;Os04g0432400;Os04g0584600;Os04g0619400;Os05g0125000;Os05g0143500;Os05g0220100;Os05g0235300;Os05g0358500;Os05g0511400;Os06g0486400;Os06g0708000;Os07g0409900;Os07g0637300;Os08g0202300;Os08g0203201;Os09g0123300;Os09g0351700;Os10g0405100;Os10g0521700;Os12g0297500
GO:0006629	lipid metabolic process	11	920	0.100329	0.266899	Os01g0253900;Os01g0703400;Os01g0966100;Os02g0194700;Os02g0644700;Os03g0182400;Os05g0220100;Os05g0235300;Os06g0103500;Os08g0503200;Os11g0286800
GO:0032870	cellular response to hormone stimulus	6	412	0.100771	0.266899	Os02g0761000;Os03g0669200;Os04g0584600;Os05g0235300;Os06g0677800;Os07g0409900
GO:0008610	lipid biosynthetic process	7	511	0.101983	0.266899	Os01g0703400;Os02g0194700;Os02g0644700;Os03g0182400;Os05g0220100;Os05g0235300;Os11g0286800
GO:0006544	glycine metabolic process	1	14	0.103126	0.266899	Os01g0711400
GO:0009095	aromatic amino acid family biosynthetic process, prephenate pathway	1	14	0.103126	0.266899	Os07g0694600
GO:0009788	negative regulation of abscisic acid-activated signaling pathway	1	14	0.103126	0.266899	Os03g0669200
GO:0010102	lateral root morphogenesis	1	14	0.103126	0.266899	Os01g0510100
GO:0010311	lateral root formation	1	14	0.103126	0.266899	Os01g0510100
GO:0016925	protein sumoylation	1	14	0.103126	0.266899	Os05g0125000
GO:0042726	flavin-containing compound metabolic process	1	14	0.103126	0.266899	Os02g0572400
GO:0046184	aldehyde biosynthetic process	1	14	0.103126	0.266899	Os10g0377800
GO:1902533	positive regulation of intracellular signal transduction	1	14	0.103126	0.266899	Os01g0510100
GO:0044275	cellular carbohydrate catabolic process	2	71	0.104731	0.270352	Os01g0332100;Os04g0432400
GO:0006733	oxidoreduction coenzyme metabolic process	3	148	0.107439	0.276627	Os04g0429800;Os06g0152300;Os10g0377800
GO:0071495	cellular response to endogenous stimulus	6	422	0.109668	0.278392	Os02g0761000;Os03g0669200;Os04g0584600;Os05g0235300;Os06g0677800;Os07g0409900
GO:0007098	centrosome cycle	1	15	0.110075	0.278392	Os09g0422600
GO:0009749	response to glucose	1	15	0.110075	0.278392	Os05g0235300
GO:0010101	post-embryonic root morphogenesis	1	15	0.110075	0.278392	Os01g0510100
GO:0051297	centrosome organization	1	15	0.110075	0.278392	Os09g0422600
GO:0051607	defense response to virus	1	15	0.110075	0.278392	Os05g0235300
GO:0055081	anion homeostasis	1	15	0.110075	0.278392	Os08g0156600
GO:0009064	glutamine family amino acid metabolic process	2	74	0.112183	0.282295	Os01g0151400;Os01g0151500
GO:0050793	regulation of developmental process	4	237	0.112183	0.282295	Os01g0566100;Os01g0588900;Os03g0669200;Os05g0235300
GO:0018208	peptidyl-proline modification	2	75	0.114697	0.285109	Os01g0563000;Os02g0204300
GO:0031323	regulation of cellular metabolic process	25	2530	0.11471	0.285109	Os01g0510100;Os02g0147800;Os02g0672100;Os02g0674800;Os02g0761000;Os02g0782200;Os03g0388500;Os04g0489600;Os05g0235300;Os05g0312000;Os06g0152200;Os06g0193400;Os06g0486400;Os06g0669400;Os06g0677800;Os07g0583700;Os07g0637300;Os08g0100500;Os08g0519800;Os08g0554400;Os10g0375600;Os11g0127600;Os11g0158600;Os11g0158832;Os12g0618600
GO:0010468	regulation of gene expression	22	2185	0.116752	0.285109	Os02g0147800;Os02g0672100;Os02g0674800;Os02g0761000;Os02g0782200;Os03g0388500;Os04g0489600;Os05g0143500;Os05g0235300;Os06g0152200;Os06g0193400;Os06g0677800;Os06g0708000;Os07g0583700;Os08g0100500;Os08g0519800;Os08g0554400;Os10g0375600;Os11g0127600;Os11g0158600;Os11g0158832;Os12g0618600
GO:0001676	long-chain fatty acid metabolic process	1	16	0.11697	0.285109	Os06g0103500
GO:0009687	abscisic acid metabolic process	1	16	0.11697	0.285109	Os05g0235300
GO:0009746	response to hexose	1	16	0.11697	0.285109	Os05g0235300
GO:0031056	regulation of histone modification	1	16	0.11697	0.285109	Os02g0147800
GO:0031348	negative regulation of defense response	1	16	0.11697	0.285109	Os05g0235300
GO:0034284	response to monosaccharide	1	16	0.11697	0.285109	Os05g0235300
GO:0043288	apocarotenoid metabolic process	1	16	0.11697	0.285109	Os05g0235300
GO:0044804	nucleophagy	1	16	0.11697	0.285109	Os03g0248000
GO:1902644	tertiary alcohol metabolic process	1	16	0.11697	0.285109	Os05g0235300
GO:0046474	glycerophospholipid biosynthetic process	2	76	0.117225	0.285109	Os03g0182400;Os05g0220100
GO:0008299	isoprenoid biosynthetic process	3	154	0.117297	0.285109	Os01g0703400;Os05g0235300;Os11g0286800
GO:0006796	phosphate-containing compound metabolic process	25	2547	0.121343	0.294227	Os01g0510100;Os01g0703400;Os02g0527600;Os03g0182400;Os04g0429800;Os04g0584600;Os04g0619400;Os05g0143500;Os05g0220100;Os05g0235300;Os05g0358500;Os05g0511400;Os06g0486400;Os06g0708000;Os07g0409900;Os07g0637300;Os07g0693500;Os08g0202300;Os08g0203201;Os09g0123300;Os09g0351700;Os10g0377800;Os10g0405100;Os10g0521700;Os12g0297500
GO:0006188	IMP biosynthetic process	1	17	0.123812	0.298044	Os07g0693500
GO:0006814	sodium ion transport	1	17	0.123812	0.298044	Os06g0701700
GO:0043622	cortical microtubule organization	1	17	0.123812	0.298044	Os12g0239200
GO:0051252	regulation of RNA metabolic process	19	1861	0.126772	0.304435	Os02g0147800;Os02g0672100;Os02g0674800;Os02g0761000;Os02g0782200;Os03g0388500;Os04g0489600;Os05g0235300;Os06g0152200;Os06g0193400;Os06g0677800;Os07g0583700;Os08g0100500;Os08g0554400;Os10g0375600;Os11g0127600;Os11g0158600;Os11g0158832;Os12g0618600
GO:0048513	animal organ development	2	80	0.127477	0.305394	Os01g0510100;Os03g0669200
GO:0032270	positive regulation of cellular protein metabolic process	3	161	0.129208	0.306271	Os01g0510100;Os02g0147800;Os06g0486400
GO:0009626	plant-type hypersensitive response	1	18	0.130602	0.306271	Os02g0475300
GO:0009691	cytokinin biosynthetic process	1	18	0.130602	0.306271	Os01g0588900
GO:0016106	sesquiterpenoid biosynthetic process	1	18	0.130602	0.306271	Os05g0235300
GO:0034050	host programmed cell death induced by symbiont	1	18	0.130602	0.306271	Os02g0475300
GO:0043467	regulation of generation of precursor metabolites and energy	1	18	0.130602	0.306271	Os06g0669400
GO:0051187	cofactor catabolic process	1	18	0.130602	0.306271	Os06g0354700
GO:1901002	positive regulation of response to salt stress	1	18	0.130602	0.306271	Os04g0584600
GO:2000280	regulation of root development	1	18	0.130602	0.306271	Os03g0669200
GO:0006793	phosphorus metabolic process	25	2573	0.131949	0.308705	Os01g0510100;Os01g0703400;Os02g0527600;Os03g0182400;Os04g0429800;Os04g0584600;Os04g0619400;Os05g0143500;Os05g0220100;Os05g0235300;Os05g0358500;Os05g0511400;Os06g0486400;Os06g0708000;Os07g0409900;Os07g0637300;Os07g0693500;Os08g0202300;Os08g0203201;Os09g0123300;Os09g0351700;Os10g0377800;Os10g0405100;Os10g0521700;Os12g0297500
GO:0051186	cofactor metabolic process	5	350	0.135633	0.314684	Os04g0429800;Os06g0152200;Os06g0152300;Os06g0354700;Os10g0377800
GO:0000422	mitophagy	1	19	0.137339	0.314684	Os03g0248000
GO:0007140	male meiosis	1	19	0.137339	0.314684	Os01g0510100
GO:0009895	negative regulation of catabolic process	1	19	0.137339	0.314684	Os05g0235300
GO:0031330	negative regulation of cellular catabolic process	1	19	0.137339	0.314684	Os05g0235300
GO:0046040	IMP metabolic process	1	19	0.137339	0.314684	Os07g0693500
GO:0051181	cofactor transport	1	19	0.137339	0.314684	Os02g0226300
GO:0061726	mitochondrion disassembly	1	19	0.137339	0.314684	Os03g0248000
GO:2001252	positive regulation of chromosome organization	1	19	0.137339	0.314684	Os02g0147800
GO:2000112	regulation of cellular macromolecule biosynthetic process	20	2009	0.142295	0.325291	Os02g0147800;Os02g0672100;Os02g0674800;Os02g0761000;Os02g0782200;Os03g0388500;Os04g0489600;Os05g0235300;Os06g0152200;Os06g0193400;Os06g0677800;Os07g0583700;Os08g0100500;Os08g0519800;Os08g0554400;Os10g0375600;Os11g0127600;Os11g0158600;Os11g0158832;Os12g0618600
GO:0009615	response to virus	1	20	0.144025	0.327557	Os05g0235300
GO:0009813	flavonoid biosynthetic process	1	20	0.144025	0.327557	Os06g0152200
GO:0010556	regulation of macromolecule biosynthetic process	20	2013	0.144269	0.327557	Os02g0147800;Os02g0672100;Os02g0674800;Os02g0761000;Os02g0782200;Os03g0388500;Os04g0489600;Os05g0235300;Os06g0152200;Os06g0193400;Os06g0677800;Os07g0583700;Os08g0100500;Os08g0519800;Os08g0554400;Os10g0375600;Os11g0127600;Os11g0158600;Os11g0158832;Os12g0618600
GO:0045017	glycerolipid biosynthetic process	2	87	0.145892	0.33049	Os03g0182400;Os05g0220100
GO:0050832	defense response to fungus	2	88	0.148567	0.335788	Os03g0669200;Os07g0409900
GO:0001558	regulation of cell growth	1	21	0.150659	0.336708	Os05g0235300
GO:0006714	sesquiterpenoid metabolic process	1	21	0.150659	0.336708	Os05g0235300
GO:0009644	response to high light intensity	1	21	0.150659	0.336708	Os06g0669400
GO:0009744	response to sucrose	1	21	0.150659	0.336708	Os05g0235300
GO:0046890	regulation of lipid biosynthetic process	1	21	0.150659	0.336708	Os05g0235300
GO:0010154	fruit development	3	174	0.152394	0.339825	Os03g0669200;Os05g0235300;Os06g0199100
GO:0050789	regulation of biological process	38	4198	0.1536	0.341752	Os01g0510100;Os01g0566100;Os01g0588900;Os01g0639900;Os02g0147800;Os02g0672100;Os02g0674800;Os02g0761000;Os02g0782200;Os03g0311300;Os03g0388500;Os03g0669200;Os04g0394300;Os04g0489600;Os04g0584600;Os05g0143500;Os05g0235300;Os05g0312000;Os05g0511400;Os06g0152200;Os06g0193400;Os06g0486400;Os06g0669400;Os06g0677800;Os06g0708000;Os07g0409900;Os07g0486500;Os07g0583700;Os07g0637300;Os08g0100500;Os08g0519…
GO:0043648	dicarboxylic acid metabolic process	2	90	0.153946	0.34176	Os01g0151400;Os01g0151500
GO:0055085	transmembrane transport	14	1341	0.154817	0.342931	Os01g0356400;Os01g0645200;Os02g0103600;Os02g0184200;Os02g0226300;Os02g0767500;Os05g0444500;Os06g0129400;Os06g0644200;Os06g0701600;Os06g0701700;Os07g0557100;Os07g0559700;Os08g0156600
GO:0031326	regulation of cellular biosynthetic process	20	2038	0.156972	0.343732	Os02g0147800;Os02g0672100;Os02g0674800;Os02g0761000;Os02g0782200;Os03g0388500;Os04g0489600;Os05g0235300;Os06g0152200;Os06g0193400;Os06g0677800;Os07g0583700;Os08g0100500;Os08g0519800;Os08g0554400;Os10g0375600;Os11g0127600;Os11g0158600;Os11g0158832;Os12g0618600
GO:0006904	vesicle docking involved in exocytosis	1	22	0.157243	0.343732	Os02g0452500
GO:0010675	regulation of cellular carbohydrate metabolic process	1	22	0.157243	0.343732	Os07g0637300
GO:0034285	response to disaccharide	1	22	0.157243	0.343732	Os05g0235300
GO:0071902	positive regulation of protein serine/threonine kinase activity	1	22	0.157243	0.343732	Os01g0510100
GO:1903649	regulation of cytoplasmic transport	1	22	0.157243	0.343732	Os04g0394300
GO:0016310	phosphorylation	18	1810	0.160013	0.348852	Os01g0510100;Os02g0527600;Os04g0584600;Os04g0619400;Os05g0143500;Os05g0235300;Os05g0511400;Os06g0486400;Os06g0708000;Os07g0409900;Os07g0637300;Os08g0202300;Os08g0203201;Os09g0123300;Os09g0351700;Os10g0405100;Os10g0521700;Os12g0297500
GO:0009889	regulation of biosynthetic process	20	2046	0.161168	0.348852	Os02g0147800;Os02g0672100;Os02g0674800;Os02g0761000;Os02g0782200;Os03g0388500;Os04g0489600;Os05g0235300;Os06g0152200;Os06g0193400;Os06g0677800;Os07g0583700;Os08g0100500;Os08g0519800;Os08g0554400;Os10g0375600;Os11g0127600;Os11g0158600;Os11g0158832;Os12g0618600
GO:0006575	cellular modified amino acid metabolic process	3	179	0.161644	0.348852	Os01g0151400;Os01g0151500;Os11g0644800
GO:0019219	regulation of nucleobase-containing compound metabolic process	19	1930	0.161827	0.348852	Os02g0147800;Os02g0672100;Os02g0674800;Os02g0761000;Os02g0782200;Os03g0388500;Os04g0489600;Os05g0235300;Os06g0152200;Os06g0193400;Os06g0677800;Os07g0583700;Os08g0100500;Os08g0554400;Os10g0375600;Os11g0127600;Os11g0158600;Os11g0158832;Os12g0618600
GO:0019748	secondary metabolic process	3	180	0.163514	0.348852	Os05g0235300;Os05g0312000;Os06g0656500
GO:0051247	positive regulation of protein metabolic process	3	180	0.163514	0.348852	Os01g0510100;Os02g0147800;Os06g0486400
GO:0006743	ubiquinone metabolic process	1	23	0.163775	0.348852	Os06g0152300
GO:0006744	ubiquinone biosynthetic process	1	23	0.163775	0.348852	Os06g0152300
GO:0007186	G-protein coupled receptor signaling pathway	1	23	0.163775	0.348852	Os03g0669200
GO:0009812	flavonoid metabolic process	1	23	0.163775	0.348852	Os06g0152200
GO:0018108	peptidyl-tyrosine phosphorylation	1	23	0.163775	0.348852	Os01g0510100
GO:0018212	peptidyl-tyrosine modification	1	23	0.163775	0.348852	Os01g0510100
GO:0009311	oligosaccharide metabolic process	2	94	0.164815	0.349575	Os01g0332100;Os04g0432400
GO:0009698	phenylpropanoid metabolic process	2	94	0.164815	0.349575	Os05g0312000;Os06g0656500
GO:0006720	isoprenoid metabolic process	3	181	0.165391	0.350054	Os01g0703400;Os05g0235300;Os11g0286800
GO:0051640	organelle localization	2	95	0.167553	0.351506	Os05g0310800;Os05g0311000
GO:0006071	glycerol metabolic process	1	24	0.170258	0.351506	Os08g0503200
GO:0006613	cotranslational protein targeting to membrane	1	24	0.170258	0.351506	Os08g0480100
GO:0006614	SRP-dependent cotranslational protein targeting to membrane	1	24	0.170258	0.351506	Os08g0480100
GO:0009787	regulation of abscisic acid-activated signaling pathway	1	24	0.170258	0.351506	Os03g0669200
GO:0010928	regulation of auxin mediated signaling pathway	1	24	0.170258	0.351506	Os05g0235300
GO:0019400	alditol metabolic process	1	24	0.170258	0.351506	Os08g0503200
GO:0030968	endoplasmic reticulum unfolded protein response	1	24	0.170258	0.351506	Os03g0669200
GO:0031023	microtubule organizing center organization	1	24	0.170258	0.351506	Os09g0422600
GO:0006749	glutathione metabolic process	2	96	0.170299	0.351506	Os01g0151400;Os01g0151500
GO:0042440	pigment metabolic process	2	96	0.170299	0.351506	Os06g0152200;Os06g0354700
GO:0044242	cellular lipid catabolic process	2	96	0.170299	0.351506	Os01g0966100;Os06g0103500
GO:0071704	organic substance metabolic process	88	10660	0.176518	0.360231	Os01g0151400;Os01g0151500;Os01g0159300;Os01g0253900;Os01g0332100;Os01g0510100;Os01g0563000;Os01g0588900;Os01g0703400;Os01g0711400;Os01g0925000;Os01g0944200;Os01g0966100;Os02g0147800;Os02g0194700;Os02g0204300;Os02g0208600;Os02g0527600;Os02g0572400;Os02g0644700;Os02g0672100;Os02g0674800;Os02g0761000;Os02g0782200;Os03g0182400;Os03g0311300;Os03g0388500;Os03g0633400;Os03g0679700;Os04g0185500;Os04g0394…
GO:0009628	response to abiotic stimulus	8	701	0.176559	0.360231	Os01g0566100;Os03g0311300;Os04g0584600;Os05g0235300;Os06g0152200;Os06g0669400;Os07g0172900;Os11g0127600
GO:0002252	immune effector process	1	25	0.17669	0.360231	Os05g0235300
GO:0006558	L-phenylalanine metabolic process	1	25	0.17669	0.360231	Os07g0694600
GO:0009765	photosynthesis, light harvesting	1	25	0.17669	0.360231	Os06g0669400
GO:1902221	erythrose 4-phosphate/phosphoenolpyruvate family amino acid metabolic process	1	25	0.17669	0.360231	Os07g0694600
GO:0009620	response to fungus	2	99	0.178583	0.363349	Os03g0669200;Os07g0409900
GO:0044765	single-organism transport	21	2199	0.17994	0.365365	Os01g0356400;Os01g0645200;Os01g0966100;Os02g0103600;Os02g0184200;Os02g0209100;Os02g0226300;Os02g0452500;Os02g0767500;Os05g0310800;Os05g0311000;Os05g0444500;Os06g0129400;Os06g0644200;Os06g0701600;Os06g0701700;Os07g0557100;Os07g0559700;Os08g0156600;Os08g0480100;Os12g0112300
GO:0009793	embryo development ending in seed dormancy	2	100	0.181358	0.367499	Os05g0235300;Os06g0199100
GO:0006817	phosphate ion transport	1	26	0.183073	0.370112	Os02g0767500
GO:0015748	organophosphate ester transport	2	101	0.18414	0.370112	Os02g0226300;Os12g0112300
GO:0098542	defense response to other organism	4	288	0.184484	0.370112	Os01g0510100;Os03g0669200;Os05g0235300;Os07g0409900
GO:0009733	response to auxin	3	191	0.1845	0.370112	Os02g0147800;Os05g0235300;Os06g0677800
GO:0044282	small molecule catabolic process	3	191	0.1845	0.370112	Os01g0711400;Os01g0966100;Os06g0103500
GO:0048608	reproductive structure development	5	392	0.187904	0.373948	Os01g0566100;Os02g0761000;Os03g0669200;Os05g0235300;Os06g0199100
GO:0061458	reproductive system development	5	393	0.18923	0.373948	Os01g0566100;Os02g0761000;Os03g0669200;Os05g0235300;Os06g0199100
GO:0006109	regulation of carbohydrate metabolic process	1	27	0.189407	0.373948	Os07g0637300
GO:0015718	monocarboxylic acid transport	1	27	0.189407	0.373948	Os01g0966100
GO:0015860	purine nucleoside transmembrane transport	1	27	0.189407	0.373948	Os02g0226300
GO:0032386	regulation of intracellular transport	1	27	0.189407	0.373948	Os04g0394300
GO:1901000	regulation of response to salt stress	1	27	0.189407	0.373948	Os04g0584600
GO:1901679	nucleotide transmembrane transport	1	27	0.189407	0.373948	Os02g0226300
GO:1901564	organonitrogen compound metabolic process	18	1863	0.19099	0.376328	Os01g0151400;Os01g0151500;Os01g0588900;Os01g0711400;Os02g0572400;Os02g0782200;Os03g0679700;Os04g0429800;Os04g0476100;Os06g0152200;Os06g0354700;Os07g0693500;Os07g0694600;Os08g0519800;Os10g0377800;Os11g0644800;Os12g0623900;Os12g0624000
GO:0044248	cellular catabolic process	13	1282	0.192464	0.377459	Os01g0151400;Os01g0151500;Os01g0332100;Os01g0711400;Os01g0966100;Os02g0782200;Os03g0311300;Os03g0633400;Os04g0432400;Os05g0235300;Os06g0103500;Os06g0354700;Os06g0669400
GO:0046488	phosphatidylinositol metabolic process	2	104	0.192522	0.377459	Os03g0182400;Os05g0220100
GO:0019222	regulation of metabolic process	27	2944	0.192697	0.377459	Os01g0510100;Os02g0147800;Os02g0672100;Os02g0674800;Os02g0761000;Os02g0782200;Os03g0388500;Os04g0489600;Os05g0143500;Os05g0235300;Os05g0312000;Os06g0152200;Os06g0193400;Os06g0486400;Os06g0669400;Os06g0677800;Os06g0708000;Os07g0583700;Os07g0637300;Os08g0100500;Os08g0519800;Os08g0554400;Os10g0375600;Os11g0127600;Os11g0158600;Os11g0158832;Os12g0618600
GO:0009790	embryo development	2	105	0.195327	0.377728	Os05g0235300;Os06g0199100
GO:0010109	regulation of photosynthesis	1	28	0.195692	0.377728	Os06g0669400
GO:0010119	regulation of stomatal movement	1	28	0.195692	0.377728	Os01g0639900
GO:0030865	cortical cytoskeleton organization	1	28	0.195692	0.377728	Os12g0239200
GO:0031407	oxylipin metabolic process	1	28	0.195692	0.377728	Os02g0194700
GO:0031408	oxylipin biosynthetic process	1	28	0.195692	0.377728	Os02g0194700
GO:0047484	regulation of response to osmotic stress	1	28	0.195692	0.377728	Os04g0584600
GO:0015672	monovalent inorganic cation transport	3	197	0.196237	0.377728	Os02g0184200;Os06g0644200;Os06g0701700
GO:0072330	monocarboxylic acid biosynthetic process	3	197	0.196237	0.377728	Os02g0194700;Os02g0644700;Os05g0235300
GO:0016051	carbohydrate biosynthetic process	4	298	0.20017	0.384242	Os12g0291100;Os12g0291200;Os12g0291400;Os12g0292400
GO:0009690	cytokinin metabolic process	1	29	0.201929	0.384242	Os01g0588900
GO:0019216	regulation of lipid metabolic process	1	29	0.201929	0.384242	Os05g0235300
GO:0031122	cytoplasmic microtubule organization	1	29	0.201929	0.384242	Os12g0239200
GO:0045927	positive regulation of growth	1	29	0.201929	0.384242	Os05g0235300
GO:1903008	organelle disassembly	1	29	0.201929	0.384242	Os03g0248000
GO:0044262	cellular carbohydrate metabolic process	5	403	0.202678	0.38457	Os01g0332100;Os04g0432400;Os07g0637300;Os08g0503200;Os12g0297500
GO:0051171	regulation of nitrogen compound metabolic process	20	2120	0.202871	0.38457	Os02g0147800;Os02g0672100;Os02g0674800;Os02g0761000;Os02g0782200;Os03g0388500;Os04g0489600;Os05g0235300;Os06g0152200;Os06g0193400;Os06g0677800;Os07g0583700;Os08g0100500;Os08g0519800;Os08g0554400;Os10g0375600;Os11g0127600;Os11g0158600;Os11g0158832;Os12g0618600
GO:0060255	regulation of macromolecule metabolic process	24	2604	0.204892	0.387442	Os01g0510100;Os02g0147800;Os02g0672100;Os02g0674800;Os02g0761000;Os02g0782200;Os03g0388500;Os04g0489600;Os05g0143500;Os05g0235300;Os06g0152200;Os06g0193400;Os06g0486400;Os06g0677800;Os06g0708000;Os07g0583700;Os08g0100500;Os08g0519800;Os08g0554400;Os10g0375600;Os11g0127600;Os11g0158600;Os11g0158832;Os12g0618600
GO:0009725	response to hormone	7	620	0.205162	0.387442	Os02g0147800;Os02g0761000;Os03g0669200;Os04g0584600;Os05g0235300;Os06g0677800;Os07g0409900
GO:0009734	auxin-activated signaling pathway	2	109	0.206599	0.387442	Os05g0235300;Os06g0677800
GO:1901566	organonitrogen compound biosynthetic process	13	1301	0.206636	0.387442	Os01g0151400;Os01g0151500;Os02g0572400;Os02g0782200;Os03g0679700;Os04g0429800;Os06g0152200;Os07g0693500;Os07g0694600;Os08g0519800;Os10g0377800;Os12g0623900;Os12g0624000
GO:0071702	organic substance transport	12	1187	0.207904	0.387442	Os01g0966100;Os02g0209100;Os02g0226300;Os02g0452500;Os03g0248000;Os04g0394300;Os05g0310800;Os05g0311000;Os07g0557100;Os07g0559700;Os08g0480100;Os12g0112300
GO:0042181	ketone biosynthetic process	1	30	0.208118	0.387442	Os06g0152300
GO:1901661	quinone metabolic process	1	30	0.208118	0.387442	Os06g0152300
GO:1901663	quinone biosynthetic process	1	30	0.208118	0.387442	Os06g0152300
GO:2000028	regulation of photoperiodism, flowering	1	30	0.208118	0.387442	Os01g0566100
GO:1902578	single-organism localization	21	2249	0.208426	0.387442	Os01g0356400;Os01g0645200;Os01g0966100;Os02g0103600;Os02g0184200;Os02g0209100;Os02g0226300;Os02g0452500;Os02g0767500;Os05g0310800;Os05g0311000;Os05g0444500;Os06g0129400;Os06g0644200;Os06g0701600;Os06g0701700;Os07g0557100;Os07g0559700;Os08g0156600;Os08g0480100;Os12g0112300
GO:0065007	biological regulation	40	4579	0.208954	0.387442	Os01g0510100;Os01g0566100;Os01g0588900;Os01g0639900;Os02g0147800;Os02g0672100;Os02g0674800;Os02g0761000;Os02g0782200;Os03g0311300;Os03g0388500;Os03g0669200;Os04g0394300;Os04g0489600;Os04g0584600;Os05g0143500;Os05g0235300;Os05g0312000;Os05g0511400;Os06g0103500;Os06g0152200;Os06g0193400;Os06g0486400;Os06g0669400;Os06g0677800;Os06g0708000;Os07g0409900;Os07g0486500;Os07g0583700;Os07g0637300;Os08g0100…
GO:0071365	cellular response to auxin stimulus	2	110	0.209428	0.387442	Os05g0235300;Os06g0677800
GO:0071407	cellular response to organic cyclic compound	2	110	0.209428	0.387442	Os02g0761000;Os05g0235300
GO:0034220	ion transmembrane transport	6	516	0.210817	0.38929	Os02g0184200;Os02g0226300;Os02g0767500;Os06g0644200;Os06g0701600;Os06g0701700
GO:0080090	regulation of primary metabolic process	23	2498	0.213201	0.391307	Os01g0510100;Os02g0147800;Os02g0672100;Os02g0674800;Os02g0761000;Os02g0782200;Os03g0388500;Os04g0489600;Os05g0235300;Os06g0152200;Os06g0193400;Os06g0486400;Os06g0677800;Os07g0583700;Os07g0637300;Os08g0100500;Os08g0519800;Os08g0554400;Os10g0375600;Os11g0127600;Os11g0158600;Os11g0158832;Os12g0618600
GO:0006739	NADP metabolic process	1	31	0.214259	0.391307	Os10g0377800
GO:0007029	endoplasmic reticulum organization	1	31	0.214259	0.391307	Os01g0575000
GO:0009668	plastid membrane organization	1	31	0.214259	0.391307	Os06g0669400
GO:0010027	thylakoid membrane organization	1	31	0.214259	0.391307	Os06g0669400
GO:0046856	phosphatidylinositol dephosphorylation	1	31	0.214259	0.391307	Os03g0182400
GO:0045087	innate immune response	2	112	0.215098	0.392123	Os02g0475300;Os03g0669200
GO:0006810	transport	23	2503	0.216071	0.393178	Os01g0356400;Os01g0645200;Os01g0966100;Os02g0103600;Os02g0184200;Os02g0209100;Os02g0226300;Os02g0452500;Os02g0767500;Os03g0248000;Os04g0394300;Os05g0310800;Os05g0311000;Os05g0444500;Os06g0129400;Os06g0644200;Os06g0701600;Os06g0701700;Os07g0557100;Os07g0559700;Os08g0156600;Os08g0480100;Os12g0112300
GO:0006955	immune response	2	113	0.217939	0.395622	Os02g0475300;Os03g0669200
GO:0048193	Golgi vesicle transport	3	208	0.218206	0.395622	Os02g0209100;Os05g0310800;Os05g0311000
GO:0009629	response to gravity	1	32	0.220353	0.397352	Os05g0235300
GO:0009630	gravitropism	1	32	0.220353	0.397352	Os05g0235300
GO:0051240	positive regulation of multicellular organismal process	1	32	0.220353	0.397352	Os05g0235300
GO:0009308	amine metabolic process	2	114	0.220783	0.39741	Os01g0588900;Os04g0476100
GO:0032787	monocarboxylic acid metabolic process	5	417	0.22203	0.398935	Os01g0966100;Os02g0194700;Os02g0644700;Os05g0235300;Os06g0103500
GO:0009414	response to water deprivation	2	115	0.22363	0.3996	Os04g0584600;Os11g0127600
GO:0009737	response to abscisic acid	3	211	0.224286	0.3996	Os03g0669200;Os04g0584600;Os07g0409900
GO:0071705	nitrogen compound transport	4	313	0.224415	0.3996	Os02g0226300;Os04g0394300;Os07g0557100;Os12g0112300
GO:0000045	autophagosome assembly	1	33	0.2264	0.3996	Os03g0248000
GO:0006505	GPI anchor metabolic process	1	33	0.2264	0.3996	Os05g0220100
GO:0006506	GPI anchor biosynthetic process	1	33	0.2264	0.3996	Os05g0220100
GO:0009640	photomorphogenesis	1	33	0.2264	0.3996	Os06g0152200
GO:0046839	phospholipid dephosphorylation	1	33	0.2264	0.3996	Os03g0182400
GO:0071897	DNA biosynthetic process	1	33	0.2264	0.3996	Os08g0175300
GO:0072530	purine-containing compound transmembrane transport	1	33	0.2264	0.3996	Os02g0226300
GO:0009415	response to water	2	117	0.229333	0.403392	Os04g0584600;Os11g0127600
GO:0006820	anion transport	4	316	0.229356	0.403392	Os01g0966100;Os02g0226300;Os02g0767500;Os12g0112300
GO:0032259	methylation	4	317	0.231009	0.405585	Os02g0147800;Os06g0152300;Os12g0623900;Os12g0624000
GO:0001101	response to acid chemical	5	424	0.231914	0.406351	Os03g0669200;Os04g0584600;Os07g0409900;Os07g0583700;Os11g0127600
GO:0043207	response to external biotic stimulus	4	318	0.232665	0.406351	Os01g0510100;Os03g0669200;Os05g0235300;Os07g0409900
GO:0051707	response to other organism	4	318	0.232665	0.406351	Os01g0510100;Os03g0669200;Os05g0235300;Os07g0409900
GO:0051234	establishment of localization	23	2533	0.233684	0.407417	Os01g0356400;Os01g0645200;Os01g0966100;Os02g0103600;Os02g0184200;Os02g0209100;Os02g0226300;Os02g0452500;Os02g0767500;Os03g0248000;Os04g0394300;Os05g0310800;Os05g0311000;Os05g0444500;Os06g0129400;Os06g0644200;Os06g0701600;Os06g0701700;Os07g0557100;Os07g0559700;Os08g0156600;Os08g0480100;Os12g0112300
GO:0071310	cellular response to organic substance	6	535	0.234455	0.408049	Os02g0761000;Os03g0669200;Os04g0584600;Os05g0235300;Os06g0677800;Os07g0409900
GO:0022622	root system development	2	120	0.237906	0.40984	Os01g0510100;Os03g0669200
GO:0048364	root development	2	120	0.237906	0.40984	Os01g0510100;Os03g0669200
GO:1902600	hydrogen ion transmembrane transport	2	120	0.237906	0.40984	Os02g0184200;Os06g0644200
GO:0006891	intra-Golgi vesicle-mediated transport	1	35	0.238355	0.40984	Os02g0209100
GO:0015995	chlorophyll biosynthetic process	1	35	0.238355	0.40984	Os06g0152200
GO:0034754	cellular hormone metabolic process	1	35	0.238355	0.40984	Os01g0588900
GO:0051094	positive regulation of developmental process	1	35	0.238355	0.40984	Os05g0235300
GO:0003006	developmental process involved in reproduction	5	430	0.240488	0.412796	Os01g0566100;Os02g0761000;Os03g0669200;Os05g0235300;Os06g0199100
GO:0015711	organic anion transport	3	220	0.24272	0.415913	Os01g0966100;Os02g0226300;Os12g0112300
GO:0006997	nucleus organization	1	36	0.244264	0.416545	Os12g0236100
GO:0048509	regulation of meristem development	1	36	0.244264	0.416545	Os01g0588900
GO:0098655	cation transmembrane transport	4	325	0.24434	0.416545	Os02g0184200;Os06g0644200;Os06g0701600;Os06g0701700
GO:0006644	phospholipid metabolic process	3	221	0.244784	0.416592	Os01g0703400;Os03g0182400;Os05g0220100
GO:0006818	hydrogen transport	2	123	0.246496	0.418081	Os02g0184200;Os06g0644200
GO:0015992	proton transport	2	123	0.246496	0.418081	Os02g0184200;Os06g0644200
GO:0046496	nicotinamide nucleotide metabolic process	2	124	0.249362	0.422225	Os04g0429800;Os10g0377800
GO:1903308	regulation of chromatin modification	1	37	0.250127	0.422803	Os02g0147800
GO:0006811	ion transport	8	774	0.250871	0.423345	Os01g0966100;Os02g0184200;Os02g0226300;Os02g0767500;Os06g0644200;Os06g0701600;Os06g0701700;Os12g0112300
GO:0019362	pyridine nucleotide metabolic process	2	125	0.25223	0.42492	Os04g0429800;Os10g0377800
GO:0007010	cytoskeleton organization	3	226	0.255147	0.429008	Os02g0777700;Os09g0422600;Os12g0239200
GO:0009845	seed germination	1	38	0.255945	0.429008	Os03g0669200
GO:0060341	regulation of cellular localization	1	38	0.255945	0.429008	Os04g0394300
GO:0045944	positive regulation of transcription from RNA polymerase II promoter	3	227	0.257227	0.430435	Os02g0761000;Os03g0388500;Os10g0375600
GO:0045859	regulation of protein kinase activity	2	127	0.257967	0.430951	Os01g0510100;Os06g0486400
GO:0006633	fatty acid biosynthetic process	2	128	0.260836	0.432874	Os02g0194700;Os02g0644700
GO:0019318	hexose metabolic process	2	128	0.260836	0.432874	Os07g0637300;Os12g0190000
GO:0000288	nuclear-transcribed mRNA catabolic process, deadenylation-dependent decay	1	39	0.261718	0.432874	Os02g0782200
GO:0045047	protein targeting to ER	1	39	0.261718	0.432874	Os08g0480100
GO:0046835	carbohydrate phosphorylation	1	39	0.261718	0.432874	Os12g0297500
GO:0072599	establishment of protein localization to endoplasmic reticulum	1	39	0.261718	0.432874	Os08g0480100
GO:0071229	cellular response to acid chemical	3	230	0.263482	0.435072	Os03g0669200;Os04g0584600;Os07g0409900
GO:0044089	positive regulation of cellular component biogenesis	1	40	0.267447	0.438718	Os05g0235300
GO:0051225	spindle assembly	1	40	0.267447	0.438718	Os09g0422600
GO:1902275	regulation of chromatin organization	1	40	0.267447	0.438718	Os02g0147800
GO:1902531	regulation of intracellular signal transduction	1	40	0.267447	0.438718	Os01g0510100
GO:0009743	response to carbohydrate	1	41	0.273131	0.445847	Os05g0235300
GO:0034620	cellular response to unfolded protein	1	41	0.273131	0.445847	Os03g0669200
GO:0098661	inorganic anion transmembrane transport	1	41	0.273131	0.445847	Os02g0767500
GO:0000226	microtubule cytoskeleton organization	2	133	0.275186	0.448468	Os09g0422600;Os12g0239200
GO:0072524	pyridine-containing compound metabolic process	2	134	0.278056	0.450636	Os04g0429800;Os10g0377800
GO:0051716	cellular response to stimulus	16	1751	0.278724	0.450636	Os01g0510100;Os02g0475300;Os02g0761000;Os03g0669200;Os04g0584600;Os05g0125000;Os05g0143500;Os05g0235300;Os05g0511400;Os06g0486400;Os06g0677800;Os06g0708000;Os07g0409900;Os07g0486500;Os08g0175300;Os10g0521700
GO:0006986	response to unfolded protein	1	42	0.278772	0.450636	Os03g0669200
GO:0031124	mRNA 3'-end processing	1	42	0.278772	0.450636	Os01g0925000
GO:0048573	photoperiodism, flowering	1	42	0.278772	0.450636	Os01g0566100
GO:0044724	single-organism carbohydrate catabolic process	2	135	0.280924	0.453382	Os01g0332100;Os04g0432400
GO:0009607	response to biotic stimulus	4	347	0.281814	0.454085	Os01g0510100;Os03g0669200;Os05g0235300;Os07g0409900
GO:0007275	multicellular organism development	9	920	0.282981	0.455231	Os01g0510100;Os01g0566100;Os01g0588900;Os02g0761000;Os03g0669200;Os05g0235300;Os06g0152200;Os06g0199100;Os07g0176200
GO:0009767	photosynthetic electron transport chain	1	43	0.284369	0.455265	Os06g0669400
GO:0010565	regulation of cellular ketone metabolic process	1	43	0.284369	0.455265	Os05g0235300
GO:0090351	seedling development	1	43	0.284369	0.455265	Os03g0669200
GO:0044712	single-organism catabolic process	7	689	0.285351	0.456105	Os01g0332100;Os01g0711400;Os01g0966100;Os03g0248000;Os04g0432400;Os06g0103500;Os06g0354700
GO:0031399	regulation of protein modification process	3	242	0.288677	0.459207	Os01g0510100;Os02g0147800;Os06g0486400
GO:0043549	regulation of kinase activity	2	138	0.289525	0.459207	Os01g0510100;Os06g0486400
GO:0006383	transcription from RNA polymerase III promoter	1	44	0.289924	0.459207	Os04g0394500
GO:0007031	peroxisome organization	1	44	0.289924	0.459207	Os01g0966100
GO:0012501	programmed cell death	1	44	0.289924	0.459207	Os02g0475300
GO:0043412	macromolecule modification	30	3491	0.290049	0.459207	Os01g0159300;Os01g0332100;Os01g0510100;Os01g0563000;Os02g0147800;Os02g0204300;Os02g0527600;Os03g0311300;Os03g0633400;Os04g0185500;Os04g0432400;Os04g0584600;Os04g0619400;Os05g0125000;Os05g0143500;Os05g0220100;Os05g0235300;Os05g0358500;Os05g0511400;Os06g0486400;Os06g0708000;Os07g0409900;Os07g0637300;Os08g0202300;Os08g0203201;Os09g0123300;Os09g0351700;Os10g0405100;Os10g0521700;Os12g0297500
GO:0016042	lipid catabolic process	2	139	0.292389	0.462179	Os01g0966100;Os06g0103500
GO:0009073	aromatic amino acid family biosynthetic process	1	45	0.295435	0.464787	Os07g0694600
GO:0009867	jasmonic acid mediated signaling pathway	1	45	0.295435	0.464787	Os03g0669200
GO:0048278	vesicle docking	1	45	0.295435	0.464787	Os02g0452500
GO:0001932	regulation of protein phosphorylation	2	141	0.298114	0.468264	Os01g0510100;Os06g0486400
GO:0006779	porphyrin-containing compound biosynthetic process	1	46	0.300904	0.470536	Os06g0152200
GO:0009648	photoperiodism	1	46	0.300904	0.470536	Os01g0566100
GO:0018205	peptidyl-lysine modification	2	142	0.300974	0.470536	Os02g0147800;Os05g0125000
GO:0048731	system development	6	587	0.302811	0.472669	Os01g0510100;Os01g0566100;Os02g0761000;Os03g0669200;Os05g0235300;Os06g0199100
GO:0051179	localization	23	2648	0.306771	0.478103	Os01g0356400;Os01g0645200;Os01g0966100;Os02g0103600;Os02g0184200;Os02g0209100;Os02g0226300;Os02g0452500;Os02g0767500;Os03g0248000;Os04g0394300;Os05g0310800;Os05g0311000;Os05g0444500;Os06g0129400;Os06g0644200;Os06g0701600;Os06g0701700;Os07g0557100;Os07g0559700;Os08g0156600;Os08g0480100;Os12g0112300
GO:0002831	regulation of response to biotic stimulus	1	48	0.311716	0.482798	Os05g0235300
GO:0006405	RNA export from nucleus	1	48	0.311716	0.482798	Os04g0394300
GO:0033014	tetrapyrrole biosynthetic process	1	48	0.311716	0.482798	Os06g0152200
GO:0071395	cellular response to jasmonic acid stimulus	1	48	0.311716	0.482798	Os03g0669200
GO:0006650	glycerophospholipid metabolic process	2	146	0.312393	0.483097	Os03g0182400;Os05g0220100
GO:0043900	regulation of multi-organism process	1	49	0.31706	0.489557	Os05g0235300
GO:0048878	chemical homeostasis	3	256	0.318292	0.4907	Os05g0235300;Os06g0103500;Os08g0156600
GO:0002682	regulation of immune system process	1	50	0.322363	0.493927	Os05g0235300
GO:0009723	response to ethylene	1	50	0.322363	0.493927	Os03g0669200
GO:0009886	post-embryonic morphogenesis	1	50	0.322363	0.493927	Os01g0510100
GO:0010015	root morphogenesis	1	50	0.322363	0.493927	Os01g0510100
GO:0044707	single-multicellular organism process	9	958	0.323694	0.495208	Os01g0510100;Os01g0566100;Os01g0588900;Os02g0761000;Os03g0669200;Os05g0235300;Os06g0152200;Os06g0199100;Os07g0176200
GO:0044267	cellular protein metabolic process	35	4182	0.32713	0.499699	Os01g0151400;Os01g0151500;Os01g0159300;Os01g0332100;Os01g0510100;Os01g0563000;Os02g0147800;Os02g0204300;Os02g0527600;Os02g0782200;Os03g0311300;Os03g0633400;Os04g0185500;Os04g0432400;Os04g0584600;Os04g0619400;Os05g0125000;Os05g0143500;Os05g0220100;Os05g0235300;Os05g0358500;Os05g0511400;Os06g0486400;Os06g0669400;Os06g0708000;Os07g0409900;Os07g0637300;Os08g0202300;Os08g0203201;Os08g0519800;Os09g0123…
GO:0034645	cellular macromolecule biosynthetic process	27	3179	0.328329	0.500764	Os01g0151400;Os01g0151500;Os02g0147800;Os02g0208600;Os02g0672100;Os02g0674800;Os02g0761000;Os02g0782200;Os03g0388500;Os04g0394500;Os04g0489600;Os05g0220100;Os05g0235300;Os06g0152200;Os06g0193400;Os06g0677800;Os07g0583700;Os08g0100500;Os08g0175300;Os08g0519800;Os08g0554400;Os09g0409950;Os10g0375600;Os11g0127600;Os11g0158600;Os11g0158832;Os12g0618600
GO:0009165	nucleotide biosynthetic process	2	152	0.329447	0.500941	Os04g0429800;Os07g0693500
GO:0009651	response to salt stress	2	152	0.329447	0.500941	Os04g0584600;Os11g0127600
GO:0022406	membrane docking	1	52	0.332846	0.502285	Os02g0452500
GO:0032101	regulation of response to external stimulus	1	52	0.332846	0.502285	Os05g0235300
GO:0034968	histone lysine methylation	1	52	0.332846	0.502285	Os02g0147800
GO:0072528	pyrimidine-containing compound biosynthetic process	1	52	0.332846	0.502285	Os03g0679700
GO:0080135	regulation of cellular response to stress	1	52	0.332846	0.502285	Os05g0235300
GO:1901293	nucleoside phosphate biosynthetic process	2	155	0.337933	0.50704	Os04g0429800;Os07g0693500
GO:0005982	starch metabolic process	1	53	0.338026	0.50704	Os12g0297500
GO:0009606	tropism	1	53	0.338026	0.50704	Os05g0235300
GO:0009814	defense response, incompatible interaction	1	53	0.338026	0.50704	Os03g0669200
GO:0042325	regulation of phosphorylation	2	157	0.343573	0.514587	Os01g0510100;Os06g0486400
GO:0050896	response to stimulus	27	3205	0.345058	0.516037	Os01g0510100;Os01g0566100;Os01g0639900;Os02g0147800;Os02g0475300;Os02g0761000;Os03g0311300;Os03g0669200;Os03g0679700;Os04g0584600;Os05g0125000;Os05g0143500;Os05g0235300;Os05g0405900;Os05g0511400;Os06g0152200;Os06g0486400;Os06g0669400;Os06g0677800;Os06g0708000;Os07g0172900;Os07g0409900;Os07g0486500;Os07g0583700;Os08g0175300;Os10g0521700;Os11g0127600
GO:0016482	cytoplasmic transport	5	501	0.346892	0.517739	Os02g0209100;Os04g0394300;Os05g0310800;Os05g0311000;Os08g0480100
GO:0007051	spindle organization	1	55	0.348269	0.517739	Os09g0422600
GO:0042026	protein refolding	1	55	0.348269	0.517739	Os02g0204300
GO:0061640	cytoskeleton-dependent cytokinesis	1	55	0.348269	0.517739	Os01g0510100
GO:0019637	organophosphate metabolic process	6	623	0.352181	0.522156	Os01g0703400;Os03g0182400;Os04g0429800;Os05g0220100;Os07g0693500;Os10g0377800
GO:0008219	cell death	1	56	0.353331	0.522156	Os02g0475300
GO:0009611	response to wounding	1	56	0.353331	0.522156	Os07g0583700
GO:0016265	death	1	56	0.353331	0.522156	Os02g0475300
GO:0000910	cytokinesis	1	57	0.358354	0.526373	Os01g0510100
GO:0055088	lipid homeostasis	1	57	0.358354	0.526373	Os06g0103500
GO:0070972	protein localization to endoplasmic reticulum	1	57	0.358354	0.526373	Os08g0480100
GO:0006732	coenzyme metabolic process	3	275	0.358544	0.526373	Os04g0429800;Os06g0152300;Os10g0377800
GO:0009059	macromolecule biosynthetic process	27	3228	0.360056	0.526373	Os01g0151400;Os01g0151500;Os02g0147800;Os02g0208600;Os02g0672100;Os02g0674800;Os02g0761000;Os02g0782200;Os03g0388500;Os04g0394500;Os04g0489600;Os05g0220100;Os05g0235300;Os06g0152200;Os06g0193400;Os06g0677800;Os07g0583700;Os08g0100500;Os08g0175300;Os08g0519800;Os08g0554400;Os09g0409950;Os10g0375600;Os11g0127600;Os11g0158600;Os11g0158832;Os12g0618600
GO:0005996	monosaccharide metabolic process	2	163	0.3604	0.526373	Os07g0637300;Os12g0190000
GO:0043085	positive regulation of catalytic activity	2	163	0.3604	0.526373	Os01g0510100;Os06g0486400
GO:0048316	seed development	2	163	0.3604	0.526373	Os05g0235300;Os06g0199100
GO:0070887	cellular response to chemical stimulus	6	630	0.361883	0.527768	Os02g0761000;Os03g0669200;Os04g0584600;Os05g0235300;Os06g0677800;Os07g0409900
GO:0006367	transcription initiation from RNA polymerase II promoter	1	58	0.363338	0.528348	Os09g0409950
GO:0009247	glycolipid biosynthetic process	1	58	0.363338	0.528348	Os05g0220100
GO:0006725	cellular aromatic compound metabolic process	36	4373	0.364808	0.529715	Os01g0588900;Os01g0925000;Os01g0944200;Os02g0147800;Os02g0208600;Os02g0672100;Os02g0674800;Os02g0761000;Os02g0782200;Os03g0388500;Os03g0679700;Os04g0394500;Os04g0429800;Os04g0489600;Os05g0235300;Os05g0312000;Os06g0152200;Os06g0193400;Os06g0354700;Os06g0656500;Os06g0677800;Os07g0583700;Os07g0693500;Os07g0694600;Os08g0100500;Os08g0175300;Os08g0554400;Os09g0103600;Os09g0409950;Os10g0375600;Os10g0377…
GO:0044093	positive regulation of molecular function	2	169	0.377068	0.546576	Os01g0510100;Os06g0486400
GO:0072527	pyrimidine-containing compound metabolic process	1	61	0.378062	0.546576	Os03g0679700
GO:0090174	organelle membrane fusion	1	61	0.378062	0.546576	Os01g0575000
GO:0046486	glycerolipid metabolic process	2	170	0.379829	0.547546	Os03g0182400;Os05g0220100
GO:0051338	regulation of transferase activity	2	170	0.379829	0.547546	Os01g0510100;Os06g0486400
GO:0006664	glycolipid metabolic process	1	62	0.382894	0.548797	Os05g0220100
GO:0009753	response to jasmonic acid	1	62	0.382894	0.548797	Os03g0669200
GO:0010638	positive regulation of organelle organization	1	62	0.382894	0.548797	Os02g0147800
GO:1903509	liposaccharide metabolic process	1	62	0.382894	0.548797	Os05g0220100
GO:0070925	organelle assembly	2	172	0.385337	0.551506	Os03g0248000;Os09g0422600
GO:1901615	organic hydroxy compound metabolic process	3	288	0.385927	0.551561	Os05g0235300;Os08g0503200;Os10g0377800
GO:0044238	primary metabolic process	80	10062	0.386689	0.551712	Os01g0151400;Os01g0151500;Os01g0159300;Os01g0253900;Os01g0332100;Os01g0510100;Os01g0563000;Os01g0703400;Os01g0711400;Os01g0925000;Os01g0944200;Os01g0966100;Os02g0147800;Os02g0194700;Os02g0204300;Os02g0208600;Os02g0527600;Os02g0644700;Os02g0672100;Os02g0674800;Os02g0761000;Os02g0782200;Os03g0182400;Os03g0311300;Os03g0388500;Os03g0633400;Os04g0185500;Os04g0394500;Os04g0429800;Os04g0432400;Os04g0489…
GO:0035967	cellular response to topologically incorrect protein	1	63	0.38769	0.551712	Os03g0669200
GO:0042537	benzene-containing compound metabolic process	1	63	0.38769	0.551712	Os11g0644800
GO:0042594	response to starvation	1	64	0.392448	0.556483	Os05g0405900
GO:0006970	response to osmotic stress	2	175	0.393558	0.556483	Os04g0584600;Os11g0127600
GO:0048523	negative regulation of cellular process	5	532	0.394683	0.556483	Os02g0761000;Os02g0782200;Os03g0669200;Os05g0235300;Os06g0669400
GO:0033554	cellular response to stress	6	654	0.39525	0.556483	Os01g0510100;Os02g0475300;Os03g0669200;Os05g0235300;Os06g0486400;Os08g0175300
GO:0098656	anion transmembrane transport	2	176	0.396288	0.556483	Os02g0226300;Os02g0767500
GO:0006813	potassium ion transport	1	65	0.397169	0.556483	Os06g0701700
GO:0009127	purine nucleoside monophosphate biosynthetic process	1	65	0.397169	0.556483	Os07g0693500
GO:0009168	purine ribonucleoside monophosphate biosynthetic process	1	65	0.397169	0.556483	Os07g0693500
GO:0016571	histone methylation	1	65	0.397169	0.556483	Os02g0147800
GO:0031668	cellular response to extracellular stimulus	1	65	0.397169	0.556483	Os05g0125000
GO:0035966	response to topologically incorrect protein	1	65	0.397169	0.556483	Os03g0669200
GO:0006081	cellular aldehyde metabolic process	1	66	0.401854	0.557579	Os10g0377800
GO:0009639	response to red or far red light	1	66	0.401854	0.557579	Os06g0152200
GO:0010228	vegetative to reproductive phase transition of meristem	1	66	0.401854	0.557579	Os01g0566100
GO:0018022	peptidyl-lysine methylation	1	66	0.401854	0.557579	Os02g0147800
GO:0019751	polyol metabolic process	1	66	0.401854	0.557579	Os08g0503200
GO:0071496	cellular response to external stimulus	1	66	0.401854	0.557579	Os05g0125000
GO:0042221	response to chemical	11	1277	0.401859	0.557579	Os01g0639900;Os02g0147800;Os02g0761000;Os03g0669200;Os03g0679700;Os04g0584600;Os05g0235300;Os06g0677800;Os07g0409900;Os07g0583700;Os11g0127600
GO:1901617	organic hydroxy compound biosynthetic process	2	179	0.404444	0.560387	Os05g0235300;Os10g0377800
GO:0042446	hormone biosynthetic process	1	67	0.406503	0.562461	Os01g0588900
GO:0080134	regulation of response to stress	2	180	0.407151	0.562577	Os04g0584600;Os05g0235300
GO:0046907	intracellular transport	7	787	0.408871	0.564174	Os02g0209100;Os02g0226300;Os02g0452500;Os04g0394300;Os05g0310800;Os05g0311000;Os08g0480100
GO:0010467	gene expression	29	3561	0.41255	0.568466	Os01g0151400;Os01g0151500;Os01g0925000;Os02g0147800;Os02g0208600;Os02g0672100;Os02g0674800;Os02g0761000;Os02g0782200;Os03g0388500;Os04g0394500;Os04g0489600;Os05g0143500;Os05g0235300;Os06g0152200;Os06g0193400;Os06g0677800;Os06g0708000;Os07g0583700;Os08g0100500;Os08g0519800;Os08g0554400;Os09g0103600;Os09g0409950;Os10g0375600;Os11g0127600;Os11g0158600;Os11g0158832;Os12g0618600
GO:0044801	single-organism membrane fusion	1	69	0.415694	0.571744	Os01g0575000
GO:0005975	carbohydrate metabolic process	10	1166	0.416074	0.571744	Os01g0332100;Os04g0432400;Os07g0637300;Os08g0503200;Os12g0190000;Os12g0291100;Os12g0291200;Os12g0291400;Os12g0292400;Os12g0297500
GO:0009072	aromatic amino acid family metabolic process	1	70	0.420236	0.576485	Os07g0694600
GO:1901360	organic cyclic compound metabolic process	36	4466	0.420679	0.576485	Os01g0925000;Os01g0944200;Os02g0147800;Os02g0208600;Os02g0572400;Os02g0672100;Os02g0674800;Os02g0761000;Os02g0782200;Os03g0388500;Os03g0679700;Os04g0394500;Os04g0429800;Os04g0489600;Os05g0235300;Os05g0312000;Os06g0152200;Os06g0193400;Os06g0354700;Os06g0656500;Os06g0677800;Os07g0583700;Os07g0693500;Os07g0694600;Os08g0100500;Os08g0175300;Os08g0554400;Os09g0103600;Os09g0409950;Os10g0375600;Os10g0377…
GO:0042592	homeostatic process	4	427	0.421988	0.57652	Os03g0311300;Os05g0235300;Os06g0103500;Os08g0156600
GO:0032268	regulation of cellular protein metabolic process	5	550	0.422365	0.57652	Os01g0510100;Os02g0147800;Os02g0782200;Os06g0486400;Os08g0519800
GO:0050657	nucleic acid transport	1	71	0.424744	0.57652	Os04g0394300
GO:0050658	RNA transport	1	71	0.424744	0.57652	Os04g0394300
GO:0051049	regulation of transport	1	71	0.424744	0.57652	Os04g0394300
GO:0051236	establishment of RNA localization	1	71	0.424744	0.57652	Os04g0394300
GO:0061077	chaperone-mediated protein folding	1	71	0.424744	0.57652	Os01g0563000
GO:0048856	anatomical structure development	7	800	0.425484	0.576567	Os01g0510100;Os01g0566100;Os01g0588900;Os02g0761000;Os03g0669200;Os05g0235300;Os06g0199100
GO:0009657	plastid organization	2	187	0.425932	0.576567	Os06g0152200;Os06g0669400
GO:0000209	protein polyubiquitination	1	72	0.429216	0.580226	Os03g0311300
GO:0022414	reproductive process	6	683	0.435509	0.587405	Os01g0510100;Os01g0566100;Os02g0761000;Os03g0669200;Os05g0235300;Os06g0199100
GO:0098660	inorganic ion transmembrane transport	3	312	0.435703	0.587405	Os02g0184200;Os02g0767500;Os06g0644200
GO:0051168	nuclear export	1	74	0.438058	0.588529	Os04g0394300
GO:1901606	alpha-amino acid catabolic process	1	74	0.438058	0.588529	Os01g0711400
GO:0006417	regulation of translation	2	192	0.43916	0.588529	Os02g0782200;Os08g0519800
GO:0000003	reproduction	6	686	0.439655	0.588529	Os01g0510100;Os01g0566100;Os02g0761000;Os03g0669200;Os05g0235300;Os06g0199100
GO:0009056	catabolic process	14	1696	0.441816	0.588529	Os01g0151400;Os01g0151500;Os01g0332100;Os01g0711400;Os01g0966100;Os02g0782200;Os03g0248000;Os03g0311300;Os03g0633400;Os04g0432400;Os05g0235300;Os06g0103500;Os06g0354700;Os06g0669400
GO:0006497	protein lipidation	1	75	0.442427	0.588529	Os05g0220100
GO:0006612	protein targeting to membrane	1	75	0.442427	0.588529	Os08g0480100
GO:0034976	response to endoplasmic reticulum stress	1	75	0.442427	0.588529	Os03g0669200
GO:0042158	lipoprotein biosynthetic process	1	75	0.442427	0.588529	Os05g0220100
GO:0048646	anatomical structure formation involved in morphogenesis	1	75	0.442427	0.588529	Os01g0510100
GO:0007017	microtubule-based process	2	194	0.444405	0.590373	Os09g0422600;Os12g0239200
GO:0006812	cation transport	4	441	0.446219	0.591996	Os02g0184200;Os06g0644200;Os06g0701600;Os06g0701700
GO:0034248	regulation of cellular amide metabolic process	2	196	0.449623	0.595264	Os02g0782200;Os08g0519800
GO:0009063	cellular amino acid catabolic process	1	77	0.451066	0.595264	Os01g0711400
GO:0016049	cell growth	1	77	0.451066	0.595264	Os05g0235300
GO:0048284	organelle fusion	1	77	0.451066	0.595264	Os01g0575000
GO:0032501	multicellular organismal process	9	1074	0.452769	0.596723	Os01g0510100;Os01g0566100;Os01g0588900;Os02g0761000;Os03g0669200;Os05g0235300;Os06g0152200;Os06g0199100;Os07g0176200
GO:0033044	regulation of chromosome organization	1	78	0.455335	0.598526	Os02g0147800
GO:0042157	lipoprotein metabolic process	1	78	0.455335	0.598526	Os05g0220100
GO:0006952	defense response	6	700	0.45893	0.599891	Os01g0510100;Os02g0475300;Os03g0669200;Os05g0235300;Os06g0708000;Os07g0409900
GO:0009156	ribonucleoside monophosphate biosynthetic process	1	79	0.459572	0.599891	Os07g0693500
GO:0032879	regulation of localization	1	79	0.459572	0.599891	Os04g0394300
GO:0061025	membrane fusion	1	79	0.459572	0.599891	Os01g0575000
GO:0018215	protein phosphopantetheinylation	2	200	0.459977	0.599891	Os01g0332100;Os04g0432400
GO:0046700	heterocycle catabolic process	2	200	0.459977	0.599891	Os02g0782200;Os06g0354700
GO:0051246	regulation of protein metabolic process	5	576	0.461947	0.600923	Os01g0510100;Os02g0147800;Os02g0782200;Os06g0486400;Os08g0519800
GO:0009908	flower development	2	201	0.462548	0.600923	Os01g0566100;Os02g0761000
GO:0006403	RNA localization	1	80	0.463776	0.600923	Os04g0394300
GO:0008643	carbohydrate transport	1	80	0.463776	0.600923	Os07g0559700
GO:0048507	meristem development	1	80	0.463776	0.600923	Os01g0588900
GO:0044270	cellular nitrogen compound catabolic process	2	202	0.465112	0.601646	Os02g0782200;Os06g0354700
GO:0044802	single-organism membrane organization	3	327	0.466072	0.601646	Os01g0575000;Os06g0669400;Os08g0480100
GO:0006066	alcohol metabolic process	2	203	0.467669	0.601646	Os05g0235300;Os08g0503200
GO:0007015	actin filament organization	1	81	0.467947	0.601646	Os02g0777700
GO:0046148	pigment biosynthetic process	1	81	0.467947	0.601646	Os06g0152200
GO:0051130	positive regulation of cellular component organization	1	81	0.467947	0.601646	Os02g0147800
GO:0009152	purine ribonucleotide biosynthetic process	1	82	0.472086	0.606188	Os07g0693500
GO:0006807	nitrogen compound metabolic process	42	5326	0.475085	0.609256	Os01g0151400;Os01g0151500;Os01g0588900;Os01g0711400;Os01g0925000;Os01g0944200;Os02g0147800;Os02g0208600;Os02g0572400;Os02g0672100;Os02g0674800;Os02g0761000;Os02g0782200;Os03g0388500;Os03g0679700;Os04g0394500;Os04g0429800;Os04g0476100;Os04g0489600;Os05g0235300;Os06g0152200;Os06g0193400;Os06g0354700;Os06g0677800;Os07g0583700;Os07g0693500;Os07g0694600;Os08g0100500;Os08g0175300;Os08g0519800;Os08g0554…
GO:0009117	nucleotide metabolic process	3	332	0.47604	0.609698	Os04g0429800;Os07g0693500;Os10g0377800
GO:0016192	vesicle-mediated transport	4	460	0.478601	0.612169	Os02g0209100;Os02g0452500;Os05g0310800;Os05g0311000
GO:0071900	regulation of protein serine/threonine kinase activity	1	84	0.480269	0.612169	Os01g0510100
GO:0090567	reproductive shoot system development	2	208	0.480344	0.612169	Os01g0566100;Os02g0761000
GO:0016070	RNA metabolic process	25	3150	0.480421	0.612169	Os01g0925000;Os01g0944200;Os02g0147800;Os02g0208600;Os02g0672100;Os02g0674800;Os02g0761000;Os02g0782200;Os03g0388500;Os04g0394500;Os04g0489600;Os05g0235300;Os06g0152200;Os06g0193400;Os06g0677800;Os07g0583700;Os08g0100500;Os08g0554400;Os09g0103600;Os09g0409950;Os10g0375600;Os11g0127600;Os11g0158600;Os11g0158832;Os12g0618600
GO:0019684	photosynthesis, light reaction	1	85	0.484313	0.615444	Os06g0669400
GO:0030036	actin cytoskeleton organization	1	85	0.484313	0.615444	Os02g0777700
GO:0015031	protein transport	6	719	0.484839	0.615444	Os02g0209100;Os02g0452500;Os03g0248000;Os05g0310800;Os05g0311000;Os08g0480100
GO:0051641	cellular localization	8	976	0.486213	0.616404	Os02g0209100;Os02g0226300;Os02g0452500;Os03g0248000;Os04g0394300;Os05g0310800;Os05g0311000;Os08g0480100
GO:0015698	inorganic anion transport	1	86	0.488325	0.616735	Os02g0767500
GO:0030029	actin filament-based process	1	86	0.488325	0.616735	Os02g0777700
GO:0031329	regulation of cellular catabolic process	1	86	0.488325	0.616735	Os05g0235300
GO:0006457	protein folding	2	212	0.490352	0.618513	Os01g0563000;Os02g0204300
GO:0009124	nucleoside monophosphate biosynthetic process	1	87	0.492307	0.619414	Os07g0693500
GO:1990542	mitochondrial transmembrane transport	1	87	0.492307	0.619414	Os02g0226300
GO:1902589	single-organism organelle organization	7	854	0.493751	0.619702	Os01g0510100;Os01g0575000;Os02g0147800;Os02g0777700;Os03g0248000;Os09g0422600;Os12g0239200
GO:0045184	establishment of protein localization	6	727	0.495641	0.619702	Os02g0209100;Os02g0452500;Os03g0248000;Os05g0310800;Os05g0311000;Os08g0480100
GO:0002229	defense response to oomycetes	1	88	0.496258	0.619702	Os01g0510100
GO:0002239	response to oomycetes	1	88	0.496258	0.619702	Os01g0510100
GO:0006164	purine nucleotide biosynthetic process	1	88	0.496258	0.619702	Os07g0693500
GO:0006352	DNA-templated transcription, initiation	1	88	0.496258	0.619702	Os09g0409950
GO:0042445	hormone metabolic process	1	89	0.500179	0.622546	Os01g0588900
GO:0090502	RNA phosphodiester bond hydrolysis, endonucleolytic	1	89	0.500179	0.622546	Os01g0944200
GO:0044767	single-organism developmental process	9	1117	0.500405	0.622546	Os01g0510100;Os01g0566100;Os01g0588900;Os02g0761000;Os03g0669200;Os05g0235300;Os06g0152200;Os06g0199100;Os07g0176200
GO:0019220	regulation of phosphate metabolic process	2	218	0.505139	0.626874	Os01g0510100;Os06g0486400
GO:0051174	regulation of phosphorus metabolic process	2	218	0.505139	0.626874	Os01g0510100;Os06g0486400
GO:0006753	nucleoside phosphate metabolic process	3	349	0.509278	0.63117	Os04g0429800;Os07g0693500;Os10g0377800
GO:0006479	protein methylation	1	92	0.51176	0.63117	Os02g0147800
GO:0008213	protein alkylation	1	92	0.51176	0.63117	Os02g0147800
GO:0022411	cellular component disassembly	1	92	0.51176	0.63117	Os03g0248000
GO:0044087	regulation of cellular component biogenesis	1	92	0.51176	0.63117	Os05g0235300
GO:1901575	organic substance catabolic process	12	1517	0.513265	0.632246	Os01g0151400;Os01g0151500;Os01g0332100;Os01g0711400;Os01g0966100;Os02g0782200;Os03g0311300;Os03g0633400;Os04g0432400;Os06g0103500;Os06g0354700;Os06g0669400
GO:0006887	exocytosis	1	93	0.51556	0.633511	Os02g0452500
GO:0031123	RNA 3'-end processing	1	93	0.51556	0.633511	Os01g0925000
GO:0016071	mRNA metabolic process	4	484	0.518445	0.635803	Os01g0925000;Os02g0782200;Os08g0100500;Os09g0103600
GO:0033036	macromolecule localization	8	1004	0.518698	0.635803	Os01g0966100;Os02g0209100;Os02g0452500;Os03g0248000;Os04g0394300;Os05g0310800;Os05g0311000;Os08g0480100
GO:0051649	establishment of localization in cell	7	877	0.522163	0.639265	Os02g0209100;Os02g0226300;Os02g0452500;Os04g0394300;Os05g0310800;Os05g0311000;Os08g0480100
GO:0061024	membrane organization	3	357	0.524542	0.641392	Os01g0575000;Os06g0669400;Os08g0480100
GO:0046483	heterocycle metabolic process	33	4249	0.525333	0.641574	Os01g0588900;Os01g0925000;Os01g0944200;Os02g0147800;Os02g0208600;Os02g0572400;Os02g0672100;Os02g0674800;Os02g0761000;Os02g0782200;Os03g0388500;Os03g0679700;Os04g0394500;Os04g0429800;Os04g0489600;Os05g0235300;Os06g0152200;Os06g0193400;Os06g0354700;Os06g0677800;Os07g0583700;Os07g0693500;Os08g0100500;Os08g0175300;Os08g0554400;Os09g0103600;Os09g0409950;Os10g0375600;Os10g0377800;Os11g0127600;Os11g0158…
GO:0000956	nuclear-transcribed mRNA catabolic process	1	98	0.534129	0.651519	Os02g0782200
GO:0044702	single organism reproductive process	5	626	0.53562	0.652542	Os01g0510100;Os01g0566100;Os02g0761000;Os05g0235300;Os06g0199100
GO:0017148	negative regulation of translation	1	100	0.541357	0.657926	Os02g0782200
GO:0072522	purine-containing compound biosynthetic process	1	100	0.541357	0.657926	Os07g0693500
GO:0010608	posttranscriptional regulation of gene expression	2	234	0.543199	0.659363	Os02g0782200;Os08g0519800
GO:0006397	mRNA processing	3	369	0.546948	0.662545	Os01g0925000;Os08g0100500;Os09g0103600
GO:0019439	aromatic compound catabolic process	2	236	0.547813	0.662545	Os02g0782200;Os06g0354700
GO:0006402	mRNA catabolic process	1	102	0.548473	0.662545	Os02g0782200
GO:0007126	meiotic nuclear division	1	102	0.548473	0.662545	Os01g0510100
GO:1902582	single-organism intracellular transport	5	637	0.551242	0.664384	Os02g0209100;Os02g0226300;Os05g0310800;Os05g0311000;Os08g0480100
GO:0006839	mitochondrial transport	1	103	0.55199	0.664384	Os02g0226300
GO:0034249	negative regulation of cellular amide metabolic process	1	103	0.55199	0.664384	Os02g0782200
GO:0031347	regulation of defense response	1	104	0.55548	0.66778	Os05g0235300
GO:0032940	secretion by cell	1	105	0.558943	0.67033	Os02g0452500
GO:0046467	membrane lipid biosynthetic process	1	105	0.558943	0.67033	Os05g0220100
GO:0009260	ribonucleotide biosynthetic process	1	106	0.56238	0.673642	Os07g0693500
GO:1901361	organic cyclic compound catabolic process	2	243	0.563708	0.674425	Os02g0782200;Os06g0354700
GO:0071822	protein complex subunit organization	4	514	0.566198	0.676593	Os02g0777700;Os09g0422600;Os12g0236100;Os12g0239200
GO:0019538	protein metabolic process	35	4580	0.569605	0.679851	Os01g0151400;Os01g0151500;Os01g0159300;Os01g0332100;Os01g0510100;Os01g0563000;Os02g0147800;Os02g0204300;Os02g0527600;Os02g0782200;Os03g0311300;Os03g0633400;Os04g0185500;Os04g0432400;Os04g0584600;Os04g0619400;Os05g0125000;Os05g0143500;Os05g0220100;Os05g0235300;Os05g0358500;Os05g0511400;Os06g0486400;Os06g0669400;Os06g0708000;Os07g0409900;Os07g0637300;Os08g0202300;Os08g0203201;Os08g0519800;Os09g0123…
GO:0010256	endomembrane system organization	1	109	0.57253	0.682527	Os01g0575000
GO:0044260	cellular macromolecule metabolic process	58	7565	0.574292	0.683102	Os01g0151400;Os01g0151500;Os01g0159300;Os01g0332100;Os01g0510100;Os01g0563000;Os01g0925000;Os01g0944200;Os02g0147800;Os02g0204300;Os02g0208600;Os02g0527600;Os02g0672100;Os02g0674800;Os02g0761000;Os02g0782200;Os03g0311300;Os03g0388500;Os03g0633400;Os04g0185500;Os04g0394500;Os04g0432400;Os04g0489600;Os04g0584600;Os04g0619400;Os05g0125000;Os05g0143500;Os05g0220100;Os05g0235300;Os05g0358500;Os05g0511…
GO:1903046	meiotic cell cycle process	1	110	0.575861	0.683102	Os01g0510100
GO:0006996	organelle organization	12	1586	0.577569	0.683102	Os01g0510100;Os01g0575000;Os01g0966100;Os02g0147800;Os02g0777700;Os03g0182400;Os03g0248000;Os06g0152200;Os06g0669400;Os09g0422600;Os12g0236100;Os12g0239200
GO:0006913	nucleocytoplasmic transport	1	111	0.579167	0.683102	Os04g0394300
GO:0009894	regulation of catabolic process	1	111	0.579167	0.683102	Os05g0235300
GO:0040008	regulation of growth	1	111	0.579167	0.683102	Os05g0235300
GO:0046390	ribose phosphate biosynthetic process	1	111	0.579167	0.683102	Os07g0693500
GO:0046903	secretion	1	111	0.579167	0.683102	Os02g0452500
GO:0051169	nuclear transport	1	111	0.579167	0.683102	Os04g0394300
GO:0090150	establishment of protein localization to membrane	1	112	0.582446	0.68616	Os08g0480100
GO:0051704	multi-organism process	4	527	0.586084	0.689632	Os01g0510100;Os03g0669200;Os05g0235300;Os07g0409900
GO:0032502	developmental process	9	1199	0.587667	0.690116	Os01g0510100;Os01g0566100;Os01g0588900;Os02g0761000;Os03g0669200;Os05g0235300;Os06g0152200;Os06g0199100;Os07g0176200
GO:0019725	cellular homeostasis	2	254	0.587877	0.690116	Os03g0311300;Os05g0235300
GO:0031146	SCF-dependent proteasomal ubiquitin-dependent protein catabolic process	1	114	0.58893	0.690542	Os03g0633400
GO:2000241	regulation of reproductive process	1	115	0.592135	0.693485	Os01g0566100
GO:0055086	nucleobase-containing small molecule metabolic process	3	396	0.595067	0.695578	Os04g0429800;Os07g0693500;Os10g0377800
GO:0009409	response to cold	1	116	0.595314	0.695578	Os04g0584600
GO:0008104	protein localization	6	808	0.599938	0.700161	Os02g0209100;Os02g0452500;Os03g0248000;Os05g0310800;Os05g0311000;Os08g0480100
GO:0032446	protein modification by small protein conjugation	5	682	0.612394	0.713864	Os01g0159300;Os03g0311300;Os03g0633400;Os04g0185500;Os05g0125000
GO:0006261	DNA-dependent DNA replication	1	123	0.616893	0.716601	Os08g0175300
GO:0006401	RNA catabolic process	1	123	0.616893	0.716601	Os02g0782200
GO:0055082	cellular chemical homeostasis	1	123	0.616893	0.716601	Os05g0235300
GO:0090305	nucleic acid phosphodiester bond hydrolysis	2	269	0.61923	0.718479	Os01g0944200;Os08g0175300
GO:0006869	lipid transport	1	125	0.622846	0.721491	Os01g0966100
GO:0051128	regulation of cellular component organization	2	271	0.62327	0.721491	Os02g0147800;Os05g0235300
GO:0016311	dephosphorylation	3	414	0.625273	0.722731	Os03g0182400;Os05g0235300;Os05g0358500
GO:0046165	alcohol biosynthetic process	1	126	0.625788	0.722731	Os05g0235300
GO:0098662	inorganic cation transmembrane transport	2	273	0.627278	0.723407	Os02g0184200;Os06g0644200
GO:0006643	membrane lipid metabolic process	1	127	0.628708	0.723407	Os05g0220100
GO:0045454	cell redox homeostasis	1	127	0.628708	0.723407	Os03g0311300
GO:0099402	plant organ development	2	274	0.62927	0.723407	Os01g0510100;Os03g0669200
GO:0010817	regulation of hormone levels	1	129	0.634478	0.728556	Os01g0588900
GO:0048580	regulation of post-embryonic development	1	130	0.63733	0.730153	Os01g0566100
GO:0051321	meiotic cell cycle	1	130	0.63733	0.730153	Os01g0510100
GO:0016052	carbohydrate catabolic process	2	279	0.639104	0.731346	Os01g0332100;Os04g0432400
GO:0010876	lipid localization	1	136	0.653984	0.747157	Os01g0966100
GO:0010035	response to inorganic substance	2	287	0.654417	0.747157	Os04g0584600;Os11g0127600
GO:0065008	regulation of biological quality	5	716	0.655307	0.747319	Os01g0588900;Os03g0311300;Os05g0235300;Os06g0103500;Os08g0156600
GO:0048519	negative regulation of biological process	5	722	0.662563	0.754733	Os02g0761000;Os02g0782200;Os03g0669200;Os05g0235300;Os06g0669400
GO:0031324	negative regulation of cellular metabolic process	3	441	0.667657	0.759602	Os02g0782200;Os05g0235300;Os06g0669400
GO:0015849	organic acid transport	1	142	0.669879	0.759602	Os01g0966100
GO:0046942	carboxylic acid transport	1	142	0.669879	0.759602	Os01g0966100
GO:0072657	protein localization to membrane	1	142	0.669879	0.759602	Os08g0480100
GO:0090304	nucleic acid metabolic process	26	3584	0.680134	0.770356	Os01g0925000;Os01g0944200;Os02g0147800;Os02g0208600;Os02g0672100;Os02g0674800;Os02g0761000;Os02g0782200;Os03g0388500;Os04g0394500;Os04g0489600;Os05g0235300;Os06g0152200;Os06g0193400;Os06g0677800;Os07g0583700;Os08g0100500;Os08g0175300;Os08g0554400;Os09g0103600;Os09g0409950;Os10g0375600;Os11g0127600;Os11g0158600;Os11g0158832;Os12g0618600
GO:0009658	chloroplast organization	1	147	0.68257	0.77224	Os06g0152200
GO:0098771	inorganic ion homeostasis	1	151	0.692373	0.782444	Os08g0156600
GO:0006139	nucleobase-containing compound metabolic process	29	4005	0.693549	0.782888	Os01g0925000;Os01g0944200;Os02g0147800;Os02g0208600;Os02g0672100;Os02g0674800;Os02g0761000;Os02g0782200;Os03g0388500;Os04g0394500;Os04g0429800;Os04g0489600;Os05g0235300;Os06g0152200;Os06g0193400;Os06g0677800;Os07g0583700;Os07g0693500;Os08g0100500;Os08g0175300;Os08g0554400;Os09g0103600;Os09g0409950;Os10g0375600;Os10g0377800;Os11g0127600;Os11g0158600;Os11g0158832;Os12g0618600
GO:0008152	metabolic process	93	12271	0.699555	0.788776	Os01g0151400;Os01g0151500;Os01g0159300;Os01g0253900;Os01g0332100;Os01g0502400;Os01g0510100;Os01g0563000;Os01g0588900;Os01g0602400;Os01g0703400;Os01g0711400;Os01g0925000;Os01g0944200;Os01g0966100;Os02g0147800;Os02g0194700;Os02g0204300;Os02g0208600;Os02g0527600;Os02g0572400;Os02g0644700;Os02g0672100;Os02g0674800;Os02g0761000;Os02g0782200;Os03g0182400;Os03g0248000;Os03g0311300;Os03g0388500;Os03g0633…
GO:0043161	proteasome-mediated ubiquitin-dependent protein catabolic process	2	314	0.702316	0.790451	Os03g0311300;Os03g0633400
GO:0048367	shoot system development	2	315	0.703981	0.790451	Os01g0566100;Os02g0761000
GO:0006260	DNA replication	1	156	0.704206	0.790451	Os08g0175300
GO:0090501	RNA phosphodiester bond hydrolysis	1	156	0.704206	0.790451	Os01g0944200
GO:0034613	cellular protein localization	4	616	0.707203	0.792924	Os02g0209100;Os02g0452500;Os03g0248000;Os08g0480100
GO:0010498	proteasomal protein catabolic process	2	323	0.717022	0.803032	Os03g0311300;Os03g0633400
GO:0070727	cellular macromolecule localization	4	627	0.720254	0.805749	Os02g0209100;Os02g0452500;Os03g0248000;Os08g0480100
GO:0050801	ion homeostasis	1	166	0.726533	0.811864	Os08g0156600
GO:0016569	covalent chromatin modification	1	167	0.728671	0.812436	Os02g0147800
GO:0016570	histone modification	1	167	0.728671	0.812436	Os02g0147800
GO:0034655	nucleobase-containing compound catabolic process	1	169	0.732899	0.816239	Os02g0782200
GO:0070647	protein modification by small protein conjugation or removal	5	792	0.739881	0.822686	Os01g0159300;Os03g0311300;Os03g0633400;Os04g0185500;Os05g0125000
GO:0009888	tissue development	1	173	0.741159	0.822686	Os01g0588900
GO:0043414	macromolecule methylation	1	173	0.741159	0.822686	Os02g0147800
GO:0072593	reactive oxygen species metabolic process	1	176	0.747187	0.828457	Os03g0669200
GO:0040007	growth	1	178	0.751128	0.831449	Os05g0235300
GO:0016567	protein ubiquitination	4	655	0.75155	0.831449	Os01g0159300;Os03g0311300;Os03g0633400;Os04g0185500
GO:0009126	purine nucleoside monophosphate metabolic process	1	180	0.755008	0.833429	Os07g0693500
GO:0009167	purine ribonucleoside monophosphate metabolic process	1	180	0.755008	0.833429	Os07g0693500
GO:0006950	response to stress	12	1815	0.760097	0.83812	Os01g0510100;Os02g0475300;Os03g0669200;Os04g0584600;Os05g0235300;Os05g0405900;Os06g0486400;Os06g0708000;Os07g0409900;Os07g0583700;Os08g0175300;Os11g0127600
GO:0006886	intracellular protein transport	3	522	0.77367	0.852146	Os02g0209100;Os02g0452500;Os08g0480100
GO:0034641	cellular nitrogen compound metabolic process	35	4969	0.77739	0.855301	Os01g0151400;Os01g0151500;Os01g0925000;Os01g0944200;Os02g0147800;Os02g0208600;Os02g0572400;Os02g0672100;Os02g0674800;Os02g0761000;Os02g0782200;Os03g0388500;Os03g0679700;Os04g0394500;Os04g0429800;Os04g0489600;Os05g0235300;Os06g0152200;Os06g0193400;Os06g0354700;Os06g0677800;Os07g0583700;Os07g0693500;Os08g0100500;Os08g0175300;Os08g0519800;Os08g0554400;Os09g0103600;Os09g0409950;Os10g0375600;Os10g0377…
GO:0009161	ribonucleoside monophosphate metabolic process	1	194	0.78054	0.857821	Os07g0693500
GO:0022402	cell cycle process	2	373	0.788044	0.865116	Os01g0510100;Os09g0422600
GO:0000280	nuclear division	1	200	0.790656	0.867032	Os01g0510100
GO:0006073	cellular glucan metabolic process	1	202	0.793925	0.869661	Os12g0297500
GO:0044042	glucan metabolic process	1	208	0.803429	0.879108	Os12g0297500
GO:1901137	carbohydrate derivative biosynthetic process	2	387	0.804927	0.879784	Os05g0220100;Os07g0693500
GO:0033043	regulation of organelle organization	1	213	0.811016	0.885154	Os02g0147800
GO:0009150	purine ribonucleotide metabolic process	1	214	0.812498	0.885154	Os07g0693500
GO:0016568	chromatin modification	1	214	0.812498	0.885154	Os02g0147800
GO:0046128	purine ribonucleoside metabolic process	1	216	0.815428	0.887378	Os07g0693500
GO:0022900	electron transport chain	1	218	0.818313	0.889548	Os06g0669400
GO:0009123	nucleoside monophosphate metabolic process	1	219	0.819738	0.890128	Os07g0693500
GO:0042278	purine nucleoside metabolic process	1	220	0.821152	0.890696	Os07g0693500
GO:0000398	mRNA splicing, via spliceosome	1	224	0.8267	0.894771	Os09g0103600
GO:0006163	purine nucleotide metabolic process	1	224	0.8267	0.894771	Os07g0693500
GO:0006412	translation	4	746	0.834991	0.900933	Os01g0151400;Os01g0151500;Os02g0782200;Os08g0519800
GO:0006470	protein dephosphorylation	1	231	0.836001	0.900933	Os05g0358500
GO:0032269	negative regulation of cellular protein metabolic process	1	231	0.836001	0.900933	Os02g0782200
GO:0051248	negative regulation of protein metabolic process	1	231	0.836001	0.900933	Os02g0782200
GO:0051301	cell division	1	232	0.837289	0.901349	Os01g0510100
GO:0009892	negative regulation of metabolic process	3	591	0.840805	0.904159	Os02g0782200;Os05g0235300;Os06g0669400
GO:0007005	mitochondrion organization	1	236	0.84234	0.904836	Os03g0248000
GO:0043043	peptide biosynthetic process	4	759	0.844786	0.905845	Os01g0151400;Os01g0151500;Os02g0782200;Os08g0519800
GO:0009259	ribonucleotide metabolic process	1	239	0.846026	0.905845	Os07g0693500
GO:0044265	cellular macromolecule catabolic process	4	763	0.847702	0.905845	Os02g0782200;Os03g0311300;Os03g0633400;Os06g0669400
GO:0000375	RNA splicing, via transesterification reactions	1	241	0.848436	0.905845	Os09g0103600
GO:0000377	RNA splicing, via transesterification reactions with bulged adenosine as nucleophile	1	241	0.848436	0.905845	Os09g0103600
GO:0009119	ribonucleoside metabolic process	1	242	0.849626	0.905845	Os07g0693500
GO:0048285	organelle fission	1	242	0.849626	0.905845	Os01g0510100
GO:0009266	response to temperature stimulus	1	244	0.85198	0.907124	Os04g0584600
GO:0055114	oxidation-reduction process	10	1686	0.852642	0.907124	Os01g0502400;Os01g0602400;Os01g0711400;Os01g0966100;Os02g0194700;Os04g0444800;Os04g0476100;Os06g0103500;Os06g0669400;Os10g0377800
GO:0043170	macromolecule metabolic process	58	8196	0.855291	0.908974	Os01g0151400;Os01g0151500;Os01g0159300;Os01g0332100;Os01g0510100;Os01g0563000;Os01g0925000;Os01g0944200;Os02g0147800;Os02g0204300;Os02g0208600;Os02g0527600;Os02g0672100;Os02g0674800;Os02g0761000;Os02g0782200;Os03g0311300;Os03g0388500;Os03g0633400;Os04g0185500;Os04g0394500;Os04g0432400;Os04g0489600;Os04g0584600;Os04g0619400;Os05g0125000;Os05g0143500;Os05g0220100;Os05g0235300;Os05g0358500;Os05g0511…
GO:0006364	rRNA processing	1	248	0.856579	0.909375	Os05g0235300
GO:0044264	cellular polysaccharide metabolic process	1	249	0.857706	0.909605	Os12g0297500
GO:0016072	rRNA metabolic process	1	252	0.861035	0.912168	Os05g0235300
GO:0009653	anatomical structure morphogenesis	1	254	0.863212	0.913505	Os01g0510100
GO:0072521	purine-containing compound metabolic process	1	256	0.865354	0.914803	Os07g0693500
GO:0044257	cellular protein catabolic process	3	626	0.867819	0.916196	Os03g0311300;Os03g0633400;Os06g0669400
GO:0009116	nucleoside metabolic process	1	259	0.868506	0.916196	Os07g0693500
GO:0030154	cell differentiation	1	261	0.870567	0.917401	Os02g0761000
GO:0072594	establishment of protein localization to organelle	1	264	0.873597	0.919624	Os08g0480100
GO:0019693	ribose phosphate metabolic process	1	266	0.875578	0.92074	Os07g0693500
GO:0030001	metal ion transport	1	270	0.879449	0.923838	Os06g0701700
GO:0043604	amide biosynthetic process	4	817	0.88277	0.926352	Os01g0151400;Os01g0151500;Os02g0782200;Os08g0519800
GO:2000113	negative regulation of cellular macromolecule biosynthetic process	1	275	0.884119	0.926779	Os02g0782200
GO:0010558	negative regulation of macromolecule biosynthetic process	1	276	0.885032	0.926779	Os02g0782200
GO:0006396	RNA processing	4	823	0.886202	0.927033	Os01g0925000;Os05g0235300;Os08g0100500;Os09g0103600
GO:1901657	glycosyl compound metabolic process	1	279	0.887726	0.927655	Os07g0693500
GO:0031327	negative regulation of cellular biosynthetic process	1	287	0.894609	0.933525	Os02g0782200
GO:0051172	negative regulation of nitrogen compound metabolic process	1	288	0.895439	0.933525	Os02g0782200
GO:0043933	macromolecular complex subunit organization	5	1007	0.896415	0.933525	Os02g0147800;Os02g0777700;Os09g0422600;Os12g0236100;Os12g0239200
GO:0009890	negative regulation of biosynthetic process	1	290	0.897081	0.933525	Os02g0782200
GO:0007049	cell cycle	2	494	0.899116	0.934669	Os01g0510100;Os09g0422600
GO:0008380	RNA splicing	1	299	0.904156	0.93874	Os09g0103600
GO:0006605	protein targeting	1	300	0.904912	0.93874	Os08g0480100
GO:0006511	ubiquitin-dependent protein catabolic process	2	506	0.906533	0.939446	Os03g0311300;Os03g0633400
GO:0033365	protein localization to organelle	1	306	0.909323	0.941362	Os08g0480100
GO:0006518	peptide metabolic process	4	871	0.91067	0.94178	Os01g0151400;Os01g0151500;Os02g0782200;Os08g0519800
GO:0019941	modification-dependent protein catabolic process	2	522	0.915637	0.945937	Os03g0311300;Os03g0633400
GO:0006281	DNA repair	1	319	0.918197	0.946625	Os08g0175300
GO:0006325	chromatin organization	1	319	0.918197	0.946625	Os02g0147800
GO:0016043	cellular component organization	14	2452	0.919296	0.94678	Os01g0510100;Os01g0575000;Os01g0966100;Os02g0147800;Os02g0777700;Os03g0182400;Os03g0248000;Os05g0235300;Os06g0152200;Os06g0669400;Os08g0480100;Os09g0422600;Os12g0236100;Os12g0239200
GO:0043632	modification-dependent macromolecule catabolic process	2	532	0.920901	0.947456	Os03g0311300;Os03g0633400
GO:0010629	negative regulation of gene expression	1	330	0.925029	0.950725	Os02g0782200
GO:0050790	regulation of catalytic activity	2	555	0.931866	0.954896	Os01g0510100;Os06g0486400
GO:0048869	cellular developmental process	1	343	0.932377	0.954896	Os02g0761000
GO:0030163	protein catabolic process	3	747	0.932775	0.954896	Os03g0311300;Os03g0633400;Os06g0669400
GO:0006974	cellular response to DNA damage stimulus	1	344	0.932911	0.954896	Os08g0175300
GO:0065009	regulation of molecular function	2	566	0.936591	0.957681	Os01g0510100;Os06g0486400
GO:0006461	protein complex assembly	1	363	0.942309	0.961044	Os09g0422600
GO:0070271	protein complex biogenesis	1	363	0.942309	0.961044	Os09g0422600
GO:0042254	ribosome biogenesis	1	364	0.942766	0.961044	Os05g0235300
GO:0043603	cellular amide metabolic process	4	962	0.944654	0.961987	Os01g0151400;Os01g0151500;Os02g0782200;Os08g0519800
GO:0005976	polysaccharide metabolic process	1	386	0.951953	0.968433	Os12g0297500
GO:0034470	ncRNA processing	1	389	0.953087	0.9686	Os05g0235300
GO:0006508	proteolysis	5	1178	0.95529	0.969219	Os01g0151400;Os01g0151500;Os03g0311300;Os03g0633400;Os06g0669400
GO:0051603	proteolysis involved in cellular protein catabolic process	2	620	0.955636	0.969219	Os03g0311300;Os03g0633400
GO:1902580	single-organism cellular localization	1	404	0.958369	0.971005	Os08g0480100
GO:0006091	generation of precursor metabolites and energy	1	410	0.960313	0.971638	Os06g0669400
GO:1901135	carbohydrate derivative metabolic process	2	639	0.960939	0.971638	Os05g0220100;Os07g0693500
GO:0009057	macromolecule catabolic process	4	1043	0.964563	0.974316	Os02g0782200;Os03g0311300;Os03g0633400;Os06g0669400
GO:0071840	cellular component organization or biogenesis	14	2752	0.97383	0.982591	Os01g0510100;Os01g0575000;Os01g0966100;Os02g0147800;Os02g0777700;Os03g0182400;Os03g0248000;Os05g0235300;Os06g0152200;Os06g0669400;Os08g0480100;Os09g0422600;Os12g0236100;Os12g0239200
GO:0034660	ncRNA metabolic process	1	471	0.975618	0.982591	Os05g0235300
GO:0022613	ribonucleoprotein complex biogenesis	1	472	0.975812	0.982591	Os05g0235300
GO:0010605	negative regulation of macromolecule metabolic process	1	478	0.976946	0.982591	Os02g0782200
GO:0006259	DNA metabolic process	1	482	0.977673	0.982591	Os08g0175300
GO:0022607	cellular component assembly	2	744	0.980933	0.984876	Os03g0248000;Os09g0422600
GO:0051276	chromosome organization	1	522	0.983798	0.986761	Os02g0147800
GO:0065003	macromolecular complex assembly	1	617	0.99246	0.994451	Os09g0422600
GO:0044085	cellular component biogenesis	3	1172	0.995364	0.996361	Os03g0248000;Os05g0235300;Os09g0422600
GO:0008150	biological_process	127	16406	1	1	Os01g0151400;Os01g0151500;Os01g0159300;Os01g0253900;Os01g0332100;Os01g0356400;Os01g0502400;Os01g0510100;Os01g0563000;Os01g0566100;Os01g0575000;Os01g0588900;Os01g0602400;Os01g0639900;Os01g0645200;Os01g0703400;Os01g0711400;Os01g0925000;Os01g0944200;Os01g0966100;Os02g0103600;Os02g0147800;Os02g0184200;Os02g0194700;Os02g0204300;Os02g0208600;Os02g0209100;Os02g0226300;Os02g0452500;Os02g0475300;Os02g0527…
