# Supplementary material for: Whole-transcriptome profiling and identification of cold tolerance-related ceRNA networks in japonica rice varieties
Source: Front Plant Sci. 2024 Mar 19;15:1260591. doi: 10.3389/fpls.2024.1260591 (PMC10985246; doi:10.3389/fpls.2024.1260591)
Supplement: Supplementary file 9 [file Table_6.xlsx]

## Sheet: Sheet1
Table S6 KEGG enrichment analysis of DEcircRNA host genes
KEGG_A_class	KEGG_B_class	Pathway	Out (52)	All (5725)	Pvalue	Qvalue	Pathway ID	Genes	K_IDs
Metabolism	Carbohydrate metabolism	Glyoxylate and dicarboxylate metabolism	5	88	0.00112668	0.0687275	ko00630	Os12g0291400;Os12g0291200;Os01g0711400;Os12g0292400;Os12g0291100	K01602+K01602+K00281+K01602+K01602
Metabolism	Metabolism of other amino acids	Taurine and hypotaurine metabolism	2	9	0.00279689	0.085305	ko00430	Os01g0151500;Os01g0151400	K18592+K18592
Metabolism	Energy metabolism	Carbon fixation in photosynthetic organisms	4	89	0.00837062	0.169217	ko00710	Os12g0291400;Os12g0291200;Os12g0292400;Os12g0291100	K01602+K01602+K01602+K01602
Metabolism	Lipid metabolism	Arachidonic acid metabolism	2	19	0.0125365	0.169217	ko00590	Os01g0151500;Os01g0151400	K18592+K18592
Metabolism	Metabolism of cofactors and vitamins	Ubiquinone and other terpenoid-quinone biosynthesis	3	58	0.0153518	0.169217	ko00130	Os06g0152300;Os11g0644800;Os06g0656500	K00591+K00815+K01904
Metabolism	Metabolism of other amino acids	Selenocompound metabolism	2	22	0.0166443	0.169217	ko00450	Os12g0624000;Os12g0623900	K00549+K00549
Metabolism	Global and overview maps	Biosynthesis of secondary metabolites	21	1527	0.0213644	0.186175	ko01110	Os02g0572400;Os06g0152300;Os01g0703400;Os07g0694600;Os11g0644800;Os12g0291400;Os02g0194700;Os04g0630800;Os06g0103500;Os04g0476100;Os04g0630600;Os12g0291200;Os12g0624000;Os10g0389300;Os12g0623900;Os12g0190000;Os01g0711400;Os12g0292400;Os06g0656500;Os07g0693500;Os12g0291100	K14652+K00591+K00787+K05359+K00815+K01602+K00454+K08695+K00232+K00276+K08695+K01602+K00549+K13545+K00549+K14190+K00281+K01602+K01904+K01490+K01602
Metabolism	Biosynthesis of other secondary metabolites	Isoquinoline alkaloid biosynthesis	2	29	0.0280979	0.214247	ko00950	Os11g0644800;Os04g0476100	K00815+K00276
Metabolism	Biosynthesis of other secondary metabolites	Tropane, piperidine and pyridine alkaloid biosynthesis	2	34	0.0377272	0.255707	ko00960	Os11g0644800;Os04g0476100	K00815+K00276
Metabolism	Global and overview maps	Carbon metabolism	6	300	0.0529095	0.319889	ko01200	Os12g0291400;Os06g0103500;Os12g0291200;Os01g0711400;Os12g0292400;Os12g0291100	K01602+K00232+K01602+K00281+K01602+K01602
Cellular Processes	Transport and catabolism	Autophagy - other	2	43	0.0576849	0.319889	ko04136	Os03g0248000;Os05g0235300	K17907+K07203
Metabolism	Metabolism of other amino acids	beta-Alanine metabolism	2	49	0.0726068	0.346703	ko00410	Os06g0103500;Os04g0476100	K00232+K00276
Metabolism	Amino acid metabolism	Tyrosine metabolism	2	51	0.0778321	0.346703	ko00350	Os11g0644800;Os04g0476100	K00815+K00276
Metabolism	Amino acid metabolism	Phenylalanine, tyrosine and tryptophan biosynthesis	2	53	0.0831731	0.346703	ko00400	Os07g0694600;Os11g0644800	K05359+K00815
Metabolism	Amino acid metabolism	Phenylalanine metabolism	2	55	0.0886242	0.346703	ko00360	Os11g0644800;Os04g0476100	K00815+K00276
Metabolism	Lipid metabolism	alpha-Linolenic acid metabolism	2	61	0.105583	0.346703	ko00592	Os02g0194700;Os06g0103500	K00454+K00232
Metabolism	Biosynthesis of other secondary metabolites	Flavonoid biosynthesis	2	62	0.108491	0.346703	ko00941	Os04g0630800;Os04g0630600	K08695+K08695
Metabolism	Amino acid metabolism	Cysteine and methionine metabolism	3	128	0.109657	0.346703	ko00270	Os11g0644800;Os12g0624000;Os12g0623900	K00815+K00549+K00549
Metabolism	Metabolism of cofactors and vitamins	Vitamin B6 metabolism	1	14	0.120049	0.346703	ko00750	Os10g0377800	K23998
Metabolism	Metabolism of other amino acids	Cyanoamino acid metabolism	2	66	0.120332	0.346703	ko00460	Os01g0151500;Os01g0151400	K18592+K18592
Genetic Information Processing	Replication and repair	DNA replication	2	66	0.120332	0.346703	ko03030	Os01g0846000;Os08g0175300	K07466+K02335
Metabolism	Global and overview maps	Metabolic pathways	29	2684	0.12504	0.346703	ko01100	Os04g0429800;Os02g0572400;Os01g0717000;Os06g0152300;Os01g0703400;Os07g0694600;Os03g0182400;Os11g0644800;Os02g0644700;Os12g0291400;Os02g0194700;Os04g0630800;Os06g0103500;Os04g0476100;Os01g0151500;Os04g0630600;Os12g0291200;Os12g0624000;Os12g0623900;Os12g0190000;Os01g0711400;Os12g0292400;Os03g0679700;Os01g0151400;Os01g0639900;Os05g0511300;Os06g0656500;Os07g0693500;Os12g0291100	K00763+K14652+K14156+K00591+K00787+K05359+K22913+K00815+K10781+K01602+K00454+K08695+K00232+K00276+K18592+K08695+K01602+K00549+K00549+K14190+K00281+K01602+K03147+K18592+K01673+K19787+K01904+K01490+K01602
Metabolism	Metabolism of terpenoids and polyketides	Sesquiterpenoid and triterpenoid biosynthesis	1	18	0.15167	0.368529	ko00909	Os06g0483200	K19011
Genetic Information Processing	Replication and repair	Homologous recombination	2	80	0.163963	0.368529	ko03440	Os01g0846000;Os08g0175300	K07466+K02335
Metabolism	Lipid metabolism	Linoleic acid metabolism	1	20	0.167061	0.368529	ko00591	Os02g0194700	K00454
Metabolism	Metabolism of cofactors and vitamins	Riboflavin metabolism	1	20	0.167061	0.368529	ko00740	Os02g0572400	K14652
Genetic Information Processing	Replication and repair	Nucleotide excision repair	2	81	0.167184	0.368529	ko03420	Os01g0846000;Os08g0175300	K07466+K02335
Metabolism	Amino acid metabolism	Glycine, serine and threonine metabolism	2	84	0.176914	0.368529	ko00260	Os04g0476100;Os01g0711400	K00276+K00281
Metabolism	Amino acid metabolism	Histidine metabolism	1	23	0.189634	0.368529	ko00340	Os05g0511300	K19787
Metabolism	Metabolism of cofactors and vitamins	Thiamine metabolism	1	23	0.189634	0.368529	ko00730	Os03g0679700	K03147
Metabolism	Metabolism of cofactors and vitamins	Nicotinate and nicotinamide metabolism	1	23	0.189634	0.368529	ko00760	Os04g0429800	K00763
Metabolism	Global and overview maps	Fatty acid metabolism	2	89	0.193327	0.368529	ko01212	Os02g0644700;Os06g0103500	K10781+K00232
Metabolism	Global and overview maps	Biosynthesis of amino acids	4	264	0.217159	0.401415	ko01230	Os07g0694600;Os11g0644800;Os12g0624000;Os12g0623900	K05359+K00815+K00549+K00549
Metabolism	Carbohydrate metabolism	Propanoate metabolism	1	33	0.26063	0.451859	ko00640	Os06g0103500	K00232
Organismal Systems	Environmental adaptation	Plant-pathogen interaction	4	288	0.264772	0.451859	ko04626	Os07g0409900;Os01g0510100;Os04g0584600;Os06g0188000	K13412+K04368+K13412+K05391
Metabolism	Metabolism of cofactors and vitamins	Folate biosynthesis	1	34	0.267384	0.451859	ko00790	Os02g0572400	K14652
Metabolism	Lipid metabolism	Cutin, suberine and wax biosynthesis	1	35	0.274078	0.451859	ko00073	Os06g0254300	K17991
Metabolism	Energy metabolism	Nitrogen metabolism	1	39	0.30026	0.481791	ko00910	Os01g0639900	K01673
Metabolism	Lipid metabolism	Biosynthesis of unsaturated fatty acids	1	41	0.313001	0.481791	ko01040	Os06g0103500	K00232
Genetic Information Processing	Folding, sorting and degradation	RNA degradation	2	126	0.317991	0.481791	ko03018	Os02g0782200;Os01g0767700	K12605+K14442
Environmental Information Processing	Membrane transport	ABC transporters	1	44	0.331687	0.481791	ko02010	Os01g0356400	K05665
Metabolism	Metabolism of other amino acids	Glutathione metabolism	2	131	0.334772	0.481791	ko00480	Os01g0151500;Os01g0151400	K18592+K18592
Genetic Information Processing	Replication and repair	Base excision repair	1	49	0.361729	0.481791	ko03410	Os08g0175300	K02335
Metabolism	Lipid metabolism	Fatty acid biosynthesis	1	50	0.367577	0.481791	ko00061	Os02g0644700	K10781
Metabolism	Metabolism of cofactors and vitamins	Porphyrin metabolism	1	50	0.367577	0.481791	ko00860	Os10g0389300	K13545
Organismal Systems	Environmental adaptation	Circadian rhythm - plant	1	50	0.367577	0.481791	ko04712	Os01g0566100	K12125
Genetic Information Processing	Replication and repair	Mismatch repair	1	51	0.373372	0.481791	ko03430	Os01g0846000	K07466
Genetic Information Processing	Transcription	RNA polymerase	1	52	0.379114	0.481791	ko03020	Os04g0394500	K03026
Metabolism	Lipid metabolism	Fatty acid degradation	1	54	0.390446	0.486065	ko00071	Os06g0103500	K00232
Metabolism	Metabolism of terpenoids and polyketides	Terpenoid backbone biosynthesis	1	60	0.423236	0.496488	ko00900	Os01g0703400	K00787
Genetic Information Processing	Transcription	Basal transcription factors	1	60	0.423236	0.496488	ko03022	Os09g0409950	K03128
Genetic Information Processing	Folding, sorting and degradation	Protein export	1	60	0.423236	0.496488	ko03060	Os08g0480100	K13431
Metabolism	Carbohydrate metabolism	Ascorbate and aldarate metabolism	1	63	0.438976	0.505237	ko00053	Os12g0190000	K14190
Metabolism	Carbohydrate metabolism	Inositol phosphate metabolism	1	75	0.49783	0.562364	ko00562	Os03g0182400	K22913
Environmental Information Processing	Signal transduction	MAPK signaling pathway - plant	2	209	0.571672	0.634036	ko04016	Os06g0708000;Os02g0527600	K20538+K14510
Cellular Processes	Transport and catabolism	Peroxisome	1	102	0.608998	0.663373	ko04146	Os06g0103500	K00232
Metabolism	Nucleotide metabolism	Purine metabolism	1	107	0.626752	0.670735	ko00230	Os07g0693500	K01490
Metabolism	Lipid metabolism	Glycerophospholipid metabolism	1	127	0.690195	0.725894	ko00564	Os01g0717000	K14156
Environmental Information Processing	Signal transduction	Plant hormone signal transduction	2	282	0.734222	0.759111	ko04075	Os04g0684200;Os02g0527600	K14500+K14510
Genetic Information Processing	Transcription	Spliceosome	1	211	0.859371	0.873694	ko03040	Os09g0103600	K12849
Metabolism	Biosynthesis of other secondary metabolites	Phenylpropanoid biosynthesis	1	264	0.915095	0.915095	ko00940	Os06g0656500	K01904
