# Supplementary material for: Whole-transcriptome profiling and identification of cold tolerance-related ceRNA networks in japonica rice varieties
Source: Front Plant Sci. 2024 Mar 19;15:1260591. doi: 10.3389/fpls.2024.1260591 (PMC10985246; doi:10.3389/fpls.2024.1260591)
Supplement: Supplementary file 10 [file Table_7.xlsx]

## Sheet: Sheet1
Table S7 Types of miRNAs detected in the two species
MiRNA ID	Sequences	Lengths	JunctionPos1	JunctionPos2	Jh_0h_TPM	Jh_4h_TPM	Jh_12h_TPM	Jh_24h_TPM	Jh_48h_TPM	JL_0h_TPM	JL_4h_TPM	JL_12h_TPM	JL_24h_TPM	JL_48h_TPM
Novel.1	TTGTATGAATTGGCTATAGATT	22	1721810	1721831	57.7567	46.1267	49.47	35.33	50.2433	42.7633	39.7367	34.18	39.3867	55.2
Novel.10	GACGATCAAAGTTGAACACG	20	7413227	7413246	11.12	24.85	13.65	17.6367	21.9833	17.1267	14.15	12.6733	13.7433	23.24
Novel.100	TATGACGCTGTTGACTTTTA	20	20531084	20531103	3166.82	3339.3	2884.8	3262.68	3258.8	3224.14	3114.12	3163.17	3263.99	3465.98
Novel.101	ACTCATCAAGATCTAGAACTT	21	20864704	20864724	418.767	393.787	429.97	412.207	273.39	378.467	416.707	536.927	385.877	398.613
Novel.102	AAAAGCTAGACTGTTTGACGG	21	21409412	21409432	3.09333	2.95333	0.603333	0.606667	0.756667	7.84333	2.59	3.99	5.30667	4.8
Novel.103	CGATGTGTTAATTTTTAGAGC	21	21461783	21461803	7	5.27	11.8767	4.12333	4.96667	0	0	0	2.43	0
Novel.104	ACACGGAAACTCATGGCTGCG	21	21984226	21984246	40.6067	49.22	35.9233	64.7133	42.6033	21.8333	18.3567	35.3633	44.9967	17.37
Novel.105	GTCTGTATATTCGATGTGAC	20	22932981	22933000	81.3	101.583	110.363	87.4733	48.9967	85.1967	131.713	88.4967	101.157	109.267
Novel.106	ACTGTTTGGCATAGCTCCAGC	21	23222524	23222544	43.3267	40.8233	25.9533	29.41	26.76	14.5333	17.3067	19.5333	16.87	23.5533
Novel.107	TAGCCCTCGACGTGACCTACA	21	23251688	23251708	69.0267	79.16	73.0033	87.89	108.79	260.63	305.01	274.78	290.49	357.403
Novel.108	AGACGAATCTTTTGAGCCTACT	22	23386948	23386969	727.133	942.563	767.47	678.513	1053.15	784.7	915.937	776.33	781.043	908.163
Novel.109	ATTTGTGAGTTTAGGGACCGG	21	23700921	23700941	10.12	15.65	20.7133	15.6667	12.0567	24.1833	31.7867	9.50333	19.1567	34.0533
Novel.11	ACAGACTGTCAAACGTTGGGC	21	7612436	7612456	7.85	6.15667	3.01667	4.66333	5.61	10.44	1.61667	3.30667	2.65333	5.22333
Novel.110	TTGTAGCCCTCAACGCGACC	20	23701336	23701355	1.42	1.46	1	1.49667	3.78667	0	0	1.98333	5.48333	1.86
Novel.111	CTAATACAACGAATCTGGACAG	22	24278516	24278537	229.527	287.527	195.003	244.63	299.51	244.673	237.02	218.83	205.147	223.147
Novel.112	TTGTTTCACCTAGGACGAGG	20	24938809	24938828	804.957	684.57	512.8	474.263	532.11	585.623	565.917	436.613	622.52	532.473
Novel.113	ATGGCTGTGTTTAGATCTAAA	21	24969773	24969793	55.5967	69.5167	51.8833	36.1333	88.9333	99.8333	71.82	33.2933	32.8667	59.2767
Novel.114	AATGTGTGCAATGCTAGAAAG	21	25244501	25244521	18.49	28.1833	18.9067	32.79	29.7967	20.3233	27.2333	20.8733	19.55	21.4767
Novel.115	TCGATGTCGTAGGAGAGCTCG	21	27724445	27724465	977.433	1478.61	844.237	657.62	1036.96	13.75	6.19333	3.32667	10.17	5.7
Novel.116	CGATGTCGTAGGAGAGCTCG	20	27725181	27725200	975.18	1478.17	844.237	656.673	1036.2	13.75	6.19333	3.32667	10.17	5.7
Novel.117	ATCAACCGAGACTAAAGATC	20	28301999	28302018	40.8767	52.6433	45.4767	37.0533	51.8667	34.6167	26.47	37.96	46.0367	59.4933
Novel.118	TATAGATCTGTAGCTAGCTGC	21	28561382	28561402	6436.95	5314.9	4145.43	3545.1	5293.21	3869.61	2951.35	3056.05	3620.4	3108.64
Novel.119	CGCGAGATGACGTGACTGTTTC	22	424647	424668	550.553	579.68	444.847	439.373	604.043	628.43	512.93	625.513	694.863	627.023
Novel.12	TAAGACAACGAATCTGGACACG	22	7700369	7700390	188.093	219.197	157.123	160.1	177.913	168.983	147.93	143.977	154.413	170.52
Novel.120	AACTAAACTTTTAATTTTGACGTG	24	1146215	1146238	3392.25	1923.37	2054.02	1799.7	4284.67	2863.55	1718.31	2022.35	2002.64	2165.57
Novel.121	ACCGATTTGCCACACCATGGG	21	1941246	1941266	4.05	6.57667	9.89667	7.05333	8.23	30.9967	48.4567	51.5833	40.6467	42.1733
Novel.122	CTCAACGTTTGACTGTCCGTC	21	2186870	2186890	272.557	350.23	300.553	277.913	260.8	294.58	273.263	223.24	255.553	300.873
Novel.123	CTGGACAGACTAGAAAATGCC	21	2341003	2341023	88.5633	97.9533	97.5933	60.8533	72.53	82.0833	72.04	69.2	82.2233	58.6133
Novel.124	TTGGTTAAATTAGAACGATGTG	22	2550014	2550035	201.073	157.867	119.5	156.747	210.87	161.027	108.897	117.107	117.31	157.35
Novel.125	TTAGCTATGAATCTGGATAACT	22	3144404	3144425	152.413	140.797	101.55	109.81	178.08	156.383	166.88	157.867	133.45	151.49
Novel.126	TTGGTTACGAATCTGGACACAC	22	3371225	3371246	46.0067	42.1667	30.0567	46.79	39.0033	37.3967	23.1467	19.03	25.2833	30.6667
Novel.127	ATTTCCGTGTCTAACTTTGA	20	5277026	5277045	5097.06	5722.7	4735.48	4287.62	6846.54	6623.92	6209.03	5722.53	6835.29	6601.5
Novel.128	AATTCGAGTTCGAGCCGGTAGA	22	5615537	5615558	91.0533	52.6733	97.6833	46.9333	35.71	73.47	52.0333	75.7933	36.7267	53.0933
Novel.129	TTGAAGTAAGAAGTCTCCCCAT	22	5647866	5647887	10.4533	7.91667	15.4533	19.16	16.8433	25.1033	15.8933	87.3133	18.48	8.07667
Novel.13	TCTGTCTAGATTCACTGTAC	20	7700746	7700765	6.36333	17.6033	4.77333	7.8	6.56	3.31333	7.74333	9.16	6.11333	6.21667
Novel.130	TCTGGAATATGAGTGTGTGACT	22	5648487	5648508	16.5467	14.63	9.99667	18.9333	11.4167	26.96	15.8933	121.363	9.33333	19.5233
Novel.131	ATGCTACAACACTCTTATCTAG	22	9359126	9359147	541.08	593.313	572.877	628.83	722.073	463.207	732.64	666.427	733.957	692.093
Novel.132	TTGTTTCACCTAGGACGAGGA	21	26412031	26412051	844.937	729.823	540.873	507.14	566.847	641.117	597.803	501.643	668.08	567.43
Novel.133	CAAAATAGCTCGATGCCAGAAT	22	116482	116503	29366.9	38438	123349	54716.3	43802.3	63180.9	60690.5	63526.2	56670.3	48992.4
Novel.14	ATCTGGATATGAGACGTATC	20	7927975	7927994	3.58667	2.44333	2.17	9.42667	5.8	1.32667	8.92667	4.44333	0	2.03
Novel.15	TTTAACTTTGATCATCCGTCTT	22	8161618	8161639	47.6933	33.9567	44.6	46.9	60.9533	60.7867	69.4433	38.5433	72.3433	56.23
Novel.16	ATCTAGTATGAGGACGTGGC	20	9049216	9049235	42.8867	45.7067	22.0267	36.06	31.02	70.4467	52.6533	43.27	46.9833	26.23
Novel.17	TATCATGCGATACCTAGAGC	20	9087625	9087644	0.836667	0	0	1.21333	0.873333	0	0	0.89	0	0.693333
Novel.18	AAAATAATAAATTTGACTGTG	21	9171111	9171131	2.85333	5.09667	1	5.89333	6.82667	14.7167	4.57667	4.42333	4.35333	10.0267
Novel.19	AGATGTATGTGGACAATGCT	20	9199869	9199888	78.3267	86.06	93.5933	82.9333	54.01	56.7967	90.1367	82.21	69.3133	77.4933
Novel.2	TGATATGGATGTGACACTTCC	21	1989628	1989648	4.86	3.3	6.58333	5.56333	7.43333	9.89333	2.57	14.9	7.83333	0
Novel.20	TTCTATTACTACGAATCTAGAC	22	9899611	9899632	189.223	213.807	159.903	145.003	169.383	167.21	184.16	142.347	151.267	138.357
Novel.21	TCACCTAGGACGAGGATATGG	21	10125491	10125511	14.7667	21.59	7.58333	15.7133	24.0433	16.0433	12.8567	17.4267	15.6633	20.1033
Novel.22	AAACGTTGGATATAGAAACCC	21	10980163	10980183	20.2833	38.6867	19.6867	18.8033	28.8867	25.82	19.87	27.91	20.4833	26.75
Novel.23	TCGATCTGTTAAGTTGTAACTG	22	11702798	11702819	60.4733	47.5867	53.7667	45.11	71.1133	72.2067	40.09	61.9133	50.6367	51.72
Novel.24	TGGAAATCACGAGATGAATC	20	13127115	13127134	56.5167	22.9233	36	31.57	30.14	21.5933	18.57	25.94	31.6633	30.3
Novel.25	ATTTTCGTGTGCGGACCCTTA	21	13934338	13934358	611.35	503.497	415.83	359.89	517.473	471.86	353.057	397.053	443.013	409.313
Novel.26	AATCAGAATTGGATGAGACG	20	14353381	14353400	675.643	584.06	451.543	449.173	687.247	784.973	582.06	542.833	742.907	658.223
Novel.27	ACGGACAGTCAAATTTAGACG	21	14633157	14633177	47.7133	89.4733	49.2067	53.37	56.7767	55.6533	74.1133	66.33	66.59	81.1133
Novel.28	ATCTGGCGCTGAACTTAGACA	21	14731772	14731792	2030.18	3085.12	2258.21	2032.86	2348.26	2100.99	1816.31	2402.71	1776.2	1736.11
Novel.29	CGACATGGGCTGAAAGATTCC	21	15365014	15365034	105.857	265.877	126.263	106.763	81.2133	107.433	144.927	137.247	74	143.46
Novel.3	TCCAAATTCGACTTCTACAAGT	22	3964635	3964656	7.22667	7.34333	0	13.58	6.64	20.4333	30.1033	21.24	16.5967	20.9833
Novel.30	TCTTAAATGGACTGCACGTGT	21	15442285	15442305	10.2133	10.2667	11.2033	9.90333	12.8133	8.2	8.69667	7.09	13.9467	17.02
Novel.31	TCAAATATGTGTCTGTATATC	21	15970349	15970369	278.463	206.643	195.883	200.933	307.17	248.767	220.333	265.653	210.913	183.563
Novel.32	AATAAGGTGCTCTCTATAAAAC	22	17917280	17917301	4349.81	3640.43	3358.42	2839.59	5050.32	3625.92	3976.07	3039.4	3737.69	3839.41
Novel.33	TATCCAACTTTGATTATCCGTC	22	20532940	20532961	1.19667	2.04667	3.60333	7.51667	11.72	13.9267	12.6933	8.02333	12.15	3.88667
Novel.34	CTTTCTATCATTGTCCACATT	21	21261248	21261268	10.87	8.71333	6.89667	11.7133	19.3033	31.97	22.2767	26.57	17.3633	30.1467
Novel.35	ACATTCTAGTACTACGAATCTG	22	21416811	21416832	890.917	780.933	827.23	797.973	940.917	804.627	837.447	852.713	911.383	906.173
Novel.36	AGATTCATGGTACTAGGATGTG	22	21561561	21561582	13.6433	4.85667	8.24	11.5433	16.64	6.33667	6.42	5.60667	6.49333	9.51
Novel.37	TCGATCTGTTAAGTTGTAACT	21	21566287	21566307	52.29	36.8067	42.93	37.1833	56.8533	55.44	29.8667	52.6133	36.21	46.6667
Novel.38	TGATCTGATTGTTTATTGTAG	21	27985516	27985536	270.087	340.577	236.87	278.577	343.54	412.72	409.83	278.54	361.757	277.323
Novel.39	TTACAGATCTGTAGCCAGCTGC	22	34160866	34160887	31310.9	26367.1	18862.3	16675.8	26186.7	19665.4	15074.4	16225	18905	15817.8
Novel.4	TTTTTGTTGGATGTGACATC	20	4626812	4626831	49.93	38.4833	45.7033	42.4567	40.8633	99.85	58.9667	55.8033	57.0533	57.5867
Novel.40	TAACTCGTGATGACGTGGACG	21	38763966	38763986	2401.78	2541.7	1993.15	1689.22	1936.12	1973.32	1914.25	2065.32	1847.41	1823.37
Novel.41	TTGTAACGTTTGACTACTCGTC	22	24938444	24938465	665.917	669.707	589.663	542.593	669.833	880.28	645.793	674.74	760.65	688.86
Novel.42	TACCGACTGATACCTTTGGTAC	22	35586387	35586408	130.94	58.4167	52.6167	72.9133	103.037	1046.66	892.127	666.757	865.513	588.49
Novel.43	TGTGCGTGGCTGGGTCAATAGC	22	3792968	3792989	195.523	700.46	289.173	276.13	367.157	49.55	63.9267	34.4967	30.5333	28.2167
Novel.44	TGCTACTCGATCTGAACCTGCC	22	4495536	4495557	1332.94	1796.51	1306.06	1108.74	1497.66	2019.61	1703.39	1919.23	1736.96	2136.37
Novel.45	ATTTAGGACTGGATGAAACATTTC	24	26746049	26746072	450.41	389.753	269.383	188.31	362.7	461.647	410.23	286.927	500.077	310.997
Novel.46	TTTTCCGCGTCTAACTTTGATC	22	27378010	27378031	4953.55	4825.9	3244.13	2869.19	5038.21	4593.59	4398.85	4073.66	5280.27	4514.86
Novel.47	TTTCCGTGTTCAACTTTGATC	21	6162719	6162739	597.57	744.927	575.217	529.003	762.727	576.993	551.383	615.773	677.057	708.11
Novel.48	ATCCGAATCCCACTTGAACTTG	22	15278089	15278110	361.2	619.277	379.32	281.447	420.893	235.537	149.163	189.95	188.24	212.67
Novel.49	AACGACTTTCTTTACGAATATGAA	24	24945333	24945356	529.62	428.247	437.167	275.127	579.26	473.533	484.193	350.047	421.073	414.67
Novel.5	TACGTCGACGACTTAGTGATC	21	4777558	4777578	397.85	398.5	372.61	447.877	482.96	569.153	462.763	529.97	724.267	657.19
Novel.50	TCATATCGTGTGCGTAGCTGG	21	28411519	28411539	296.42	282.513	192.98	247.65	234.39	246.727	232.72	282.97	327.357	207.707
Novel.51	TTTGGCTTGCAACGTTTGACC	21	4112679	4112699	3374.45	3452.16	2051.98	2538.69	2442.78	3603.18	3282.35	2210.05	2896.35	3029.03
Novel.52	TATCTTGTGGTATGAACTGAG	21	18161308	18161328	2094.24	2439.69	1070.39	1404.89	2157.18	7.72	3.18667	10.9167	5.77667	15.77
Novel.53	CTCCGATGATGGCATGAAATCT	22	20311027	20311048	468.657	543.713	612.137	447.253	688.887	336.993	275.773	305.287	308.193	526.243
Novel.54	AAAACGGAACGATCTATTAGC	21	25048758	25048778	2557.63	3685.74	2578.82	3087.19	3765.07	3315.8	2937.14	2433.12	2970.97	3462.94
Novel.55	CTGGCGCTGAACTTAGACACC	21	705386	705406	1331.98	2179.17	1569.2	1420.21	1594.62	1424.48	1238.96	1681.49	1077.34	1138.63
Novel.56	CTACGTGTCAGTGGAATCCAC	21	18255961	18255981	1166.84	2310.76	1240.31	1876.55	2128.77	672.34	616.437	588.523	631.613	858.173
Novel.57	TTCATCTAGTATGAGGACGTG	21	1319733	1319753	3701.65	3071.36	2513.73	2583.3	2613.87	5130.03	3683.3	3493.61	3593.6	3404.31
Novel.58	TGTGTCACTGACGTGTGGGCC	21	1802195	1802215	400.4	257.793	169.463	192.85	173.68	269.15	253.09	171.427	275.343	199.93
Novel.59	TATTATAAGACGTTTTGACT	20	8318196	8318215	1459.78	994.713	1077.94	1269.97	1483.77	2043.84	1368.51	1413.11	1792.14	1589.78
Novel.6	AAATAGGACAAGTGGTCAAACG	22	5985957	5985978	9.00667	4.35	10.7167	9.09667	4.02	2.83333	7.92667	8.04667	6.11333	1.86
Novel.60	TAAATGGAGAGAACGAAAGAG	21	10836598	10836618	2492.32	1984.56	1693.66	1566.93	2002.11	1516.4	1505.2	1592.7	1658.62	1469.6
Novel.61	ATTTTCGTTACAACTTGTAGA	21	19166038	19166058	165.757	195.553	201.873	195.173	245.157	268.983	239.743	283.727	321.923	291.497
Novel.62	AATAGCGATCAAGGCGGACGG	21	3019373	3019393	613.887	1227.26	825.987	1139.96	977.187	1.99	4.20667	6.94667	3.11	2.55
Novel.63	TTTTTCGATCCAACGGCAGTT	21	9966827	9966847	367.87	335.27	219.403	218.367	334.99	216.75	229.98	160.86	230.133	239.773
Novel.64	AGGGCTATAGCTCAGTTCGG	20	10858113	10858132	23888.8	23939.4	21981.9	27411.8	24865	54323.9	21913.3	29750	31471.6	34733.4
Novel.65	TTTGTAAGACGTGGATCTGTG	21	11086302	11086322	2293.95	2749.47	1488.56	1770.1	2013.45	2689.73	2426.79	1564.32	2130.58	1739.87
Novel.66	TTTCACGGTTTCCAGGCGAGT	21	17410898	17410918	144.063	176.36	182.493	184.67	236.833	166.32	205.993	169.757	203.99	271.127
Novel.67	TGACGTGGACGAATCTCAGCC	21	21999882	21999902	3830.55	3920.08	3130.6	2907.65	3753.51	3645.11	3095.34	3529.72	3488.96	3900.91
Novel.68	AATTAACGATTTGCCACACCG	21	1662752	1662772	1438.77	1512.31	1238.62	1149.5	1888.03	1710.43	1940.64	1395.82	1853.79	1968.13
Novel.69	AGGACGTGGCATCATATTAATT	22	1920185	1920206	29.7867	32.2567	31.42	21.8633	25.9367	29.1867	24.5633	22.06	21.7767	26.7167
Novel.7	CAACTGCAAACATATTTTAAT	21	6766133	6766153	0.596667	0	2	0.606667	0.756667	3.25667	0	4.87667	4.69667	0
Novel.70	ATGTGCTGCCAGTTGCTGGGC	21	2079403	2079423	44.23	45.8867	41.1067	30.75	26.8933	49.5167	43	45.0233	29.8533	34.7133
Novel.71	TACGAATCTGGACACACATGAC	22	2338553	2338574	139.573	133.963	99.86	96.7	132.553	96.3067	104.39	108.433	127.517	108.347
Novel.72	ATGACGCTGTTGACTTTTCGAC	22	2827862	2827883	543.143	634.233	459.17	362.103	587.553	734.453	743.177	701.49	685.37	733.507
Novel.73	CGATCTCTAAAGAACTTCGAG	21	2882210	2882230	26.23	27.0967	26.7067	18.7333	21.19	23.7	20.9667	24.6567	31.6133	31.0467
Novel.74	ATTTTCGTTACAACTTGTAG	20	3818891	3818910	3.77333	6.94	2.69	6.84	8.57333	5.79	5.16	7.52	3.28667	6.86333
Novel.75	TCCGGTGAACTGTAATTAGT	20	4247157	4247176	1.75333	0.506667	1	2.24667	0	17.5433	26.41	23.6067	31.5367	23.1067
Novel.76	CGTATTTGTATGGATTTCTG	20	4633030	4633049	42.0733	30.5767	24.94	15.59	22.8567	36.13	31.8133	78.73	37.4267	24.53
Novel.77	CCTCTTTACCATTCTGTATA	20	4633074	4633093	5.21	7.43	12.51	6.91	10.6833	7.18	4.78667	15.5833	6.89667	14.12
Novel.78	GTGTCTGTATATCCGATGTGAT	22	4875178	4875199	8265.81	5958.49	4364.65	3329.04	6668.24	9087.64	6555.42	5816.49	6915.25	6397.19
Novel.79	ACGAATCTTTTGAGCCTACTTA	22	5605524	5605545	367.977	424.123	384.39	318.58	538.933	419.31	441.817	433.423	496.23	527.173
Novel.8	AATATAATGAATCTGGACAACC	22	7138130	7138151	570.517	546.243	445.13	278.52	618.92	581.08	651.54	475.997	717.26	622.96
Novel.80	AAGATTTGTAGCCAGCTGTAGC	22	5734688	5734709	3940.88	4100.76	2977.91	2621.7	4626.05	3895.5	3348.5	3458.34	3865.81	3474.6
Novel.81	GTGAAATCTGGTGGACCGACC	21	6552363	6552383	18.6467	14.5167	13.0467	8.05333	19.87	11.82	7.82667	6.2	2.88667	13.6833
Novel.82	TCTAGTGGCAAAAAGTTAATT	21	6652434	6652454	0	0	1	0	1.51667	3.62	15.0033	2.43667	8.15667	11.2667
Novel.83	TTAGCGACTAATTATCTTGATT	22	7218963	7218984	2.03333	0.506667	0	0	4.09667	3.97667	3.97667	0.66	1.24333	4.05667
Novel.84	CTGTAGAAGTTGAATTTTAAC	21	7228866	7228886	16.6833	13.6533	18.13	11.64	20.9333	13.45	8.47333	14.2433	12.2	17.58
Novel.85	ATCTATATGAATATGAACAAT	21	7701334	7701354	206.677	210.283	147.8	159.023	158.497	263.86	236.007	134.03	221.277	200.18
Novel.86	TTGCTGGAGGACACTTTTGGC	21	9537462	9537482	6.05667	9.24	3.08667	1.21333	0.873333	11.6967	9.07	1.32333	4.79333	3.36667
Novel.87	AAAAAATCAATCTAGAACCGG	21	9757746	9757766	166.93	119.74	152.147	154.083	175.147	98.6767	104.853	134.623	168.48	143.523
Novel.88	ATGACGCTGTTGACTTTTCAAC	22	10010328	10010349	162.76	170.497	140.64	86.2067	162.74	182.04	143.27	162.02	171.127	151.783
Novel.89	TATCCTAATACTATGAATCTGG	22	11192095	11192116	169.653	152.13	148.33	166.327	192.523	625.863	570.76	411.09	522.21	452.627
Novel.9	AACCGCTCTGGATTGGATCGAG	22	7244907	7244928	49.6367	55.5733	52.85	37.9633	66.86	65.79	51.4533	40.6533	46.4367	58.8067
Novel.90	AAAATTGTAGCCCTCGATGC	20	11401390	11401409	78.4733	92.3733	56.2667	77.82	93.97	110.483	93.4	134.29	100.797	100.507
Novel.91	TTAATATACCTCGTTAGATTT	21	13912442	13912462	31.8633	39.5333	35.3467	67.6833	38.6767	19.12	36.36	33.0167	54.31	38.4067
Novel.92	TTTTCGATCCAACGGCAGTT	20	16584300	16584319	343.113	312.847	204.117	209.887	308.67	201.79	219.337	146.91	212.82	209.43
Novel.93	ACTGTTGGATCGAAAAATAGAC	22	16859872	16859893	754.843	680.483	782.61	460.087	1288.75	860.98	732.337	858.53	947.063	928.907
Novel.94	AGTACAACGAATCTGGACAGGC	22	17041142	17041163	148.75	186.443	126.807	123.56	138.57	180.803	138.983	130.133	121.467	120.94
Novel.95	TTTTAACTCATAGTGACGTGG	21	17249103	17249123	52.2833	47	40.17	41.5167	44.22	63.3833	44.4067	47.2367	55.0567	43.24
Novel.96	CGGATGTTGCTTAATGATTTGC	22	17650479	17650500	75.8	88.66	77.54	59.9433	96.1633	91.2433	81.89	58.7433	64.7433	104.057
Novel.97	GTGTCTGTATATCCAATGTGAC	22	17925834	17925855	9175.65	6821.77	5054.16	3979.64	7964.55	10214.9	7295.37	6668.65	7814.61	7342.87
Novel.98	AGACGAATCTTTTGAGCCTAC	21	19679536	19679556	727.133	940.99	766.47	674.567	1051.45	775.227	912.083	770.06	773.75	900.857
Novel.99	ATGACGCTGTTGACTTTTTAAC	22	19977507	19977528	2478.03	2558.53	1905.79	1548.26	2969.71	2111.27	2075.8	1921.8	2214.14	1968.33
osa-miR11336-3p	GAATATGGGAAATGCTAGAAAGTCT	25	35090379	35090403	1251.16	1126.18	887.037	875.877	1265.14	1056.98	1047.84	1013.23	1191.17	1147.13
osa-miR11336-5p	GACTTTCTAGCGTTGCCCACATTC	24	35090297	35090320	12.9133	13.5967	11.84	8.12333	6.75333	8.02	13.55	3.32667	3.83667	6.65667
osa-miR11337-3p	TATCTCGTTAGATTCGTCTCG	21	27593919	27593939	248.757	475.44	388.53	377.43	636.83	407.377	434.363	438.503	417.447	524.937
osa-miR11337-5p	TGCGAGACGAATCTAACGAGG	21	27593846	27593866	4037.78	4301.13	2847.64	2794.94	4300.24	582.307	477.297	426.663	572.38	487.317
osa-miR11338-3p	ATCTCGTTAGATTCGTCTCGCAAA	24	34890601	34890624	241.86	487.097	415.47	394.437	662.963	428	469.41	458.967	449.087	554.27
osa-miR11338-5p	TTTGTGAGACGAATCTAATGATAT	24	34890514	34890537	23.51	23.0233	15.41	17.97	34.21	21.5233	26.29	39.4833	27.3767	30.2033
osa-miR11339-3p	TATGAATGTGGGCAATGCTAG	21	10371868	10371888	3415.49	3202.58	2533.64	2435.06	3341.52	2968.42	3041.76	3418.15	3375.43	3356.89
osa-miR11339-5p	GCATTGCCCACATTCATATAG	21	10371798	10371818	165.7	128.797	154.657	149.463	186.823	124.4	153.787	131.437	119.11	161.003
osa-miR11340-3p	AATAGTGTAATCGGATTATAGATC	24	7715459	7715482	245.797	286	242.11	207.943	433.9	216.553	214.983	220.003	312.507	275.89
osa-miR11340-5p	ATCCGATCTACGATCCGATTACAC	24	7715047	7715070	341.583	325.767	291.807	265.327	432.927	310.353	325.347	339.943	328.893	289.56
osa-miR11341-5p	CCTAGGCTATTTTGCGAGACGAAT	24	22895132	22895155	320.107	306.69	263.533	246.087	452.34	286.437	310.683	251.387	288.563	306.07
osa-miR11342-3p	CTCGTTAGATTCGTCTCGCAAA	22	23289311	23289332	23.84	56.0767	49.2567	48.57	51.9833	37.2033	59.29	52.95	49.3933	56.7533
osa-miR11342-5p	CGAGACGAATCTAACGAGATA	21	23289397	23289417	113.233	216.01	117.587	156.42	146.733	88.8867	77.54	85.8333	74.56	79.29
osa-miR11343-5p	CTTTCTAGCGTTGCCCACATT	21	16169144	16169164	3.77333	2.06667	5.01667	2.10333	2.62	1.08667	2.52333	0.89	2.43	0
osa-miR11344-5p	TATCTCGAGATATCGGTACCTC	22	21166686	21166707	22.1567	12.7433	9.67	19.8733	19.8733	16.52	23.7567	22.8133	38.78	22.6667
osa-miR1319a	AACCGGCATCTGTAATATATTATA	24	702071	702191	18.9567	10.39	16.1867	6.99333	5.00667	34.68	29.1767	21.44	26.4833	41.2033
osa-miR1319b	CCTTTAATATATTATAGGTGTCGG	24	23399893	23400011	17.5967	10.29	2.89667	9.45667	9.48667	7.65667	7.74333	3.99	10.81	8.24667
osa-miR1320-3p	TGTAAAATTCATTCGTTCCAA	21	5073521	5073541	6.47333	3.52333	17.94	29.71	17.5533	5.67333	4.18667	35.4933	4.91667	20.1533
osa-miR1320-5p	TGGAACGGAGGAATTTTATAG	21	5073570	5073590	213.45	250.027	359.017	326.503	232.753	193.993	262.47	496.007	340.407	404.943
osa-miR1423-3p	AGCGCCCAAGCGGTAGTTGTC	21	19715211	19715231	276.797	218.8	278.063	250.323	330.46	271.567	360.803	456.687	399.663	417.197
osa-miR1423-5p	AGGCAACTACACGTTGGGCGCTCG	24	19715137	19715160	1536.84	1357.56	1193.49	1239.44	1457.92	1653.43	1494.19	1442.87	1484.96	1650.27
osa-miR1425-3p	CAGCAAGAACTGGATCTTAAT	21	8862219	8862239	139.103	107.103	93.7267	95.3267	99.85	130.53	107.51	122.197	117.167	83.69
osa-miR1425-5p	TAGGATTCAATCCTTGCTGCT	21	8862162	8862182	4126.23	3427.45	4485.91	3826.4	4502.89	3871.61	3713.57	4536.28	4084.87	3582.18
osa-miR1427	TGCGGAACCGTGCGGTGGCGC	21	9192581	9192837	0	0	0	0	0	0.663333	1.61667	4.42333	2.65333	3.49667
osa-miR1428a-3p	TAAGATAAAGCCGTGAATTTG	21	13160865	13160885	37.3333	40.5867	17.3867	36.75	46.2367	1.99	4.85	3.1	0	0.693333
osa-miR1428a-5p	CGTTTTGCAAATTCGCAGGCC	21	13160785	13160805	11.9467	2.62333	8.18667	3.92333	5.76667	0	0	0	0	0
osa-miR1428b	TAAGATAATGCCATGAATTCG	21	25390346	25390469	3.68	1.49333	3.08667	3.31667	8.73	7.60333	9.2	8.77333	25.4933	1.38333
osa-miR1428e-3p	TAAGATAATGCCATGAATTTG	21	23076951	23076971	35.84	10.86	80.7033	29.5067	58.62	180.177	107.81	188.133	224.327	138.35
osa-miR1428e-5p	AATTCACAGGCCCTATCTTGTG	22	23076880	23076901	8.94667	2.59	88.4767	27.8267	48.1567	139.26	153.22	352.15	218.557	205.49
osa-miR1429-3p	GTTGCACGGGTTTGTATGTTG	21	2036954	2036974	53.5233	53.2133	43.1367	51.62	48.9067	66.9333	62.37	37.0333	63.8267	66.7367
osa-miR1429-5p	GTAATATACTAATCCGTGCAT	21	2037052	2037072	41.8333	50.3567	54.2733	48.7533	57.37	43.3033	104.39	53.51	85.47	75.3233
osa-miR1430	TGGTGAGCCTTCCTGGCTAAG	21	6825011	6825152	1.42	0	0	0	0	5.12667	1.32667	0	1.02	0
osa-miR1431	TTTGCGAGTTGGCCCGCTTGC	21	4766320	4766559	154.777	231.957	211.507	409.37	210.54	165.987	251.07	162.593	262.01	247.317
osa-miR1432-3p	CAGGTGTCATCTCCCCTGAAC	21	23401707	23401727	1.43333	0	2	0.75	0	15.3267	1.61667	0.66	0	0
osa-miR1432-5p	ATCAGGAGAGATGACACCGAC	21	23401784	23401804	1686.9	810.563	1325.46	1659.62	1445.28	940.377	949.407	2076.99	1320.76	1361.97
osa-miR1436	ACATTATGGGACGGAGGGAGT	21	20316586	20316746	53.5967	49.9367	58.59	57.82	43.9767	27.9733	33.0633	36.1133	43.57	42.58
osa-miR1437a	TCCGGCGCCGCACTAGGCACTG	22	3955902	3956089	1.42	0.523333	1.69	0	0.833333	1.32667	1.32667	1.77667	0	0
osa-miR1437b-3p	GTGCTGGCGAGCTCCGGTGCCGCA	24	3955932	3955955	9.83	8.13667	4.70667	3.85667	4.73667	5.72667	11.5967	4.42333	4.06333	1.86
osa-miR1437b-5p	GGGAGGAAACAGTGCCTAGTG	21	3956058	3956078	2.39	0.966667	0.603333	3.60333	0.833333	0	0	0.66	0	0
osa-miR1440b	TTTAGGAGAGTGGTATTTGAG	21	5980506	5980693	5.96333	4.13667	4.29333	1.89333	5.91667	6.33667	4.20667	6.63333	9.11333	7.60333
osa-miR1442	ATTCATAGTACTAGATGTGT	20	27589072	27589256	7.96667	4.52667	8.99667	9.53333	10.6167	0	3.17	3.39333	1.41	7.9
osa-miR156a	TGACAGAAGAGAGTGAGCAC	20	22524147	22524246	3547.63	4812.84	4355.02	4768.24	4039.03	5228.68	6783.32	6649.18	5274.25	7355.79
osa-miR156b-3p	GCTCACTCTCTATCTGTCAGC	21	4666450	4666470	1.17	0	0	0.606667	0	1.63	4.77	0	2.04333	0
osa-miR156c-3p	GCTCACTTCTCTCTCTGTCAGC	22	4666074	4666095	17.3833	18.6833	25.8367	21.4967	15.2733	158.277	18.1267	27.6333	19.84	34.0067
osa-miR156f-3p	GCTCACTTCTCTTTCTGTCAGC	22	21478393	21478414	17.73	32.7367	23.04	48.5867	26.9867	50.9567	57.3733	54.6733	32.72	48.8267
osa-miR156j-3p	GCTCGCTCCTCTTTCTGTCAGC	22	26554902	26554923	261.217	364.98	412.283	537.45	554.147	1394.86	1475.27	1821.62	1283.6	1784.94
osa-miR156k	TGACAGAAGAGAGAGAGCACA	21	18289107	18289212	18.6467	10.7933	19.97	8.19667	18.92	13.9933	35.4267	43.07	60.6967	14.2033
osa-miR156l-5p	CGACAGAAGAGAGTGAGCATA	21	5230619	5230639	10.5233	14.71	26.0767	19.3633	16.64	17.13	21.44	21.6733	12.4433	14.2167
osa-miR159a.1	TTTGGATTGAAGGGAGCTCTG	21	17682164	17682184	38076.6	27454.3	25787.1	21856.9	22213.7	31610	27275.7	28325.9	24757.9	26878.2
osa-miR159a.2	TTGCATGCCCCAGGAGCTGCA	21	17682123	17682143	642.243	313.11	183.71	278.627	111	1204.61	354.64	301.73	224.927	222.793
osa-miR159c	ATTGGATTGAAGGGAGCTCCA	21	6556048	6556244	13.1667	13.9933	32.34	27.59	12.25	17.5467	23.24	14.9933	16.04	21.65
osa-miR159d	ATTGGATTGAAGGGAGCTCCG	21	6563756	6563944	28.73	37.9767	48.8467	35.37	28.4833	38.1767	50.1967	46.0233	56.4533	35.7633
osa-miR159e	ATTGGATTGAAGGGAGCTCCT	21	9760708	9760898	15.4233	14.9433	34.0267	28.8033	19.4467	20.8033	23.24	17.6567	18.6367	23.5067
osa-miR159f	CTTGGATTGAAGGGAGCTCTA	21	6693112	6693299	685.657	662.443	1135.4	796.29	637.017	479.62	417.45	742.15	701.823	765.663
osa-miR160a-3p	GCGTGCAAGGAGCCAAGCATG	21	3511586	3511606	0	0	0	0.946667	0.873333	3.92333	0.663333	1.77667	1.41	0
osa-miR160a-5p	TGCCTGGCTCCCTGTATGCCA	21	3511649	3511669	569.557	675.113	953.963	638.61	721.753	788.91	829.32	873.263	670.43	893.65
osa-miR160c-3p	GCGTGCACGGAGCCAAGCATA	21	1707642	1707662	1.17	0.443333	3	0	0	0	0.953333	0.66	0	0
osa-miR160d-3p	GCGTGCGAGGAGCCAAGCATG	21	32455106	32455126	0	0	0	0	0	1.99	1.99	0	0	0
osa-miR160e-3p	GCGTGCGAGGTGCCAAGCATG	21	2216769	2216789	2.34	0	0.603333	0	0	0	3.78667	0	0	0
osa-miR160e-5p	TGCCTGGCTCCCTGTATGCCG	21	2216844	2216864	1028.47	968.013	1367.54	1305.1	1247.72	1223.86	1598.74	1529.03	1464.95	1536.22
osa-miR160f-3p	GCATTGAGGGAGTCATGCAGG	21	24396953	24396973	51.9167	41.0867	37.4167	33.1367	48.5433	47.89	58.48	32.6567	35.6667	34.04
osa-miR160f-5p	TGCCTGGCTCCCTGAATGCCA	21	24396892	24396912	1071.58	1089.62	1266.27	970.993	1109.03	1094.94	1354.98	1357.89	1114.62	1054.91
osa-miR162a	TCGATAAACCTCTGCATCCAG	21	23605799	23605969	53512.7	54585.4	38491.7	40972.5	49443.8	38555.8	39448.8	34340.7	35967.1	35176.3
osa-miR162b	TCGATAAGCCTCTGCATCCAG	21	24405899	24406032	2282.88	2357.37	1761.83	2174.6	2067.69	1384.85	1445.24	1333.14	1430.04	1649.07
osa-miR164a	TGGAGAAGCAGGGCACGTGCA	21	28523341	28523496	4422.33	2695.87	2744.27	2942.38	2631.75	2621.24	3207.88	3163.4	3262.43	3163.9
osa-miR164c	TGGAGAAGCAGGGTACGTGCA	21	17327440	17327558	20.9733	16.69	18.7333	30.6867	30.4833	12.9067	14.8133	16.7967	30.7767	17.4867
osa-miR164d	TGGAGAAGCAGGGCACGTGCT	21	33143567	33143660	423.843	292.92	480.85	386.44	309.883	366.327	347.007	335.687	395.897	517.333
osa-miR164e	TGGAGAAGCAGGGCACGTGAG	21	10542157	10542288	73.5867	64.43	146.243	122.077	76.9467	85.6033	106.937	89.1433	134.483	229.97
osa-miR166a-3p	TCGGACCAGGCTTCATTCCCC	21	19987244	19987264	68388.3	59822.8	55422.1	60610.5	54694.5	61248.1	68479	56672.8	61079.5	67935.8
osa-miR166a-5p	GGAATGTTGTCTGGTTCAAGG	21	19987156	19987176	75.76	50.9067	41.21	63.3	71.83	56.3467	36.0467	40.27	25.9333	32.65
osa-miR166b-5p	GGAATGTTGTCTGGCTCGGGG	21	30327248	30327268	43.28	36.1867	49.6833	28.7433	31.5467	168.823	23.82	38.6233	38.1633	24.96
osa-miR166c-5p	GGAATGTTGTCTGGTCCGAG	20	3487799	3487818	130.2	118.333	85.0133	145.093	116.303	311.63	242.043	237.417	239.007	195.087
osa-miR166d-5p	GGAATGTTGTCTGGCTCGAGG	21	26130079	26130099	148.73	79.19	138.223	91.6767	92.3033	573.5	118.26	150.27	100.28	147.157
osa-miR166e-3p	TCGAACCAGGCTTCATTCCCC	21	765831	765851	48.2	44.3267	42.3967	37.3767	55.5733	45.77	39.3833	44.4367	48.4133	47.87
osa-miR166g-3p	TCGGACCAGGCTTCATTCCTC	21	18329481	18329501	26297.6	22001.1	17706	19180	19124.9	22615.6	23524.2	19563.7	22866.6	22718.9
osa-miR166g-5p	AATGGAGGCTGATCCAAGATC	21	18329381	18329401	135.713	47.5967	59.5733	90.4567	112.517	135.957	59.37	105.607	67.42	74.06
osa-miR166h-5p	GGAATGTTGGCTGGCTCGAGG	21	32435260	32435280	54.6367	18.8533	32.4767	26.6	37.9967	111.687	18.4433	46.4967	12.8433	17.4233
osa-miR166i-3p	TCGGATCAGGCTTCATTCCTC	21	25295067	25295087	2117.61	2319.42	2278.7	2076.11	2726.1	2156.52	2057.05	1999.74	1843	2034.03
osa-miR166i-5p	AATGCAGTTTGATCCAAGATC	21	25294967	25294987	26.0067	17.3133	23.9533	21.5033	36.5533	9.70333	14	28.88	18.3733	34.3367
osa-miR166j-5p	GAATGACGTCCGGTCTGAAGA	21			15091	15518.8	8654.88	8911.41	9034.46	50130	16405	11468	14289	13069
osa-miR166k-3p	TCGGACCAGGCTTCAATCCCT	21	32435013	32435033	17817.2	16741.6	13676.4	13688.4	14957	16367.4	17945.1	15255.3	14805.9	14185.3
osa-miR166k-5p	GGTTTGTTGTCTGGCTCGAGG	21	32435097	32435117	19.9633	3.59	16.31	3.46	8.38333	22.5067	2.28	15.2667	6.89667	6.09
osa-miR166l-5p	GGATTGTTGTCTGGTTCAAGG	21	16951829	16951849	98.8767	77.39	81.4733	71.7933	78.6067	60.6133	68.14	85.1367	70.3033	59.9867
osa-miR166m	TCGGACCAGGCTTCATTCCCT	21	23045356	23045555	7073.75	6162.14	6888.08	6841.64	5592.51	5342.56	6951.21	6032.91	5920.63	6164.97
osa-miR167a-3p	ATCATGCATGACAGCCTCATTT	22	25476917	25476938	20.5533	21.6933	12.41	22.89	27.05	18.1467	25.9967	24.18	24.35	24.9733
osa-miR167a-5p	TGAAGCTGCCAGCATGATCTA	21	25476821	25476841	2004.88	2846.25	2550.01	2643.05	2591.73	2152.74	3677.85	2822.03	3002.15	3141.73
osa-miR167c-3p	GGTCATGCTGCGGCAGCCTCACT	23	33130741	33130763	0.596667	0	0.603333	0	0.833333	0	1.26333	0	0.786667	0
osa-miR167d-3p	GATCATGCTGTGCAGTTTCATC	22	4166303	4166324	160.13	92.16	128.18	190.627	140.283	250.453	147.403	172.75	185.24	201.587
osa-miR167d-5p	TGAAGCTGCCAGCATGATCTG	21	4166374	4166394	92996.4	93645.3	63430.1	60952.4	79460.1	71644.5	88037.6	83631.7	89834.1	84526.1
osa-miR167e-3p	AGATCATGTTGCAGCTTCACT	21	3742249	3742269	238.097	198.937	177.817	216.297	242.653	417.75	294.767	314.203	328.64	377.66
osa-miR167h-3p	AGGTCATGCTGTAGTTTCATC	21	25480709	25480729	617.73	510.873	385.653	372.747	324.64	1725.83	546.73	426.1	405.62	386.653
osa-miR168a-3p	GATCCCGCCTTGCACCAAGTGAAT	24	1553162	1553185	1897.36	2060.86	2172.99	2147.21	2971.88	3074.11	2881.81	3062.68	2639.04	3544.28
osa-miR168a-5p	TCGCTTGGTGCAGATCGGGAC	21	1553210	1553230	4562.23	4114.57	3709.76	3445.24	3607.75	7313.08	5149.8	4522.6	4394.41	4534.95
osa-miR169a	CAGCCAAGGATGACTTGCCGA	21	8729104	8729276	2.27	7.14	1.69	4.2	4.89333	6.33333	1.99	2.21333	1.80667	3.41333
osa-miR169b	CAGCCAAGGATGACTTGCCGG	21	27295908	27296035	10.8967	10.6467	2.81	9.08	7.96	12.4833	11.69	10.71	10.2267	3.71667
osa-miR169e	TAGCCAAGGATGACTTGCCGG	21	31205866	31205997	0	1.41	0	1.55333	0.833333	4.34667	0	0	1.02	0
osa-miR169f.1	TAGCCAAGGATGACTTGCCTA	21	18558461	18558481	0	2.04667	0	6.37	4.89333	4.04333	2.28	0.66	0.623333	1.33667
osa-miR169f.2	TGAGGACAAGAGCTGATTCGG	21	18558482	18558502	7.49	10	11.9967	8.73	6.56	4.34667	4.12333	8.11333	8.38	8.64333
osa-miR169h	TAGCCAAGGATGACTTGCCTG	21	26807349	26807470	10.5367	10.1467	3.17	12.5	16.07	12.4233	7.42	4.71667	7.94333	4.01333
osa-miR169i-3p	TGAGTCGCTCTTATCACTCATG	22	26803250	26803271	14.6	166.023	83.4233	177.503	154.347	127.787	206.173	175.66	96.71	153.467
osa-miR169i-5p.2	TGGTGATAAGGGTGTAGCTCTG	22	26803136	26803157	65.9633	40.72	11.0467	31.7367	23.8933	123.727	85.45	30.6267	43.6633	27.0033
osa-miR169n	TAGCCAAGAATGACTTGCCTA	21	6085252	6085428	2.36667	1.05	5.42667	0.946667	0.873333	1.32667	4.18667	0	1.02	0
osa-miR169q	TAGCCAAGGAGACTGCCCATG	21	26817488	26817595	0	0	0	0	0	0	0	0	0	0
osa-miR169r-3p	TGGCAAGTCTCCTCGGCTACC	21	35782501	35782521	12.5233	13.2767	12.0833	15.06	6.64	4.4	9.31667	5.60667	7.11667	4.05667
osa-miR169r-5p	TAGCCAAGGATGATTTGCCTG	21	35782429	35782449	70.5633	32.9033	18.1133	28.64	26.38	21.53	33.9	26.4133	30.26	4.15333
osa-miR171a	TGATTGAGCCGCGCCAATATC	21	25891132	25891227	34.7067	9.46667	34.6267	26.3367	43.2733	17.79	30.97	40.8433	28.68	17.74
osa-miR171b	TGATTGAGCCGTGCCAATATC	21	5369153	5369252	1984.72	1302.84	1476.13	1877	1842.36	1709.18	1862.74	1730.15	1850.45	1603.35
osa-miR171c-5p	GGATATTGGTGCGGTTCAATC	21	31713541	31713561	16.6333	4.36667	16.12	11.79	27.4533	33.2267	22.44	11.2633	12.3867	17.98
osa-miR171d-5p	TGTTGGCCCGGCTCACTCAGA	21	21237325	21237345	34.5633	21.0867	35.3	30.7833	43.97	26.05	46.46	35.7133	38.0767	57.7767
osa-miR171e-5p	TGTTGGCTCGGCTCACTCAGA	21	1970499	1970519	237.69	210.66	199.55	179.75	212.12	258.973	178.027	190.617	157.517	185.5
osa-miR171f-5p	TGTTGGCATGGTTCAATCAAA	21	30027786	30027806	0.596667	0.443333	2.08667	2.30333	2.42333	0	0	0	3.06333	0
osa-miR171h	GTGAGCCGAACCAATATCACT	21	28482456	28482556	13.43	19.4633	24.87	34.39	25.9667	12.85	10.5733	10.4833	18.52	11.15
osa-miR171i-3p	GGATTGAGCCGCGTCAATATC	21	21191690	21191710	2204.67	1439.17	1667.51	2086.52	2213.91	1866.38	3228.19	2809.51	2567.92	2386.1
osa-miR171i-5p	AGGTATTGGCGTGCCTCAATC	21	21191610	21191630	321.337	302.94	173.043	228.373	268.237	144.797	130.693	112.037	132.207	112.263
osa-miR172a	AGAATCTTGATGATGCTGCAT	21	22881834	22881942	665.543	365.45	428.257	572.75	449.683	464.743	586.907	448.19	599.287	397.177
osa-miR172b	GGAATCTTGATGATGCTGCAT	21	42923736	42923973	2.35	2.04667	7.63333	3.45	5.00667	2.41333	5.11333	3.96667	2.19667	3.02667
osa-miR172c	TGAATCTTGATGATGCTGCAC	21	13111485	13111595	0	0	4.46333	0	0.833333	0	0.953333	1.55	1.64333	0.693333
osa-miR172d-5p	GCAGCACCATCAAGATTCAC	20	35143626	35143645	29.64	19.6033	25.2167	26.15	41.3433	66.6667	21.1233	37.3467	34.7433	27.6167
osa-miR1846a-3p	TGACCCCGTTCTCCTCGCCGG	21	529335	529355	24.95	19.5333	49.7167	48.9067	44.8233	101.82	138.463	156.7	92.4267	107.923
osa-miR1846a-5p	AGTGAGGAGGCCGGGGCCGCT	21	529306	529326	2.84333	2.90667	1.60333	6.08333	9.9	67.57	16.1533	11.8933	5.41333	29.69
osa-miR1846d-3p	TATCCGGCGCCGCAGGGAGG	20	39637151	39637170	12.2467	13.3167	10.5267	17.4733	14.2133	18.39	22.2767	12.6933	11.7533	10.46
osa-miR1846d-5p	TCCCACCGAGCAGCCGGATCTC	22	39637075	39637096	35.1567	15.97	35.7967	35.8967	24.9167	38.7233	43.1267	31.63	33.47	32.0433
osa-miR1846e	CAACGAGGAGGCCGGGACCA	20	13211437	13211505	102.01	67.32	55.0833	75.1433	83.04	66.23	53.0767	85.9067	87.09	67.7533
osa-miR1847.1	TGCAGTTTGCAGTTGTGGCAC	21	20332894	20332914	0	0	1	1.82	0.833333	3.31333	7.1	0	0	1.33667
osa-miR1848	CCTCGCCGGCGCGCGCGTGCA	21	18131807	18131869	0	0	0	1.49667	1.63	3.62	5.46667	1.55	2.59333	0.693333
osa-miR1849	TATCGTATCCTAGGTTGGTTT	21	22224813	22224902	26.39	32.9133	14.34	16.54	20.9233	21.89	24.8367	15.4967	25.35	16.89
osa-miR1850.1	TGGAAAGTTGGGAGATTGGGG	21	26275302	26275322	84.09	71.4633	69.04	86.5833	99.1433	228.32	38.5567	55.38	84.4567	74.35
osa-miR1850.2	TTGTGTGTGAACTAAACGTGG	21	26275277	26275297	21.2	60.2167	20.82	49.4167	26.8267	28.0933	37.85	39.4867	22.1167	39.7333
osa-miR1850.3	CTGTTTAGTTCACATCAATCTT	22	26275246	26275267	19.2933	19.2567	27.8367	25.93	33.5933	22.14	34.7267	19.1667	31.35	19.2233
osa-miR1851	CGTCTGGGATGGCATTTTGGC	21	26049315	26049785	54.1133	37.89	26.16	35.82	46.8333	33.4733	37.0967	62.1267	70.4	48.8167
osa-miR1852	ATATGGATTCAGAATGCAGGT	21	20761025	20761159	2.59	0.95	1.69	0.75	1.66667	8.81	0.663333	2.66667	1.57333	0
osa-miR1856	TATGCGTAAGACGGATTCGTA	21	10376148	10376296	46.68	22.9533	45.2933	58.5833	28.2033	217.24	177.683	125.87	201.957	175.363
osa-miR1857-3p	TCATGCTCCAAGAAAACCAGG	21	2734001	2734021	98.3233	144.2	162.49	145.983	195.54	444.96	479.13	555.23	474.45	578.803
osa-miR1857-5p	TGGTTTTTTTGGAGCATGAGG	21	2733912	2733932	103.82	104.743	82.76	86.9433	95.19	105.973	93.6067	96.1833	113.373	101.307
osa-miR1859	TTTCCTATGACGTCCATTCCAA	22	673278	673374	19.0933	6.68	13.9067	15.24	22.2567	4.04333	4.49667	18.91	13.23	4.41
osa-miR1860-3p	ATCTGGAAGCTAGGTTTTCTCT	22	934456	934477	182.273	175.387	189.65	152.67	206.467	255.593	291.053	282.183	292.777	263.417
osa-miR1860-5p	AGAAAACCAGCTTCCAGATCT	21	934510	934530	10.19	9.13667	4.29333	7.58333	8.11333	9.59333	13.6867	14.31	14.4367	17.4367
osa-miR1861a	TGATCTTGAGGCAGAAACTGAG	22	15049772	15049900	29.37	22.6	68.79	11.3367	79.0867	26.46	27.0133	6.79	0.623333	5.35667
osa-miR1861b	CGATCTTGAGGCAGGAACTGAG	22	20715962	20716079	6.86667	12.56	17.18	12.3967	43.7167	473.377	23.43	37.5	36.0567	76.49
osa-miR1861c	CGATCTTGTAGCAAGAACTGAG	22	20716174	20716280	23.7133	9.22	9.67	14.65	15.7	157.55	12.5133	11.2333	7.97	12.9667
osa-miR1861d	TGGTCTTGAGGCAGGAACTGAG	22	6536337	6536454	6.27	7.28333	8.18667	1.82	12.0933	150.777	15.1833	21.2133	6.60333	33.56
osa-miR1861e	CGGTCTTGTGGCAAGAACTGAG	22	6536556	6536647	33.8167	17.13	21.66	21.82	30.9533	21.41	7.29	6.35667	1.02	5.44333
osa-miR1861g	CAGTCTTGTGGCAAGAACTGAG	22	18668611	18668717	14.9667	5.3	12.6667	7.86667	9.21667	10.0067	7.29	0.89	1.02	5.44333
osa-miR1861h	CGGTCTTGAGGCAGGAACTGAG	22	27238190	27238293	196.383	160.987	149.923	89.4133	378.867	988.007	105.74	140.517	68.28	142.56
osa-miR1861n	CGATCTTGTGGCAGGAGCTGAG	22	16586544	16586672	12.2133	3.17	9.20667	2.24667	6.87	6.51667	2.52333	13.63	3.44	2.07667
osa-miR1862a	ACGAGGTTGGTTTATTTTGGGACG	24	26192308	26192395	891.643	765.267	623.06	747.09	987.91	565.35	821.95	791.317	847.59	826.94
osa-miR1862d	ACTAGGTTTGTTTATTTTGGGACG	24	4833611	4833760	17360.3	15792.6	13496.8	12140.9	19203.9	14861.5	18973.5	19253.4	22953.6	19452.8
osa-miR1862e	CTAGATTTGTTTATTTTGGGACGG	24	2523232	2523324	7506.46	12169.4	13169.3	10834.8	22166.1	9946.72	11552.4	11727.8	12416.4	15375.8
osa-miR1862f	ATGAGGTTGGTTTATTTTGG	20			15.81	10.8433	9.24	4.39667	28.1267	9.77667	0.953333	1.98333	2.04333	1.86
osa-miR1863a	AGCTCTGATACCATGTTAGATTAG	24	8521746	8522119	457.28	526.96	439.393	509.743	689.43	544.287	637.08	643.29	711.383	553.093
osa-miR1863b	AGCTCTGATACCATGTTAACTGTT	24	4867257	4867616	41.0333	30.57	26.4933	41.9933	31.6967	19.9633	30.3533	38.24	28.6	25.6633
osa-miR1863b.2	AGAGACTTGGCTGATGCATTACT	23	4867585	4867607	334.177	271.587	251.003	231.933	344.493	343.157	308.06	313.313	315.043	376.093
osa-miR1863c	TAGAAACTTGGCTGATGCATTACT	24	4869207	4869497	123.447	109.26	101.987	94.2067	154.62	137.737	134.77	159.303	168.26	176.843
osa-miR1864	TTGTAGTAACGTGATGGTCAATGT	24	14949073	14949328	25.7267	18.75	21.34	21.9267	36.6667	38.3633	14.6	15.0433	20.4933	16.55
osa-miR1865-3p	CGAAGAATCGCAGTCACTAGTTGT	24	34000704	34000727	8.18333	4.66333	5.01667	4.60333	10.36	23.95	4.26667	8.61667	8.79667	7.13333
osa-miR1865-5p	TGCTAGTGATGGTGATTCTTCGAC	24	34000604	34000627	49.89	44.31	35.57	37.9033	60.3467	84.7567	50.3367	88.08	78.5167	81.69
osa-miR1866-5p	GAGGGATTTTGCGGGAATTTCACG	24	6510880	6510903	0	0	0	0	0.873333	0	1.90667	0	0	0
osa-miR1868	TCACGGAAAACGAGGGAGCAGCCA	24	19715448	19715616	29.5533	56.1233	48.17	57.1767	40.83	64.4667	51.4167	54.1433	72.56	62.9567
osa-miR1869	TGAGAACAATAGGCATGGGAGGTA	24	21644852	21644989	2.51	0	5.81	2.42667	0.833333	0.663333	0.663333	0	0	0
osa-miR1870-3p	TTTAGGGCTAATTCAGCATGAACA	24	21164894	21164917	109.883	67.17	73.6633	54.9167	132.343	119.63	78.82	110.163	119.627	86.2667
osa-miR1870-5p	TGCTGAATTAGACCTAGTGGGCAT	24	21164798	21164821	102.58	82.6633	96.01	105.433	128.173	133.17	105.663	177.39	156.277	136.06
osa-miR1871	ATGGCTCTGATATCATGTTGGTTT	24	13330464	13330598	664.557	604.343	668.953	500.893	837.54	671.667	819.667	907.62	946.91	941.52
osa-miR1872	GAACTGTAAGTCTGTGACGGGTAA	24	4923862	4923939	29.1833	32.9833	24.8833	29.64	29.11	18.76	20.18	26.69	19.8033	31.53
osa-miR1873	TCAACATGGTATCAGAGCTGGAAG	24	12755913	12756109	1135.34	789.587	631.98	836.907	911.693	357.153	383.56	430.007	394.217	458.02
osa-miR1874-3p	TATGGATGGAGGTGTAACCCGATG	24	8702823	8702846	103.423	6.69	7	11.06	24.62	20.2133	13.9867	37.6167	19.4233	15.21
osa-miR1874-5p	TAGGGCTACTACACCATCCATAAG	24	8702892	8702915	4.95667	1.52333	1	1.82	1.74667	15.0233	3.89667	11.55	7	9.11667
osa-miR1875	ACAATGGAGTGAAGTGCAACAGAA	24	17567947	17568198	34.8933	26.24	28.16	20.2467	55.8467	47.5867	54.76	50.4067	47.6733	35.9967
osa-miR1876	ATAAGTGGGTTTGTGGGCTGGCCC	24	4833365	4833521	1941.11	1508.57	1240.56	810.847	1858.81	1827.84	2077.4	2021.44	2252.86	1927.62
osa-miR1878	ACTTAATCTGGACACTATAAAAGA	24	16555509	16555608	936.827	774.79	612.98	517.68	918.34	987.817	874.433	809.503	1097.12	912.58
osa-miR1879	GTGTTTGGTTTAGGGATGAGGTGG	24	5635320	5635469	62.8667	42.13	41.3333	67.22	53.3833	69.12	72.93	103.073	72.81	86.18
osa-miR1880	TTCCAAGCGGGCCACTTAAGCATT	24	13959877	13960005	30	9.04	11.12	16.5667	18.47	10.0133	3.85	13.2867	11.7533	4.53333
osa-miR1881	AATGTTATTGTAGCGTGGTGGTGT	24	5725922	5726259	8.45667	6.55333	1.81	0	8.90667	3.92333	4.14	5.52	4.00667	3.71667
osa-miR1882e-3p	GAAATGATCTTGGACGTAATCTAG	24	10320914	10320937	10.6933	6.98333	7.22333	5.24	4.17	5.36667	6.77333	3.99	5.32	5.74667
osa-miR1883a	ACCTGTGACGGGCCGAGAATGGAA	24	13523520	13523637	31.4067	36.4033	71.3267	59.6967	37.55	550.943	363.287	434.847	435.787	494.26
osa-miR2055	TTTCCTTGGGAAGGTGGTTTC	21	431432	431531	47.9333	47.5233	40.1633	33.29	41.0267	32.7467	33.3633	46.7233	46.1533	56.88
osa-miR2090	AACTCTGATTCTAGAATTTTTG	22	38764289	38764391	155.153	197.72	166.363	154.293	199.31	264.56	339.443	412.247	471.673	366.257
osa-miR2097-5p	AGAGATGGGACGGGCAGGGAAG	22	9055610	9055631	0	0	0	0	0	0	0	0	0	0
osa-miR2098-3p	CGGTTTGTCAAGCGGAGTGC	20	18080252	18080271	1.42	2.03	1	0.946667	3.33667	1.08667	0	0.89	1.80667	0
osa-miR2100-5p	TTCTCTCAAGTTGCCAAACAAG	22	16195125	16195146	0	0.523333	0	1.35667	0	0.663333	1.61667	0	0	0.693333
osa-miR2103	TTTCCCTCTCCGTGCGCGCTCG	22	16852565	16852637	45.4933	86.74	57.4567	83.6567	66.0367	50.77	84.58	48.63	64.6333	62.72
osa-miR2106	CCGAGGTTTTCTGGATACATT	21	23768609	23768694	135.38	138.583	152.583	138.98	157.63	148.07	168.777	163.213	197.053	217.927
osa-miR2118a	TTCTCGATGCCTCCCATTCCTA	22	21642923	21643101	0	0	0	0	0.756667	0	1.26333	3.76	2.04333	0
osa-miR2118b	TTCCCGATGCCTCCCATTCCTA	22	21645285	21645463	91.59	88.99	65.4667	90.0867	76.0133	250.467	479.52	180.553	295.543	196.19
osa-miR2118c	TTCCCGATGCCTCCTATTCCTA	22	21647968	21648064	1.42	1.33333	0	2.99667	0	7.23667	6.19333	0.66	0	2.72
osa-miR2118d	TTCCTGATGCCTCCCATGCCTA	22	21647689	21647864	0.836667	1.01667	0	0	0.873333	0	1.90667	0.89	3.38333	0
osa-miR2118e	TTCCCAATGCCTCCCATGCCTA	22	21647428	21647604	9.48667	6.35	6.58333	3.98	9.18	6.14667	9.36	6.40667	10.46	9.23667
osa-miR2118f	TTCCTGATGCCTCCCATTCCTA	22	21650514	21650682	0.596667	2.57333	1.69	2.5	4.09667	1.32667	6.37667	6.35667	3.68667	2.07667
osa-miR2118g	TTCCTAATGCCTCCCATTCCTA	22	21650301	21650460	0	0	2	0	0	0	0.953333	0	0	0
osa-miR2118h	TTCCTGATGCCTCTCATTCCTA	22	21652652	21652808	0.583333	0.443333	0	1.21333	0	0	0	0.66	0	0
osa-miR2118o	CTCCTGATGCCTCCCAAGCCTA	22	21661272	21661426	86.8667	80.88	48.3233	53.4933	94.7433	71.6933	158.83	49.81	71.76	70.8833
osa-miR2118p	TTCCCGATGCCTCCCATGCCTA	22	7807433	7807606	0	0	0	1.89333	0.833333	0	0.953333	1.55	1.02	0
osa-miR2120	AAAGATCTTTAGTCCCGGTTGTTC	24	22733773	22733845	33.3067	32.68	46.8467	60.6833	57.1067	35.99	49.7267	48.0167	40.09	40.0467
osa-miR2121a	AAAACGGAGCGGTCCATTAGCGCG	24	16373428	16373547	45.1833	55.4667	41.21	58.9667	52.2433	35.16	37.8567	52.0067	40.7967	53.9
osa-miR2275a	TTTGGTTTCCTCCAATATCTCA	22	1204975	1205135	1.42	1.05	1.69	1.35667	3.49333	0	2.21667	4.71667	0	4.19
osa-miR2275d	CTTGTTTTTCTCCAATATCTCA	22	3736806	3736932	2.63	1.91667	3.86	0.606667	9.29333	3.25667	3.47667	5.97333	0	2.72
osa-miR2863a	TTGTCCCATTCTAGTTTAGCT	21	27108339	27108459	204.693	297.277	212.203	199.397	261.383	163.16	284.493	145.83	151.083	177.08
osa-miR2863b	TTCGTTTATTTGGACTAGAGT	21	4195665	4195765	259.947	298.057	270.803	348.53	389.7	259.55	246.82	279.77	283.757	324.18
osa-miR2863c	TTAGTAGGACTAGAATGGGCCAAA	24	29869493	29869606	160.36	152.14	132.947	114.983	166.287	206.62	161.75	145.58	167.497	154.37
osa-miR2864.1	TTTTGCTGCCCTTGTTTTGCA	21	25664791	25664811	93.4533	129.98	96.9067	107.253	137.38	137.72	179.043	110.583	131.343	109.897
osa-miR2864.2	TTGTTTTGCATTGTATAGGTA	21	25664780	25664800	23.9367	22.1567	25.7633	21.36	34.8933	24.9133	25.1733	13.0567	24.8533	33.7833
osa-miR2865	CTCAGCAGTCGACTGTACCGTG	22	8515693	8515793	60.3267	77.4867	73.2833	80.6667	65.7	78.0333	64.31	94.3833	62.3133	83.6
osa-miR2866	TCTAGTTTGTGTTCAGCATC	20	7331600	7331700	9.71	10.8533	10.96	8.99333	12.3233	4.16	6.42	4.19667	11.53	2.77
osa-miR2867-3p	CCAGGACGTGTGGGATGGCA	20	16277721	16277740	148.993	85.33	79.31	67.65	81.01	155.187	111.37	101.113	115.143	66.54
osa-miR2867-5p	TGTGCCATCCCACACATCCCGA	22	16277662	16277683	2.03333	3.42667	2.69	5.35333	3.14667	7.89667	6.85667	10.46	5.42667	7.38
osa-miR2868	TTGGTTTTGTGTAGTAGAAA	20	17938270	17938350	0	0.523333	0	0	0	1.08667	1.26333	0	0	0
osa-miR2869	TCCCGACATTAAATTCTGGGC	21	26915329	26915489	15.7967	26.96	13.2033	18.6767	21.54	10.4933	16.3467	16.77	17.9033	7.65
osa-miR2870	TAATCAGTTTGGGGAGACAAA	21	27181872	27182032	4.52667	7.84333	6.77333	12.2	6.25333	7.05667	8.55667	4.65	5.03	4.8
osa-miR2871a-3p	TATTTTAGTTTCTATGGTCAC	21	3877104	3877124	1443.44	1028.44	879.147	1076.3	1105.56	1153.6	1051.68	1025.53	1189.56	987.547
osa-miR2871a-5p	GACCGTAGAAACTAGCATAGAAAA	24	3877019	3877042	227.087	226.757	231.877	169.563	226.357	318.347	270.21	226.263	256.6	254.75
osa-miR2871b-5p	CATGGTGACCGTAGAAACTAACAT	24	8340811	8340834	2.03333	2.89	4.41333	4.74667	1.59	6.63667	5.09333	13.37	2.03	6
osa-miR2872	TGGGGTTCTACAAACCGAACT	21	2524994	2525353	2.85333	1.47333	0	0.75	1.70667	4.28	4.55667	0.66	2.98667	0
osa-miR2873a	AAGTTTGGACTTAAATTTGGTAAC	24	28933582	28933682	637.847	769.91	799.853	529.123	1112.03	1312.28	1942.85	2268.97	2688.47	2656.14
osa-miR2873b	TTGGACTTGAGATTTGGTATG	21	18974743	18974902	32.22	24.2367	14.41	32.02	28.78	21.2833	29.06	31.71	18.8867	43.9033
osa-miR2873c	CAAATGAAGTTGAGTTTGGAC	21	27503433	27503554	2.35	0.523333	2.81	0	4.21	3.07667	3.25333	3.99	5.87333	3.19667
osa-miR2874	ATGTGAACAGTGTCAAACAGTGTC	24	15598028	15598128	4.26333	0	9.17	1.49667	4.13333	65.6267	59.21	62.3833	61.7933	46.7067
osa-miR2875	ATTTACAGTCATATACAGTTTATA	24	27092061	27092141	0.596667	0	0	0	0	1.08667	0.953333	0.89	0	0
osa-miR2876-3p	TTCCTATATGAACACTGTTGC	21	17008985	17009005	1679.6	1431.03	1569.37	1619.05	1911.24	1542.71	1699.7	2479.09	2452.31	2266.72
osa-miR2876-5p	AATTGCTGGCAGCACTGTTTA	21	17009125	17009145	7.96667	9.25	12.1033	7.70667	5.68667	9.22333	15.1367	14.8333	4.08333	6.48667
osa-miR2877	TTGCATCCTCTGCACTTTGGGCCT	24	28585208	28585568	537.407	329.273	340.417	222.317	508.513	472.96	373.903	458.577	449.647	477.423
osa-miR2878-3p	CAGGATTTTATACATGTAAAGAAT	24	26181435	26181458	60.8967	63.6633	53.5133	52.6167	74.8533	164.513	56.1767	77.1133	53.92	89.39
osa-miR2878-5p	TACATGTATAAAATTCTGAGGATG	24	26181393	26181416	1715.93	1624.46	1732.95	1221.84	2535.01	3243.73	2090.43	2745.62	3121.16	2978.32
osa-miR2879	GCCAGATGTGTTAAAATAATGACC	24	18895908	18896208	283.8	276	251.38	210.053	571.697	297.313	361.167	506.943	477.957	533.737
osa-miR2880	ACGGTATCCCGTTCGGACAGGATG	24	22741618	22741797	211.883	217.15	195.173	202.12	214.27	118.63	85.74	89.3533	102.507	109.573
osa-miR2905	TACATGTCAGTGACAAAGGCA	21	13591894	13591974	0.583333	0	6.98	0.606667	3.37667	14.7833	0.663333	13.8067	4.95667	1.16667
osa-miR2927	TGTCGTCGTCGATGGAGCCCATG	23	37098081	37098230	0.836667	0	0	0	0	0	0	0	0	0
osa-miR319a-3p	ACTGGATGACGCGGGAGCTAA	21	26823336	26823356	0	0	0	0	0	0	0	1.55	1.02	2.07667
osa-miR319a-3p.2-3p	TTGGACTGAAGGGTGCTCCC	20	26823292	26823311	390.503	278.207	402.857	231.29	283.223	391.257	276.027	311.19	257.46	286.143
osa-miR390-3p	CGCTATCTATCCTGAGCTCC	20	34275156	34275175	3.51	2.44333	14.2233	4.74667	7.35667	45.1933	0.663333	2.43667	3.05	2.67333
osa-miR390-5p	AAGCTCAGGAGGGATAGCGCC	21	34275192	34275212	531.98	285.553	301.057	319.72	405.053	321.25	305.813	335.04	285.597	289.897
osa-miR393a	TCCAAAGGGATCGCATTGATC	21	2309149	2309263	680.24	450.353	576.877	691.303	543.073	639.5	586.28	668.107	795.887	582.407
osa-miR393b-3p	TCAGTGCAATCCCTTTGGAAT	21	34931885	34931905	1226.81	1363.95	1327.83	1371.46	1650.56	1499.57	1917.98	1375.41	1713.07	1708.3
osa-miR393b-5p	TCCAAAGGGATCGCATTGATCT	22	34931960	34931981	794.313	530.363	672.37	794.743	639.647	775.253	718.12	812.55	955.95	728.51
osa-miR394	TTGGCATTCTGTCCACCTCC	20	27148154	27148263	4832.26	3181.81	3470.04	4078.04	5093.93	3410.23	4631.43	4631.56	4352.07	4271.88
osa-miR395a	GTGAAGTGCTTGGGGGAACTC	21	31805494	31805635	40.6133	72.74	38.5033	27.9533	28.1	26.2867	31.63	30.05	29.1733	9.29333
osa-miR395b	GTGAAGTGTTTGGGGGAACTC	21	31805334	31805419	685.187	964.133	588.35	455.347	704.833	1578.12	1386.56	567.333	733.763	633.583
osa-miR395c	GTGAAGTGTTTGGAGGAACTC	21	31805193	31805281	17.8933	10.3733	12.5633	7.20333	11.5633	16.4033	13.5867	10.1167	20.3933	3.19667
osa-miR395f	GTGAATTGTTTGGGGGAACTC	21	31804774	31804855	10.8233	7.78	9.27333	1.21333	1.70667	10.9167	8.05333	9.45667	10.52	4.58
osa-miR395o	ATGAAGTGTTTGGAGGAACTC	21	32622381	32622449	0.596667	0.523333	0.603333	0.75	1.66667	2.41333	1.32667	0	1.24333	0
osa-miR395t	GTGAAGTGTTTGGGGAAACTC	21	6607353	6607495	14.17	36.2533	14.7	13.2867	12.21	13.8067	22.1833	20.39	11.53	4.41
osa-miR395u	GTGAAGCGTTTGGGGGAAATC	21	6606701	6606786	0	0.506667	2.17	0	0.873333	0	0.953333	2.73333	1.57333	0
osa-miR396a-3p	GTTCAATAAAGCTGTGGGAA	20	34280509	34280528	19.4567	14.31	55.3533	13.2967	36.1467	39.15	22.6033	22.2867	35.56	15.5433
osa-miR396a-5p	TTCCACAGCTTTCTTGAACTG	21	34280394	34280414	1616.24	2475.75	2462.63	2571.41	2111.41	1756.74	2512.7	2365.25	2005.9	2401.42
osa-miR396c-3p	GGTCAAGAAAGCTGTGGGAAG	21	34287881	34287901	88.2067	88.7167	87.2033	102.06	77.4133	98.4167	116.8	96.37	101.737	102.84
osa-miR396c-5p	TTCCACAGCTTTCTTGAACTT	21	34287983	34288003	10737.1	9024.58	9405.77	9301.35	9588.74	7041.08	9920.44	10804	8943.31	9864.91
osa-miR396d	TCCACAGGCTTTCTTGAACGG	21	30320096	30320216	4140.58	16914.8	5224.11	6149.36	5179.98	11176.7	16853.7	5781.92	17038.5	6184.36
osa-miR396e-3p	ATGGTTCAAGAAAGCCCATGGAAA	24	34436971	34436994	11.8133	5.17333	3.81	2.57	10.77	14.9033	4.18667	10.3433	12.62	8.21333
osa-miR396e-5p	TCCACAGGCTTTCTTGAACTG	21	34436832	34436852	107431	96479.1	102241	136418	123051	113734	129178	130991	127742	140436
osa-miR396f-3p	ATAGTTCAAGAAAGTCCTTGGAAA	24	35636554	35636577	39.36	20.1	31.1933	52.77	30.7167	59.95	39.5667	63.3567	44.3467	108.093
osa-miR396f-5p	TCTCCACAGGCTTTCTTGAACT	22	35636693	35636714	107456	96507.9	102255	136450	123078	113760	129224	131010	127769	140472
osa-miR3979-5p	TCTCTCTCTCCCTTGAAGGC	20	19480162	19480181	0	1.01667	1	0.606667	0	0	3.47667	1.98333	2.43	0
osa-miR397a	TCATTGAGTGCAGCGTTGATG	21	28489785	28489898	6752.4	11945.6	11796.8	9180.46	7715.28	3552.12	3947.23	7465.13	4029.75	4219.99
osa-miR397b	TTATTGAGTGCAGCGTTGATG	21	3280781	3280898	46319.9	49204.2	70363.9	61401.8	39061.4	17823.2	25212.1	42904.7	29353.4	27158.9
osa-miR3980a-3p	CTGGCCGAGGCCGTCGATTCT	21			1.42	0	4.34	0	0	38.78	9.50667	25.3167	11.2667	15.9967
osa-miR3980a-5p	AATCGACGGCCTCAGTCAGGG	21			3.09333	0	11.9367	0	7.57667	45.8267	43.01	73.53	40.7567	42.3033
osa-miR3981-3p	AGTATTAGGATACGTCTCATC	21	4302897	4302917	5.21	7.03667	7.29333	9.45667	8.19	3.31333	6.79	7.72667	6.82333	4.53333
osa-miR3982-3p	AGTTGCCTACATGGAGCGCCA	21	1384745	1384765	6.14	4.94667	0	3.45	3.18333	6.75667	1.32667	5.10333	1.02	2.07667
osa-miR398a	TGTGTTCTCAGGTCACCCCTT	21	9216250	9216364	16.3467	27.7633	32.54	32.3333	27.71	0	3.47667	5.95	3.77333	2.03
osa-miR398b	TGTGTTCTCAGGTCGCCCCTG	21	14598617	14598704	17881.4	24139.5	34205.8	33446.1	21239	5757.04	8925.59	15186.3	9209.27	9009.53
osa-miR399a	TGCCAAAGGAGAATTGCCCTG	21	30478636	30478784	24.6133	31.61	25.33	37.9833	33.8833	22.19	22.5267	19.4867	19.75	18.3233
osa-miR399d	TGCCAAAGGAGAGTTGCCCTG	21	1561789	1562074	345.607	537.303	396.21	452.563	395.407	503.21	1000.61	730.407	578.233	472.143
osa-miR399e	TGCCAAAGGAGATTTGCCCAG	21	30477612	30477729	0.836667	1.05	1.20667	0	1.51667	0	1.26333	1.32333	1.02	0
osa-miR399h	TGCCAAAGGAGACTTGCCCAG	21	26307936	26308034	0	0.523333	0	0.606667	1.51667	0	1.26333	0.66	0	0
osa-miR399i	TGCCAAAGGAGAGCTGCCCTG	21	7650684	7650799	0	0	1.08667	1.35667	1.66667	0	0.953333	1.55	6.88333	3.49667
osa-miR399j	TGCCAAAGGAGAGTTGCCCTA	21	28873121	28873226	36.53	45.0933	30.0533	79.5033	38.3633	72.5433	143.733	52.6867	54.26	38.02
osa-miR399k	TGCCAAAGGAAATTTGCCCCG	21	26311253	26311358	5.46	7.22	2.20667	14.0533	5.04333	5.67333	17.4567	5.53667	6.98667	1.86
osa-miR408-3p	CTGCACTGCCTCTTCCCTGGC	21	12301813	12301833	24084.1	40953.8	34903.5	47648.6	25665.3	14763.6	22020.5	24099.9	19512.7	14195
osa-miR408-5p	CAGGGATGAGGCAGAGCATGG	21	12301691	12301711	31.9933	54.3133	66.6567	92.91	45.93	67.3367	20.8333	59.9033	23.9633	28.8633
osa-miR418	TAATGTGATGATGAAATGACG	21	35182622	35182703	0.596667	0	0	0	0	0	0	0	0	0
osa-miR435	TTATCCGGTATTGGAGTTGA	20	18209450	18209581	234.867	215.86	185.743	272.137	241.637	184.073	172.387	253.26	244.117	197.01
osa-miR437	AAAGTTAGAGAAGTTTGACTT	21	17050336	17050548	13.2833	15.4633	15.5633	22.2533	28.1767	40.7233	16.09	29.1733	21.1033	27.0867
osa-miR439a	TGTCGAACCGCGGTTGTTCGA	21	19880143	19880235	24.46	19.0467	14.7	19.6767	19.5233	21.89	28.65	44.0667	37.1033	26.7367
osa-miR440	AGTGTCTCCTGATGATCGGGACAA	24	9164805	9164924	12.6833	11.0733	2.89667	7.72333	11.1167	13.09	13.7467	9.89	11.2367	9.93667
osa-miR443	ATCACAATACAATAAATCTGGA	22	30021449	30021596	6.65333	2.91667	10.5	8.06333	1.59	8.62333	9.32667	3.76	2.36333	2.55
osa-miR444a-3p.1	TTGCTGCCTCAAGCTTGCTGC	21			52.5633	40.5867	35.5433	49.21	38.33	78.54	32.6	51.5033	74.9833	85.0167
osa-miR444a-3p.2	TGCAGTTGCTGCCTCAAGCTT	21			262.603	273.893	338.267	319.517	268.977	347.4	379.217	331.55	302.647	388.773
osa-miR444a-5p	GCTAGAGGTGGCAACTGCATA	21			13.9167	27.8867	18.6133	19.1333	27.7867	21.1067	35.8233	47.6167	37.8633	25.11
osa-miR444b.1	TGTTGTCTCAAGCTTGCTGCC	21			4214.05	4078.73	3063.03	3286.67	4192.5	6014.66	4337.81	4017.51	3807.36	4307.67
osa-miR444b.2	TGCAGTTGTTGTCTCAAGCTT	21			1271.97	1634.06	1991.01	1692.02	1771.62	1107.56	1690.39	1858.78	1379.17	1578.52
osa-miR444d.3	TTGTGGCTTTCTTGCAAGTTG	21			260.98	275.723	349.943	514.947	308.233	299.527	470.937	439.75	501.75	479.163
osa-miR444f	TGCAGTTGTTGCCTCAAGCTT	21			9.59	22.38	10.0833	12.9367	12.93	17.1833	20.6033	20.53	9.25667	25.0867
osa-miR5072	CGATTCCCCAGCGGAGTCGCCA	22	17458695	17458770	122.05	105.697	216.043	168.763	136.173	186.567	189.69	180.363	143.767	252.05
osa-miR5073	GTTTGGTGAATCGGAAACTATTT	23	19020495	19020601	612.61	437.12	377.117	392.823	474.027	480.633	531.453	371.827	595.48	421.14
osa-miR5076	GAAATGGGAGCAGAGCAGGTTT	22	43208622	43208850	1.75333	1.05	12.67	3.51667	4.21	2.71667	0.953333	12.6433	8.36	0
osa-miR5077	GTTCGCGTCGGGTTCACCA	19	14094752	14094842	1344.16	950.74	2032.88	1690.64	1121.79	1450.59	1300.99	1676.04	1254.95	1751.26
osa-miR5079a	TTTGGATCTGTTATTTTGGTAT	22	28181408	28181813	249.727	160.913	95.45	88.2867	260.923	258.98	147.09	169.133	207.947	122.327
osa-miR5082	TGCGATGATGGCCGCGCGGGTTCA	24	1286146	1286686	118.583	109.5	101.647	99.87	84.41	185.723	196.017	195.893	216.137	206.69
osa-miR5143a	TGTGGTATGTTGGCAATGTAGGAA	24	8417107	8417315	122.61	124.677	118.477	131.393	106.92	153.557	150.78	147.103	161.797	114.467
osa-miR5144-3p	TCTCCTCAGCAGCACAAGAAG	21	25326399	25326419	7.31	5.23667	10.2033	9.26	5.12333	14.7167	14.0567	7.95667	2.65333	9.42667
osa-miR5144-5p	TTCTTGTGCTGCTGAAGAGAC	21	25326778	25326798	2293.32	1927.03	1789.78	1836.67	1927.61	1862.15	1504.92	1645.01	1601.45	1516.25
osa-miR5145	ACCTGTTTGGATTCTTGAGGGCTA	24	40622637	40622718	77.07	58.05	44.38	51.5867	89.3433	46.87	50.7833	73.5367	58.0167	55.76
osa-miR5146	TTTAACTAATGAACCGGCACCTAT	24	22418294	22418377	5.02	4.16667	1.81	6.31333	9.22	1.32667	6.06667	3.53667	0	0
osa-miR5147	ACAACTCTTGTGGATGGAGGG	21	17049859	17050224	4.69	3.92333	10.84	11.8467	5.72667	2.65	8.98667	3.1	3.91	4.75
osa-miR5148a	TGAGGGGTAGAAATGTCATATCAT	24	9968953	9969028	22.6867	17.7567	15.53	12.68	30.2267	16.7667	27.67	21.0367	37.78	18.07
osa-miR5149	GAGGAGCTGTGACGATTTGGGA	22	29756516	29756891	27.8533	43.5667	31.37	33.44	39.1767	78.29	80.24	64.43	90.2067	99.2667
osa-miR5150-3p	AGAAGCTGCAGCTGTCAGAAGCTC	24	18470833	18470856	2747.03	2847.64	2692.92	2916.21	4190.56	2989.01	2973.71	3746.85	3766.64	3620.73
osa-miR5150-5p	AGCTTCTGACAGCTGCAGTTTCTC	24	18470799	18470822	934.453	1060.86	1203.08	791.38	1040.81	1111.81	1288.32	1721.7	1541.74	1316.66
osa-miR5151	TAATGATGTGGGTACGAATGAA	22	3661490	3661638	11.0867	13.21	7.70667	13.46	24.6867	19.8433	15.1033	13.2867	13.4067	10.8
osa-miR5152-3p	AGACCATGCCTATACCTACCA	21	28910050	28910070	9.82	2.80667	3.17	0.606667	1.51667	1.75	2.88	9.61333	3.45333	1.16667
osa-miR5152-5p	GTAGGGATAGGCATGATCTCT	21	28910228	28910248	0	0	1.08667	0	0	0.663333	0.663333	0	0	0
osa-miR5153	TGGATTCCACTGACACGTAGACGT	24	2518353	2518558	100.127	120.053	92.9967	80.5167	115.697	68.3367	72.5067	73.7	77.7967	113.147
osa-miR5154	AGCACCAGTTGACGTGACGCTGAG	24	5263432	5263552	26.2633	16.1833	16.3867	27.2633	20.8133	22.19	21.8833	18.4367	16.2633	18.2267
osa-miR5155	ACTTTAATACCATTGGAAGATTGC	24	9179446	9179632	0	0	0	0	0	3.92	2.57	0	4.08333	6.78333
osa-miR5156	AGCCTGTAAAACTGCAAAAAGGAA	24	16955761	16956103	7.27333	0.443333	5	8.43333	10.36	86.1433	82.3667	85.77	94.5333	92.8933
osa-miR5157a-3p	AGAAGTTGTGGCTATCAAAAAGTT	24	21476175	21476198	15.4533	9.17	8.96	6.31333	22.2233	8.14333	18.99	25.59	10.8833	15.22
osa-miR5157a-5p	AACTTTTTAATAGCTACAACTTCT	24	21476224	21476247	17.18	13.6467	5.20667	5.29667	10.28	25.4567	15.6367	23.2467	15.36	18.31
osa-miR5158	TGAGCCACTGGGATGAGGATGAAT	24	23993370	23993635	0	5.53333	1.60333	2.42667	0	2.17	2.52333	3.1	4.13	1.38333
osa-miR5159	AACTAGAGTGGGTCAACGGGTACC	24	11920712	11920787	21.5567	13.9367	31.42	26.1567	30.4433	17.55	27.4233	26.8267	27.3933	25.7467
osa-miR5160	CGAGATCGATGGTATATTTCTG	22	2039472	2039851	6.28333	6.50667	9.89667	4.06667	16.1067	40.4133	19.66	18.8033	26.12	27.85
osa-miR5161	TCTGGATCAGAGGGAGTATA	20	12083553	12083828	0.583333	3.88667	2.17	1.21333	2.58	0.663333	0.663333	2.43667	0.786667	0
osa-miR5162	AAATGACCAAAATACCCCTAGAAC	24	16421196	16421377	2.36667	1.01667	1.81	1.21333	6.83	0	0	5.53667	1.80667	2.77
osa-miR528-3p	CCTGTGCTTGCCTCTTCCATT	21	1667395	1667415	29.4167	40.0767	51.6567	74.0767	38.7133	67.0933	13.5333	14.97	15.63	14.56
osa-miR528-5p	TGGAAGGGGCATGCAGAGGAG	21	1667330	1667350	5795.46	8923.03	10095.3	8905	6914.59	2785.86	3608.3	5385.78	4492.65	3417.5
osa-miR529b	AGAAGAGAGAGAGTACAGCTT	21	15883024	15883161	75.3267	45.14	64.4733	64.4433	61.8567	74.1767	94.9333	113.743	71.4233	68.0533
osa-miR531a	CTCGCCGGGGCTGCGTGCCGCCAT	24	1220358	1220438	11.9533	0	4.34	0	20.16	55.3267	11.2067	19.8467	16.9167	40.1833
osa-miR531b	CTCGCCGGGGCTGCGTGCCG	20	833931	833999	11.9533	0	4.34	0	20.16	53.7	11.2067	19.8467	16.9167	40.1833
osa-miR5337a	AAATTACTTGTCGTTCTAGCT	21	5621964	5622201	37.25	16.0033	25.6667	23.8433	34.9633	30.8233	40.14	73.04	27.8233	39.9567
osa-miR5337b	CTAGAACGGCAAGCAATTTGA	21	35885481	35885724	10.7367	8.51667	12.5467	14.84	31.82	12.7267	5.75667	28.3433	23.2333	9.58667
osa-miR5339	CAGATAGAGAATCTTCTCAGA	21	29362467	29362823	1.18	0.506667	0	4.24667	0.873333	1.63	3.78667	0	1.41	1.16667
osa-miR5340	TGATGACGTGGATGAATTTCAAA	23	5683378	5683465	274.187	269.157	216.057	184.36	303.75	33.3	9.67	17.2033	26.0633	20.73
osa-miR535-3p	GTGCTTTCTCCCGTTGTCACT	21	16290533	16290553	99.2367	107.35	108.49	98.2267	104.647	74.13	54.55	42.9033	32.5767	49.9467
osa-miR535-5p	TGACAACGAGAGAGAGCACGC	21	16290598	16290618	1659.39	1270.73	1346.89	1996.66	1147.04	488.99	501.783	731.083	585.673	658.387
osa-miR5493	AGCCGGGCTCGGTCGCGCGTG	21	22898044	22898300	19.5967	39.2433	76.4967	67.8733	76.0333	43.8333	49.1733	76.55	63.5433	100.347
osa-miR5498	TGAGCTGTAACACTTGAAGAC	21	11830694	11830838	4.37333	4.67333	14.67	6.28333	15.05	1.63	3.17	2.73333	1.57333	3.19667
osa-miR5501	TCTTGTGGCTAGAAGGGTGAG	21	28837880	28838245	17.9733	22.3867	14.7133	14.3567	19.8967	24.55	15.4933	16.68	14.1467	18.7533
osa-miR5502	TACGGATACGGATACGCGATAC	22	28979936	28980077	3.76	2.72667	2.41333	3.17667	0.873333	2.65	5.17333	1.77667	3.44	5.00667
osa-miR5503	TTCGGATCTTTCTAGAGGCATT	22	10797422	10797677	17.2467	9.76333	4.70667	13.6267	8.34333	13.63	12.7933	7.38333	12.4933	3.88667
osa-miR5504	AGTGACGGGAGGACTGCAAGG	21	17228165	17228262	51.2067	35.2433	38.3267	36.2367	59.4	95.6733	45.46	40.1567	39.8367	67.4067
osa-miR5505	GAGGATTCGGTATTGATCGCTA	22	13389006	13389213	7.02	3.27	15.84	3.37333	0	4.16	6.73	6.2	1.02	0
osa-miR5508	TAGATGGCTGATCTGGTGTGG	21	638203	638355	31.8033	35.95	33.16	39.9133	41.6233	48.6167	35.3467	51.7633	41.9933	35.41
osa-miR5510	AGGCTGATCCACTCCAGAGGA	21	19127914	19128038	2.35	1.98333	3.20667	0.75	5.49333	2.29333	0.663333	2.73333	2.43	3.84
osa-miR5512a	TAGGATATGGTAATGCTAAAA	21	18386976	18387112	8.34	9.49333	4.41333	7.39333	8.42	9.16667	10.8667	1.98333	7.07	12.74
osa-miR5513	TAACAAAGGACAACAGACTGA	21	34008003	34008148	274.41	323.723	263.553	290.187	324.817	245.747	166.47	192.04	201.08	223.387
osa-miR5523	TGAGGAGGAACATATTTACTAG	22	18205674	18205757	0	1.03	1.20667	0	0	0	0	0	1.24333	0
osa-miR5525	TGAACCTTGGGAGCGATCTGAA	22	3904312	3904519	2.60333	3.47667	3	0	0.756667	0	0	2.64667	0.623333	0
osa-miR5532	ATGGAATATATGACAAAGGTGG	22	23647854	23648007	9.00667	4.95667	8.91333	5.34333	8.42	7.72	2.88	16.2933	9.55667	10.9233
osa-miR5534a	TGACGACAACAGCTAGAATGG	21	6404295	6404396	5.1	0.443333	1.08667	2.76667	9.06333	0.663333	3.18667	0.89	0	7.04
osa-miR5536	AATGGTAGTGACATTATGGTAG	22	9140162	9140307	47.2833	31	30.1633	24.8467	40.0833	37.03	33.7733	35.3633	47.11	35.3333
osa-miR5538	ACTGAACTCAATCACTTGCTGC	22	21337283	21337405	20.2233	15.8067	13.65	7.17333	8.98667	31.1267	26.1933	36.2	19.8333	9.37
osa-miR5539a	AAGAAAACGGATGCGCGTGCTA	22	20548894	20548969	4.70667	1.90333	15.3	4.12333	9.02333	9.04667	5.80333	11.33	10.7333	6.51667
osa-miR5540	TTGTGCGAGATCGACGGTATA	21	35552728	35553070	129.473	130.683	86.9133	112.373	108.413	108.423	130.74	117.08	104.1	89.7467
osa-miR5541	TCAAGTGGTGTACTCTAAAGA	21	10238953	10239146	0	0	0	0	0.873333	1.63	0	1.77667	0	2.67333
osa-miR5542	TTTGAGAAGGTATCATGAGAT	21	32797606	32797757	123.53	104.137	64.0533	81.7867	111.337	93.1	109.547	115.617	117.67	102.877
osa-miR5788	TGGATGTGACATACTCTAGTA	21	30006944	30007059	1322.06	1019.3	809.227	871.383	979.137	639.453	643.79	695.99	773.087	679.21
osa-miR5794	TGAGGAATCACTAGTAGTCGT	21			12069.4	12529.1	10302.4	10941.1	11176.3	11045.7	13713.8	11548.1	12694.6	12221.7
osa-miR5801a	ACCAAATCGTTTTCGATCGTTGGA	24	19318211	19318289	6.96333	4.11667	8.70667	8.33	11.26	12.61	3.52333	10.8267	5.58	0.693333
osa-miR5801b	ACTAAATCGTTTCTGATCGTTGGA	24	18739255	18739333	102.203	62.2467	47.8433	55.47	61.8067	69.5367	69.37	65.4467	61.5767	57.7667
osa-miR5801c-5p	ATCGTTTCCGATCGTTGGATC	21	20930473	20930493	8665.37	8172.22	5217.66	5621.6	7875.72	8485.36	6376.23	6195.3	7407.93	6431.4
osa-miR5802	ATGGACTGTACTTTGTAAAGCGGA	24	13088727	13088790	154.437	137.907	112.377	108.263	178.447	198.553	148.96	138.27	146.613	141.17
osa-miR5803	ACCACTGTAGACGCTACGTGTGAG	24	30231534	30231620	2.84333	0.966667	0	0.606667	4.21	2.95667	1.32667	1.77667	1.64333	4.66333
osa-miR5804	TGCGAAGTAGAGATGCCGACT	21	20810160	20810286	4.71667	5.04667	5.10333	5.00333	5.88333	4.82	4.55667	2.21333	13.23	3.84
osa-miR5805	ACGAGTGATGGCGGCGTATACCTG	24	13821490	13821896	34.19	31.5967	31.0533	42.7567	39.2167	27.0767	55.85	45.1633	42.65	51.1133
osa-miR5807	AGGAGGTCTGGAGAGTTATGTGGC	24	3597497	3597849	4.37333	5.92333	9.23667	5.60333	12.8267	4.70667	7.37333	13.04	9.32333	4.05667
osa-miR5809	TCGTCGCCGGCGACCACAGC	20	23527607	23527669	0	0	0.603333	0	0	5.97333	0	0.66	2.03	3.41333
osa-miR5810	ACGGAACCCTAATGGCGATGGCAT	24	7333292	7333419	13.9067	7.56333	14.29	18.2733	10.6533	23.3333	25.87	11.8067	14.8167	10.5467
osa-miR5811	CCTAACCTAGGAGTTCGATGGGAC	24	13197994	13198070	0	2.57333	2.17	0	1.66667	7.84333	3.54333	3.53667	6.39667	5.49
osa-miR5813	AAGCAGCGACTCTGGTCATGGA	22	9952990	9953124	60.3533	63.9733	25.1967	39.5433	53.2933	34.8567	37.3033	46.28	60.9033	42.3267
osa-miR5814	AATCAAGTTAGGAACCATGCAAGT	24	26661349	26661456	165.777	145.707	157.43	169.093	206.133	164.393	201.96	313.513	292.377	297.153
osa-miR5815	AATGTTATGGACACTAGATGACAT	24	25017304	25017415	86.3467	86.0367	81.7967	49.39	103.99	56.5767	43.6133	54.2767	60.0067	70.28
osa-miR5816	TAGGAGTGTTTGTAGGAGCGCCAC	24	11583948	11584087	22.28	22.2233	19.82	11.3733	31.17	18.5167	9.00667	32.1033	23.4667	26.4867
osa-miR5817	ATCGAATTTGAAAGAAAAAGGTAT	24	5990125	5990276	5.95	8.23333	5.5	0.946667	12.0667	12.61	9.22	8.86667	6.05	13.99
osa-miR5819	AGGACGAGGGGAACGGCGGCG	21	29695842	29695904	0	0	0	0.606667	0	0	0	0	0	0
osa-miR5821	TGGACGGAGCGATGGTGGGCG	21	24605427	24605673	2.35	0	2.08667	1.35667	0	1.32667	1.32667	0	0	0
osa-miR5823	AAGGAATTGGGTCTAATCTCTTCC	24	21506677	21506783	5.51667	1.91667	5.29333	3.19333	3.41333	3.92	7	10.9167	8.59333	8.85333
osa-miR5824	AGTCTGATAAGAAGTCAATGGCGT	24	1761530	1761730	26.0933	15.2767	20.4967	16.6867	16.1467	36.0067	16.9	12.4667	13.3867	10.89
osa-miR5825	AAAACATCTGATAACCTGAAACGG	24	23591556	23591787	46.2067	49.96	38.4167	36.4467	66.1233	28.53	27.1067	37.21	38.4367	29.9967
osa-miR5826	TAGCCCAAAGTGAGAAGAGTGGGT	24	12858909	12859240	18.1067	11.6667	9.18667	9.40333	13.4233	22.44	13.7967	10.3233	8.53667	11.5867
osa-miR5827	TTTGTTGCAATTTGGACTACC	21	30081902	30082077	473.66	527.263	388.893	338.767	402.837	492.977	487.007	474.527	492.69	348.067
osa-miR5828	TTACGGCATTAAAAGTAAATC	21	16015691	16015801	0	0.95	1.81	0	2.27333	1.08667	0	1.55	0.786667	2.33333
osa-miR5829	ATCAGGACCAGTAGGCGATGGTAA	24	20149367	20149561	1.19667	0.506667	0	0	0.873333	0.663333	3.18667	0	4.95667	0
osa-miR5830	ATGTAGATGAGGTGATGTTACACA	24	4352437	4352631	4.12	3.79333	0.603333	1.49667	0	2.65	3.60333	2.87333	0.623333	1.16667
osa-miR5831	TAGTCAAACTTAGAATAGTTGGAC	24	28577824	28577979	5.26333	2.57333	8.42667	2.30333	2.50333	4.04333	12.3767	5.97333	14.1933	4.84667
osa-miR5833	TCCTCCTCGGGCTCATCGGGC	21	9341240	9341299	8.78	14.65	25.5933	19.5767	25.8133	9.76667	11.35	12.4667	10.5	16.72
osa-miR6245b-3p	GTATAGGTGTCGGTTCTATTA	21	12892477	12892497	0	0.95	0.603333	0.606667	2.50333	3.26	0	0	1.24333	5.00667
osa-miR6245b-5p	TTTAATAGAACCGACACCTAT	21	12892596	12892616	6.39	3.46	7.77333	11.0133	6.44333	5.55	2.57	5.4	3.91	1.16667
osa-miR6246	TTGGGGATTTCCTGCCGGAGGAA	23	1625438	1625521	7.25	1.01667	5	11.5067	7.62667	4.46333	5.40333	7.95667	11.0267	8.86
osa-miR6247	TGGCTGATTGACCTAATGGCA	21	19977417	19977519	0.836667	0	1.08667	0	0	4.46333	2.57	2.43667	5.37333	2.77
osa-miR6248	TATTTGAGGATGGAGGTAGTA	21	32572985	32573087	19.6667	10.2533	6.87667	8.69	5.49333	1.75	7.65	10.0967	5.48333	6.18333
osa-miR6251	TGTGTAGCCACATTGTAAGGG	21	15792337	15792550	51.0033	107.47	75.9867	114.307	75.9867	79.6	112.29	80.8467	108.533	107.003
osa-miR6252	ATTCGTTGTATTAAGAGAGGGTT	23	18110544	18110629	4.87667	7.48667	5.62	7.85667	12.7067	0	3.78667	3.76	5.70333	3.19667
osa-miR6254	TGCTCCGGATATTATGGCATG	21	1970862	1971199	5.30333	4.90333	8.96	14.15	15.39	8.62333	12.7733	8.63667	5.87333	14.4633
osa-miR7692-3p	TGACTTGGCATGCTTACGTGGCAC	24	26250474	26250497	25.0067	31.6533	23.7833	22.1	32.7967	33.9633	29.9967	30.1	27.3433	48.0033
osa-miR7692-5p	GATCCAAAAAAGTGCCACGTGAGC	24	26250210	26250233	2.51	0	0	0	0	7.05667	2.86	1.98333	1.02	0
osa-miR7693-5p	GTTTCCGCTCTTCATCGATGGCTG	24	25875300	25875323	47.59	58.8933	35.6433	67.9333	61.28	57.85	33.72	74.64	45.1733	52.9167
osa-miR7694-3p	CCATATTCGTAGTGCTAGGTGG	22	18864382	18864403	86.82	123.197	119.813	83.3367	150.75	131.483	124.84	135.21	139.333	144.86
osa-miR7694-5p	AACCTAGTACTGGATTAGTCACCA	24	18864452	18864475	3.77333	3.84333	2.77333	4.74667	10.7333	4.58333	8.28333	4.19667	8.24333	7.77667
osa-miR7695-3p	ACGTGATGTGCCACGTAGGCA	21	11666852	11666872	2.03333	1.03	7.67	4.39667	4.89333	7.18	0.663333	1.77667	3.28667	4.66333
osa-miR7695-5p	TGCCTATGTGGCACGCCACGTGAA	24	11667043	11667066	34.8267	36.28	36.17	47.4867	43.1033	66.53	37.4667	24.9533	39.8467	23.0767
osa-miR810a	TCATAAGCCCACCACATGTGG	21			4.97	5.67333	2.20667	6.42333	2.42333	4.94333	6.79	4.42333	1.41	6.21667
osa-miR810b.1	TGAACACCGATATGCGTCATC	21	959633	959653	348.373	346.713	432.183	526.59	396.46	570.24	550.767	639.44	718.567	732.243
osa-miR810b.2	AAGTGATTTAATTATGCCGTT	21	959609	959629	1244.37	1366.82	1199.26	1049.96	1706.99	1701.86	1746.54	1533.68	1701.19	1901.82
osa-miR812a	GACGGACGGTTAAACGTTGGAC	22	33947151	33947384	635.603	801.1	737.9	738.717	773.687	802.557	767.26	693.833	600.59	749.4
osa-miR812f	ACGGATGATTAAAGTTGGACACGG	24	13243503	13243681	770.753	629.203	550.99	546.337	793.2	336.977	308.977	459.98	604.327	446
osa-miR812g	AAGACGGATGATTAAAGTTGGACA	24	5230013	5230254	1287.29	968.457	869.683	901.563	1309.05	490.223	489.853	732.883	962.98	734.037
osa-miR812k	ACGAACGGTTAAAGTTGGACGCGG	24			344.203	360.357	281.35	245.243	416	99.4533	120.667	113.443	134.373	118.853
osa-miR812n-3p	ACGGAAAATCATGGCTGCACTTAA	24	14108083	14108106	22.8233	11.9433	16.96	10.89	30.0933	13.8733	20.77	25.5233	20.62	19.34
osa-miR812n-5p	AAGTGCAGCCATGAGTTTCCGTGC	24	14108258	14108281	161.997	128.83	122.687	137.877	176.913	115.137	152.577	171.697	134.06	171.217
osa-miR812o-3p	GAACGGTCAAATGTTAGACACGGA	24			62.4667	61.7033	33.4	44.4167	90.1767	89.4467	60.1967	57.61	55.11	54.4867
osa-miR812o-5p	CGTGTTCAACGTTTGACTGTC	21			208.31	210.577	171.66	271.793	277.573	219.743	162.183	126.433	180.223	148.13
osa-miR812p	GACGGACGATTAAAGTTGGGCATG	24	25425998	25426211	369.06	629.383	530.82	509.507	606.65	520.007	637.1	614.657	624.32	872.953
osa-miR812q	ACGTTGGGTACGAATATCTACGGC	24	18223398	18223639	27.5367	42.7933	29.94	28.9	31.13	18.7	18.1267	27.9633	36.3567	30.37
osa-miR812r	ACGTTAGACACGAATTTCTACGGC	24	18809746	18809963	32.9833	37.73	31.92	32.6067	38.6	47.3567	38.9133	59.5533	68.8167	53.3
osa-miR812s	AAGACGGACAATCAAACGTTGGAC	24	6033231	6033401	516.143	479.35	457.113	390.6	563.527	613.99	512.817	444.457	468.737	480.87
osa-miR812v	ATGGCTGCACTTAAAATGGGACGG	24	18432835	18433066	219.207	213.753	125.927	147.793	192.367	169.733	222.803	116.863	165.483	197.41
osa-miR814a	CACTTCATAGTACAACGAATCT	22	22375030	22375126	848.453	811.893	647.043	680.503	860.913	760.007	731.477	691.957	822.817	655.573
osa-miR815a	AAGGGGATTGAGGAGATTGGG	21	29746632	29746714	11.5867	10.6233	7.22333	12.0933	13.7633	6.09333	3.52333	10.2533	3.21667	12.4
osa-miR817	TCCAACTTGAGGCCCGATTGA	21	12276365	12276447	2.97333	12.8533	4.89667	13.55	10.5767	4.64	16.3933	11.51	8.47667	11.41
osa-miR818a	AATCCCTTATATTATGGGACGG	22	40415422	40415565	37	27.1833	53.84	27.6733	70.9967	57.9067	62.36	45.83	48.52	55.1233
osa-miR820a	TCGGCCTCGTGGATGGACCAG	21	14130479	14130669	5743.8	6693.97	5100.49	5860.58	5909.66	13051.4	11511.4	11532.1	11552.4	12779.2
osa-miR827	TTAGATGACCATCAGCAAACA	21	23901168	23901284	835.327	670.2	537.203	701.29	588.713	687.163	735.953	821.31	763.313	540.267
