# Supplementary material for: Whole-transcriptome profiling and identification of cold tolerance-related ceRNA networks in japonica rice varieties
Source: Front Plant Sci. 2024 Mar 19;15:1260591. doi: 10.3389/fpls.2024.1260591 (PMC10985246; doi:10.3389/fpls.2024.1260591)
Supplement: Supplementary file 11 [file Table_8.xlsx]

## Sheet: Sheet1
Table S8 Results of TargetFinder analysis of miRNA-mRNA
MiRNA	CircRNA	Expectation	UPE$	MiRNA_start	MiRNA_end	Target_start	Target_end	MiRNA_aligned_fragment	Alignment	Target_aligned_fragment	Inhibition	Target_Desc	Multiplicity
Novel.108	2:24988831|25075802	0	-1	1	22	63401	63422	AGACGAAUCUUUUGAGCCUACU	: ::::::::::::::::::::	AUUAGGCUCAAAAGAUUCGUCU	Cleavage	2_24988832-25075802:-	2
Novel.108	8:3282316|3366781	0	-1	1	22	14734	14755	AGACGAAUCUUUUGAGCCUACU	: ::::::::::::::::::::	AUUAGGCUCAAAAGAUUCGUCU	Cleavage	8_3282317-3366781:+	4
Novel.108	1:4755137|4796461	0	-1	1	22	7053	7074	AGACGAAUCUUUUGAGCCUACU	: ::::::::::::::::::::	AUUAGGCUCAAAAGAUUCGUCU	Cleavage	1_4755138-4796461:-	1
Novel.108	4:21623322|21663343	0	-1	1	22	26882	26903	AGACGAAUCUUUUGAGCCUACU	: ::::::::::::::::::::	AUUAGGCUCAAAAGAUUCGUCU	Cleavage	4_21623323-21663343:-	2
Novel.16	1:9045999|9049990	0	-1	1	20	757	776	AUCUAGUAUGAGGACGUGGC	::::::::::::::::::::	GCCACGUCCUCAUACUAGAU	Cleavage	1_9046000-9049990:-	1
Novel.47	1:28137419|28141649	0	-1	1	21	1759	1779	UUUCCGUGUUCAACUUUGAUC	.:::::::::::::::::::	AGUCAAAGUUGAACACGGAAA	Cleavage	1_28137420-28141649:+	1
Novel.5	4:21858168|21864550	0	-1	1	21	1884	1904	UACGUCGACGACUUAGUGAUC	:::::::::::::::::::::	GAUCACUAAGUCGUCGACGUA	Cleavage	4_21858169-21864550:-	1
Novel.55	5:3371114|3426597	0	-1	1	21	38745	38765	CUGGCGCUGAACUUAGACACC	:::::::::::::::::::::	GGUGUCUAAGUUCAGCGCCAG	Cleavage	5_3371115-3426597:+	1
Novel.55	5:3370171|3425358	0	-1	1	21	39688	39708	CUGGCGCUGAACUUAGACACC	:::::::::::::::::::::	GGUGUCUAAGUUCAGCGCCAG	Cleavage	5_3370172-3425358:+	1
Novel.57	1:9045999|9049990	0	-1	1	21	759	779	UUCAUCUAGUAUGAGGACGUG	:::::::::::::::::::::	CACGUCCUCAUACUAGAUGAA	Cleavage	1_9046000-9049990:-	1
Novel.62	10:3017239|3031829	0	-1	1	21	2136	2156	AAUAGCGAUCAAGGCGGACGG	:::::::::::::::::::::	CCGUCCGCCUUGAUCGCUAUU	Cleavage	10_3017240-3031829:+	1
Novel.64	12:11262912|11320618	0	-1	1	20	25244	25263	AGGGCUAUAGCUCAGUUCGG	::::::::::::::::::::	CCGAACUGAGCUAUAGCCCU	Cleavage	12_11262913-11320618:+	1
Novel.64	12:11277575|11320618	0	-1	1	20	10581	10600	AGGGCUAUAGCUCAGUUCGG	::::::::::::::::::::	CCGAACUGAGCUAUAGCCCU	Cleavage	12_11277576-11320618:+	1
Novel.65	11:6705769|6888425	0	-1	1	21	83466	83486	UUUGUAAGACGUGGAUCUGUG	.::::::::::::::::::::	UACAGAUCCACGUCUUACAAA	Cleavage	11_6705770-6888425:+	1
Novel.65	3:36082779|36093748	0	-1	1	21	6318	6338	UUUGUAAGACGUGGAUCUGUG	:::::::::::::::::::	UUCAGAUCCACGUCUUACAAA	Cleavage	3_36082780-36093748:+	1
Novel.65	3:36082779|36094525	0	-1	1	21	6318	6338	UUUGUAAGACGUGGAUCUGUG	:::::::::::::::::::	UUCAGAUCCACGUCUUACAAA	Cleavage	3_36082780-36094525:+	1
Novel.65	12:5173522|5365351	0	-1	1	21	2608	2628	UUUGUAAGACGUGGAUCUGUG	:::::::::::::::::::	UUCAGAUCCACGUCUUACAAA	Cleavage	12_5173523-5365351:+	1
Novel.69	1:9045999|9049990	0	-1	1	22	745	766	AGGACGUGGCAUCAUAUUAAUU	::::::::::::::::::::::	AAUUAAUAUGAUGCCACGUCCU	Cleavage	1_9046000-9049990:-	1
Novel.9	10:18818957|18958248	0	-1	1	22	6885	6906	AACCGCUCUGGAUUGGAUCGAG	::::::::::::::::::::::	CUCGAUCCAAUCCAGAGCGGUU	Cleavage	10_18818958-18958248:+	1
Novel.94	7:22793480|22795687	0	-1	1	22	1607	1628	AGUACAACGAAUCUGGACAGGC	:::::::::::::::::::::	CCCUGUCCAGAUUCGUUGUACU	Cleavage	7_22793481-22795687:-	1
Novel.94	1:41440553|41457339	0	-1	1	22	1499	1520	AGUACAACGAAUCUGGACAGGC	:: :::::::::::::::::::	GCAUGUCCAGAUUCGUUGUACU	Cleavage	1_41440554-41457339:+	1
Novel.98	2:24988831|25075802	0	-1	1	21	63402	63422	AGACGAAUCUUUUGAGCCUAC	::::::::::::::::::::	UUAGGCUCAAAAGAUUCGUCU	Cleavage	2_24988832-25075802:-	2
Novel.98	8:3282316|3366781	0	-1	1	21	14735	14755	AGACGAAUCUUUUGAGCCUAC	::::::::::::::::::::	UUAGGCUCAAAAGAUUCGUCU	Cleavage	8_3282317-3366781:+	4
Novel.98	1:4755137|4796461	0	-1	1	21	7054	7074	AGACGAAUCUUUUGAGCCUAC	::::::::::::::::::::	UUAGGCUCAAAAGAUUCGUCU	Cleavage	1_4755138-4796461:-	1
Novel.98	4:21623322|21663343	0	-1	1	21	26883	26903	AGACGAAUCUUUUGAGCCUAC	::::::::::::::::::::	UUAGGCUCAAAAGAUUCGUCU	Cleavage	4_21623323-21663343:-	2
osa-miR11336-3p	9:4019382|4032006	0	-1	1	25	11008	11032	GAAUAUGGGAAAUGCUAGAAAGUCU	:: : ::::::::::::::::::::	AGUCAUUCUAGCAUUUCCCAUAUUC	Cleavage	9_4019383-4032006:+	1
osa-miR11336-3p	9:4019382|4032728	0	-1	1	25	11008	11032	GAAUAUGGGAAAUGCUAGAAAGUCU	:: : ::::::::::::::::::::	AGUCAUUCUAGCAUUUCCCAUAUUC	Cleavage	9_4019383-4032728:+	1
osa-miR11337-5p	5:14182040|14192085	0	-1	1	21	9247	9267	UGCGAGACGAAUCUAACGAGG	:::::::::::::::::::::	CCUCGUUAGAUUCGUCUCGCA	Cleavage	5_14182041-14192085:+	1
osa-miR11339-3p	11:14018874|14020455	0	-1	1	21	433	453	UAUGAAUGUGGGCAAUGCUAG	:::::::::::::::::::::	CUAGCAUUGCCCACAUUCAUA	Cleavage	11_14018875-14020455:+	2
osa-miR11339-3p	7:27729838|27731661	0	-1	1	21	477	497	UAUGAAUGUGGGCAAUGCUAG	:::::::::::::::::::::	CUAGCAUUGCCCACAUUCAUA	Cleavage	7_27729839-27731661:-	1
osa-miR11339-3p	3:17080547|17083005	0	-1	1	21	1798	1818	UAUGAAUGUGGGCAAUGCUAG	:::::::::::::::::::::	CUAGCAUUGCCCACAUUCAUA	Cleavage	3_17080548-17083005:+	1
osa-miR11339-3p	1:3109514|3112275	0	-1	1	21	876	896	UAUGAAUGUGGGCAAUGCUAG	:::::::::::::::::::::	CUAGCAUUGCCCACAUUCAUA	Cleavage	1_3109515-3112275:-	1
osa-miR11339-3p	2:24916212|24919098	0	-1	1	21	1180	1200	UAUGAAUGUGGGCAAUGCUAG	:::::::::::::::::::::	CUAGCAUUGCCCACAUUCAUA	Cleavage	2_24916213-24919098:+	1
osa-miR11339-3p	3:10867868|10875221	0	-1	1	21	5387	5407	UAUGAAUGUGGGCAAUGCUAG	:::::::::::::::::::::	CUAGCAUUGCCCACAUUCAUA	Cleavage	3_10867869-10875221:-	1
osa-miR11339-3p	7:10733900|10759431	0	-1	1	21	12540	12560	UAUGAAUGUGGGCAAUGCUAG	:::::::::::::::::::::	CUAGCAUUGCCCACAUUCAUA	Cleavage	7_10733901-10759431:+	1
osa-miR11339-3p	2:24988831|25075802	0	-1	1	21	70321	70341	UAUGAAUGUGGGCAAUGCUAG	:::::::::::::::::::::	CUAGCAUUGCCCACAUUCAUA	Cleavage	2_24988832-25075802:-	1
osa-miR11339-5p	3:1052875|1055408	0	-1	1	21	744	764	GCAUUGCCCACAUUCAUAUAG	:::::::::::::::::::::	CUAUAUGAAUGUGGGCAAUGC	Cleavage	3_1052876-1055408:+	1
osa-miR11339-5p	4:26301778|26306219	0	-1	1	21	3383	3403	GCAUUGCCCACAUUCAUAUAG	:::::::::::::::::::::	CUAUAUGAAUGUGGGCAAUGC	Cleavage	4_26301779-26306219:+	1
osa-miR11339-5p	1:17618297|17622964	0	-1	1	21	1660	1680	GCAUUGCCCACAUUCAUAUAG	:::::::::::::::::::::	CUAUAUGAAUGUGGGCAAUGC	Cleavage	1_17618298-17622964:-	1
osa-miR11339-5p	4:26301778|26306582	0	-1	1	21	3383	3403	GCAUUGCCCACAUUCAUAUAG	:::::::::::::::::::::	CUAUAUGAAUGUGGGCAAUGC	Cleavage	4_26301779-26306582:+	1
osa-miR11339-5p	6:26275116|26281310	0	-1	1	21	3432	3452	GCAUUGCCCACAUUCAUAUAG	:::::::::::::::::::::	CUAUAUGAAUGUGGGCAAUGC	Cleavage	6_26275117-26281310:+	1
osa-miR11339-5p	8:24889795|24896354	0	-1	1	21	4514	4534	GCAUUGCCCACAUUCAUAUAG	:::::::::::::::::::::	CUAUAUGAAUGUGGGCAAUGC	Cleavage	8_24889796-24896354:+	1
osa-miR11339-5p	1:17618297|17625020	0	-1	1	21	3716	3736	GCAUUGCCCACAUUCAUAUAG	:::::::::::::::::::::	CUAUAUGAAUGUGGGCAAUGC	Cleavage	1_17618298-17625020:-	1
osa-miR11339-5p	3:10867868|10875221	0	-1	1	21	5453	5473	GCAUUGCCCACAUUCAUAUAG	:::::::::::::::::::::	CUAUAUGAAUGUGGGCAAUGC	Cleavage	3_10867869-10875221:-	1
osa-miR11339-5p	7:10733900|10759431	0	-1	1	21	12610	12630	GCAUUGCCCACAUUCAUAUAG	:::::::::::::::::::::	CUAUAUGAAUGUGGGCAAUGC	Cleavage	7_10733901-10759431:+	1
osa-miR11339-5p	11:23066681|23068972	0	-1	1	21	712	732	GCAUUGCCCACAUUCAUAUAG	::::::::::::::::::::	AUAUAUGAAUGUGGGCAAUGC	Cleavage	11_23066682-23068972:+	1
osa-miR11339-5p	2:25233432|25236438	0	-1	1	21	523	543	GCAUUGCCCACAUUCAUAUAG	::::::::::::::::::::	AUAUAUGAAUGUGGGCAAUGC	Cleavage	2_25233433-25236438:+	1
osa-miR11339-5p	2:25358081|25375938	0	-1	1	21	14017	14037	GCAUUGCCCACAUUCAUAUAG	::::::::::::::::::::	GUAUAUGAAUGUGGGCAAUGC	Cleavage	2_25358082-25375938:-	4
osa-miR11340-5p	9:19902729|19912649	0	-1	1	24	7731	7754	AUCCGAUCUACGAUCCGAUUACAC	::::::::::::::::::::::::	GUGUAAUCGGAUCGUAGAUCGGAU	Cleavage	9_19902730-19912649:-	1
osa-miR1869	4:21623322|21663343	0	-1	1	24	18459	18482	UGAGAACAAUAGGCAUGGGAGGUA	::::::::::::::::::::::::	UACCUCCCAUGCCUAUUGUUCUCA	Cleavage	4_21623323-21663343:-	19
osa-miR1869	4:21623322|21663343	0	-1	1	24	15603	15626	UGAGAACAAUAGGCAUGGGAGGUA	:.::::::::::::::::::::::	UGCCUCCCAUGCCUAUUGUUCUCA	Cleavage	4_21623323-21663343:-	19
osa-miR2121a	5:8602909|8606054	0	-1	1	24	1120	1143	AAAACGGAGCGGUCCAUUAGCGCG	::::::::::::::::::::::::	CGCGCUAAUGGACCGCUCCGUUUU	Cleavage	5_8602910-8606054:+	1
osa-miR2121a	6:4163398|4165602	0	-1	1	24	639	662	AAAACGGAGCGGUCCAUUAGCGCG	::::::::::::::::::::::::	CGCGCUAAUGGACCGCUCCGUUUU	Cleavage	6_4163399-4165602:-	1
osa-miR2121a	5:8602909|8604946	0	-1	1	24	1120	1143	AAAACGGAGCGGUCCAUUAGCGCG	::::::::::::::::::::::::	CGCGCUAAUGGACCGCUCCGUUUU	Cleavage	5_8602910-8604946:+	1
osa-miR2121a	3:10878063|10883059	0	-1	1	24	2777	2800	AAAACGGAGCGGUCCAUUAGCGCG	::.:::::::::::::::::::::	CGUGCUAAUGGACCGCUCCGUUUU	Cleavage	3_10878064-10883059:-	1
osa-miR2121a	3:10878633|10883059	0	-1	1	24	2777	2800	AAAACGGAGCGGUCCAUUAGCGCG	::.:::::::::::::::::::::	CGUGCUAAUGGACCGCUCCGUUUU	Cleavage	3_10878634-10883059:-	1
osa-miR2121a	6:29539663|29556471	0	-1	1	24	10570	10593	AAAACGGAGCGGUCCAUUAGCGCG	::.:.:::::::::::::::::::	CGUGUUAAUGGACCGCUCCGUUUU	Cleavage	6_29539664-29556471:-	1
osa-miR5153	12:18337798|18341185	0	-1	1	24	1692	1715	UGGAUUCCACUGACACGUAGACGU	:: ::::::::::::::::::::	ACACCUACGUGUCAGUGGAAUCCA	Cleavage	12_18337799-18341185:+	1
osa-miR7694-3p	10:18818957|18958248	0	-1	1	22	45425	45446	CCAUAUUCGUAGUGCUAGGUGG	::::::::::::::::::::::	CCACCUAGCACUACGAAUAUGG	Cleavage	10_18818958-18958248:+	2
osa-miR7694-5p	10:18818957|18958248	0	-1	1	24	45495	45518	AACCUAGUACUGGAUUAGUCACCA	::::::::::::::::::::::::	UGGUGACUAAUCCAGUACUAGGUU	Cleavage	10_18818958-18958248:+	3
osa-miR818a	2:2149643|2153160	0	-1	1	22	2413	2434	AAUCCCUUAUAUUAUGGGACGG	::::::::::::::::::::::	CCGUCCCAUAAUAUAAGGGAUU	Cleavage	2_2149644-2153160:-	1
osa-miR818a	4:34965141|34969807	0	-1	1	22	4040	4061	AAUCCCUUAUAUUAUGGGACGG	::::::::::::::::::::::	CCGUCCCAUAAUAUAAGGGAUU	Cleavage	4_34965142-34969807:+	1
osa-miR818a	4:34965141|34969846	0	-1	1	22	4040	4061	AAUCCCUUAUAUUAUGGGACGG	::::::::::::::::::::::	CCGUCCCAUAAUAUAAGGGAUU	Cleavage	4_34965142-34969846:+	1
osa-miR818a	7:12747545|12752456	0	-1	1	22	2270	2291	AAUCCCUUAUAUUAUGGGACGG	::::::::::::::::::::::	CCGUCCCAUAAUAUAAGGGAUU	Cleavage	7_12747546-12752456:+	1
osa-miR818a	2:33192024|33197840	0	-1	1	22	5365	5386	AAUCCCUUAUAUUAUGGGACGG	::::::::::::::::::::::	CCGUCCCAUAAUAUAAGGGAUU	Cleavage	2_33192025-33197840:+	1
osa-miR818a	4:27113023|27117526	0	-1	1	22	2857	2878	AAUCCCUUAUAUUAUGGGACGG	:.::::::::::::::::::::	CUGUCCCAUAAUAUAAGGGAUU	Cleavage	4_27113024-27117526:+	1
osa-miR818a	7:22972346|22990800	0	-1	1	22	15801	15822	AAUCCCUUAUAUUAUGGGACGG	.:::::::::::::::::::::	UCGUCCCAUAAUAUAAGGGAUU	Cleavage	7_22972347-22990800:-	2
osa-miR818a	7:22951422|22982962	0	-1	1	22	7963	7984	AAUCCCUUAUAUUAUGGGACGG	.:::::::::::::::::::::	UCGUCCCAUAAUAUAAGGGAUU	Cleavage	7_22951423-22982962:-	3
osa-miR818a	7:22945027|22979884	0	-1	1	22	4885	4906	AAUCCCUUAUAUUAUGGGACGG	.:::::::::::::::::::::	UCGUCCCAUAAUAUAAGGGAUU	Cleavage	7_22945028-22979884:-	3
Novel.100	1:43050200|43056466	0.5	-1	1	20	1439	1458	UAUGACGCUGUUGACUUUUA	::::::::::.::::::::	AAAAAGUCAACGGCGUCAUA	Cleavage	1_43050201-43056466:-	1
Novel.100	9:19902729|19912649	0.5	-1	1	20	3790	3809	UAUGACGCUGUUGACUUUUA	::::::::::.::::::::	AAAAAGUCAACGGCGUCAUA	Cleavage	9_19902730-19912649:-	2
Novel.100	8:3282316|3366781	0.5	-1	1	20	66151	66170	UAUGACGCUGUUGACUUUUA	::::::::::.::::::::	AAAAAGUCAACGGCGUCAUA	Cleavage	8_3282317-3366781:+	4
Novel.105	10:18818957|18958248	0.5	-1	1	20	85275	85294	GUCUGUAUAUUCGAUGUGAC	:::::::::::::::.:::	CUCACAUCGAAUAUACGGAC	Cleavage	10_18818958-18958248:+	2
Novel.107	5:19926154|19931105	0.5	-1	1	21	3106	3126	UAGCCCUCGACGUGACCUACA	::::::::.::::::::::::	UGUAGGUCGCGUCGAGGGCUA	Cleavage	5_19926155-19931105:+	1
Novel.108	10:18818957|18958248	0.5	-1	1	22	85438	85459	AGACGAAUCUUUUGAGCCUACU	: ::::::.:::::::::::::	AUUAGGCUUAAAAGAUUCGUCU	Cleavage	10_18818958-18958248:+	7
Novel.108	5:9469254|9590950	0.5	-1	1	22	117544	117565	AGACGAAUCUUUUGAGCCUACU	: ::::::.:::::::::::::	AUUAGGCUUAAAAGAUUCGUCU	Cleavage	5_9469255-9590950:+	4
Novel.108	2:19204136|19257685	0.5	-1	1	22	50687	50708	AGACGAAUCUUUUGAGCCUACU	: :::::::::::::::.::::	AUUAGGCUCAAAAGAUUUGUCU	Cleavage	2_19204137-19257685:-	8
Novel.108	6:15355190|15364347	0.5	-1	1	22	533	554	AGACGAAUCUUUUGAGCCUACU	: :::::::::::::::.::::	AUUAGGCUCAAAAGAUUUGUCU	Cleavage	6_15355191-15364347:+	1
Novel.108	4:18988588|18992011	0.5	-1	1	22	2876	2897	AGACGAAUCUUUUGAGCCUACU	: ::::::.:::::::::::::	AUUAGGCUUAAAAGAUUCGUCU	Cleavage	4_18988589-18992011:-	1
Novel.109	5:19926154|19931105	0.5	-1	1	21	2665	2685	AUUUGUGAGUUUAGGGACCGG	:::::::::::::::.:::::	CCGGUCCCUAAACUCGCAAAU	Cleavage	5_19926155-19931105:+	2
Novel.118	1:2779813|2788690	0.5	-1	1	21	4215	4235	UAUAGAUCUGUAGCUAGCUGC	::::::.::::::::::::::	GCAGCUGGCUACAGAUCUAUA	Cleavage	1_2779814-2788690:+	1
Novel.118	1:3880775|3896230	0.5	-1	1	21	3602	3622	UAUAGAUCUGUAGCUAGCUGC	::::::::::::::::::.::	GCAGCUAGCUACAGAUCUGUA	Cleavage	1_3880776-3896230:-	1
Novel.125	1:21414887|21433322	0.5	-1	1	22	15964	15985	UUAGCUAUGAAUCUGGAUAACU	:::.:::::::::::::::	UUAUAUUCAGAUUCAUAGCUAA	Cleavage	1_21414888-21433322:+	1
Novel.125	1:21414887|21438305	0.5	-1	1	22	15964	15985	UUAGCUAUGAAUCUGGAUAACU	:::.:::::::::::::::	UUAUAUUCAGAUUCAUAGCUAA	Cleavage	1_21414888-21438305:+	1
Novel.125	1:21414887|21441042	0.5	-1	1	22	15964	15985	UUAGCUAUGAAUCUGGAUAACU	:::.:::::::::::::::	UUAUAUUCAGAUUCAUAGCUAA	Cleavage	1_21414888-21441042:+	1
Novel.22	3:13842083|13844141	0.5	-1	1	21	1370	1390	AAACGUUGGAUAUAGAAACCC	::::::::.::::::::::::	GGGUUUCUGUAUCCAACGUUU	Cleavage	3_13842084-13844141:-	1
Novel.22	10:18818957|18958248	0.5	-1	1	21	69860	69880	AAACGUUGGAUAUAGAAACCC	:::::::::.::::::::::	UGGUUUCUAUGUCCAACGUUU	Cleavage	10_18818958-18958248:+	1
Novel.28	5:3370171|3425358	0.5	-1	1	21	39690	39710	AUCUGGCGCUGAACUUAGACA	:::::::::::::::::::.:	UGUCUAAGUUCAGCGCCAGGU	Cleavage	5_3370172-3425358:+	2
Novel.28	5:3371114|3426597	0.5	-1	1	21	38747	38767	AUCUGGCGCUGAACUUAGACA	:::::::::::::::::::.:	UGUCUAAGUUCAGCGCCAGGU	Cleavage	5_3371115-3426597:+	2
Novel.35	7:17748328|17753489	0.5	-1	1	22	445	466	ACAUUCUAGUACUACGAAUCUG	:::::::::::::::::.::::	CAGAUUCGUAGUACUAGGAUGU	Cleavage	7_17748329-17753489:-	1
Novel.35	6:8304314|8306886	0.5	-1	1	22	2087	2108	ACAUUCUAGUACUACGAAUCUG	.::::::::::::::::.::::	UAGAUUCGUAGUACUAGGAUGU	Cleavage	6_8304315-8306886:+	1
Novel.36	2:15957870|15961518	0.5	-1	1	22	2663	2684	AGAUUCAUGGUACUAGGAUGUG	:::::::::::::.::::::::	CACAUCCUAGUACUAUGAAUCU	Cleavage	2_15957871-15961518:-	1
Novel.36	2:15954700|15961518	0.5	-1	1	22	2663	2684	AGAUUCAUGGUACUAGGAUGUG	:::::::::::::.::::::::	CACAUCCUAGUACUAUGAAUCU	Cleavage	2_15954701-15961518:-	1
Novel.90	5:19926154|19931105	0.5	-1	1	20	3114	3133	AAAAUUGUAGCCCUCGAUGC	::.:::::::::::::::::	GCGUCGAGGGCUACAAUUUU	Cleavage	5_19926155-19931105:+	1
Novel.98	10:18818957|18958248	0.5	-1	1	21	85439	85459	AGACGAAUCUUUUGAGCCUAC	::::::.:::::::::::::	UUAGGCUUAAAAGAUUCGUCU	Cleavage	10_18818958-18958248:+	7
Novel.98	5:9469254|9590950	0.5	-1	1	21	117545	117565	AGACGAAUCUUUUGAGCCUAC	::::::.:::::::::::::	UUAGGCUUAAAAGAUUCGUCU	Cleavage	5_9469255-9590950:+	4
Novel.98	2:19204136|19257685	0.5	-1	1	21	50688	50708	AGACGAAUCUUUUGAGCCUAC	:::::::::::::::.::::	UUAGGCUCAAAAGAUUUGUCU	Cleavage	2_19204137-19257685:-	8
Novel.98	6:15355190|15364347	0.5	-1	1	21	534	554	AGACGAAUCUUUUGAGCCUAC	:::::::::::::::.::::	UUAGGCUCAAAAGAUUUGUCU	Cleavage	6_15355191-15364347:+	1
Novel.98	4:18988588|18992011	0.5	-1	1	21	2877	2897	AGACGAAUCUUUUGAGCCUAC	::::::.:::::::::::::	UUAGGCUUAAAAGAUUCGUCU	Cleavage	4_18988589-18992011:-	1
Novel.99	8:3282316|3366781	0.5	-1	1	22	66148	66169	AUGACGCUGUUGACUUUUUAAC	::::::::::::::.:::::::	GUUAAAAAGUCAACGGCGUCAU	Cleavage	8_3282317-3366781:+	4
Novel.99	9:19902729|19912649	0.5	-1	1	22	3787	3808	AUGACGCUGUUGACUUUUUAAC	:::::::::::::.:::::::	UUUAAAAAGUCAACGGCGUCAU	Cleavage	9_19902730-19912649:-	3
Novel.99	5:16782938|16783669	0.5	-1	1	22	488	509	AUGACGCUGUUGACUUUUUAAC	:::::::::::.:::::::	GAGAAAAAGUCAACGGCGUCAU	Cleavage	5_16782939-16783669:-	1
Novel.99	5:16782938|16784090	0.5	-1	1	22	909	930	AUGACGCUGUUGACUUUUUAAC	:::::::::::.:::::::	GAGAAAAAGUCAACGGCGUCAU	Cleavage	5_16782939-16784090:-	1
Novel.99	1:43234771|43237271	0.5	-1	1	22	531	552	AUGACGCUGUUGACUUUUUAAC	:::::::::::.:::::::	GAGAAAAAGUCAACGGCGUCAU	Cleavage	1_43234772-43237271:-	1
Novel.99	1:14341333|14344473	0.5	-1	1	22	2199	2220	AUGACGCUGUUGACUUUUUAAC	:::::::::::.:::::::	GAGAAAAAGUCAACGGCGUCAU	Cleavage	1_14341334-14344473:-	1
Novel.99	2:32946597|32950707	0.5	-1	1	22	1996	2017	AUGACGCUGUUGACUUUUUAAC	:::::::::::.:::::::	GAGAAAAAGUCAACGGCGUCAU	Cleavage	2_32946598-32950707:+	1
Novel.99	1:43050200|43056466	0.5	-1	1	22	1436	1457	AUGACGCUGUUGACUUUUUAAC	:::::::::::.:::::::	GACAAAAAGUCAACGGCGUCAU	Cleavage	1_43050201-43056466:-	1
osa-miR11336-3p	1:21541236|21547068	0.5	-1	1	25	4316	4340	GAAUAUGGGAAAUGCUAGAAAGUCU	:: . ::::::::::::.:::::::	AGUUAUUCUAGCAUUUCUCAUAUUC	Cleavage	1_21541237-21547068:+	1
osa-miR11336-5p	7:10733900|10759431	0.5	-1	1	24	12616	12639	GACUUUCUAGCGUUGCCCACAUUC	::::::::::::.:::::::::::	GAAUGUGGGCAAUGCUAGAAAGUC	Cleavage	7_10733901-10759431:+	1
osa-miR11336-5p	3:10867868|10875221	0.5	-1	1	24	5459	5482	GACUUUCUAGCGUUGCCCACAUUC	::::::::::::.:::::::::::	GAAUGUGGGCAAUGCUAGAAAGUC	Cleavage	3_10867869-10875221:-	1
osa-miR11336-5p	4:26301778|26306582	0.5	-1	1	24	3389	3412	GACUUUCUAGCGUUGCCCACAUUC	::::::::::::.:::::::::::	GAAUGUGGGCAAUGCUAGAAAGUC	Cleavage	4_26301779-26306582:+	1
osa-miR11336-5p	4:26301778|26306219	0.5	-1	1	24	3389	3412	GACUUUCUAGCGUUGCCCACAUUC	::::::::::::.:::::::::::	GAAUGUGGGCAAUGCUAGAAAGUC	Cleavage	4_26301779-26306219:+	1
osa-miR11336-5p	2:25233432|25236438	0.5	-1	1	24	529	552	GACUUUCUAGCGUUGCCCACAUUC	::::::::::::.:::::::::::	GAAUGUGGGCAAUGCUAGAAAGUC	Cleavage	2_25233433-25236438:+	1
osa-miR11336-5p	3:1052875|1055408	0.5	-1	1	24	750	773	GACUUUCUAGCGUUGCCCACAUUC	::::::::::::.:::::::::::	GAAUGUGGGCAAUGCUAGAAAGUC	Cleavage	3_1052876-1055408:+	1
osa-miR11336-5p	8:20617698|20620165	0.5	-1	1	24	1777	1800	GACUUUCUAGCGUUGCCCACAUUC	::::::::::::.:::::::::::	GAAUGUGGGCAAUGCUAGAAAGUC	Cleavage	8_20617699-20620165:-	1
osa-miR11336-5p	11:23066681|23068972	0.5	-1	1	24	718	741	GACUUUCUAGCGUUGCCCACAUUC	::::::::::::.:::::::::::	GAAUGUGGGCAAUGCUAGAAAGUC	Cleavage	11_23066682-23068972:+	1
osa-miR11336-5p	7:27729838|27731661	0.5	-1	1	24	553	576	GACUUUCUAGCGUUGCCCACAUUC	::::::::::::.:::::::::::	GAAUGUGGGCAAUGCUAGAAAGUC	Cleavage	7_27729839-27731661:-	1
osa-miR11336-5p	2:25358081|25375938	0.5	-1	1	24	14079	14102	GACUUUCUAGCGUUGCCCACAUUC	:::: :::::::.:::::::::::	GAAUAUGGGCAAUGCUAGAAAGUC	Cleavage	2_25358082-25375938:-	3
osa-miR11336-5p	1:42218985|42221454	0.5	-1	1	24	635	658	GACUUUCUAGCGUUGCCCACAUUC	:::: :::::::.:::::::::::	GAAUAUGGGCAAUGCUAGAAAGUC	Cleavage	1_42218986-42221454:+	1
osa-miR11336-5p	8:11762605|11764676	0.5	-1	1	24	1154	1177	GACUUUCUAGCGUUGCCCACAUUC	: ::::::::::.:::::::::::	GUAUGUGGGCAAUGCUAGAAAGUC	Cleavage	8_11762606-11764676:+	1
osa-miR11336-5p	7:27824380|27825506	0.5	-1	1	24	259	282	GACUUUCUAGCGUUGCCCACAUUC	: ::::::::::.:::::::::::	GUAUGUGGGCAAUGCUAGAAAGUC	Cleavage	7_27824381-27825506:-	1
osa-miR11336-5p	11:20370814|20417303	0.5	-1	1	24	40196	40219	GACUUUCUAGCGUUGCCCACAUUC	: ::::::::.:::::::::::	ACACGUGGGCAAUGCUAGAAAGUC	Cleavage	11_20370815-20417303:-	1
osa-miR11338-5p	2:19204136|19257685	0.5	-1	1	24	25446	25469	UUUGUGAGACGAAUCUAAUGAUAU	::::::::::::::::.::::	GGCUCAUUAGAUUCGUCUCGCAAA	Cleavage	2_19204137-19257685:-	5
osa-miR11339-3p	8:24410539|24411213	0.5	-1	1	21	283	303	UAUGAAUGUGGGCAAUGCUAG	::::.::::::::::::::::	CUAGUAUUGCCCACAUUCAUA	Cleavage	8_24410540-24411213:+	1
osa-miR11339-3p	8:27997108|27998098	0.5	-1	1	21	661	681	UAUGAAUGUGGGCAAUGCUAG	:::::::::.:::::::::::	CUAGCAUUGUCCACAUUCAUA	Cleavage	8_27997109-27998098:+	1
osa-miR11339-3p	1:42218985|42221454	0.5	-1	1	21	437	457	UAUGAAUGUGGGCAAUGCUAG	::::::::::.::::::::::	CUAGCAUUGCUCACAUUCAUA	Cleavage	1_42218986-42221454:+	1
osa-miR11339-3p	3:1052875|1055408	0.5	-1	1	21	674	694	UAUGAAUGUGGGCAAUGCUAG	:::::::::.:::::::::::	CUAGCAUUGUCCACAUUCAUA	Cleavage	3_1052876-1055408:+	1
osa-miR11339-3p	2:25233432|25236438	0.5	-1	1	21	453	473	UAUGAAUGUGGGCAAUGCUAG	:::::::::::::::::.:::	CUAGCAUUGCCCACAUUUAUA	Cleavage	2_25233433-25236438:+	1
osa-miR11339-3p	8:24408121|24411213	0.5	-1	1	21	2701	2721	UAUGAAUGUGGGCAAUGCUAG	::::.::::::::::::::::	CUAGUAUUGCCCACAUUCAUA	Cleavage	8_24408122-24411213:+	1
osa-miR11339-3p	4:22018670|22022756	0.5	-1	1	21	3472	3492	UAUGAAUGUGGGCAAUGCUAG	:::::::::.:::::::::::	CUAGCAUUGUCCACAUUCAUA	Cleavage	4_22018671-22022756:+	1
osa-miR11339-3p	4:26301778|26306219	0.5	-1	1	21	3313	3333	UAUGAAUGUGGGCAAUGCUAG	:::::::::::::.:::::::	CUAGCAUUGCCCAUAUUCAUA	Cleavage	4_26301779-26306219:+	1
osa-miR11339-3p	1:17618297|17622964	0.5	-1	1	21	1590	1610	UAUGAAUGUGGGCAAUGCUAG	:::::::::::::.:::::::	CUAGCAUUGCCCAUAUUCAUA	Cleavage	1_17618298-17622964:-	1
osa-miR11339-3p	4:26301778|26306582	0.5	-1	1	21	3313	3333	UAUGAAUGUGGGCAAUGCUAG	:::::::::::::.:::::::	CUAGCAUUGCCCAUAUUCAUA	Cleavage	4_26301779-26306582:+	1
osa-miR11339-3p	8:1241556|1247989	0.5	-1	1	21	5467	5487	UAUGAAUGUGGGCAAUGCUAG	:::::::::::::::::.:::	CUAGCAUUGCCCACAUUUAUA	Cleavage	8_1241557-1247989:+	1
osa-miR11339-3p	1:17618297|17625020	0.5	-1	1	21	3646	3666	UAUGAAUGUGGGCAAUGCUAG	:::::::::::::.:::::::	CUAGCAUUGCCCAUAUUCAUA	Cleavage	1_17618298-17625020:-	1
osa-miR11339-3p	3:5163438|5170283	0.5	-1	1	21	1538	1558	UAUGAAUGUGGGCAAUGCUAG	:::::::::::.:::::::::	CUAGCAUUGCCUACAUUCAUA	Cleavage	3_5163439-5170283:+	1
osa-miR11339-3p	5:14171665|14178742	0.5	-1	1	21	899	919	UAUGAAUGUGGGCAAUGCUAG	::::::::::.::::::::::	CUAGCAUUGCUCACAUUCAUA	Cleavage	5_14171666-14178742:+	1
osa-miR11339-5p	2:24916212|24919098	0.5	-1	1	21	1250	1270	GCAUUGCCCACAUUCAUAUAG	::::::::::::::::::::.	CUAUAUGAAUGUGGGCAAUGU	Cleavage	2_24916213-24919098:+	1
osa-miR11339-5p	3:5163438|5170283	0.5	-1	1	21	1608	1628	GCAUUGCCCACAUUCAUAUAG	::::::::::::::::.::::	CUAUAUGAAUGUGGGCGAUGC	Cleavage	3_5163439-5170283:+	1
osa-miR11343-5p	7:10733900|10759431	0.5	-1	1	21	12617	12637	CUUUCUAGCGUUGCCCACAUU	:::::::::::.:::::::::	AAUGUGGGCAAUGCUAGAAAG	Cleavage	7_10733901-10759431:+	1
osa-miR11343-5p	3:10867868|10875221	0.5	-1	1	21	5460	5480	CUUUCUAGCGUUGCCCACAUU	:::::::::::.:::::::::	AAUGUGGGCAAUGCUAGAAAG	Cleavage	3_10867869-10875221:-	1
osa-miR11343-5p	1:17618297|17625020	0.5	-1	1	21	3723	3743	CUUUCUAGCGUUGCCCACAUU	:::::::::::.:::::::::	AAUGUGGGCAAUGCUAGAAAG	Cleavage	1_17618298-17625020:-	1
osa-miR11343-5p	6:26275116|26281310	0.5	-1	1	21	3439	3459	CUUUCUAGCGUUGCCCACAUU	:::::::::::.:::::::::	AAUGUGGGCAAUGCUAGAAAG	Cleavage	6_26275117-26281310:+	1
osa-miR11343-5p	4:26301778|26306582	0.5	-1	1	21	3390	3410	CUUUCUAGCGUUGCCCACAUU	:::::::::::.:::::::::	AAUGUGGGCAAUGCUAGAAAG	Cleavage	4_26301779-26306582:+	1
osa-miR11343-5p	1:17618297|17622964	0.5	-1	1	21	1667	1687	CUUUCUAGCGUUGCCCACAUU	:::::::::::.:::::::::	AAUGUGGGCAAUGCUAGAAAG	Cleavage	1_17618298-17622964:-	1
osa-miR11343-5p	4:26301778|26306219	0.5	-1	1	21	3390	3410	CUUUCUAGCGUUGCCCACAUU	:::::::::::.:::::::::	AAUGUGGGCAAUGCUAGAAAG	Cleavage	4_26301779-26306219:+	1
osa-miR11343-5p	2:25233432|25236438	0.5	-1	1	21	530	550	CUUUCUAGCGUUGCCCACAUU	:::::::::::.:::::::::	AAUGUGGGCAAUGCUAGAAAG	Cleavage	2_25233433-25236438:+	1
osa-miR11343-5p	3:1052875|1055408	0.5	-1	1	21	751	771	CUUUCUAGCGUUGCCCACAUU	:::::::::::.:::::::::	AAUGUGGGCAAUGCUAGAAAG	Cleavage	3_1052876-1055408:+	1
osa-miR11343-5p	8:20617698|20620165	0.5	-1	1	21	1778	1798	CUUUCUAGCGUUGCCCACAUU	:::::::::::.:::::::::	AAUGUGGGCAAUGCUAGAAAG	Cleavage	8_20617699-20620165:-	1
osa-miR11343-5p	11:23066681|23068972	0.5	-1	1	21	719	739	CUUUCUAGCGUUGCCCACAUU	:::::::::::.:::::::::	AAUGUGGGCAAUGCUAGAAAG	Cleavage	11_23066682-23068972:+	1
osa-miR11343-5p	7:27729838|27731661	0.5	-1	1	21	554	574	CUUUCUAGCGUUGCCCACAUU	:::::::::::.:::::::::	AAUGUGGGCAAUGCUAGAAAG	Cleavage	7_27729839-27731661:-	1
osa-miR11343-5p	8:11762605|11764676	0.5	-1	1	21	1155	1175	CUUUCUAGCGUUGCCCACAUU	::::::::::.:::::::::	UAUGUGGGCAAUGCUAGAAAG	Cleavage	8_11762606-11764676:+	1
osa-miR11343-5p	7:27824380|27825506	0.5	-1	1	21	260	280	CUUUCUAGCGUUGCCCACAUU	::::::::::.:::::::::	UAUGUGGGCAAUGCUAGAAAG	Cleavage	7_27824381-27825506:-	1
osa-miR1848	4:31966158|32140275	0.5	-1	1	21	60111	60131	CCUCGCCGGCGCGCGCGUGCA	::::::::::.::::::::::	UGCACGCGCGUGCCGGCGAGG	Cleavage	4_31966159-32140275:+	14
osa-miR2121a	2:16172961|16179476	0.5	-1	1	24	4852	4875	AAAACGGAGCGGUCCAUUAGCGCG	.:.:::::::::.:::::::::::	UGUGCUAAUGGAUCGCUCCGUUUU	Cleavage	2_16172962-16179476:+	1
osa-miR2878-3p	8:26178808|26184160	0.5	-1	1	24	2579	2602	CAGGAUUUUAUACAUGUAAAGAAU	.:::::::::::::::::::.:::	GUUCUUUACAUGUAUAAAAUUCUG	Cleavage	8_26178809-26184160:+	2
osa-miR2878-5p	8:26178808|26184160	0.5	-1	1	24	2621	2644	UACAUGUAUAAAAUUCUGAGGAUG	:::::::::.::::::::::::::	CAUCCUCAGGAUUUUAUACAUGUA	Cleavage	8_26178809-26184160:+	1
osa-miR439a	6:5913937|5919101	0.5	-1	1	21	1037	1057	UGUCGAACCGCGGUUGUUCGA	:::::::::::.:::::::::	UCGAACAACCGUGGUUCGACA	Cleavage	6_5913938-5919101:-	1
osa-miR5147	2:17047906|17057153	0.5	-1	1	21	6938	6958	ACAACUCUUGUGGAUGGAGGG	: ::::::::::.::::::::	CGCUCCAUCCACGAGAGUUGU	Cleavage	2_17047907-17057153:-	1
osa-miR5147	2:17048971|17057153	0.5	-1	1	21	6938	6958	ACAACUCUUGUGGAUGGAGGG	: ::::::::::.::::::::	CGCUCCAUCCACGAGAGUUGU	Cleavage	2_17048972-17057153:-	1
osa-miR5148a	10:3017239|3031829	0.5	-1	1	24	2172	2195	UGAGGGGUAGAAAUGUCAUAUCAU	::::::::.:::::::::::::	GCGAUAUGACGUUUCUACCCCUCA	Cleavage	10_3017240-3031829:+	1
osa-miR5160	7:15344849|15347753	0.5	-1	1	22	927	948	CGAGAUCGAUGGUAUAUUUCUG	: ::::::::::.:::::::::	CUGAAAUAUACCGUCGAUCUCG	Cleavage	7_15344850-15347753:+	1
osa-miR5536	5:16986365|16990555	0.5	-1	1	22	1815	1836	AAUGGUAGUGACAUUAUGGUAG	:: ::::::::::::::::.::	CUUCCAUAAUGUCACUACCGUU	Cleavage	5_16986366-16990555:-	2
osa-miR5540	7:15344849|15347753	0.5	-1	1	21	933	953	UUGUGCGAGAUCGACGGUAUA	::::::::::::::::::::.	UAUACCGUCGAUCUCGCACAG	Cleavage	7_15344850-15347753:+	1
osa-miR5540	9:13708244|13711338	0.5	-1	1	21	1923	1943	UUGUGCGAGAUCGACGGUAUA	::::::::::.::::::::::	UAUACCGUCGGUCUCGCACAA	Cleavage	9_13708245-13711338:+	1
osa-miR7695-5p	8:11762605|11764676	0.5	-1	1	24	1553	1576	UGCCUAUGUGGCACGCCACGUGAA	: :::::::::::::::.::::::	UCCACGUGGCGUGCCACGUAGGCA	Cleavage	8_11762606-11764676:+	1
osa-miR7695-5p	5:3617187|3618285	0.5	-1	1	24	639	662	UGCCUAUGUGGCACGCCACGUGAA	: :::::::::::::::.::::::	UCCACGUGGCGUGCCACGUAGGCA	Cleavage	5_3617188-3618285:+	1
osa-miR812a	1:28137419|28141649	0.5	-1	1	22	1616	1637	GACGGACGGUUAAACGUUGGAC	:::::::::::.::::::::::	GUCCAACGUUUGACCGUCCGUC	Cleavage	1_28137420-28141649:+	1
osa-miR812a	10:18818957|18958248	0.5	-1	1	22	69870	69891	GACGGACGGUUAAACGUUGGAC	:::::::::::.::::::::::	GUCCAACGUUUGACCGUCCGUC	Cleavage	10_18818958-18958248:+	1
osa-miR812o-5p	3:13842083|13844141	0.5	-1	1	21	1519	1539	CGUGUUCAACGUUUGACUGUC	:::::::::::::::.:::::	GACAGUCAAACGUUGGACACG	Cleavage	3_13842084-13844141:-	1
osa-miR812o-5p	9:9413248|9418974	0.5	-1	1	21	5174	5194	CGUGUUCAACGUUUGACUGUC	:::::::::::::::.:::::	GACAGUCAAACGUUGGACACG	Cleavage	9_9413249-9418974:-	1
osa-miR818a	6:2697347|2707319	0.5	-1	1	22	8048	8069	AAUCCCUUAUAUUAUGGGACGG	::::::.:::::::::::::::	CCGUCCUAUAAUAUAAGGGAUU	Cleavage	6_2697348-2707319:+	1
Novel.101	5:9469254|9590950	1	-1	1	21	5169	5189	ACUCAUCAAGAUCUAGAACUU	::::: :::::::::::::::	AAGUUAUAGAUCUUGAUGAGU	Cleavage	5_9469255-9590950:+	3
Novel.101	5:9469254|9590950	1	-1	1	21	5479	5499	ACUCAUCAAGAUCUAGAACUU	::::: :::::::::::::::	AAGUUAUAGAUCUUGAUGAGU	Cleavage	5_9469255-9590950:+	3
Novel.108	10:18818957|18958248	1	-1	1	22	67413	67434	AGACGAAUCUUUUGAGCCUACU	: :::::: :::::::::::::	AUUAGGCUGAAAAGAUUCGUCU	Cleavage	10_18818958-18958248:+	7
Novel.108	2:19204136|19257685	1	-1	1	22	16564	16585	AGACGAAUCUUUUGAGCCUACU	: ::::::.:::::::::::.:	AUUAGGCUUAAAAGAUUCGUUU	Cleavage	2_19204137-19257685:-	8
Novel.108	12:11262912|11320618	1	-1	1	22	56296	56317	AGACGAAUCUUUUGAGCCUACU	: ::::::.::::::::.::::	AUUAGGCUUAAAAGAUUUGUCU	Cleavage	12_11262913-11320618:+	2
Novel.108	12:11277575|11320618	1	-1	1	22	41633	41654	AGACGAAUCUUUUGAGCCUACU	: ::::::.::::::::.::::	AUUAGGCUUAAAAGAUUUGUCU	Cleavage	12_11277576-11320618:+	2
Novel.108	2:13060987|13140226	1	-1	1	22	37634	37655	AGACGAAUCUUUUGAGCCUACU	: ::: ::::::::::::::::	AUUAGACUCAAAAGAUUCGUCU	Cleavage	2_13060988-13140226:+	2
Novel.108	5:16986365|16990555	1	-1	1	22	2823	2844	AGACGAAUCUUUUGAGCCUACU	: ::: ::::::::::::::::	AUUAGACUCAAAAGAUUCGUCU	Cleavage	5_16986366-16990555:-	1
Novel.111	12:11277575|11320618	1	-1	1	22	37343	37364	CUAAUACAACGAAUCUGGACAG	:: ::::::::::::::::::	CUAUCCAGAUUCGUUGUAUUAU	Cleavage	12_11277576-11320618:+	1
Novel.111	12:11262912|11320618	1	-1	1	22	52006	52027	CUAAUACAACGAAUCUGGACAG	:: ::::::::::::::::::	CUAUCCAGAUUCGUUGUAUUAU	Cleavage	12_11262913-11320618:+	1
Novel.120	1:41510306|41513012	1	-1	1	24	332	355	AACUAAACUUUUAAUUUUGACGUG	::::::::::::.:::::::.:::	CACGUCAAAAUUGAAAGUUUGGUU	Cleavage	1_41510307-41513012:+	1
Novel.120	1:41510306|41517153	1	-1	1	24	332	355	AACUAAACUUUUAAUUUUGACGUG	::::::::::::.:::::::.:::	CACGUCAAAAUUGAAAGUUUGGUU	Cleavage	1_41510307-41517153:+	1
Novel.120	1:41510306|41517984	1	-1	1	24	332	355	AACUAAACUUUUAAUUUUGACGUG	::::::::::::.:::::::.:::	CACGUCAAAAUUGAAAGUUUGGUU	Cleavage	1_41510307-41517984:+	1
Novel.120	6:4934519|4951840	1	-1	1	24	9607	9630	AACUAAACUUUUAAUUUUGACGUG	:::::::::::::.::::::.:::	CACGUCAAAAUUAGAAGUUUGGUU	Cleavage	6_4934520-4951840:+	1
Novel.120	6:5913937|5919101	1	-1	1	24	4042	4065	AACUAAACUUUUAAUUUUGACGUG	:::: :::::::.:::::::.:::	CACGCCAAAAUUGAAAGUUUGGUU	Cleavage	6_5913938-5919101:-	1
Novel.125	4:21753286|21757248	1	-1	1	22	3391	3412	UUAGCUAUGAAUCUGGAUAACU	:: :::::::::::::::::	GUUUUUCCAGAUUCAUAGCUAA	Cleavage	4_21753287-21757248:-	1
Novel.24	9:15792799|15799060	1	-1	1	20	5739	5758	UGGAAAUCACGAGAUGAAUC	::: ::::::::::::::::	GAUCCAUCUCGUGAUUUCCA	Cleavage	9_15792800-15799060:+	1
Novel.39	6:2046190|2059120	1	-1	1	22	2642	2663	UUACAGAUCUGUAGCCAGCUGC	:::::::::::.:::::::::.	GCAGCUGGCUAUAGAUCUGUAG	Cleavage	6_2046191-2059120:-	2
Novel.41	2:2149643|2153160	1	-1	1	22	2582	2603	UUGUAACGUUUGACUACUCGUC	::.::::.::::::::::.:::	GAUGAGUGGUCAAACGUUGCAA	Cleavage	2_2149644-2153160:-	1
Novel.43	10:3017239|3031829	1	-1	1	22	2151	2172	UGUGCGUGGCUGGGUCAAUAGC	:::::::::::::.:::::::.	GCUAUUGACCCAGUCACGCACG	Cleavage	10_3017240-3031829:+	1
Novel.5	12:11047390|11054579	1	-1	1	21	2758	2778	UACGUCGACGACUUAGUGAUC	:::::: ::::::::::::::	GAUCACCAAGUCGUCGACGUA	Cleavage	12_11047391-11054579:-	1
Novel.6	8:3282316|3366781	1	-1	1	22	15934	15955	AAAUAGGACAAGUGGUCAAACG	::::::::.:::::.:::::	UAUUUGACCAUUUGUCUUAUUU	Cleavage	8_3282317-3366781:+	5
Novel.63	11:5073803|5081052	1	-1	1	21	1127	1147	UUUUUCGAUCCAACGGCAGUU	:::: ::::::::::::::::	AACUACCGUUGGAUCGAAAAA	Cleavage	11_5073804-5081052:-	1
Novel.72	9:11485594|11577860	1	-1	1	22	53476	53497	AUGACGCUGUUGACUUUUCGAC	:::::::::::::.::.:::::	GUCGAAAAGUCAAUAGUGUCAU	Cleavage	9_11485595-11577860:-	2
Novel.78	1:5223989|5240598	1	-1	1	22	5284	5305	GUGUCUGUAUAUCCGAUGUGAU	::::::::::::::::.::.::	AUCACAUCGGAUAUACGGAUAC	Cleavage	1_5223990-5240598:+	1
Novel.79	2:24988831|25075802	1	-1	1	22	63399	63420	ACGAAUCUUUUGAGCCUACUUA	::: ::::::::::::::::::	UAAUUAGGCUCAAAAGAUUCGU	Cleavage	2_24988832-25075802:-	2
Novel.79	8:3282316|3366781	1	-1	1	22	14732	14753	ACGAAUCUUUUGAGCCUACUUA	::: ::::::::::::::::::	UAAUUAGGCUCAAAAGAUUCGU	Cleavage	8_3282317-3366781:+	3
Novel.79	1:4755137|4796461	1	-1	1	22	7051	7072	ACGAAUCUUUUGAGCCUACUUA	::: ::::::::::::::::::	UAAUUAGGCUCAAAAGAUUCGU	Cleavage	1_4755138-4796461:-	1
Novel.79	4:21623322|21663343	1	-1	1	22	26880	26901	ACGAAUCUUUUGAGCCUACUUA	::: ::::::::::::::::::	UAAUUAGGCUCAAAAGAUUCGU	Cleavage	4_21623323-21663343:-	2
Novel.8	10:3021272|3031829	1	-1	1	22	10117	10138	AAUAUAAUGAAUCUGGACAACC	::::::::::.:::.::::	UCAUGUCCAGAUUUAUUGUAUU	Cleavage	10_3021273-3031829:+	1
Novel.8	10:3017239|3031829	1	-1	1	22	14150	14171	AAUAUAAUGAAUCUGGACAACC	::::::::::.:::.::::	UCAUGUCCAGAUUUAUUGUAUU	Cleavage	10_3017240-3031829:+	1
Novel.80	6:2046190|2059120	1	-1	1	22	2398	2419	AAGAUUUGUAGCCAGCUGUAGC	:::::::::::::::::::::	GCUACAGCUGGCUACAAAUCUG	Cleavage	6_2046191-2059120:-	2
Novel.80	2:25358081|25375938	1	-1	1	22	3561	3582	AAGAUUUGUAGCCAGCUGUAGC	:::::::::::::::::::::	GCUACAGCUGGCUACAAAUCUG	Cleavage	2_25358082-25375938:-	1
Novel.80	5:9469254|9590950	1	-1	1	22	72258	72279	AAGAUUUGUAGCCAGCUGUAGC	:::::::::::::::::::::	GCUACAGCUGGCUACAAAUCUA	Cleavage	5_9469255-9590950:+	2
Novel.84	6:12447713|12458917	1	-1	1	21	4279	4299	CUGUAGAAGUUGAAUUUUAAC	::::::::::::::::::::	GUUAAAAUUCAACUUCUACAU	Cleavage	6_12447714-12458917:-	1
Novel.84	6:12447713|12460823	1	-1	1	21	6185	6205	CUGUAGAAGUUGAAUUUUAAC	::::::::::::::::::::	GUUAAAAUUCAACUUCUACAU	Cleavage	6_12447714-12460823:-	1
Novel.85	4:21753286|21757248	1	-1	1	21	3455	3475	AUCUAUAUGAAUAUGAACAAU	:::: ::::::::::::::::	AUUGCUCAUAUUCAUAUAGAU	Cleavage	4_21753287-21757248:-	1
Novel.88	9:11485594|11577860	1	-1	1	22	53476	53497	AUGACGCUGUUGACUUUUCAAC	:: ::::::::::.::.:::::	GUCGAAAAGUCAAUAGUGUCAU	Cleavage	9_11485595-11577860:-	2
Novel.92	11:5073803|5081052	1	-1	1	20	1127	1146	UUUUCGAUCCAACGGCAGUU	:::: :::::::::::::::	AACUACCGUUGGAUCGAAAA	Cleavage	11_5073804-5081052:-	1
Novel.94	4:27556411|27557039	1	-1	1	22	334	355	AGUACAACGAAUCUGGACAGGC	.:::::.:::::.::::::::	CUCUGUCUAGAUUUGUUGUACU	Cleavage	4_27556412-27557039:-	1
Novel.94	2:13060987|13140226	1	-1	1	22	4557	4578	AGUACAACGAAUCUGGACAGGC	.:: :::::::::::::::::	CUCUAUCCAGAUUCGUUGUACU	Cleavage	2_13060988-13140226:+	2
Novel.98	10:18818957|18958248	1	-1	1	21	67414	67434	AGACGAAUCUUUUGAGCCUAC	:::::: :::::::::::::	UUAGGCUGAAAAGAUUCGUCU	Cleavage	10_18818958-18958248:+	7
Novel.98	2:19204136|19257685	1	-1	1	21	16565	16585	AGACGAAUCUUUUGAGCCUAC	::::::.:::::::::::.:	UUAGGCUUAAAAGAUUCGUUU	Cleavage	2_19204137-19257685:-	8
Novel.98	12:11262912|11320618	1	-1	1	21	56297	56317	AGACGAAUCUUUUGAGCCUAC	::::::.::::::::.::::	UUAGGCUUAAAAGAUUUGUCU	Cleavage	12_11262913-11320618:+	2
Novel.98	12:11277575|11320618	1	-1	1	21	41634	41654	AGACGAAUCUUUUGAGCCUAC	::::::.::::::::.::::	UUAGGCUUAAAAGAUUUGUCU	Cleavage	12_11277576-11320618:+	2
Novel.98	2:13060987|13140226	1	-1	1	21	37635	37655	AGACGAAUCUUUUGAGCCUAC	::: ::::::::::::::::	UUAGACUCAAAAGAUUCGUCU	Cleavage	2_13060988-13140226:+	2
Novel.98	5:16986365|16990555	1	-1	1	21	2824	2844	AGACGAAUCUUUUGAGCCUAC	::: ::::::::::::::::	UUAGACUCAAAAGAUUCGUCU	Cleavage	5_16986366-16990555:-	1
osa-miR11336-3p	3:32882097|32883293	1	-1	1	25	693	717	GAAUAUGGGAAAUGCUAGAAAGUCU	:: : ::::::.::::.::::::::	AGUCAUUCUAGUAUUUUCCAUAUUC	Cleavage	3_32882098-32883293:-	1
osa-miR11336-3p	12:11277575|11320618	1	-1	1	25	1448	1472	GAAUAUGGGAAAUGCUAGAAAGUCU	:: : ::::::.:::::.:::::::	AGUCAUUCUAGUAUUUCUCAUAUUC	Cleavage	12_11277576-11320618:+	1
osa-miR11336-3p	12:11262912|11320618	1	-1	1	25	16111	16135	GAAUAUGGGAAAUGCUAGAAAGUCU	:: : ::::::.:::::.:::::::	AGUCAUUCUAGUAUUUCUCAUAUUC	Cleavage	12_11262913-11320618:+	1
osa-miR11336-5p	3:5163438|5170283	1	-1	1	24	1614	1637	GACUUUCUAGCGUUGCCCACAUUC	::::::::::.:.:::::::::::	GAAUGUGGGCGAUGCUAGAAAGUC	Cleavage	3_5163439-5170283:+	1
osa-miR11336-5p	6:26275116|26281310	1	-1	1	24	3438	3461	GACUUUCUAGCGUUGCCCACAUUC	::::::::::::.::::::::::.	GAAUGUGGGCAAUGCUAGAAAGUU	Cleavage	6_26275117-26281310:+	1
osa-miR11336-5p	9:11178129|11181028	1	-1	1	24	1459	1482	GACUUUCUAGCGUUGCCCACAUUC	: ::::::::::.:.:::::::::	GUAUGUGGGCAAUGUUAGAAAGUC	Cleavage	9_11178130-11181028:-	1
osa-miR11336-5p	1:3109514|3112275	1	-1	1	24	930	953	GACUUUCUAGCGUUGCCCACAUUC	::: ::::.::.:::::::::::	AAAUAUGGGUAAUGCUAGAAAGUC	Cleavage	1_3109515-3112275:-	1
osa-miR11337-5p	2:19204136|19257685	1	-1	1	21	25447	25467	UGCGAGACGAAUCUAACGAGG	::: ::::::::::::::::	GCUCAUUAGAUUCGUCUCGCA	Cleavage	2_19204137-19257685:-	4
osa-miR11338-5p	5:14182040|14192085	1	-1	1	24	9246	9269	UUUGUGAGACGAAUCUAAUGAUAU	::.:::::::::::::.::::	ACCUCGUUAGAUUCGUCUCGCAAA	Cleavage	5_14182041-14192085:+	2
osa-miR11339-3p	1:40845880|40847116	1	-1	1	21	959	979	UAUGAAUGUGGGCAAUGCUAG	:::::::::::.:.:::::::	CUAGCAUUGCCUAUAUUCAUA	Cleavage	1_40845881-40847116:+	1
osa-miR11339-3p	11:23066681|23068972	1	-1	1	21	602	622	UAUGAAUGUGGGCAAUGCUAG	::::.::::::.:::::::::	CUAGUAUUGCCUACAUUCAUA	Cleavage	11_23066682-23068972:+	1
osa-miR11339-3p	9:9413248|9418974	1	-1	1	21	1680	1700	UAUGAAUGUGGGCAAUGCUAG	:::::::::::::.:::.:::	CUAGCAUUGCCCAUAUUUAUA	Cleavage	9_9413249-9418974:-	1
osa-miR11339-3p	2:6128400|6140423	1	-1	1	21	1458	1478	UAUGAAUGUGGGCAAUGCUAG	::::.::::.:::::::::::	CUAGUAUUGUCCACAUUCAUA	Cleavage	2_6128401-6140423:-	1
osa-miR11339-3p	2:6128717|6141324	1	-1	1	21	2359	2379	UAUGAAUGUGGGCAAUGCUAG	::::.::::.:::::::::::	CUAGUAUUGUCCACAUUCAUA	Cleavage	2_6128718-6141324:-	1
osa-miR11339-3p	2:6127806|6140423	1	-1	1	21	1458	1478	UAUGAAUGUGGGCAAUGCUAG	::::.::::.:::::::::::	CUAGUAUUGUCCACAUUCAUA	Cleavage	2_6127807-6140423:-	1
osa-miR11339-3p	8:3282316|3366781	1	-1	1	21	41534	41554	UAUGAAUGUGGGCAAUGCUAG	:::::::::..::::::::::	CUAGCAUUGUUCACAUUCAUA	Cleavage	8_3282317-3366781:+	3
osa-miR11339-3p	10:18818957|18958248	1	-1	1	21	24629	24649	UAUGAAUGUGGGCAAUGCUAG	:::::::::::::.:::.:::	CUAGCAUUGCCCAUAUUUAUA	Cleavage	10_18818958-18958248:+	4
osa-miR11339-3p	4:21753286|21757248	1	-1	1	21	3450	3470	UAUGAAUGUGGGCAAUGCUAG	.:::::::::.::.:::::::	UUAGCAUUGCUCAUAUUCAUA	Cleavage	4_21753287-21757248:-	1
osa-miR11339-3p	4:19391425|19401494	1	-1	1	21	9647	9667	UAUGAAUGUGGGCAAUGCUAG	.:::::::::.::.:::::::	UUAGCAUUGCUCAUAUUCAUA	Cleavage	4_19391426-19401494:-	2
osa-miR11339-3p	8:24889795|24896354	1	-1	1	21	4444	4464	UAUGAAUGUGGGCAAUGCUAG	:::::::::.:::::::::.	GUAGCAUUGCUCACAUUCAUG	Cleavage	8_24889796-24896354:+	1
osa-miR11339-5p	5:14171665|14178742	1	-1	1	21	969	989	GCAUUGCCCACAUUCAUAUAG	::::.:::::::::::::::.	CUAUGUGAAUGUGGGCAAUGU	Cleavage	5_14171666-14178742:+	1
osa-miR11339-5p	7:27824380|27825506	1	-1	1	21	253	273	GCAUUGCCCACAUUCAUAUAG	::::::: :::::::::::::	CUAUAUGUAUGUGGGCAAUGC	Cleavage	7_27824381-27825506:-	1
osa-miR11339-5p	7:27729838|27731661	1	-1	1	21	547	567	GCAUUGCCCACAUUCAUAUAG	:: ::::::::::::::::::	CUUUAUGAAUGUGGGCAAUGC	Cleavage	7_27729839-27731661:-	1
osa-miR11339-5p	8:20617698|20620165	1	-1	1	21	1771	1791	GCAUUGCCCACAUUCAUAUAG	::: :::::::::::::::::	CUAAAUGAAUGUGGGCAAUGC	Cleavage	8_20617699-20620165:-	1
osa-miR11339-5p	8:11762605|11764676	1	-1	1	21	1148	1168	GCAUUGCCCACAUUCAUAUAG	.:::::: :::::::::::::	UUAUAUGUAUGUGGGCAAUGC	Cleavage	8_11762606-11764676:+	1
osa-miR11341-5p	5:14182040|14192085	1	-1	1	24	9256	9279	CCUAGGCUAUUUUGCGAGACGAAU	:::::::::::::::::::::::	AUUCGUCUCGCAAAAUAGCCUAGA	Cleavage	5_14182041-14192085:+	1
osa-miR11342-5p	5:14182040|14192085	1	-1	1	21	9245	9265	CGAGACGAAUCUAACGAGAUA	:: ::::::::::::::::::	UACCUCGUUAGAUUCGUCUCG	Cleavage	5_14182041-14192085:+	1
osa-miR11343-5p	3:5163438|5170283	1	-1	1	21	1615	1635	CUUUCUAGCGUUGCCCACAUU	:::::::::.:.:::::::::	AAUGUGGGCGAUGCUAGAAAG	Cleavage	3_5163439-5170283:+	1
osa-miR11343-5p	9:11178129|11181028	1	-1	1	21	1460	1480	CUUUCUAGCGUUGCCCACAUU	::::::::::.:.:::::::	UAUGUGGGCAAUGUUAGAAAG	Cleavage	9_11178130-11181028:-	1
osa-miR1436	1:17618297|17622964	1	-1	1	21	1561	1581	ACAUUAUGGGACGGAGGGAGU	:::::::::::..::::::::	ACUCCCUCCGUUUCAUAAUGU	Cleavage	1_17618298-17622964:-	1
osa-miR1436	1:17618297|17625020	1	-1	1	21	3617	3637	ACAUUAUGGGACGGAGGGAGU	:::::::::::..::::::::	ACUCCCUCCGUUUCAUAAUGU	Cleavage	1_17618298-17625020:-	1
osa-miR1862a	4:21623322|21663343	1	-1	1	24	39545	39568	ACGAGGUUGGUUUAUUUUGGGACG	: ::::.:::::::::::.:::::	CUUCCCGAAAUAAACCAAUCUCGU	Cleavage	4_21623323-21663343:-	1
osa-miR1872	5:11672314|11680725	1	-1	1	24	6745	6768	GAACUGUAAGUCUGUGACGGGUAA	:. :.:::::::::::::::::.	AUGGCUGUCACAGACUUACAGUUU	Cleavage	5_11672315-11680725:+	1
osa-miR5148a	6:4688230|4689339	1	-1	1	24	309	332	UGAGGGGUAGAAAUGUCAUAUCAU	: ::::::::.:::::::::::.:	ACGAUAUGACGUUUCUACCCCUUA	Cleavage	6_4688231-4689339:+	1
osa-miR5150-3p	5:9469254|9590950	1	-1	1	24	52574	52597	AGAAGCUGCAGCUGUCAGAAGCUC	::::::.::.::::::::::::::	GAGCUUUUGGCAGCUGCAGCUUCU	Cleavage	5_9469255-9590950:+	1
osa-miR5160	9:13708244|13711338	1	-1	1	22	1917	1938	CGAGAUCGAUGGUAUAUUUCUG	::::::::::::.:::.:::::	CAGAAAUAUACCGUCGGUCUCG	Cleavage	9_13708245-13711338:+	1
osa-miR5160	2:11212606|11295582	1	-1	1	22	26468	26489	CGAGAUCGAUGGUAUAUUUCUG	::::::::::::::::::	CUAAAAUAUACCAUCGAUCUCA	Cleavage	2_11212607-11295582:-	1
osa-miR5816	2:11212606|11295582	1	-1	1	24	52756	52779	UAGGAGUGUUUGUAGGAGCGCCAC	::::::::::::::::::	AUGUGACUCCUACAAACACUCCUA	Cleavage	2_11212607-11295582:-	1
osa-miR5831	7:24987757|24991787	1	-1	1	24	2325	2348	UAGUCAAACUUAGAAUAGUUGGAC	::: ::::: ::::::::::::::	GUCAAACUAAUCUAAGUUUGACUA	Cleavage	7_24987758-24991787:+	1
osa-miR5831	3:10878633|10883059	1	-1	1	24	2981	3004	UAGUCAAACUUAGAAUAGUUGGAC	::: ::::: ::::::::::::::	GUCAAACUACUCUAAGUUUGACUA	Cleavage	3_10878634-10883059:-	1
osa-miR5831	3:10878063|10883059	1	-1	1	24	2981	3004	UAGUCAAACUUAGAAUAGUUGGAC	::: ::::: ::::::::::::::	GUCAAACUACUCUAAGUUUGACUA	Cleavage	3_10878064-10883059:-	1
osa-miR812a	6:16017942|16023493	1	-1	1	22	4800	4821	GACGGACGGUUAAACGUUGGAC	::::::.::::.::::::::::	GUCCAAUGUUUGACCGUCCGUC	Cleavage	6_16017943-16023493:+	1
osa-miR812a	6:16011087|16023493	1	-1	1	22	11655	11676	GACGGACGGUUAAACGUUGGAC	::::::.::::.::::::::::	GUCCAAUGUUUGACCGUCCGUC	Cleavage	6_16011088-16023493:+	1
osa-miR812a	6:29539663|29556471	1	-1	1	22	11503	11524	GACGGACGGUUAAACGUUGGAC	:::.:::::::.::::::::::	GUCUAACGUUUGACCGUCCGUC	Cleavage	6_29539664-29556471:-	1
osa-miR812a	3:13842083|13844141	1	-1	1	22	1380	1401	GACGGACGGUUAAACGUUGGAC	::::::::::.::::::.:::	AUCCAACGUUUGACCGUCUGUC	Cleavage	3_13842084-13844141:-	1
osa-miR812a	8:3282316|3366781	1	-1	1	22	60371	60392	GACGGACGGUUAAACGUUGGAC	::::::::::.:.::::::::	AUCCAACGUUUGAUCGUCCGUC	Cleavage	8_3282317-3366781:+	5
osa-miR812o-5p	9:22572137|22577397	1	-1	1	21	2459	2479	CGUGUUCAACGUUUGACUGUC	:::.:::::::::::.:::::	GACGGUCAAACGUUGGACACG	Cleavage	9_22572138-22577397:-	1
osa-miR812o-5p	2:33914366|33928616	1	-1	1	21	5255	5275	CGUGUUCAACGUUUGACUGUC	::.:::::::::::.:::::	AACGGUCAAACGUUGGACACG	Cleavage	2_33914367-33928616:+	1
osa-miR812v	1:17617033|17620495	1	-1	1	24	2216	2239	AUGGCUGCACUUAAAAUGGGACGG	:::::::::: :::::::::::::	CCGUCCCAUUAUAAGUGCAGCCAU	Cleavage	1_17617034-17620495:-	1
osa-miR812v	1:17615968|17620495	1	-1	1	24	2216	2239	AUGGCUGCACUUAAAAUGGGACGG	:::::::::: :::::::::::::	CCGUCCCAUUAUAAGUGCAGCCAU	Cleavage	1_17615969-17620495:-	1
osa-miR818a	4:21623322|21663343	1	-1	1	22	19847	19868	AAUCCCUUAUAUUAUGGGACGG	.:::.:.:::::::::::::::	UCGUUCUAUAAUAUAAGGGAUU	Cleavage	4_21623323-21663343:-	1
osa-miR818a	2:16622810|16630804	1	-1	1	22	7719	7740	AAUCCCUUAUAUUAUGGGACGG	:.: ::::::::::::::::::	CUGCCCCAUAAUAUAAGGGAUU	Cleavage	2_16622811-16630804:+	1
Novel.100	5:16782938|16783669	1.5	-1	1	20	491	510	UAUGACGCUGUUGACUUUUA	::::::::::.:::::::	AAAAAGUCAACGGCGUCAUC	Cleavage	5_16782939-16783669:-	1
Novel.100	5:16782938|16784090	1.5	-1	1	20	912	931	UAUGACGCUGUUGACUUUUA	::::::::::.:::::::	AAAAAGUCAACGGCGUCAUC	Cleavage	5_16782939-16784090:-	1
Novel.100	1:43234771|43237271	1.5	-1	1	20	534	553	UAUGACGCUGUUGACUUUUA	::::::::::.:::::::	AAAAAGUCAACGGCGUCAUU	Cleavage	1_43234772-43237271:-	1
Novel.100	1:14341333|14344473	1.5	-1	1	20	2202	2221	UAUGACGCUGUUGACUUUUA	::::::::::.:::::::	AAAAAGUCAACGGCGUCAUC	Cleavage	1_14341334-14344473:-	1
Novel.100	2:32946597|32950707	1.5	-1	1	20	1999	2018	UAUGACGCUGUUGACUUUUA	::::::::::.:::::::	AAAAAGUCAACGGCGUCAUC	Cleavage	2_32946598-32950707:+	1
Novel.100	4:32079435|32086299	1.5	-1	1	20	646	665	UAUGACGCUGUUGACUUUUA	:::::::::: ::::::::	AAAAAGUCAACCGCGUCAUA	Cleavage	4_32079436-32086299:+	1
Novel.100	4:31966158|32140275	1.5	-1	1	20	113923	113942	UAUGACGCUGUUGACUUUUA	:::::::::: ::::::::	AAAAAGUCAACCGCGUCAUA	Cleavage	4_31966159-32140275:+	1
Novel.105	1:5223989|5240598	1.5	-1	1	20	5284	5303	GUCUGUAUAUUCGAUGUGAC	::::::::.::::::.::.	AUCACAUCGGAUAUACGGAU	Cleavage	1_5223990-5240598:+	1
Novel.108	6:16410145|16432329	1.5	-1	1	22	3908	3929	AGACGAAUCUUUUGAGCCUACU	: ::::::::: ::::::::::	AUUAGGCUCAAUAGAUUCGUCU	Translation	6_16410146-16432329:-	1
Novel.108	6:16420461|16432329	1.5	-1	1	22	3908	3929	AGACGAAUCUUUUGAGCCUACU	: ::::::::: ::::::::::	AUUAGGCUCAAUAGAUUCGUCU	Translation	6_16420462-16432329:-	1
Novel.108	6:16423462|16432329	1.5	-1	1	22	3908	3929	AGACGAAUCUUUUGAGCCUACU	: ::::::::: ::::::::::	AUUAGGCUCAAUAGAUUCGUCU	Translation	6_16423463-16432329:-	1
Novel.108	3:6343144|6351565	1.5	-1	1	22	2094	2115	AGACGAAUCUUUUGAGCCUACU	: :::::::::::::::: :::	AUUAGGCUCAAAAGAUUCAUCU	Cleavage	3_6343145-6351565:+	1
Novel.108	3:6343144|6347246	1.5	-1	1	22	2094	2115	AGACGAAUCUUUUGAGCCUACU	: :::::::::::::::: :::	AUUAGGCUCAAAAGAUUCAUCU	Cleavage	3_6343145-6347246:+	1
Novel.108	1:2668784|2694323	1.5	-1	1	22	2038	2059	AGACGAAUCUUUUGAGCCUACU	: ::: ::.:::::::::::::	AUUAGACUUAAAAGAUUCGUCU	Cleavage	1_2668785-2694323:-	1
Novel.108	7:20064553|20080615	1.5	-1	1	22	10864	10885	AGACGAAUCUUUUGAGCCUACU	: ::: ::.:::::::::::::	AUUAGACUUAAAAGAUUCGUCU	Cleavage	7_20064554-20080615:+	1
Novel.108	7:20064016|20080071	1.5	-1	1	22	11401	11422	AGACGAAUCUUUUGAGCCUACU	: ::: ::.:::::::::::::	AUUAGACUUAAAAGAUUCGUCU	Cleavage	7_20064017-20080071:+	1
Novel.108	7:20064894|20080901	1.5	-1	1	22	10523	10544	AGACGAAUCUUUUGAGCCUACU	: ::: ::.:::::::::::::	AUUAGACUUAAAAGAUUCGUCU	Cleavage	7_20064895-20080901:+	1
Novel.108	1:3880775|3896230	1.5	-1	1	22	11145	11166	AGACGAAUCUUUUGAGCCUACU	: :::: :.:::::::::::::	AUUAGGAUUAAAAGAUUCGUCU	Cleavage	1_3880776-3896230:-	2
Novel.108	3:4678996|4679996	1.5	-1	1	22	736	757	AGACGAAUCUUUUGAGCCUACU	: :: :::.:::::::::::::	AUUAUGCUUAAAAGAUUCGUCU	Cleavage	3_4678997-4679996:-	1
Novel.11	3:13842083|13844141	1.5	-1	1	21	1380	1400	ACAGACUGUCAAACGUUGGGC	.:::::::::::: ::::::	AUCCAACGUUUGACCGUCUGU	Cleavage	3_13842084-13844141:-	1
Novel.110	5:19926154|19931105	1.5	-1	1	20	3110	3129	UUGUAGCCCUCAACGCGACC	:::::::: :::::::::::	GGUCGCGUCGAGGGCUACAA	Cleavage	5_19926155-19931105:+	1
Novel.111	7:22793480|22795687	1.5	-1	1	22	1609	1630	CUAAUACAACGAAUCUGGACAG	:::::::::::::::::: :::	CUGUCCAGAUUCGUUGUACUAG	Cleavage	7_22793481-22795687:-	1
Novel.113	8:24889795|24896354	1.5	-1	1	21	3574	3594	AUGGCUGUGUUUAGAUCUAAA	:::.::::::::::::::::	UUUGGAUCUAAACACAGCCAA	Cleavage	8_24889796-24896354:+	1
Novel.114	11:14018874|14020455	1.5	-1	1	21	429	449	AAUGUGUGCAAUGCUAGAAAG	:::::::::::::: ::::::	CUUUCUAGCAUUGCCCACAUU	Cleavage	11_14018875-14020455:+	1
Novel.114	7:27729838|27731661	1.5	-1	1	21	473	493	AAUGUGUGCAAUGCUAGAAAG	:::::::::::::: ::::::	CUUUCUAGCAUUGCCCACAUU	Cleavage	7_27729839-27731661:-	1
Novel.114	3:17080547|17083005	1.5	-1	1	21	1794	1814	AAUGUGUGCAAUGCUAGAAAG	:::::::::::::: ::::::	CUUUCUAGCAUUGCCCACAUU	Cleavage	3_17080548-17083005:+	1
Novel.114	1:42218985|42221454	1.5	-1	1	21	433	453	AAUGUGUGCAAUGCUAGAAAG	:::::::::::::: ::::::	CUUUCUAGCAUUGCUCACAUU	Cleavage	1_42218986-42221454:+	1
Novel.114	1:3109514|3112275	1.5	-1	1	21	872	892	AAUGUGUGCAAUGCUAGAAAG	:::::::::::::: ::::::	CUUUCUAGCAUUGCCCACAUU	Cleavage	1_3109515-3112275:-	2
Novel.114	2:24916212|24919098	1.5	-1	1	21	1176	1196	AAUGUGUGCAAUGCUAGAAAG	:::::::::::::: ::::::	CUUUCUAGCAUUGCCCACAUU	Cleavage	2_24916213-24919098:+	1
Novel.114	8:1241556|1247989	1.5	-1	1	21	5463	5483	AAUGUGUGCAAUGCUAGAAAG	:::::::::::::: ::::::	CUUUCUAGCAUUGCCCACAUU	Cleavage	8_1241557-1247989:+	1
Novel.114	3:10867868|10875221	1.5	-1	1	21	5383	5403	AAUGUGUGCAAUGCUAGAAAG	:::::::::::::: ::::::	CUUUCUAGCAUUGCCCACAUU	Cleavage	3_10867869-10875221:-	1
Novel.114	7:10733900|10759431	1.5	-1	1	21	12536	12556	AAUGUGUGCAAUGCUAGAAAG	:::::::::::::: ::::::	CUUUCUAGCAUUGCCCACAUU	Cleavage	7_10733901-10759431:+	1
Novel.114	2:24988831|25075802	1.5	-1	1	21	70317	70337	AAUGUGUGCAAUGCUAGAAAG	:::::::::::::: ::::::	CUUUCUAGCAUUGCCCACAUU	Cleavage	2_24988832-25075802:-	2
Novel.117	1:26234815|26250049	1.5	-1	1	20	1225	1244	AUCAACCGAGACUAAAGAUC	:::: :::::::::::::.:	GAUCCUUAGUCUCGGUUGGU	Cleavage	1_26234816-26250049:+	5
Novel.117	1:26231667|26250049	1.5	-1	1	20	4373	4392	AUCAACCGAGACUAAAGAUC	:::: :::::::::::::.:	GAUCCUUAGUCUCGGUUGGU	Cleavage	1_26231668-26250049:+	5
Novel.118	6:2046190|2059120	1.5	-1	1	21	2642	2662	UAUAGAUCUGUAGCUAGCUGC	::::::.::::.::::::.::	GCAGCUGGCUAUAGAUCUGUA	Cleavage	6_2046191-2059120:-	3
Novel.12	9:3077552|3085519	1.5	-1	1	22	4935	4956	UAAGACAACGAAUCUGGACACG	::::::::::::::::: ::	AAUGUCCAGAUUCGUUGUCCUA	Cleavage	9_3077553-3085519:+	1
Novel.120	11:19049143|19051066	1.5	-1	1	24	1468	1491	AACUAAACUUUUAAUUUUGACGUG	::: ::::::::..::::::.:::	CACAUCAAAAUUGGAAGUUUGGUU	Cleavage	11_19049144-19051066:+	1
Novel.120	3:839434|843437	1.5	-1	1	24	3289	3312	AACUAAACUUUUAAUUUUGACGUG	:::: :::::::..::::::.:::	CACGCCAAAAUUGGAAGUUUGGUU	Cleavage	3_839435-843437:-	1
Novel.120	8:3282316|3366781	1.5	-1	1	24	4533	4556	AACUAAACUUUUAAUUUUGACGUG	:::: :::::::..::::::.:::	CACGCCAAAAUUGGAAGUUUGGUU	Cleavage	8_3282317-3366781:+	3
Novel.122	3:13842083|13844141	1.5	-1	1	21	1515	1535	CUCAACGUUUGACUGUCCGUC	:::::::::::::::::::.	GACGGACAGUCAAACGUUGGA	Cleavage	3_13842084-13844141:-	1
Novel.122	9:9413248|9418974	1.5	-1	1	21	5170	5190	CUCAACGUUUGACUGUCCGUC	::::::::::::::::::.	AACGGACAGUCAAACGUUGGA	Cleavage	9_9413249-9418974:-	1
Novel.20	8:6018150|6033600	1.5	-1	1	22	12553	12574	UUCUAUUACUACGAAUCUAGAC	::.::::::::::::: :::::	GUUUAGAUUCGUAGUAUUAGAA	Cleavage	8_6018151-6033600:+	1
Novel.25	3:25202750|25205974	1.5	-1	1	21	2605	2625	AUUUUCGUGUGCGGACCCUUA	:::: ::::::::.:::::::	UAAGAGUCCGCACGCGAAAAU	Cleavage	3_25202751-25205974:+	2
Novel.25	3:25201260|25206698	1.5	-1	1	21	4095	4115	AUUUUCGUGUGCGGACCCUUA	:::: ::::::::.:::::::	UAAGAGUCCGCACGCGAAAAU	Cleavage	3_25201261-25206698:+	2
Novel.25	5:11027739|11045179	1.5	-1	1	21	13326	13346	AUUUUCGUGUGCGGACCCUUA	:: :::::::::.:::::::	AAAUGGUCCGCACGCGAAAAU	Cleavage	5_11027740-11045179:+	1
Novel.29	8:3282316|3366781	1.5	-1	1	21	23844	23864	CGACAUGGGCUGAAAGAUUCC	:::::::::::::::: ::::	GGAAUCUUUCAGCCCACGUCG	Cleavage	8_3282317-3366781:+	1
Novel.3	7:2821339|2850506	1.5	-1	1	22	1255	1276	UCCAAAUUCGACUUCUACAAGU	:::::::::::::::::::: :	ACUUGUAGAAGUCGAAUUUGAA	Cleavage	7_2821340-2850506:-	1
Novel.3	7:2821339|2850894	1.5	-1	1	22	1643	1664	UCCAAAUUCGACUUCUACAAGU	:::::::::::::::::::: :	ACUUGUAGAAGUCGAAUUUGAA	Cleavage	7_2821340-2850894:-	1
Novel.3	7:2821339|2850971	1.5	-1	1	22	1720	1741	UCCAAAUUCGACUUCUACAAGU	:::::::::::::::::::: :	ACUUGUAGAAGUCGAAUUUGAA	Cleavage	7_2821340-2850971:-	1
Novel.3	7:2821339|2851023	1.5	-1	1	22	1772	1793	UCCAAAUUCGACUUCUACAAGU	:::::::::::::::::::: :	ACUUGUAGAAGUCGAAUUUGAA	Cleavage	7_2821340-2851023:-	1
Novel.31	12:5173522|5365351	1.5	-1	1	21	110181	110201	UCAAAUAUGUGUCUGUAUAUC	::::::.::.:.::::::::	AAUAUACGGAUAUAUAUUUGA	Cleavage	12_5173523-5365351:+	4
Novel.34	8:27997108|27998098	1.5	-1	1	21	717	737	CUUUCUAUCAUUGUCCACAUU	::::::::::::: :::::::	AAUGUGGACAAUGCUAGAAAG	Cleavage	8_27997109-27998098:+	1
Novel.34	3:17080547|17083005	1.5	-1	1	21	1875	1895	CUUUCUAUCAUUGUCCACAUU	::::::::::::: :::::::	AAUGUGGACAAUGCUAGAAAG	Cleavage	3_17080548-17083005:+	1
Novel.35	7:22793480|22795687	1.5	-1	1	22	1614	1635	ACAUUCUAGUACUACGAAUCUG	::::::::: ::::::::::::	CAGAUUCGUUGUACUAGAAUGU	Cleavage	7_22793481-22795687:-	1
Novel.35	1:21424515|21426198	1.5	-1	1	22	1352	1373	ACAUUCUAGUACUACGAAUCUG	:: ::::::::::::::.:::	CACAUUCGUAGUACUAGGAUGG	Cleavage	1_21424516-21426198:+	1
Novel.35	1:21424262|21426198	1.5	-1	1	22	1605	1626	ACAUUCUAGUACUACGAAUCUG	:: ::::::::::::::.:::	CACAUUCGUAGUACUAGGAUGG	Cleavage	1_21424263-21426198:+	1
Novel.35	1:21414887|21426198	1.5	-1	1	22	10980	11001	ACAUUCUAGUACUACGAAUCUG	:: ::::::::::::::.:::	CACAUUCGUAGUACUAGGAUGG	Cleavage	1_21414888-21426198:+	2
Novel.35	1:21414887|21433322	1.5	-1	1	22	10980	11001	ACAUUCUAGUACUACGAAUCUG	:: ::::::::::::::.:::	CACAUUCGUAGUACUAGGAUGG	Cleavage	1_21414888-21433322:+	2
Novel.35	1:21414887|21438305	1.5	-1	1	22	10980	11001	ACAUUCUAGUACUACGAAUCUG	:: ::::::::::::::.:::	CACAUUCGUAGUACUAGGAUGG	Cleavage	1_21414888-21438305:+	2
Novel.35	1:21414887|21441042	1.5	-1	1	22	10980	11001	ACAUUCUAGUACUACGAAUCUG	:: ::::::::::::::.:::	CACAUUCGUAGUACUAGGAUGG	Cleavage	1_21414888-21441042:+	2
Novel.39	1:2779813|2788690	1.5	-1	1	22	4215	4236	UUACAGAUCUGUAGCCAGCUGC	:::::::::::::::::: :::	GCAGCUGGCUACAGAUCUAUAA	Cleavage	1_2779814-2788690:+	1
Novel.49	5:3370171|3425358	1.5	-1	1	24	5985	6008	AACGACUUUCUUUACGAAUAUGAA	: :.:: ::::::::.::::::::	UCCGUACUCGUAAAGGAAGUCGUU	Cleavage	5_3370172-3425358:+	2
Novel.49	5:3371114|3426597	1.5	-1	1	24	5042	5065	AACGACUUUCUUUACGAAUAUGAA	: :.:: ::::::::.::::::::	UCCGUACUCGUAAAGGAAGUCGUU	Cleavage	5_3371115-3426597:+	2
Novel.59	9:9413248|9418974	1.5	-1	1	20	2474	2493	UAUUAUAAGACGUUUUGACU	::::::::::::::.::::	AGUCAAAACGUCUUGUAAUC	Cleavage	9_9413249-9418974:-	1
Novel.59	12:9278890|9281964	1.5	-1	1	20	2061	2080	UAUUAUAAGACGUUUUGACU	:::::::::: :::::::::	AGUCAAAACGACUUAUAAUA	Translation	12_9278891-9281964:-	1
Novel.59	9:3077552|3085519	1.5	-1	1	20	3894	3913	UAUUAUAAGACGUUUUGACU	::::::::: ::::::::::	AGUCAAAACAUCUUAUAAUA	Translation	9_3077553-3085519:+	1
Novel.59	6:4934519|4936720	1.5	-1	1	20	1182	1201	UAUUAUAAGACGUUUUGACU	: :::::::::::::::::.	ACUCAAAACGUCUUAUAAUG	Cleavage	6_4934520-4936720:+	1
Novel.59	6:4934519|4951840	1.5	-1	1	20	1182	1201	UAUUAUAAGACGUUUUGACU	: :::::::::::::::::.	ACUCAAAACGUCUUAUAAUG	Cleavage	6_4934520-4951840:+	2
Novel.59	6:4934519|4951840	1.5	-1	1	20	16302	16321	UAUUAUAAGACGUUUUGACU	: :::::::::::::::::.	ACUCAAAACGUCUUAUAAUG	Cleavage	6_4934520-4951840:+	2
Novel.6	4:31754223|31756819	1.5	-1	1	22	2204	2225	AAAUAGGACAAGUGGUCAAACG	.:::::::::.::::..:::::	UGUUUGACCAUUUGUUUUAUUU	Cleavage	4_31754224-31756819:-	1
Novel.61	7:2821339|2850506	1.5	-1	1	21	1173	1193	AUUUUCGUUACAACUUGUAGA	::::::::::::::: :::::	UCUACAAGUUGUAACAAAAAU	Cleavage	7_2821340-2850506:-	3
Novel.61	7:2821339|2850894	1.5	-1	1	21	1561	1581	AUUUUCGUUACAACUUGUAGA	::::::::::::::: :::::	UCUACAAGUUGUAACAAAAAU	Cleavage	7_2821340-2850894:-	3
Novel.61	7:2821339|2850971	1.5	-1	1	21	1638	1658	AUUUUCGUUACAACUUGUAGA	::::::::::::::: :::::	UCUACAAGUUGUAACAAAAAU	Cleavage	7_2821340-2850971:-	3
Novel.61	7:2821339|2851023	1.5	-1	1	21	1690	1710	AUUUUCGUUACAACUUGUAGA	::::::::::::::: :::::	UCUACAAGUUGUAACAAAAAU	Cleavage	7_2821340-2851023:-	3
Novel.67	11:5073803|5081052	1.5	-1	1	21	1153	1173	UGACGUGGACGAAUCUCAGCC	: :: :::::::::::.::::	GUCUAAGAUUCGUCCAUGUCA	Cleavage	11_5073804-5081052:-	1
Novel.7	2:25358081|25375938	1.5	-1	1	21	3617	3637	CAACUGCAAACAUAUUUUAAU	::::::::::::::::: ::	CUUAAAAUAUGUUUGCAGCUG	Cleavage	2_25358082-25375938:-	1
Novel.71	11:6705769|6888425	1.5	-1	1	22	20907	20928	UACGAAUCUGGACACACAUGAC	.::: ::::::::.::::::	CAUAUGCGUGUCCAGGUUCGUA	Cleavage	11_6705770-6888425:+	1
Novel.72	8:3282316|3366781	1.5	-1	1	22	66148	66169	AUGACGCUGUUGACUUUUCGAC	::. ::::::::::.:::::::	GUUAAAAAGUCAACGGCGUCAU	Cleavage	8_3282317-3366781:+	4
Novel.72	9:19902729|19912649	1.5	-1	1	22	3787	3808	AUGACGCUGUUGACUUUUCGAC	:. ::::::::::.:::::::	UUUAAAAAGUCAACGGCGUCAU	Cleavage	9_19902730-19912649:-	2
Novel.72	1:43050200|43056466	1.5	-1	1	22	1436	1457	AUGACGCUGUUGACUUUUCGAC	: : ::::::::::.:::::::	GACAAAAAGUCAACGGCGUCAU	Cleavage	1_43050201-43056466:-	1
Novel.72	2:32946597|32950707	1.5	-1	1	22	1996	2017	AUGACGCUGUUGACUUUUCGAC	::::::::::.:::::::	GAGAAAAAGUCAACGGCGUCAU	Cleavage	2_32946598-32950707:+	1
Novel.72	1:14341333|14344473	1.5	-1	1	22	2199	2220	AUGACGCUGUUGACUUUUCGAC	::::::::::.:::::::	GAGAAAAAGUCAACGGCGUCAU	Cleavage	1_14341334-14344473:-	1
Novel.72	1:43234771|43237271	1.5	-1	1	22	531	552	AUGACGCUGUUGACUUUUCGAC	::::::::::.:::::::	GAGAAAAAGUCAACGGCGUCAU	Cleavage	1_43234772-43237271:-	1
Novel.72	5:16782938|16784090	1.5	-1	1	22	909	930	AUGACGCUGUUGACUUUUCGAC	::::::::::.:::::::	GAGAAAAAGUCAACGGCGUCAU	Cleavage	5_16782939-16784090:-	1
Novel.72	5:16782938|16783669	1.5	-1	1	22	488	509	AUGACGCUGUUGACUUUUCGAC	::::::::::.:::::::	GAGAAAAAGUCAACGGCGUCAU	Cleavage	5_16782939-16783669:-	1
Novel.74	7:2821339|2850506	1.5	-1	1	20	1174	1193	AUUUUCGUUACAACUUGUAG	:::::::::::::: :::::	CUACAAGUUGUAACAAAAAU	Cleavage	7_2821340-2850506:-	3
Novel.74	7:2821339|2850894	1.5	-1	1	20	1562	1581	AUUUUCGUUACAACUUGUAG	:::::::::::::: :::::	CUACAAGUUGUAACAAAAAU	Cleavage	7_2821340-2850894:-	3
Novel.74	7:2821339|2850971	1.5	-1	1	20	1639	1658	AUUUUCGUUACAACUUGUAG	:::::::::::::: :::::	CUACAAGUUGUAACAAAAAU	Cleavage	7_2821340-2850971:-	3
Novel.74	7:2821339|2851023	1.5	-1	1	20	1691	1710	AUUUUCGUUACAACUUGUAG	:::::::::::::: :::::	CUACAAGUUGUAACAAAAAU	Cleavage	7_2821340-2851023:-	3
Novel.78	4:18988588|18992011	1.5	-1	1	22	2713	2734	GUGUCUGUAUAUCCGAUGUGAU	.::::::: :::::::.:::::	GUCACAUCUGAUAUACGGACAC	Cleavage	4_18988589-18992011:-	1
Novel.79	5:9469254|9590950	1.5	-1	1	22	117542	117563	ACGAAUCUUUUGAGCCUACUUA	::: ::::::.:::::::::::	UAAUUAGGCUUAAAAGAUUCGU	Cleavage	5_9469255-9590950:+	3
Novel.79	2:19204136|19257685	1.5	-1	1	22	16562	16583	ACGAAUCUUUUGAGCCUACUUA	::: ::::::.:::::::::::	UAAUUAGGCUUAAAAGAUUCGU	Cleavage	2_19204137-19257685:-	8
Novel.79	2:19204136|19257685	1.5	-1	1	22	50685	50706	ACGAAUCUUUUGAGCCUACUUA	::: :::::::::::::::.::	UAAUUAGGCUCAAAAGAUUUGU	Cleavage	2_19204137-19257685:-	8
Novel.79	6:15355190|15364347	1.5	-1	1	22	531	552	ACGAAUCUUUUGAGCCUACUUA	::: :::::::::::::::.::	UAAUUAGGCUCAAAAGAUUUGU	Cleavage	6_15355191-15364347:+	1
Novel.79	4:18988588|18992011	1.5	-1	1	22	2874	2895	ACGAAUCUUUUGAGCCUACUUA	::: ::::::.:::::::::::	UAAUUAGGCUUAAAAGAUUCGU	Cleavage	4_18988589-18992011:-	1
Novel.79	10:18818957|18958248	1.5	-1	1	22	85436	85457	ACGAAUCUUUUGAGCCUACUUA	:: ::::::.:::::::::::	CAAUUAGGCUUAAAAGAUUCGU	Cleavage	10_18818958-18958248:+	5
Novel.8	1:19115608|19120673	1.5	-1	1	22	1392	1413	AAUAUAAUGAAUCUGGACAACC	:::::::::::::: ::::	GUAUGUCCAGAUUCAUUUUAUU	Cleavage	1_19115609-19120673:-	1
Novel.80	6:26487019|26491244	1.5	-1	1	22	3571	3592	AAGAUUUGUAGCCAGCUGUAGC	:::.:::::::::::::::::	GCUGCAGCUGGCUACAAAUCUG	Cleavage	6_26487020-26491244:-	1
Novel.80	9:4997230|5008001	1.5	-1	1	22	10127	10148	AAGAUUUGUAGCCAGCUGUAGC	:::.:::::::::::::::::	GCUGCAGCUGGCUACAAAUCUA	Cleavage	9_4997231-5008001:-	1
Novel.80	10:18818957|18958248	1.5	-1	1	22	11734	11755	AAGAUUUGUAGCCAGCUGUAGC	:.:.:::::::::::::::::	GUUGCAGCUGGCUACAAAUCUG	Cleavage	10_18818958-18958248:+	2
Novel.85	2:25358081|25375938	1.5	-1	1	21	13802	13822	AUCUAUAUGAAUAUGAACAAU	:::: :::::::.::::::::	AUUGCUCAUAUUUAUAUAGAU	Cleavage	2_25358082-25375938:-	1
Novel.88	8:3282316|3366781	1.5	-1	1	22	66148	66169	AUGACGCUGUUGACUUUUCAAC	::: ::::::::::.:::::::	GUUAAAAAGUCAACGGCGUCAU	Cleavage	8_3282317-3366781:+	4
Novel.88	9:19902729|19912649	1.5	-1	1	22	3787	3808	AUGACGCUGUUGACUUUUCAAC	:: ::::::::::.:::::::	UUUAAAAAGUCAACGGCGUCAU	Cleavage	9_19902730-19912649:-	2
Novel.88	5:16782938|16783669	1.5	-1	1	22	488	509	AUGACGCUGUUGACUUUUCAAC	::::::::::.:::::::	GAGAAAAAGUCAACGGCGUCAU	Cleavage	5_16782939-16783669:-	1
Novel.88	5:16782938|16784090	1.5	-1	1	22	909	930	AUGACGCUGUUGACUUUUCAAC	::::::::::.:::::::	GAGAAAAAGUCAACGGCGUCAU	Cleavage	5_16782939-16784090:-	1
Novel.88	1:43234771|43237271	1.5	-1	1	22	531	552	AUGACGCUGUUGACUUUUCAAC	::::::::::.:::::::	GAGAAAAAGUCAACGGCGUCAU	Cleavage	1_43234772-43237271:-	1
Novel.88	1:14341333|14344473	1.5	-1	1	22	2199	2220	AUGACGCUGUUGACUUUUCAAC	::::::::::.:::::::	GAGAAAAAGUCAACGGCGUCAU	Cleavage	1_14341334-14344473:-	1
Novel.88	2:32946597|32950707	1.5	-1	1	22	1996	2017	AUGACGCUGUUGACUUUUCAAC	::::::::::.:::::::	GAGAAAAAGUCAACGGCGUCAU	Cleavage	2_32946598-32950707:+	1
Novel.88	1:43050200|43056466	1.5	-1	1	22	1436	1457	AUGACGCUGUUGACUUUUCAAC	::::::::::.:::::::	GACAAAAAGUCAACGGCGUCAU	Cleavage	1_43050201-43056466:-	1
Novel.9	7:10733900|10759431	1.5	-1	1	22	9462	9483	AACCGCUCUGGAUUGGAUCGAG	::::: :::::.::::::::::	CUCGACCCAAUUCAGAGCGGUU	Cleavage	7_10733901-10759431:+	1
Novel.91	2:19204136|19257685	1.5	-1	1	21	25380	25400	UUAAUAUACCUCGUUAGAUUU	.:: ::::.::::::::::::	GAAACUAAUGAGGUAUAUUAA	Cleavage	2_19204137-19257685:-	2
Novel.94	7:17748328|17753489	1.5	-1	1	22	438	459	AGUACAACGAAUCUGGACAGGC	:.:::::::::::::: :::::	GUCUGUCCAGAUUCGUAGUACU	Cleavage	7_17748329-17753489:-	1
Novel.94	12:12196956|12201013	1.5	-1	1	22	3248	3269	AGUACAACGAAUCUGGACAGGC	:::::::::::::: :::::	AACUGUCCAGAUUCGUAGUACU	Cleavage	12_12196957-12201013:+	1
Novel.94	12:12196956|12204939	1.5	-1	1	22	3248	3269	AGUACAACGAAUCUGGACAGGC	:::::::::::::: :::::	AACUGUCCAGAUUCGUAGUACU	Cleavage	12_12196957-12204939:+	1
Novel.94	12:11277575|11320618	1.5	-1	1	22	37341	37362	AGUACAACGAAUCUGGACAGGC	.:: :::::::::::::::.:	AUCUAUCCAGAUUCGUUGUAUU	Cleavage	12_11277576-11320618:+	1
Novel.94	12:11262912|11320618	1.5	-1	1	22	52004	52025	AGUACAACGAAUCUGGACAGGC	.:: :::::::::::::::.:	AUCUAUCCAGAUUCGUUGUAUU	Cleavage	12_11262913-11320618:+	1
Novel.94	1:345591|350982	1.5	-1	1	22	2379	2400	AGUACAACGAAUCUGGACAGGC	.::::::::::: :::::::	UGUUGUCCAGAUUCAUUGUACU	Cleavage	1_345592-350982:+	1
Novel.94	9:3077552|3085519	1.5	-1	1	22	4934	4955	AGUACAACGAAUCUGGACAGGC	:::::::::::::::: ::	GAAUGUCCAGAUUCGUUGUCCU	Cleavage	9_3077553-3085519:+	1
Novel.94	7:20064894|20080901	1.5	-1	1	22	4588	4609	AGUACAACGAAUCUGGACAGGC	: .: :.:::::::::::::::	GAUUAUUCAGAUUCGUUGUACU	Cleavage	7_20064895-20080901:+	1
Novel.94	7:20064016|20080071	1.5	-1	1	22	5466	5487	AGUACAACGAAUCUGGACAGGC	: .: :.:::::::::::::::	GAUUAUUCAGAUUCGUUGUACU	Cleavage	7_20064017-20080071:+	1
Novel.94	7:20064553|20080615	1.5	-1	1	22	4929	4950	AGUACAACGAAUCUGGACAGGC	: .: :.:::::::::::::::	GAUUAUUCAGAUUCGUUGUACU	Cleavage	7_20064554-20080615:+	1
Novel.94	2:19204136|19257685	1.5	-1	1	22	1236	1257	AGUACAACGAAUCUGGACAGGC	: : ::.::::::::::::::	UCAUAUCUAGAUUCGUUGUACU	Cleavage	2_19204137-19257685:-	1
Novel.98	6:16410145|16432329	1.5	-1	1	21	3909	3929	AGACGAAUCUUUUGAGCCUAC	::::::::: ::::::::::	UUAGGCUCAAUAGAUUCGUCU	Translation	6_16410146-16432329:-	1
Novel.98	6:16420461|16432329	1.5	-1	1	21	3909	3929	AGACGAAUCUUUUGAGCCUAC	::::::::: ::::::::::	UUAGGCUCAAUAGAUUCGUCU	Translation	6_16420462-16432329:-	1
Novel.98	6:16423462|16432329	1.5	-1	1	21	3909	3929	AGACGAAUCUUUUGAGCCUAC	::::::::: ::::::::::	UUAGGCUCAAUAGAUUCGUCU	Translation	6_16423463-16432329:-	1
Novel.98	3:6343144|6351565	1.5	-1	1	21	2095	2115	AGACGAAUCUUUUGAGCCUAC	:::::::::::::::: :::	UUAGGCUCAAAAGAUUCAUCU	Cleavage	3_6343145-6351565:+	1
Novel.98	3:6343144|6347246	1.5	-1	1	21	2095	2115	AGACGAAUCUUUUGAGCCUAC	:::::::::::::::: :::	UUAGGCUCAAAAGAUUCAUCU	Cleavage	3_6343145-6347246:+	1
Novel.98	1:2668784|2694323	1.5	-1	1	21	2039	2059	AGACGAAUCUUUUGAGCCUAC	::: ::.:::::::::::::	UUAGACUUAAAAGAUUCGUCU	Cleavage	1_2668785-2694323:-	1
Novel.98	7:20064553|20080615	1.5	-1	1	21	10865	10885	AGACGAAUCUUUUGAGCCUAC	::: ::.:::::::::::::	UUAGACUUAAAAGAUUCGUCU	Cleavage	7_20064554-20080615:+	1
Novel.98	7:20064016|20080071	1.5	-1	1	21	11402	11422	AGACGAAUCUUUUGAGCCUAC	::: ::.:::::::::::::	UUAGACUUAAAAGAUUCGUCU	Cleavage	7_20064017-20080071:+	1
Novel.98	7:20064894|20080901	1.5	-1	1	21	10524	10544	AGACGAAUCUUUUGAGCCUAC	::: ::.:::::::::::::	UUAGACUUAAAAGAUUCGUCU	Cleavage	7_20064895-20080901:+	1
Novel.98	1:3880775|3896230	1.5	-1	1	21	11146	11166	AGACGAAUCUUUUGAGCCUAC	:::: :.:::::::::::::	UUAGGAUUAAAAGAUUCGUCU	Cleavage	1_3880776-3896230:-	2
Novel.98	3:4678996|4679996	1.5	-1	1	21	737	757	AGACGAAUCUUUUGAGCCUAC	:: :::.:::::::::::::	UUAUGCUUAAAAGAUUCGUCU	Cleavage	3_4678997-4679996:-	1
Novel.99	9:4997230|5008001	1.5	-1	1	22	8705	8726	AUGACGCUGUUGACUUUUUAAC	: ::::::::::::.::::::	GCUAAAAAGUCAACGGCGUCAA	Cleavage	9_4997231-5008001:-	1
Novel.99	9:18516355|18538710	1.5	-1	1	22	11165	11186	AUGACGCUGUUGACUUUUUAAC	: ::::::::::::.::::::	GCUAAAAAGUCAACGGCGUCAA	Cleavage	9_18516356-18538710:-	1
Novel.99	4:32079435|32086299	1.5	-1	1	22	643	664	AUGACGCUGUUGACUUUUUAAC	:: ::::::::::: :::::::	GUCAAAAAGUCAACCGCGUCAU	Cleavage	4_32079436-32086299:+	1
Novel.99	9:11485594|11577860	1.5	-1	1	22	53476	53497	AUGACGCUGUUGACUUUUUAAC	:: .:::::::::.::.:::::	GUCGAAAAGUCAAUAGUGUCAU	Cleavage	9_11485595-11577860:-	2
Novel.99	4:31966158|32140275	1.5	-1	1	22	113920	113941	AUGACGCUGUUGACUUUUUAAC	:: ::::::::::: :::::::	GUCAAAAAGUCAACCGCGUCAU	Cleavage	4_31966159-32140275:+	2
Novel.99	7:26260895|26262105	1.5	-1	1	22	672	693	AUGACGCUGUUGACUUUUUAAC	: :::::::::::.::::::	UUAAAAAAGUCAACGGCGUCAA	Cleavage	7_26260896-26262105:-	1
Novel.99	8:5951166|5998399	1.5	-1	1	22	5769	5790	AUGACGCUGUUGACUUUUUAAC	: :::::::::::.::::::	UUAAAAAAGUCAACGGCGUCAA	Cleavage	8_5951167-5998399:+	2
Novel.99	8:5954285|6001870	1.5	-1	1	22	2650	2671	AUGACGCUGUUGACUUUUUAAC	: :::::::::::.::::::	UUAAAAAAGUCAACGGCGUCAA	Cleavage	8_5954286-6001870:+	2
osa-miR11336-3p	4:26301778|26306219	1.5	-1	1	25	3306	3330	GAAUAUGGGAAAUGCUAGAAAGUCU	::::::::::::::: :::::::::	AGACUUUCUAGCAUUGCCCAUAUUC	Translation	4_26301779-26306219:+	1
osa-miR11336-3p	1:17618297|17622964	1.5	-1	1	25	1583	1607	GAAUAUGGGAAAUGCUAGAAAGUCU	::::::::::::::: :::::::::	AGACUUUCUAGCAUUGCCCAUAUUC	Translation	1_17618298-17622964:-	1
osa-miR11336-3p	4:26301778|26306582	1.5	-1	1	25	3306	3330	GAAUAUGGGAAAUGCUAGAAAGUCU	::::::::::::::: :::::::::	AGACUUUCUAGCAUUGCCCAUAUUC	Translation	4_26301779-26306582:+	1
osa-miR11336-3p	1:17618297|17625020	1.5	-1	1	25	3639	3663	GAAUAUGGGAAAUGCUAGAAAGUCU	::::::::::::::: :::::::::	AGACUUUCUAGCAUUGCCCAUAUUC	Translation	1_17618298-17625020:-	1
osa-miR11336-3p	10:18818957|18958248	1.5	-1	1	25	77500	77524	GAAUAUGGGAAAUGCUAGAAAGUCU	:::::::::::.:::::.:.:::::	AGACUUUCUAGUAUUUCUCGUAUUC	Cleavage	10_18818958-18958248:+	3
osa-miR11336-3p	8:5982526|5998399	1.5	-1	1	25	15144	15168	GAAUAUGGGAAAUGCUAGAAAGUCU	:::: ::::::::::::::: ::::	AGACAUUCUAGCAUUUCCCACAUUC	Cleavage	8_5982527-5998399:+	1
osa-miR11336-3p	8:5951166|5998399	1.5	-1	1	25	46504	46528	GAAUAUGGGAAAUGCUAGAAAGUCU	:::: ::::::::::::::: ::::	AGACAUUCUAGCAUUUCCCACAUUC	Cleavage	8_5951167-5998399:+	1
osa-miR11336-3p	8:5954285|6001870	1.5	-1	1	25	43385	43409	GAAUAUGGGAAAUGCUAGAAAGUCU	:::: ::::::::::::::: ::::	AGACAUUCUAGCAUUUCCCACAUUC	Cleavage	8_5954286-6001870:+	1
osa-miR11336-3p	9:20546530|20548239	1.5	-1	1	25	1293	1317	GAAUAUGGGAAAUGCUAGAAAGUCU	:: : ::::::::::::::: ::::	AGUCAUUCUAGCAUUUCCCAAAUUC	Cleavage	9_20546531-20548239:-	1
osa-miR11336-3p	3:4276070|4277898	1.5	-1	1	25	684	708	GAAUAUGGGAAAUGCUAGAAAGUCU	:: : ::::::::::::::: ::::	AGUCAUUCUAGCAUUUCCCACAUUC	Cleavage	3_4276071-4277898:+	1
osa-miR11336-3p	4:7510114|7512829	1.5	-1	1	25	1693	1717	GAAUAUGGGAAAUGCUAGAAAGUCU	:: : ::::::::::::::: ::::	AGUCAUUCUAGCAUUUCCCACAUUC	Cleavage	4_7510115-7512829:+	1
osa-miR11336-3p	9:20545120|20548239	1.5	-1	1	25	1293	1317	GAAUAUGGGAAAUGCUAGAAAGUCU	:: : ::::::::::::::: ::::	AGUCAUUCUAGCAUUUCCCAAAUUC	Cleavage	9_20545121-20548239:-	1
osa-miR11336-3p	1:34596078|34599301	1.5	-1	1	25	2234	2258	GAAUAUGGGAAAUGCUAGAAAGUCU	:: : ::::::::::::::: ::::	AGUCAUUCUAGCAUUUCCCACAUUC	Cleavage	1_34596079-34599301:-	2
osa-miR11336-3p	1:17212376|17215945	1.5	-1	1	25	1378	1402	GAAUAUGGGAAAUGCUAGAAAGUCU	:: : ::::::::::::::: ::::	AGUCAUUCUAGCAUUUCCCACAUUC	Cleavage	1_17212377-17215945:-	1
osa-miR11336-3p	6:4847971|4852223	1.5	-1	1	25	2620	2644	GAAUAUGGGAAAUGCUAGAAAGUCU	:: : ::::::::::::::: ::::	AGUCAUUCUAGCAUUUCCCACAUUC	Cleavage	6_4847972-4852223:-	1
osa-miR11336-3p	6:4847761|4852223	1.5	-1	1	25	2620	2644	GAAUAUGGGAAAUGCUAGAAAGUCU	:: : ::::::::::::::: ::::	AGUCAUUCUAGCAUUUCCCACAUUC	Cleavage	6_4847762-4852223:-	1
osa-miR11336-3p	4:33710433|33715275	1.5	-1	1	25	2005	2029	GAAUAUGGGAAAUGCUAGAAAGUCU	:: : ::::::::::::::: ::::	AGUCAUUCUAGCAUUUCCCACAUUC	Cleavage	4_33710434-33715275:-	1
osa-miR11336-3p	1:29662463|29668208	1.5	-1	1	25	3578	3602	GAAUAUGGGAAAUGCUAGAAAGUCU	:: : ::::::::::::::: ::::	AGUCAUUCUAGCAUUUCCCACAUUC	Cleavage	1_29662464-29668208:-	1
osa-miR11336-3p	6:4845977|4852223	1.5	-1	1	25	2620	2644	GAAUAUGGGAAAUGCUAGAAAGUCU	:: : ::::::::::::::: ::::	AGUCAUUCUAGCAUUUCCCACAUUC	Cleavage	6_4845978-4852223:-	1
osa-miR11336-3p	4:11874973|11887272	1.5	-1	1	25	7290	7314	GAAUAUGGGAAAUGCUAGAAAGUCU	:: : ::::::::::::::: ::::	AGUCAUUCUAGCAUUUCCCACAUUC	Cleavage	4_11874974-11887272:+	1
osa-miR11336-3p	7:24506270|24507348	1.5	-1	1	25	342	366	GAAUAUGGGAAAUGCUAGAAAGUCU	:: : ::::: .:::::::::::::	AGUCAUUCUAUUAUUUCCCAUAUUC	Cleavage	7_24506271-24507348:+	1
osa-miR11336-3p	10:22476004|22485154	1.5	-1	1	25	8251	8275	GAAUAUGGGAAAUGCUAGAAAGUCU	: ::::::::::::::: ::::	AAUCAUUCUAGCAUUUCCCACAUUC	Cleavage	10_22476005-22485154:-	1
osa-miR11336-3p	10:22474821|22484195	1.5	-1	1	25	7292	7316	GAAUAUGGGAAAUGCUAGAAAGUCU	: ::::::::::::::: ::::	AAUCAUUCUAGCAUUUCCCACAUUC	Cleavage	10_22474822-22484195:-	1
osa-miR11336-5p	2:24988831|25075802	1.5	-1	1	24	76909	76932	GACUUUCUAGCGUUGCCCACAUUC	:::::: :::::.:::::::::::	GAAUGUAGGCAAUGCUAGAAAGUC	Cleavage	2_24988832-25075802:-	1
osa-miR11336-5p	8:1241556|1247989	1.5	-1	1	24	5547	5570	GACUUUCUAGCGUUGCCCACAUUC	:::::: :::::.:::::::::::	GAAUGUAGGCAAUGCUAGAAAGUC	Cleavage	8_1241557-1247989:+	1
osa-miR11336-5p	3:17080547|17083005	1.5	-1	1	24	1874	1897	GACUUUCUAGCGUUGCCCACAUUC	:::::::: :::.:::::::::::	GAAUGUGGACAAUGCUAGAAAGUC	Cleavage	3_17080548-17083005:+	1
osa-miR11336-5p	11:14018874|14020455	1.5	-1	1	24	509	532	GACUUUCUAGCGUUGCCCACAUUC	::::::: ::::.:::::::::::	GAAUGUGAGCAAUGCUAGAAAGUC	Cleavage	11_14018875-14020455:+	1
osa-miR11336-5p	8:27997108|27998098	1.5	-1	1	24	716	739	GACUUUCUAGCGUUGCCCACAUUC	:::::::: :::.:::::::::::	GAAUGUGGACAAUGCUAGAAAGUC	Cleavage	8_27997109-27998098:+	1
osa-miR11336-5p	1:23206366|23213421	1.5	-1	1	24	2984	3007	GACUUUCUAGCGUUGCCCACAUUC	:::: :: ::::.:::::::::::	GAAUAUGAGCAAUGCUAGAAAGUC	Cleavage	1_23206367-23213421:+	1
osa-miR11336-5p	1:23206366|23211798	1.5	-1	1	24	2984	3007	GACUUUCUAGCGUUGCCCACAUUC	:::: :: ::::.:::::::::::	GAAUAUGAGCAAUGCUAGAAAGUC	Cleavage	1_23206367-23211798:+	1
osa-miR11336-5p	4:22018670|22022756	1.5	-1	1	24	3550	3573	GACUUUCUAGCGUUGCCCACAUUC	:::: :: ::::.:::::::::::	GAAUAUGAGCAAUGCUAGAAAGUC	Cleavage	4_22018671-22022756:+	1
osa-miR11336-5p	1:40845880|40847116	1.5	-1	1	24	1035	1058	GACUUUCUAGCGUUGCCCACAUUC	:::: :: ::::.:::::::::::	GAAUAUGAGCAAUGCUAGAAAGUC	Cleavage	1_40845881-40847116:+	2
osa-miR11336-5p	1:40845880|40847116	1.5	-1	1	24	1120	1143	GACUUUCUAGCGUUGCCCACAUUC	::: :: ::::.:::::::::::	AAAUAUGAGCAAUGCUAGAAAGUC	Cleavage	1_40845881-40847116:+	2
osa-miR11336-5p	12:11262912|11320618	1.5	-1	1	24	39633	39656	GACUUUCUAGCGUUGCCCACAUUC	::: ::: :::.:::::::::::	AAAUAUGGACAAUGCUAGAAAGUC	Cleavage	12_11262913-11320618:+	2
osa-miR11336-5p	12:11277575|11320618	1.5	-1	1	24	24970	24993	GACUUUCUAGCGUUGCCCACAUUC	::: ::: :::.:::::::::::	AAAUAUGGACAAUGCUAGAAAGUC	Cleavage	12_11277576-11320618:+	2
osa-miR11339-3p	5:2181855|2182601	1.5	-1	1	21	371	391	UAUGAAUGUGGGCAAUGCUAG	::::.::::::::.:::.:::	CUAGUAUUGCCCAUAUUUAUA	Cleavage	5_2181856-2182601:-	1
osa-miR11339-3p	3:28552134|28553830	1.5	-1	1	21	952	972	UAUGAAUGUGGGCAAUGCUAG	:::::::: ::::::::::::	CUAGCAUUACCCACAUUCAUA	Cleavage	3_28552135-28553830:-	1
osa-miR11339-3p	3:4276070|4277898	1.5	-1	1	21	691	711	UAUGAAUGUGGGCAAUGCUAG	:::::::: ::::::::::::	CUAGCAUUUCCCACAUUCAUA	Cleavage	3_4276071-4277898:+	1
osa-miR11339-3p	4:7510114|7512829	1.5	-1	1	21	1700	1720	UAUGAAUGUGGGCAAUGCUAG	:::::::: ::::::::::::	CUAGCAUUUCCCACAUUCAUA	Cleavage	4_7510115-7512829:+	1
osa-miR11339-3p	1:34596078|34599301	1.5	-1	1	21	2241	2261	UAUGAAUGUGGGCAAUGCUAG	:::::::: ::::::::::::	CUAGCAUUUCCCACAUUCAUA	Cleavage	1_34596079-34599301:-	1
osa-miR11339-3p	1:17212376|17215945	1.5	-1	1	21	1385	1405	UAUGAAUGUGGGCAAUGCUAG	:::::::: ::::::::::::	CUAGCAUUUCCCACAUUCAUA	Cleavage	1_17212377-17215945:-	1
osa-miR11339-3p	6:4847971|4852223	1.5	-1	1	21	2627	2647	UAUGAAUGUGGGCAAUGCUAG	:::::::: ::::::::::::	CUAGCAUUUCCCACAUUCAUA	Cleavage	6_4847972-4852223:-	1
osa-miR11339-3p	6:4847761|4852223	1.5	-1	1	21	2627	2647	UAUGAAUGUGGGCAAUGCUAG	:::::::: ::::::::::::	CUAGCAUUUCCCACAUUCAUA	Cleavage	6_4847762-4852223:-	1
osa-miR11339-3p	1:29662463|29668208	1.5	-1	1	21	3585	3605	UAUGAAUGUGGGCAAUGCUAG	:::::::: ::::::::::::	CUAGCAUUUCCCACAUUCAUA	Cleavage	1_29662464-29668208:-	1
osa-miR11339-3p	6:4845977|4852223	1.5	-1	1	21	2627	2647	UAUGAAUGUGGGCAAUGCUAG	:::::::: ::::::::::::	CUAGCAUUUCCCACAUUCAUA	Cleavage	6_4845978-4852223:-	1
osa-miR11339-3p	10:22476004|22485154	1.5	-1	1	21	8258	8278	UAUGAAUGUGGGCAAUGCUAG	:::::::: ::::::::::::	CUAGCAUUUCCCACAUUCAUA	Cleavage	10_22476005-22485154:-	1
osa-miR11339-3p	10:22474821|22484195	1.5	-1	1	21	7299	7319	UAUGAAUGUGGGCAAUGCUAG	:::::::: ::::::::::::	CUAGCAUUUCCCACAUUCAUA	Cleavage	10_22474822-22484195:-	1
osa-miR11339-3p	4:11874973|11887272	1.5	-1	1	21	7297	7317	UAUGAAUGUGGGCAAUGCUAG	:::::::: ::::::::::::	CUAGCAUUUCCCACAUUCAUA	Cleavage	4_11874974-11887272:+	1
osa-miR11339-3p	8:5982526|5998399	1.5	-1	1	21	15151	15171	UAUGAAUGUGGGCAAUGCUAG	:::::::: ::::::::::::	CUAGCAUUUCCCACAUUCAUA	Cleavage	8_5982527-5998399:+	3
osa-miR11339-3p	8:5951166|5998399	1.5	-1	1	21	46511	46531	UAUGAAUGUGGGCAAUGCUAG	:::::::: ::::::::::::	CUAGCAUUUCCCACAUUCAUA	Cleavage	8_5951167-5998399:+	3
osa-miR11339-3p	8:5954285|6001870	1.5	-1	1	21	43392	43412	UAUGAAUGUGGGCAAUGCUAG	:::::::: ::::::::::::	CUAGCAUUUCCCACAUUCAUA	Cleavage	8_5954286-6001870:+	3
osa-miR11339-3p	1:35784719|35792835	1.5	-1	1	21	1723	1743	UAUGAAUGUGGGCAAUGCUAG	.::::::: ::::::::::::	UUAGCAUUUCCCACAUUCAUA	Cleavage	1_35784720-35792835:-	1
osa-miR11339-5p	2:25358081|25375938	1.5	-1	1	21	14073	14093	GCAUUGCCCACAUUCAUAUAG	::::::::: ::::::::::	AUAUAUGAAUAUGGGCAAUGC	Translation	2_25358082-25375938:-	4
osa-miR11339-5p	2:25358081|25375938	1.5	-1	1	21	13966	13986	GCAUUGCCCACAUUCAUAUAG	: ::::::::::::: :::::	CAAUAUGAAUGUGGGAAAUGC	Cleavage	2_25358082-25375938:-	4
osa-miR11339-5p	11:14018874|14020455	1.5	-1	1	21	503	523	GCAUUGCCCACAUUCAUAUAG	::::::::::::: :::::::	CUAUAUGAAUGUGAGCAAUGC	Cleavage	11_14018875-14020455:+	1
osa-miR11339-5p	1:42218985|42221454	1.5	-1	1	21	629	649	GCAUUGCCCACAUUCAUAUAG	:::::::::: ::::::::::	CUAUAUGAAUAUGGGCAAUGC	Translation	1_42218986-42221454:+	1
osa-miR11339-5p	2:24988831|25075802	1.5	-1	1	21	76903	76923	GCAUUGCCCACAUUCAUAUAG	:::::::::::: ::::::::	CUAUAUGAAUGUAGGCAAUGC	Cleavage	2_24988832-25075802:-	1
osa-miR11339-5p	10:18818957|18958248	1.5	-1	1	21	11503	11523	GCAUUGCCCACAUUCAUAUAG	::::::::: :::::::::::	CUAUAUGAACGUGGGCAAUGC	Cleavage	10_18818958-18958248:+	2
osa-miR11339-5p	3:17080547|17083005	1.5	-1	1	21	1868	1888	GCAUUGCCCACAUUCAUAUAG	::::::::::::: ::::::	GUAUAUGAAUGUGGACAAUGC	Cleavage	3_17080548-17083005:+	1
osa-miR11339-5p	9:11178129|11181028	1.5	-1	1	21	1453	1473	GCAUUGCCCACAUUCAUAUAG	:::::: ::::::::::::.	AUAUAUGUAUGUGGGCAAUGU	Cleavage	9_11178130-11181028:-	1
osa-miR11339-5p	4:7510114|7512829	1.5	-1	1	21	1746	1766	GCAUUGCCCACAUUCAUAUAG	: ::::::::::::: :::::	CAAUAUGAAUGUGGGAAAUGC	Cleavage	4_7510115-7512829:+	1
osa-miR11339-5p	6:4847971|4852223	1.5	-1	1	21	2688	2708	GCAUUGCCCACAUUCAUAUAG	: ::::::::::::: :::::	CAAUAUGAAUGUGGGAAAUGC	Cleavage	6_4847972-4852223:-	1
osa-miR11339-5p	6:4847761|4852223	1.5	-1	1	21	2688	2708	GCAUUGCCCACAUUCAUAUAG	: ::::::::::::: :::::	CAAUAUGAAUGUGGGAAAUGC	Cleavage	6_4847762-4852223:-	1
osa-miR11339-5p	6:4845977|4852223	1.5	-1	1	21	2688	2708	GCAUUGCCCACAUUCAUAUAG	: ::::::::::::: :::::	CAAUAUGAAUGUGGGAAAUGC	Cleavage	6_4845978-4852223:-	1
osa-miR11339-5p	1:35784719|35792835	1.5	-1	1	21	1793	1813	GCAUUGCCCACAUUCAUAUAG	: ::::::::::::: :::::	CAAUAUGAAUGUGGGAAAUGC	Cleavage	1_35784720-35792835:-	1
osa-miR11339-5p	4:11874973|11887272	1.5	-1	1	21	7345	7365	GCAUUGCCCACAUUCAUAUAG	: ::::::::::::: :::::	CAAUAUGAAUGUGGGAAAUGC	Cleavage	4_11874974-11887272:+	1
osa-miR11339-5p	2:29763874|29766155	1.5	-1	1	21	1082	1102	GCAUUGCCCACAUUCAUAUAG	::::::::::::: :::::	AAAUAUGAAUGUGGGAAAUGC	Cleavage	2_29763875-29766155:-	1
osa-miR11339-5p	8:1241556|1247989	1.5	-1	1	21	5541	5561	GCAUUGCCCACAUUCAUAUAG	:::::::::: ::::::::	ACAUAUGAAUGUAGGCAAUGC	Cleavage	8_1241557-1247989:+	1
osa-miR11339-5p	10:22476004|22485154	1.5	-1	1	21	8305	8325	GCAUUGCCCACAUUCAUAUAG	::::::::::::: :::::	AAAUAUGAAUGUGGGAAAUGC	Cleavage	10_22476005-22485154:-	1
osa-miR11339-5p	10:22474821|22484195	1.5	-1	1	21	7346	7366	GCAUUGCCCACAUUCAUAUAG	::::::::::::: :::::	AAAUAUGAAUGUGGGAAAUGC	Cleavage	10_22474822-22484195:-	1
osa-miR11339-5p	8:4394268|4409079	1.5	-1	1	21	8898	8918	GCAUUGCCCACAUUCAUAUAG	::::::::::::: :::::	UAAUAUGAAUGUGGGAAAUGC	Cleavage	8_4394269-4409079:-	1
osa-miR11339-5p	8:4392434|4407890	1.5	-1	1	21	7709	7729	GCAUUGCCCACAUUCAUAUAG	::::::::::::: :::::	UAAUAUGAAUGUGGGAAAUGC	Cleavage	8_4392435-4407890:-	1
osa-miR11342-3p	5:14182040|14192085	1.5	-1	1	22	9159	9180	CUCGUUAGAUUCGUCUCGCAAA	::::::::::::::::::.::	UUUGCGAGACGAAUCUAAUGAU	Cleavage	5_14182041-14192085:+	1
osa-miR11343-5p	2:25358081|25375938	1.5	-1	1	21	14024	14044	CUUUCUAGCGUUGCCCACAUU	:::::::::::.::::::::	AAUGUGGGCAAUGCUAGAAAU	Cleavage	2_25358082-25375938:-	3
osa-miR11343-5p	2:25358081|25375938	1.5	-1	1	21	14080	14100	CUUUCUAGCGUUGCCCACAUU	::: :::::::.:::::::::	AAUAUGGGCAAUGCUAGAAAG	Cleavage	2_25358082-25375938:-	3
osa-miR11343-5p	2:24988831|25075802	1.5	-1	1	21	76910	76930	CUUUCUAGCGUUGCCCACAUU	::::: :::::.:::::::::	AAUGUAGGCAAUGCUAGAAAG	Cleavage	2_24988832-25075802:-	1
osa-miR11343-5p	8:1241556|1247989	1.5	-1	1	21	5548	5568	CUUUCUAGCGUUGCCCACAUU	::::: :::::.:::::::::	AAUGUAGGCAAUGCUAGAAAG	Cleavage	8_1241557-1247989:+	1
osa-miR11343-5p	1:42218985|42221454	1.5	-1	1	21	636	656	CUUUCUAGCGUUGCCCACAUU	::: :::::::.:::::::::	AAUAUGGGCAAUGCUAGAAAG	Cleavage	1_42218986-42221454:+	1
osa-miR11343-5p	3:17080547|17083005	1.5	-1	1	21	1875	1895	CUUUCUAGCGUUGCCCACAUU	::::::: :::.:::::::::	AAUGUGGACAAUGCUAGAAAG	Cleavage	3_17080548-17083005:+	1
osa-miR11343-5p	11:14018874|14020455	1.5	-1	1	21	510	530	CUUUCUAGCGUUGCCCACAUU	:::::: ::::.:::::::::	AAUGUGAGCAAUGCUAGAAAG	Cleavage	11_14018875-14020455:+	1
osa-miR11343-5p	8:27997108|27998098	1.5	-1	1	21	717	737	CUUUCUAGCGUUGCCCACAUU	::::::: :::.:::::::::	AAUGUGGACAAUGCUAGAAAG	Cleavage	8_27997109-27998098:+	1
osa-miR11343-5p	11:20370814|20417303	1.5	-1	1	21	40197	40217	CUUUCUAGCGUUGCCCACAUU	: ::::::::.:::::::::	CACGUGGGCAAUGCUAGAAAG	Cleavage	11_20370815-20417303:-	2
osa-miR1425-5p	10:18818957|18958248	1.5	-1	1	21	128451	128471	UAGGAUUCAAUCCUUGCUGCU	.:::::::::::::::::: :	GGCAGCAAGGAUUGAAUCCGA	Cleavage	10_18818958-18958248:+	2
osa-miR1436	2:33166483|33168048	1.5	-1	1	21	490	510	ACAUUAUGGGACGGAGGGAGU	::::::::::::::::::: :	ACUCCCUCCGUCCCAUAAUAU	Cleavage	2_33166484-33168048:-	1
osa-miR1436	2:33165261|33168048	1.5	-1	1	21	490	510	ACAUUAUGGGACGGAGGGAGU	::::::::::::::::::: :	ACUCCCUCCGUCCCAUAAUAU	Cleavage	2_33165262-33168048:-	1
osa-miR1436	2:33165095|33168048	1.5	-1	1	21	490	510	ACAUUAUGGGACGGAGGGAGU	::::::::::::::::::: :	ACUCCCUCCGUCCCAUAAUAU	Cleavage	2_33165096-33168048:-	1
osa-miR1436	2:2149643|2153160	1.5	-1	1	21	2406	2426	ACAUUAUGGGACGGAGGGAGU	::::::::::::::::::: :	ACUCCCUCCGUCCCAUAAUAU	Cleavage	2_2149644-2153160:-	1
osa-miR1436	4:34965141|34969807	1.5	-1	1	21	4033	4053	ACAUUAUGGGACGGAGGGAGU	::::::::::::::::::: :	ACUCCCUCCGUCCCAUAAUAU	Cleavage	4_34965142-34969807:+	1
osa-miR1436	5:25330647|25335317	1.5	-1	1	21	3466	3486	ACAUUAUGGGACGGAGGGAGU	::::::::::::::::::: :	ACUCCCUCCGUCCCAUAAUAU	Cleavage	5_25330648-25335317:-	1
osa-miR1436	4:34965141|34969846	1.5	-1	1	21	4033	4053	ACAUUAUGGGACGGAGGGAGU	::::::::::::::::::: :	ACUCCCUCCGUCCCAUAAUAU	Cleavage	4_34965142-34969846:+	1
osa-miR1436	7:12747545|12752456	1.5	-1	1	21	2263	2283	ACAUUAUGGGACGGAGGGAGU	::::::::::::::::::: :	ACUCCCUCCGUCCCAUAAUAU	Cleavage	7_12747546-12752456:+	1
osa-miR1436	2:33162566|33168048	1.5	-1	1	21	490	510	ACAUUAUGGGACGGAGGGAGU	::::::::::::::::::: :	ACUCCCUCCGUCCCAUAAUAU	Cleavage	2_33162567-33168048:-	1
osa-miR1436	3:5163438|5170283	1.5	-1	1	21	1509	1529	ACAUUAUGGGACGGAGGGAGU	::::::::.::..::::::::	ACUCCCUCUGUUUCAUAAUGU	Cleavage	3_5163439-5170283:+	1
osa-miR1436	2:33160453|33168048	1.5	-1	1	21	490	510	ACAUUAUGGGACGGAGGGAGU	::::::::::::::::::: :	ACUCCCUCCGUCCCAUAAUAU	Cleavage	2_33160454-33168048:-	1
osa-miR1436	9:3077552|3085519	1.5	-1	1	21	4919	4939	ACAUUAUGGGACGGAGGGAGU	::::::::::::::: :::::	ACUCCCUCCGUCCCAGAAUGU	Cleavage	9_3077553-3085519:+	1
osa-miR1436	5:25330647|25338706	1.5	-1	1	21	6855	6875	ACAUUAUGGGACGGAGGGAGU	::::::::::::::::::: :	ACUCCCUCCGUCCCAUAAUAU	Cleavage	5_25330648-25338706:-	1
osa-miR1436	9:4019382|4032006	1.5	-1	1	21	10986	11006	ACAUUAUGGGACGGAGGGAGU	:::.:::::::..::::::::	ACUUCCUCCGUUUCAUAAUGU	Cleavage	9_4019383-4032006:+	1
osa-miR1436	9:4019382|4032728	1.5	-1	1	21	10986	11006	ACAUUAUGGGACGGAGGGAGU	:::.:::::::..::::::::	ACUUCCUCCGUUUCAUAAUGU	Cleavage	9_4019383-4032728:+	1
osa-miR1436	5:25324159|25338706	1.5	-1	1	21	6855	6875	ACAUUAUGGGACGGAGGGAGU	::::::::::::::::::: :	ACUCCCUCCGUCCCAUAAUAU	Cleavage	5_25324160-25338706:-	2
osa-miR1436	5:25322967|25338706	1.5	-1	1	21	6855	6875	ACAUUAUGGGACGGAGGGAGU	::::::::::::::::::: :	ACUCCCUCCGUCCCAUAAUAU	Cleavage	5_25322968-25338706:-	2
osa-miR1436	12:11277575|11320618	1.5	-1	1	21	24886	24906	ACAUUAUGGGACGGAGGGAGU	:.::::::.::..::::::::	AUUCCCUCUGUUUCAUAAUGU	Cleavage	12_11277576-11320618:+	4
osa-miR1436	12:11262912|11320618	1.5	-1	1	21	39549	39569	ACAUUAUGGGACGGAGGGAGU	:.::::::.::..::::::::	AUUCCCUCUGUUUCAUAAUGU	Cleavage	12_11262913-11320618:+	4
osa-miR159f	1:34509399|34512058	1.5	-1	1	21	2222	2242	CUUGGAUUGAAGGGAGCUCUA	:.:::::::::::: ::::::	UGGAGCUCCCUUCACUCCAAG	Cleavage	1_34509400-34512058:+	1
osa-miR166i-3p	5:20435487|20436307	1.5	-1	1	21	404	424	UCGGAUCAGGCUUCAUUCCUC	::.::::::::::::..::	UUGGGAUGAAGCCUGAUUUGA	Cleavage	5_20435488-20436307:+	1
osa-miR1850.1	3:14555323|14558415	1.5	-1	1	21	1242	1262	UGGAAAGUUGGGAGAUUGGGG	:::::: ::.:::::::::::	CCCCAAACUUCCAACUUUCCA	Cleavage	3_14555324-14558415:-	2
osa-miR1850.1	6:801999|808662	1.5	-1	1	21	3350	3370	UGGAAAGUUGGGAGAUUGGGG	:::::: ::.:::::::::::	CCCCAAACUUCCAACUUUCCA	Cleavage	6_802000-808662:-	4
osa-miR1850.1	1:40226671|40232180	1.5	-1	1	21	3113	3133	UGGAAAGUUGGGAGAUUGGGG	:.:::: ::::.:::::::::	CUCCAAACUCCUAACUUUCCA	Cleavage	1_40226672-40232180:+	4
osa-miR1850.1	3:26965020|26979974	1.5	-1	1	21	12591	12611	UGGAAAGUUGGGAGAUUGGGG	..:::: ::.:::::::::::	UUCCAAACUUCCAACUUUCCA	Cleavage	3_26965021-26979974:+	2
osa-miR1862f	4:21623322|21663343	1.5	-1	1	20	39549	39568	AUGAGGUUGGUUUAUUUUGG	::.:::::::::::.:::.:	CCGAAAUAAACCAAUCUCGU	Cleavage	4_21623323-21663343:-	1
osa-miR1869	4:21623322|21663343	1.5	-1	1	24	12991	13014	UGAGAACAAUAGGCAUGGGAGGUA	:.:::::::: :::::::::::.:	UGCCUCCCAUUCCUAUUGUUCUUA	Cleavage	4_21623323-21663343:-	19
osa-miR2120	9:11485594|11577860	1.5	-1	1	24	70964	70987	AAAGAUCUUUAGUCCCGGUUGUUC	::.:::::::::::::::::: :	CAAUAACCGGGACUAAAGAUCUCU	Cleavage	9_11485595-11577860:-	3
osa-miR2121a	9:19902729|19912649	1.5	-1	1	24	7877	7900	AAAACGGAGCGGUCCAUUAGCGCG	:::::::::::::::::: :::::	CGCGCUAAUGGACCGCUCAGUUUU	Cleavage	9_19902730-19912649:-	1
osa-miR2121a	11:5170560|5174859	1.5	-1	1	24	2501	2524	AAAACGGAGCGGUCCAUUAGCGCG	:::::::::::::: :::::::::	CGCGCUAAUGGACCACUCCGUUUU	Translation	11_5170561-5174859:-	1
osa-miR2121a	8:3282316|3366781	1.5	-1	1	24	4832	4855	AAAACGGAGCGGUCCAUUAGCGCG	::.:.:::::::::::::: ::::	CGUGUUAAUGGACCGCUCCAUUUU	Cleavage	8_3282317-3366781:+	3
osa-miR2873b	8:8110524|8113955	1.5	-1	1	21	1833	1853	UUGGACUUGAGAUUUGGUAUG	::::::::::::::.:::	CUCACCAAAUCUCAAGUUCAA	Cleavage	8_8110525-8113955:-	1
osa-miR2873b	11:6705769|6888425	1.5	-1	1	21	3950	3970	UUGGACUUGAGAUUUGGUAUG	::::::::::::::.:::	CUCACCAAAUCUCAAGUUCAA	Cleavage	11_6705770-6888425:+	3
osa-miR3981-3p	6:7223162|7223973	1.5	-1	1	21	372	392	AGUAUUAGGAUACGUCUCAUC	::::.::.::::::::.::::	GAUGGGAUGUAUCCUAGUACU	Cleavage	6_7223163-7223973:+	1
osa-miR3982-3p	5:23654473|23660906	1.5	-1	1	21	1705	1725	AGUUGCCUACAUGGAGCGCCA	.:::::::::::::::::	UUUUGCUCCAUGUAGGCAACU	Cleavage	5_23654474-23660906:+	1
osa-miR418	6:31142152|31143699	1.5	-1	1	21	699	719	UAAUGUGAUGAUGAAAUGACG	: ::.::::::.::::.::::	CUUCGUUUCAUUAUCAUAUUA	Cleavage	6_31142153-31143699:-	2
osa-miR418	6:31142152|31143699	1.5	-1	1	21	831	851	UAAUGUGAUGAUGAAAUGACG	: ::.::::::.::::.::::	CUUCGUUUCAUUAUCAUAUUA	Cleavage	6_31142153-31143699:-	2
osa-miR418	6:31140778|31143699	1.5	-1	1	21	699	719	UAAUGUGAUGAUGAAAUGACG	: ::.::::::.::::.::::	CUUCGUUUCAUUAUCAUAUUA	Cleavage	6_31140779-31143699:-	2
osa-miR418	6:31140778|31143699	1.5	-1	1	21	831	851	UAAUGUGAUGAUGAAAUGACG	: ::.::::::.::::.::::	CUUCGUUUCAUUAUCAUAUUA	Cleavage	6_31140779-31143699:-	2
osa-miR5162	4:11872954|11879118	1.5	-1	1	24	4776	4799	AAAUGACCAAAAUACCCCUAGAAC	:::::::::::::::: ::	GGAUGAGGGGUAUUUUGGUCAGUU	Cleavage	4_11872955-11879118:+	1
osa-miR5162	4:11874973|11887272	1.5	-1	1	24	2757	2780	AAAUGACCAAAAUACCCCUAGAAC	:::::::::::::::: ::	GGAUGAGGGGUAUUUUGGUCAGUU	Cleavage	4_11874974-11887272:+	2
osa-miR5162	2:13060987|13140226	1.5	-1	1	24	61817	61840	AAAUGACCAAAAUACCCCUAGAAC	:::::::::::::::: ::	UAAUCAGGGGUAUUUUGGUCAGUU	Cleavage	2_13060988-13140226:+	2
osa-miR5512a	1:19964197|19967912	1.5	-1	1	21	2401	2421	UAGGAUAUGGUAAUGCUAAAA	::: :::::::::::::.::	CUUUUGCAUUACCAUAUCUUA	Cleavage	1_19964198-19967912:-	1
osa-miR5536	5:16986365|16990555	1.5	-1	1	22	1845	1866	AAUGGUAGUGACAUUAUGGUAG	::::::::: ::::::::::	GGACCAUAAUGGCACUACCAUU	Translation	5_16986366-16990555:-	2
osa-miR5788	4:27556411|27557039	1.5	-1	1	21	352	372	UGGAUGUGACAUACUCUAGUA	::::::: :.:::::::::::	UACUAGAAUGUGUCACAUCCA	Cleavage	4_27556412-27557039:-	1
osa-miR5788	3:30006457|30008701	1.5	-1	1	21	563	583	UGGAUGUGACAUACUCUAGUA	::::::. :::::::::::::	UACUAGGAUAUGUCACAUCCA	Cleavage	3_30006458-30008701:+	1
osa-miR5816	11:6705769|6888425	1.5	-1	1	24	149316	149339	UAGGAGUGUUUGUAGGAGCGCCAC	:.:.::::::::::.:::.::	UAUGUGUUCCUACAAACGCUCUUA	Cleavage	11_6705770-6888425:+	3
osa-miR5817	4:34965141|34969807	1.5	-1	1	24	3477	3500	AUCGAAUUUGAAAGAAAAAGGUAU	:::.::::::::: ::::::::::	AUAUCUUUUUCUUCCAAAUUCGAU	Translation	4_34965142-34969807:+	1
osa-miR5817	4:34965141|34969846	1.5	-1	1	24	3477	3500	AUCGAAUUUGAAAGAAAAAGGUAU	:::.::::::::: ::::::::::	AUAUCUUUUUCUUCCAAAUUCGAU	Translation	4_34965142-34969846:+	1
osa-miR5825	7:23755612|23758731	1.5	-1	1	24	1968	1991	AAAACAUCUGAUAACCUGAAACGG	:::::::::::::: :::::::::	CCGUUUCAGGUUAUAAGAUGUUUU	Translation	7_23755613-23758731:+	1
osa-miR5825	12:11222409|11227318	1.5	-1	1	24	3527	3550	AAAACAUCUGAUAACCUGAAACGG	:::::::::::::: :::::::::	CCGUUUCAGGUUAUAAGAUGUUUU	Translation	12_11222410-11227318:-	1
osa-miR7694-3p	5:14171665|14178742	1.5	-1	1	22	3682	3703	CCAUAUUCGUAGUGCUAGGUGG	::::::.:.:::::::::.:::	CCACCUGGUACUACGAAUGUGG	Cleavage	5_14171666-14178742:+	2
osa-miR7695-5p	8:23873299|23875208	1.5	-1	1	24	493	516	UGCCUAUGUGGCACGCCACGUGAA	: ::: :::::::::::.::::::	UCCACAUGGCGUGCCACGUAGGCA	Cleavage	8_23873300-23875208:-	1
osa-miR7695-5p	8:23873917|23875208	1.5	-1	1	24	493	516	UGCCUAUGUGGCACGCCACGUGAA	: ::: :::::::::::.::::::	UCCACAUGGCGUGCCACGUAGGCA	Cleavage	8_23873918-23875208:-	1
osa-miR812a	5:9469254|9590950	1.5	-1	1	22	71958	71979	GACGGACGGUUAAACGUUGGAC	:::::::::::.::.::::::.	GUCCAACGUUUGACUGUCCGUU	Cleavage	5_9469255-9590950:+	2
osa-miR812a	6:4934519|4951840	1.5	-1	1	22	6858	6879	GACGGACGGUUAAACGUUGGAC	::..:::::::.::.:::::::	GUUUAACGUUUGACUGUCCGUC	Cleavage	6_4934520-4951840:+	2
osa-miR812g	4:22024210|22025916	1.5	-1	1	24	1181	1204	AAGACGGAUGAUUAAAGUUGGACA	::::.::::::.:::.:.::::::	UGUCUAACUUUGAUCGUUCGUCUU	Cleavage	4_22024211-22025916:+	1
osa-miR812g	4:22024210|22026613	1.5	-1	1	24	1181	1204	AAGACGGAUGAUUAAAGUUGGACA	::::.::::::.:::.:.::::::	UGUCUAACUUUGAUCGUUCGUCUU	Cleavage	4_22024211-22026613:+	1
osa-miR812k	4:22024210|22025916	1.5	-1	1	24	1178	1201	ACGAACGGUUAAAGUUGGACGCGG	.::.:::.::::::.:.:::::::	UCGUGUCUAACUUUGAUCGUUCGU	Cleavage	4_22024211-22025916:+	1
osa-miR812k	4:22024210|22026613	1.5	-1	1	24	1178	1201	ACGAACGGUUAAAGUUGGACGCGG	.::.:::.::::::.:.:::::::	UCGUGUCUAACUUUGAUCGUUCGU	Cleavage	4_22024211-22026613:+	1
osa-miR812n-5p	4:31966158|32140275	1.5	-1	1	24	10441	10464	AAGUGCAGCCAUGAGUUUCCGUGC	:...::::: :.::::::::::::	GUGUGGAAAAUUAUGGCUGCACUU	Cleavage	4_31966159-32140275:+	1
osa-miR812o-5p	9:16855823|16859592	1.5	-1	1	21	438	458	CGUGUUCAACGUUUGACUGUC	:.:::::::::::::.::::	GGCAGUCAAACGUUGGACACA	Cleavage	9_16855824-16859592:-	1
osa-miR812o-5p	1:42606328|42609688	1.5	-1	1	21	1778	1798	CGUGUUCAACGUUUGACUGUC	::.:::::::::::..::::	AACGGUCAAACGUUGGGCACG	Cleavage	1_42606329-42609688:+	1
osa-miR812o-5p	1:3506668|3510431	1.5	-1	1	21	2344	2364	CGUGUUCAACGUUUGACUGUC	::.::::::::::::.::.:	AACGGUCAAACGUUGAGCAUG	Cleavage	1_3506669-3510431:+	1
osa-miR812o-5p	1:42601899|42609688	1.5	-1	1	21	6207	6227	CGUGUUCAACGUUUGACUGUC	::.:::::::::::..::::	AACGGUCAAACGUUGGGCACG	Cleavage	1_42601900-42609688:+	1
osa-miR812p	4:22024210|22025916	1.5	-1	1	24	1179	1202	GACGGACGAUUAAAGUUGGGCAUG	:.::.:.::::::.:::::.::::	CGUGUCUAACUUUGAUCGUUCGUC	Cleavage	4_22024211-22025916:+	1
osa-miR812p	4:22024210|22026613	1.5	-1	1	24	1179	1202	GACGGACGAUUAAAGUUGGGCAUG	:.::.:.::::::.:::::.::::	CGUGUCUAACUUUGAUCGUUCGUC	Cleavage	4_22024211-22026613:+	1
osa-miR812s	6:4934519|4951840	1.5	-1	1	24	6858	6881	AAGACGGACAAUCAAACGUUGGAC	::..::::::::: ::::::::::	GUUUAACGUUUGACUGUCCGUCUU	Translation	6_4934520-4951840:+	2
osa-miR812s	8:3282316|3366781	1.5	-1	1	24	60371	60394	AAGACGGACAAUCAAACGUUGGAC	::::::::::::: :::::::::	AUCCAACGUUUGAUCGUCCGUCUU	Translation	8_3282317-3366781:+	4
osa-miR812v	5:14192021|14194069	1.5	-1	1	24	12	35	AUGGCUGCACUUAAAAUGGGACGG	.:::::::::::::::: ::	UGAAUCCAUUUUAAGUGCAGCAAU	Cleavage	5_14192022-14194069:+	1
osa-miR812v	5:14192021|14194512	1.5	-1	1	24	12	35	AUGGCUGCACUUAAAAUGGGACGG	.:::::::::::::::: ::	UGAAUCCAUUUUAAGUGCAGCAAU	Cleavage	5_14192022-14194512:+	1
osa-miR812v	5:14192021|14195919	1.5	-1	1	24	12	35	AUGGCUGCACUUAAAAUGGGACGG	.:::::::::::::::: ::	UGAAUCCAUUUUAAGUGCAGCAAU	Cleavage	5_14192022-14195919:+	1
osa-miR812v	5:14182040|14192085	1.5	-1	1	24	9993	10016	AUGGCUGCACUUAAAAUGGGACGG	.:::::::::::::::: ::	UGAAUCCAUUUUAAGUGCAGCAAU	Cleavage	5_14182041-14192085:+	1
osa-miR814a	1:41440553|41457339	1.5	-1	1	22	1507	1528	CACUUCAUAGUACAACGAAUCU	::::::::::::::::::: ::	AGAUUCGUUGUACUAUGAAAUG	Cleavage	1_41440554-41457339:+	1
osa-miR818a	5:29611423|29615964	1.5	-1	1	22	1032	1053	AAUCCCUUAUAUUAUGGGACGG	:::: ::.::::::::::::::	CCGUACCGUAAUAUAAGGGAUU	Cleavage	5_29611424-29615964:+	1
Novel.1	9:4997230|5008001	2	-1	1	22	10037	10059	UUGUAUGAAUUGGCUA-UAGAUU	:::::: ::::::::::::::::	AAUCUAAUAGCCAAUUCAUACAA	Cleavage	9_4997231-5008001:-	1
Novel.10	4:31966158|32140275	2	-1	1	20	93037	93056	GACGAUCAAAGUUGAACACG	::::::::::::::: .:::	CGUGUUCAACUUUGACUGUC	Cleavage	4_31966159-32140275:+	4
Novel.10	4:22024210|22025916	2	-1	1	20	1179	1198	GACGAUCAAAGUUGAACACG	::::: .::::::::::::.	CGUGUCUAACUUUGAUCGUU	Cleavage	4_22024211-22025916:+	1
Novel.10	4:22024210|22026613	2	-1	1	20	1179	1198	GACGAUCAAAGUUGAACACG	::::: .::::::::::::.	CGUGUCUAACUUUGAUCGUU	Cleavage	4_22024211-22026613:+	1
Novel.100	8:3282316|3366781	2	-1	1	20	41390	41409	UAUGACGCUGUUGACUUUUA	::::::.:::.::::..::	GAAAAGUUAACGGCGUUGUA	Cleavage	8_3282317-3366781:+	4
Novel.100	4:31754223|31756819	2	-1	1	20	2349	2368	UAUGACGCUGUUGACUUUUA	:::::::::::.:: :::::	UAAAAGUCAACGGCAUCAUA	Cleavage	4_31754224-31756819:-	1
Novel.100	7:13593790|13603224	2	-1	1	20	6605	6624	UAUGACGCUGUUGACUUUUA	::::::::.::.::::::	AUAAAGUCAAUAGUGUCAUA	Cleavage	7_13593791-13603224:+	1
Novel.100	7:26260895|26262105	2	-1	1	20	675	694	UAUGACGCUGUUGACUUUUA	::::::::::.:::::: :	AAAAAGUCAACGGCGUCAAA	Cleavage	7_26260896-26262105:-	1
Novel.100	9:11485594|11577860	2	-1	1	20	53479	53498	UAUGACGCUGUUGACUUUUA	:::::::::.::.:::::	GAAAAGUCAAUAGUGUCAUC	Cleavage	9_11485595-11577860:-	2
Novel.100	9:11485594|11577860	2	-1	1	20	20796	20815	UAUGACGCUGUUGACUUUUA	:::: :::::.:.::::::	GAAAAAUCAACGGUGUCAUA	Cleavage	9_11485595-11577860:-	2
Novel.100	11:25597643|25602176	2	-1	1	20	1361	1380	UAUGACGCUGUUGACUUUUA	::::::::::.:: :::::	GAAAAGUCAACGGCAUCAUA	Cleavage	11_25597644-25602176:-	1
Novel.100	11:26555912|26560820	2	-1	1	20	2935	2954	UAUGACGCUGUUGACUUUUA	::::::::::. :::::::	AAAAAGUCAACGACGUCAUA	Cleavage	11_26555913-26560820:-	1
Novel.100	9:4997230|5008001	2	-1	1	20	8708	8727	UAUGACGCUGUUGACUUUUA	::::::::::.:::::: :	AAAAAGUCAACGGCGUCAAA	Cleavage	9_4997231-5008001:-	1
Novel.100	4:11874973|11887272	2	-1	1	20	10115	10134	UAUGACGCUGUUGACUUUUA	::::::::::.:: :::::	AAAAAGUCAACGGCAUCAUA	Cleavage	4_11874974-11887272:+	1
Novel.100	9:18516355|18538710	2	-1	1	20	11168	11187	UAUGACGCUGUUGACUUUUA	::::::::::.:::::: :	AAAAAGUCAACGGCGUCAAA	Cleavage	9_18516356-18538710:-	1
Novel.100	8:5951166|5998399	2	-1	1	20	5772	5791	UAUGACGCUGUUGACUUUUA	::::::::::.:::::: :	AAAAAGUCAACGGCGUCAAA	Cleavage	8_5951167-5998399:+	2
Novel.100	8:5954285|6001870	2	-1	1	20	2653	2672	UAUGACGCUGUUGACUUUUA	::::::::::.:::::: :	AAAAAGUCAACGGCGUCAAA	Cleavage	8_5954286-6001870:+	2
Novel.100	5:9469254|9590950	2	-1	1	20	111506	111525	UAUGACGCUGUUGACUUUUA	:::: ::::..::::::::	CAAAAAUCAAUGGCGUCAUA	Cleavage	5_9469255-9590950:+	2
Novel.101	7:29081019|29118078	2	-1	1	21	26601	26621	ACUCAUCAAGAUCUAGAACUU	::::: ::::::::::::::	AAGUUGUAGAUCUUGAUGAGA	Cleavage	7_29081020-29118078:-	1
Novel.106	3:23857813|23861100	2	-1	1	21	1056	1076	ACUGUUUGGCAUAGCUCCAGC	:::::::.:.::::::::::	GCUGGAGUUGUGCCAAACAGG	Cleavage	3_23857814-23861100:+	1
Novel.106	3:23857813|23860857	2	-1	1	21	1056	1076	ACUGUUUGGCAUAGCUCCAGC	:::::::.:.::::::::::	GCUGGAGUUGUGCCAAACAGG	Cleavage	3_23857814-23860857:+	1
Novel.106	3:23857813|23859983	2	-1	1	21	1056	1076	ACUGUUUGGCAUAGCUCCAGC	:::::::.:.::::::::::	GCUGGAGUUGUGCCAAACAGG	Cleavage	3_23857814-23859983:+	1
Novel.106	4:25327098|25332563	2	-1	1	21	1803	1823	ACUGUUUGGCAUAGCUCCAGC	:: ::::::.::::::::.::	GCGGGAGCUGUGCCAAACGGU	Cleavage	4_25327099-25332563:-	1
Novel.108	4:21623322|21663343	2	-1	1	22	29972	29993	AGACGAAUCUUUUGAGCCUACU	: :::::::::.:::: :::::	AUUAGGCUCAAGAGAUACGUCU	Cleavage	4_21623323-21663343:-	2
Novel.108	10:18818957|18958248	2	-1	1	22	82709	82730	AGACGAAUCUUUUGAGCCUACU	: ::: .::::::::::.::::	AUUAGAUUCAAAAGAUUUGUCU	Cleavage	10_18818958-18958248:+	7
Novel.108	5:9469254|9590950	2	-1	1	22	67638	67659	AGACGAAUCUUUUGAGCCUACU	::::::.::: :::::::::	GUUAGGCUUAAAUGAUUCGUCU	Translation	5_9469255-9590950:+	4
Novel.108	2:19204136|19257685	2	-1	1	22	7746	7767	AGACGAAUCUUUUGAGCCUACU	: ::::::.:::: ::::::::	AUUAGGCUUAAAAAAUUCGUCU	Cleavage	2_19204137-19257685:-	8
Novel.108	1:21414887|21441042	2	-1	1	22	14379	14400	AGACGAAUCUUUUGAGCCUACU	: ::::::.:: ::::::::::	AUUAGGCUUAAUAGAUUCGUCU	Translation	1_21414888-21441042:+	3
Novel.108	1:21414887|21438305	2	-1	1	22	14379	14400	AGACGAAUCUUUUGAGCCUACU	: ::::::.:: ::::::::::	AUUAGGCUUAAUAGAUUCGUCU	Translation	1_21414888-21438305:+	3
Novel.108	1:21414887|21433322	2	-1	1	22	14379	14400	AGACGAAUCUUUUGAGCCUACU	: ::::::.:: ::::::::::	AUUAGGCUUAAUAGAUUCGUCU	Translation	1_21414888-21433322:+	2
Novel.108	6:4934519|4951840	2	-1	1	22	10088	10109	AGACGAAUCUUUUGAGCCUACU	: ::::::.::::::::: :::	AUUAGGCUUAAAAGAUUCAUCU	Cleavage	6_4934520-4951840:+	1
Novel.108	1:5223989|5240598	2	-1	1	22	5439	5460	AGACGAAUCUUUUGAGCCUACU	: ::::::.::::::::: :::	AUUAGGCUUAAAAGAUUCAUCU	Cleavage	1_5223990-5240598:+	1
Novel.108	2:5685882|5689654	2	-1	1	22	3278	3299	AGACGAAUCUUUUGAGCCUACU	: ::::::.:::: ::::::::	AUUAGGCUUAAAAUAUUCGUCU	Cleavage	2_5685883-5689654:-	1
Novel.108	2:5685882|5689651	2	-1	1	22	3275	3296	AGACGAAUCUUUUGAGCCUACU	: ::::::.:::: ::::::::	AUUAGGCUUAAAAUAUUCGUCU	Cleavage	2_5685883-5689651:-	1
Novel.108	11:20944017|20947270	2	-1	1	22	2040	2061	AGACGAAUCUUUUGAGCCUACU	: ::::::::: ::::::::.:	AUUAGGCUCAAUAGAUUCGUUU	Translation	11_20944018-20947270:+	1
Novel.109	5:19926154|19931105	2	-1	1	21	2725	2745	AUUUGUGAGUUUAGGGACCGG	::::::::::::::...:.::	CCGGUCCCUAAACUUGUAGAU	Cleavage	5_19926155-19931105:+	2
Novel.11	7:16209182|16221881	2	-1	1	21	9174	9194	ACAGACUGUCAAACGUUGGGC	:.:::::::::::: ::.:::	GUCCAACGUUUGACCGUUUGU	Cleavage	7_16209183-16221881:-	1
Novel.111	7:20064894|20080901	2	-1	1	22	4590	4611	CUAAUACAACGAAUCUGGACAG	.: :.::::::::::::: :::	UUAUUCAGAUUCGUUGUACUAG	Cleavage	7_20064895-20080901:+	1
Novel.111	7:20064016|20080071	2	-1	1	22	5468	5489	CUAAUACAACGAAUCUGGACAG	.: :.::::::::::::: :::	UUAUUCAGAUUCGUUGUACUAG	Cleavage	7_20064017-20080071:+	1
Novel.111	7:20064553|20080615	2	-1	1	22	4931	4952	CUAAUACAACGAAUCUGGACAG	.: :.::::::::::::: :::	UUAUUCAGAUUCGUUGUACUAG	Cleavage	7_20064554-20080615:+	1
Novel.111	2:19204136|19257685	2	-1	1	22	1238	1259	CUAAUACAACGAAUCUGGACAG	: ::.:::::::::::: :::	AUAUCUAGAUUCGUUGUACUAG	Cleavage	2_19204137-19257685:-	1
Novel.111	4:21623322|21663343	2	-1	1	22	22921	22942	CUAAUACAACGAAUCUGGACAG	::.:::::: :::::::::	UCUUCUAGAUUCAUUGUAUUAG	Translation	4_21623323-21663343:-	1
Novel.113	2:19204136|19257685	2	-1	1	21	25542	25562	AUGGCUGUGUUUAGAUCUAAA	: :::::::::::: :::.::	UCUAGAUCUAAACAGAGCUAU	Cleavage	2_19204137-19257685:-	1
Novel.114	8:24410539|24411213	2	-1	1	21	279	299	AAUGUGUGCAAUGCUAGAAAG	::::::::.::::: ::::::	CUUUCUAGUAUUGCCCACAUU	Cleavage	8_24410540-24411213:+	1
Novel.114	8:27997108|27998098	2	-1	1	21	657	677	AAUGUGUGCAAUGCUAGAAAG	:::::::::::::. ::::::	CUUUCUAGCAUUGUCCACAUU	Cleavage	8_27997109-27998098:+	1
Novel.114	3:1052875|1055408	2	-1	1	21	670	690	AAUGUGUGCAAUGCUAGAAAG	:::::::::::::. ::::::	CUUUCUAGCAUUGUCCACAUU	Cleavage	3_1052876-1055408:+	1
Novel.114	8:24408121|24411213	2	-1	1	21	2697	2717	AAUGUGUGCAAUGCUAGAAAG	::::::::.::::: ::::::	CUUUCUAGUAUUGCCCACAUU	Cleavage	8_24408122-24411213:+	1
Novel.114	4:26301778|26306219	2	-1	1	21	3309	3329	AAUGUGUGCAAUGCUAGAAAG	:::::::::::::: ::.:::	CUUUCUAGCAUUGCCCAUAUU	Cleavage	4_26301779-26306219:+	2
Novel.114	1:17618297|17622964	2	-1	1	21	1586	1606	AAUGUGUGCAAUGCUAGAAAG	:::::::::::::: ::.:::	CUUUCUAGCAUUGCCCAUAUU	Cleavage	1_17618298-17622964:-	1
Novel.114	4:26301778|26306582	2	-1	1	21	3309	3329	AAUGUGUGCAAUGCUAGAAAG	:::::::::::::: ::.:::	CUUUCUAGCAUUGCCCAUAUU	Cleavage	4_26301779-26306582:+	2
Novel.114	11:20370814|20417303	2	-1	1	21	40124	40144	AAUGUGUGCAAUGCUAGAAAG	:::::::::::::::.:.::	CUUUCUAGCAUUGCAUAUAUA	Cleavage	11_20370815-20417303:-	2
Novel.114	10:14346678|14351993	2	-1	1	21	2666	2686	AAUGUGUGCAAUGCUAGAAAG	:::::::::::::: :::.::	CUUUCUAGCAUUGCCCACGUU	Cleavage	10_14346679-14351993:-	2
Novel.114	9:9413248|9418974	2	-1	1	21	1676	1696	AAUGUGUGCAAUGCUAGAAAG	:::::::::::::: ::.:::	CUUUCUAGCAUUGCCCAUAUU	Cleavage	9_9413249-9418974:-	1
Novel.114	1:17618297|17625020	2	-1	1	21	3642	3662	AAUGUGUGCAAUGCUAGAAAG	:::::::::::::: ::.:::	CUUUCUAGCAUUGCCCAUAUU	Cleavage	1_17618298-17625020:-	1
Novel.114	3:5163438|5170283	2	-1	1	21	1534	1554	AAUGUGUGCAAUGCUAGAAAG	:::::::::::::: .:::::	CUUUCUAGCAUUGCCUACAUU	Cleavage	3_5163439-5170283:+	1
Novel.114	10:14342579|14351993	2	-1	1	21	2666	2686	AAUGUGUGCAAUGCUAGAAAG	:::::::::::::: :::.::	CUUUCUAGCAUUGCCCACGUU	Cleavage	10_14342580-14351993:-	2
Novel.114	8:3282316|3366781	2	-1	1	21	41530	41550	AAUGUGUGCAAUGCUAGAAAG	:::::::::::::. ::::::	CUUUCUAGCAUUGUUCACAUU	Cleavage	8_3282317-3366781:+	2
Novel.114	10:18818957|18958248	2	-1	1	21	24625	24645	AAUGUGUGCAAUGCUAGAAAG	:::::::::::::: ::.:::	CUUUCUAGCAUUGCCCAUAUU	Cleavage	10_18818958-18958248:+	2
Novel.114	4:22018670|22022756	2	-1	1	21	3468	3488	AAUGUGUGCAAUGCUAGAAAG	.::::::::::::. ::::::	UUUUCUAGCAUUGUCCACAUU	Cleavage	4_22018671-22022756:+	1
Novel.114	3:29128188|29130088	2	-1	1	21	408	428	AAUGUGUGCAAUGCUAGAAAG	::::::.::::::::.::	ACUUCUAGUAUUGCACAUAUG	Cleavage	3_29128189-29130088:+	1
Novel.114	4:1055077|1073807	2	-1	1	21	16510	16530	AAUGUGUGCAAUGCUAGAAAG	: :::::::::: .:::::::	CAUUCUAGCAUUUUACACAUU	Cleavage	4_1055078-1073807:+	1
Novel.115	9:11485594|11577860	2	-1	1	21	12776	12796	UCGAUGUCGUAGGAGAGCUCG	:::::::::::::::. :::	GGAGCUCUCCUACGACGCCGA	Cleavage	9_11485595-11577860:-	3
Novel.115	9:11485594|11577860	2	-1	1	21	21890	21910	UCGAUGUCGUAGGAGAGCUCG	:::::::::::::::. :::	GGAGCUCUCCUACGACGCCGA	Cleavage	9_11485595-11577860:-	3
Novel.115	10:11194987|11201058	2	-1	1	21	215	235	UCGAUGUCGUAGGAGAGCUCG	.:::::::::::::::.:	UUGGCUCUCCUACGACAUUGU	Cleavage	10_11194988-11201058:-	1
Novel.115	10:11198747|11201058	2	-1	1	21	215	235	UCGAUGUCGUAGGAGAGCUCG	.:::::::::::::::.:	UUGGCUCUCCUACGACAUUGU	Cleavage	10_11198748-11201058:-	1
Novel.116	9:11485594|11577860	2	-1	1	20	12776	12795	CGAUGUCGUAGGAGAGCUCG	:::::::::::::::. ::	GGAGCUCUCCUACGACGCCG	Cleavage	9_11485595-11577860:-	2
Novel.116	9:11485594|11577860	2	-1	1	20	21890	21909	CGAUGUCGUAGGAGAGCUCG	:::::::::::::::. ::	GGAGCUCUCCUACGACGCCG	Cleavage	9_11485595-11577860:-	2
Novel.116	10:11194987|11201058	2	-1	1	20	215	234	CGAUGUCGUAGGAGAGCUCG	.:::::::::::::::.:	UUGGCUCUCCUACGACAUUG	Cleavage	10_11194988-11201058:-	1
Novel.116	10:11198747|11201058	2	-1	1	20	215	234	CGAUGUCGUAGGAGAGCUCG	.:::::::::::::::.:	UUGGCUCUCCUACGACAUUG	Cleavage	10_11198748-11201058:-	1
Novel.117	4:19391425|19401494	2	-1	1	20	4517	4536	AUCAACCGAGACUAAAGAUC	::::::::::: ::::::.:	GAUCUUUAGUCCCGGUUGGU	Cleavage	4_19391426-19401494:-	5
Novel.117	4:19391425|19401494	2	-1	1	20	4599	4618	AUCAACCGAGACUAAAGAUC	::::::::::: ::::::.:	GAUCUUUAGUCCCGGUUGGU	Cleavage	4_19391426-19401494:-	5
Novel.117	1:26234815|26250049	2	-1	1	20	1972	1991	AUCAACCGAGACUAAAGAUC	::::::::::: ::::::.:	GAUCUUUAGUCCCGGUUGGU	Cleavage	1_26234816-26250049:+	5
Novel.117	11:15722254|15737633	2	-1	1	20	11740	11759	AUCAACCGAGACUAAAGAUC	::::::::::: ::::::.:	GAUCUUUAGUCCCGGUUGGU	Cleavage	11_15722255-15737633:+	2
Novel.117	1:26231667|26250049	2	-1	1	20	5120	5139	AUCAACCGAGACUAAAGAUC	::::::::::: ::::::.:	GAUCUUUAGUCCCGGUUGGU	Cleavage	1_26231668-26250049:+	5
Novel.117	2:13465996|13470992	2	-1	1	20	4769	4788	AUCAACCGAGACUAAAGAUC	:::::::::: ::::::.:	AAUCUUUAGUCCCGGUUGGU	Cleavage	2_13465997-13470992:-	2
Novel.117	2:13459780|13470992	2	-1	1	20	4769	4788	AUCAACCGAGACUAAAGAUC	:::::::::: ::::::.:	AAUCUUUAGUCCCGGUUGGU	Cleavage	2_13459781-13470992:-	2
Novel.117	9:11485594|11577860	2	-1	1	20	71032	71051	AUCAACCGAGACUAAAGAUC	:::::::::: ::::::.:	CAUCUUUAGUCCCGGUUGGU	Cleavage	9_11485595-11577860:-	2
Novel.118	9:4997230|5008001	2	-1	1	21	10130	10150	UAUAGAUCUGUAGCUAGCUGC	::::::.:::::: :::::::	GCAGCUGGCUACAAAUCUAUA	Cleavage	9_4997231-5008001:-	1
Novel.118	6:806806|808662	2	-1	1	21	1296	1316	UAUAGAUCUGUAGCUAGCUGC	:.::::.:::::: :::::::	GUAGCUGGCUACAAAUCUAUA	Cleavage	6_806807-808662:-	1
Novel.118	6:806806|808884	2	-1	1	21	1518	1538	UAUAGAUCUGUAGCUAGCUGC	:.::::.:::::: :::::::	GUAGCUGGCUACAAAUCUAUA	Cleavage	6_806807-808884:-	1
Novel.118	6:801999|808662	2	-1	1	21	1296	1316	UAUAGAUCUGUAGCUAGCUGC	:.::::.:::::: :::::::	GUAGCUGGCUACAAAUCUAUA	Cleavage	6_802000-808662:-	1
Novel.118	5:9469254|9590950	2	-1	1	21	72261	72281	UAUAGAUCUGUAGCUAGCUGC	:::::.:::::: :::::::	ACAGCUGGCUACAAAUCUAUA	Cleavage	5_9469255-9590950:+	1
Novel.120	2:24988831|25075802	2	-1	1	24	61369	61391	AACUAAACUUUUAAUUUUGACGUG	::: : :::::::.::::::.:::	CAC-UAAAAAUUAGAAGUUUGGUU	Cleavage	2_24988832-25075802:-	1
Novel.120	1:2668784|2694323	2	-1	1	24	18147	18170	AACUAAACUUUUAAUUUUGACGUG	::::: ::::::::::::	AUUACCAAAAGUAAAAGUUUAGUA	Cleavage	1_2668785-2694323:-	1
Novel.122	6:16011087|16023493	2	-1	1	21	11790	11810	CUCAACGUUUGACUGUCCGUC	::::::::::.::::::::.	GACGGACAGUUAAACGUUGGC	Cleavage	6_16011088-16023493:+	1
Novel.122	6:16017942|16023493	2	-1	1	21	4935	4955	CUCAACGUUUGACUGUCCGUC	::::::::::.::::::::.	GACGGACAGUUAAACGUUGGC	Cleavage	6_16017943-16023493:+	1
Novel.122	9:22572137|22577397	2	-1	1	21	2455	2475	CUCAACGUUUGACUGUCCGUC	:::::::.:::::::::::.	GACGGACGGUCAAACGUUGGA	Cleavage	9_22572138-22577397:-	1
Novel.122	7:17113775|17114926	2	-1	1	21	322	342	CUCAACGUUUGACUGUCCGUC	:::::::.:::::::::::.	GACGGACGGUCAAACGUUGGA	Cleavage	7_17113776-17114926:+	1
Novel.122	1:42601899|42609688	2	-1	1	21	6203	6223	CUCAACGUUUGACUGUCCGUC	:::: ::.:::::::::::.:	GACGAACGGUCAAACGUUGGG	Cleavage	1_42601900-42609688:+	1
Novel.122	1:3506668|3510431	2	-1	1	21	2340	2360	CUCAACGUUUGACUGUCCGUC	::.: ::.:::::::::::::	GAUGAACGGUCAAACGUUGAG	Cleavage	1_3506669-3510431:+	1
Novel.122	1:42606328|42609688	2	-1	1	21	1774	1794	CUCAACGUUUGACUGUCCGUC	:::: ::.:::::::::::.:	GACGAACGGUCAAACGUUGGG	Cleavage	1_42606329-42609688:+	1
Novel.125	8:12858088|12871400	2	-1	1	22	1436	1457	UUAGCUAUGAAUCUGGAUAACU	::::.:: ::::::::::::.:	AGUUGUCAAGAUUCAUAGCUGA	Cleavage	8_12858089-12871400:-	1
Novel.125	11:6705769|6888425	2	-1	1	22	20912	20933	UUAGCUAUGAAUCUGGAUAACU	:.:::::.:::.::::::.	GCGUGUCCAGGUUCGUAGCUAG	Cleavage	11_6705770-6888425:+	1
Novel.126	11:6705769|6888425	2	-1	1	22	20912	20933	UUGGUUACGAAUCUGGACACAC	: ::::::::.::::::.:.:.	GCGUGUCCAGGUUCGUAGCUAG	Cleavage	11_6705770-6888425:+	2
Novel.13	3:30006457|30008701	2	-1	1	20	524	543	UCUGUCUAGAUUCACUGUAC	::::: :::::::.::.:::	GUACAAUGAAUCUGGAUAGA	Cleavage	3_30006458-30008701:+	1
Novel.13	1:3880775|3896230	2	-1	1	20	5207	5226	UCUGUCUAGAUUCACUGUAC	::::: :::::::.::.:::	GUACAAUGAAUCUGGAUAGA	Cleavage	1_3880776-3896230:-	1
Novel.13	6:15815478|15818053	2	-1	1	20	1193	1212	UCUGUCUAGAUUCACUGUAC	::: ::::::::::::::	AUACUAUGAAUCUAGACAGA	Cleavage	6_15815479-15818053:-	1
Novel.13	6:15815478|15819382	2	-1	1	20	2522	2541	UCUGUCUAGAUUCACUGUAC	::: ::::::::::::::	AUACUAUGAAUCUAGACAGA	Cleavage	6_15815479-15819382:-	1
Novel.20	6:8304314|8306886	2	-1	1	22	2084	2105	UUCUAUUACUACGAAUCUAGAC	:::::::::::::::: :::.:	GUCUAGAUUCGUAGUACUAGGA	Cleavage	6_8304315-8306886:+	1
Novel.20	6:15815478|15818053	2	-1	1	22	1219	1240	UUCUAUUACUACGAAUCUAGAC	::: ::::::::::::.:::.:	GUCCAGAUUCGUAGUAGUAGGA	Cleavage	6_15815479-15818053:-	1
Novel.20	6:15815478|15819382	2	-1	1	22	2548	2569	UUCUAUUACUACGAAUCUAGAC	::: ::::::::::::.:::.:	GUCCAGAUUCGUAGUAGUAGGA	Cleavage	6_15815479-15819382:-	1
Novel.21	1:39544770|39546596	2	-1	1	21	1531	1551	UCACCUAGGACGAGGAUAUGG	::::.::::::::.::::::	CCAUGUCCUCGUCUUAGGUGU	Cleavage	1_39544771-39546596:+	1
Novel.22	9:18303728|18311056	2	-1	1	21	1776	1796	AAACGUUGGAUAUAGAAACCC	::::::: .:.::::::::::	GGGUUUCCGUGUCCAACGUUU	Cleavage	9_18303729-18311056:+	1
Novel.22	1:28137419|28141649	2	-1	1	21	1606	1626	AAACGUUGGAUAUAGAAACCC	:::::: .:.::::::::::	UGGUUUCCGUGUCCAACGUUU	Cleavage	1_28137420-28141649:+	1
Novel.22	2:19204136|19257685	2	-1	1	21	23740	23760	AAACGUUGGAUAUAGAAACCC	:::::. ::.::::::::::	UGGUUUUCAUGUCCAACGUUU	Cleavage	2_19204137-19257685:-	1
Novel.24	6:4934519|4951840	2	-1	1	20	10101	10120	UGGAAAUCACGAGAUGAAUC	::::::::::: ::::::.:	GAUUCAUCUCGCGAUUUCUA	Cleavage	6_4934520-4951840:+	1
Novel.24	8:3282316|3366781	2	-1	1	20	14747	14766	UGGAAAUCACGAGAUGAAUC	:::::.::::: ::::::::	GAUUCGUCUCGCGAUUUCCA	Cleavage	8_3282317-3366781:+	1
Novel.26	1:21541236|21547068	2	-1	1	20	846	865	AAUCAGAAUUGGAUGAGACG	: :.::::::::::.:::::	CUUUUCAUCCAAUUUUGAUU	Cleavage	1_21541237-21547068:+	1
Novel.27	1:42606328|42609688	2	-1	1	21	1640	1660	ACGGACAGUCAAAUUUAGACG	.::: :: :::::::::::::	UGUCCAACUUUGACUGUCCGU	Cleavage	1_42606329-42609688:+	1
Novel.27	1:42601899|42609688	2	-1	1	21	6069	6089	ACGGACAGUCAAAUUUAGACG	.::: :: :::::::::::::	UGUCCAACUUUGACUGUCCGU	Cleavage	1_42601900-42609688:+	2
Novel.31	4:18988588|18992011	2	-1	1	21	2722	2742	UCAAAUAUGUGUCUGUAUAUC	:::::::.:::::: ::::::	GAUAUACGGACACACAUUUGA	Cleavage	4_18988589-18992011:-	1
Novel.31	8:17205817|17208180	2	-1	1	21	280	300	UCAAAUAUGUGUCUGUAUAUC	.:::::::::::::.: :::	AGUAUACAGACACAUGUAUGA	Cleavage	8_17205818-17208180:-	1
Novel.31	1:27660331|27666433	2	-1	1	21	1348	1368	UCAAAUAUGUGUCUGUAUAUC	.:::::.:::::: ::::::	AGUAUACGGACACACAUUUGA	Cleavage	1_27660332-27666433:-	1
Novel.31	10:18818957|18958248	2	-1	1	21	85284	85304	UCAAAUAUGUGUCUGUAUAUC	::::::.:::::: ::::::	AAUAUACGGACACACAUUUGA	Cleavage	10_18818958-18958248:+	2
Novel.31	10:18818957|18958248	2	-1	1	21	97724	97744	UCAAAUAUGUGUCUGUAUAUC	.:::::.:::::: ::::::	AGUAUACGGACACACAUUUGA	Cleavage	10_18818958-18958248:+	2
Novel.34	8:24410539|24411213	2	-1	1	21	374	394	CUUUCUAUCAUUGUCCACAUU	::::::::.:::: :::::::	AAUGUGGAUAAUGCUAGAAAG	Cleavage	8_24410540-24411213:+	1
Novel.34	7:27729838|27731661	2	-1	1	21	554	574	CUUUCUAUCAUUGUCCACAUU	:::::::.::::: :::::::	AAUGUGGGCAAUGCUAGAAAG	Cleavage	7_27729839-27731661:-	1
Novel.34	11:23066681|23068972	2	-1	1	21	719	739	CUUUCUAUCAUUGUCCACAUU	:::::::.::::: :::::::	AAUGUGGGCAAUGCUAGAAAG	Cleavage	11_23066682-23068972:+	1
Novel.34	8:20617698|20620165	2	-1	1	21	1778	1798	CUUUCUAUCAUUGUCCACAUU	:::::::.::::: :::::::	AAUGUGGGCAAUGCUAGAAAG	Cleavage	8_20617699-20620165:-	2
Novel.34	3:1052875|1055408	2	-1	1	21	751	771	CUUUCUAUCAUUGUCCACAUU	:::::::.::::: :::::::	AAUGUGGGCAAUGCUAGAAAG	Cleavage	3_1052876-1055408:+	1
Novel.34	2:25233432|25236438	2	-1	1	21	530	550	CUUUCUAUCAUUGUCCACAUU	:::::::.::::: :::::::	AAUGUGGGCAAUGCUAGAAAG	Cleavage	2_25233433-25236438:+	1
Novel.34	8:24408121|24411213	2	-1	1	21	2792	2812	CUUUCUAUCAUUGUCCACAUU	::::::::.:::: :::::::	AAUGUGGAUAAUGCUAGAAAG	Cleavage	8_24408122-24411213:+	1
Novel.34	4:26301778|26306219	2	-1	1	21	3390	3410	CUUUCUAUCAUUGUCCACAUU	:::::::.::::: :::::::	AAUGUGGGCAAUGCUAGAAAG	Cleavage	4_26301779-26306219:+	1
Novel.34	1:17618297|17622964	2	-1	1	21	1667	1687	CUUUCUAUCAUUGUCCACAUU	:::::::.::::: :::::::	AAUGUGGGCAAUGCUAGAAAG	Cleavage	1_17618298-17622964:-	1
Novel.34	4:26301778|26306582	2	-1	1	21	3390	3410	CUUUCUAUCAUUGUCCACAUU	:::::::.::::: :::::::	AAUGUGGGCAAUGCUAGAAAG	Cleavage	4_26301779-26306582:+	1
Novel.34	6:26275116|26281310	2	-1	1	21	3439	3459	CUUUCUAUCAUUGUCCACAUU	:::::::.::::: :::::::	AAUGUGGGCAAUGCUAGAAAG	Cleavage	6_26275117-26281310:+	1
Novel.34	1:17618297|17625020	2	-1	1	21	3723	3743	CUUUCUAUCAUUGUCCACAUU	:::::::.::::: :::::::	AAUGUGGGCAAUGCUAGAAAG	Cleavage	1_17618298-17625020:-	1
Novel.34	3:10867868|10875221	2	-1	1	21	5460	5480	CUUUCUAUCAUUGUCCACAUU	:::::::.::::: :::::::	AAUGUGGGCAAUGCUAGAAAG	Cleavage	3_10867869-10875221:-	1
Novel.34	7:10733900|10759431	2	-1	1	21	12617	12637	CUUUCUAUCAUUGUCCACAUU	:::::::.::::: :::::::	AAUGUGGGCAAUGCUAGAAAG	Cleavage	7_10733901-10759431:+	2
Novel.34	7:27824380|27825506	2	-1	1	21	260	280	CUUUCUAUCAUUGUCCACAUU	::::::.::::: :::::::	UAUGUGGGCAAUGCUAGAAAG	Cleavage	7_27824381-27825506:-	1
Novel.34	8:11762605|11764676	2	-1	1	21	1155	1175	CUUUCUAUCAUUGUCCACAUU	::::::.::::: :::::::	UAUGUGGGCAAUGCUAGAAAG	Cleavage	8_11762606-11764676:+	1
Novel.34	9:11178129|11181028	2	-1	1	21	1460	1480	CUUUCUAUCAUUGUCCACAUU	::::::.::::: :::::::	UAUGUGGGCAAUGUUAGAAAG	Cleavage	9_11178130-11181028:-	1
Novel.34	11:6705769|6888425	2	-1	1	21	54157	54177	CUUUCUAUCAUUGUCCACAUU	:::::::::::::: .:::	CUUGUGGACAAUGAUAUGAAG	Cleavage	11_6705770-6888425:+	3
Novel.35	3:30006457|30008701	2	-1	1	22	552	573	ACAUUCUAGUACUACGAAUCUG	:::::::::::::::::.:: :	CAGAUUCGUAGUACUAGGAUAU	Cleavage	3_30006458-30008701:+	1
Novel.35	4:27556411|27557039	2	-1	1	22	341	362	ACAUUCUAGUACUACGAAUCUG	.:::::.:: ::::::::::::	UAGAUUUGUUGUACUAGAAUGU	Cleavage	4_27556412-27557039:-	1
Novel.35	6:12447713|12458917	2	-1	1	22	10208	10229	ACAUUCUAGUACUACGAAUCUG	.: ::::::::::::: .::::	UAAAUUCGUAGUACUAUGAUGU	Cleavage	6_12447714-12458917:-	1
Novel.35	6:12447713|12460823	2	-1	1	22	12114	12135	ACAUUCUAGUACUACGAAUCUG	.: ::::::::::::: .::::	UAAAUUCGUAGUACUAUGAUGU	Cleavage	6_12447714-12460823:-	1
Novel.35	7:29081019|29118078	2	-1	1	22	34178	34199	ACAUUCUAGUACUACGAAUCUG	::::::::::.:::::: :	UCUAUUCGUAGUAUUAGAAUAU	Cleavage	7_29081020-29118078:-	2
Novel.36	6:8304314|8306886	2	-1	1	22	2047	2068	AGAUUCAUGGUACUAGGAUGUG	:::::::::::::.: ::::::	CACAUCCUAGUACUACGAAUCU	Cleavage	6_8304315-8306886:+	1
Novel.36	6:16608560|16615291	2	-1	1	22	6165	6186	AGAUUCAUGGUACUAGGAUGUG	.:::::::: :::.::::::::	UACAUCCUAUUACUAUGAAUCU	Cleavage	6_16608561-16615291:-	1
Novel.36	6:16606974|16615291	2	-1	1	22	6165	6186	AGAUUCAUGGUACUAGGAUGUG	.:::::::: :::.::::::::	UACAUCCUAUUACUAUGAAUCU	Cleavage	6_16606975-16615291:-	1
Novel.36	4:31966158|32140275	2	-1	1	22	84107	84128	AGAUUCAUGGUACUAGGAUGUG	::.:::::: :::.::::::::	CAUAUCCUAAUACUAUGAAUCU	Cleavage	4_31966159-32140275:+	4
Novel.36	7:17748328|17753489	2	-1	1	22	407	428	AGAUUCAUGGUACUAGGAUGUG	..:::::::::::.: ::::::	UGCAUCCUAGUACUACGAAUCU	Cleavage	7_17748329-17753489:-	1
Novel.38	4:31966158|32140275	2	-1	1	21	70616	70636	UGAUCUGAUUGUUUAUUGUAG	: : :.::::::::.::::::	CAAAAGUAAACAAUUAGAUCA	Cleavage	4_31966159-32140275:+	2
Novel.39	6:2046190|2059120	2	-1	1	22	2401	2422	UUACAGAUCUGUAGCCAGCUGC	:::::::::::: :::::::.	ACAGCUGGCUACAAAUCUGUAG	Cleavage	6_2046191-2059120:-	2
Novel.39	2:19204136|19257685	2	-1	1	22	39586	39607	UUACAGAUCUGUAGCCAGCUGC	::::.:::::::: ::::::::	GCAGUUGGCUACAAAUCUGUAA	Cleavage	2_19204137-19257685:-	1
Novel.39	10:18818957|18958248	2	-1	1	22	11737	11758	UUACAGAUCUGUAGCCAGCUGC	::::::::::::: :::::::.	GCAGCUGGCUACAAAUCUGUAG	Cleavage	10_18818958-18958248:+	2
Novel.39	1:3880775|3896230	2	-1	1	22	3602	3623	UUACAGAUCUGUAGCCAGCUGC	:::::: ::::::::::::::	GCAGCUAGCUACAGAUCUGUAU	Cleavage	1_3880776-3896230:-	1
Novel.39	6:26943801|26948514	2	-1	1	22	1841	1862	UUACAGAUCUGUAGCCAGCUGC	::::: :::::.:::::::::.	GCAGCGGGCUAUAGAUCUGUAG	Cleavage	6_26943802-26948514:-	1
Novel.39	2:25358081|25375938	2	-1	1	22	3564	3585	UUACAGAUCUGUAGCCAGCUGC	:::::::::::: :::::::.	ACAGCUGGCUACAAAUCUGUAG	Cleavage	2_25358082-25375938:-	1
Novel.39	11:6705769|6888425	2	-1	1	22	179504	179525	UUACAGAUCUGUAGCCAGCUGC	:.::: ::::::::::.::::.	GUAGCGGGCUACAGAUUUGUAG	Cleavage	11_6705770-6888425:+	1
Novel.4	3:16699870|16703068	2	-1	1	20	1277	1296	UUUUUGUUGGAUGUGACAUC	::::. ::::::::::.::	AAUGUUUCAUCCAACAAGAA	Cleavage	3_16699871-16703068:-	1
Novel.45	12:11277575|11320618	2	-1	1	24	37365	37388	AUUUAGGACUGGAUGAAACAUUUC	:::: ::: ::::::::::::..:	GAAACGUUCCAUCCAGUCCUAGGU	Cleavage	12_11277576-11320618:+	1
Novel.45	12:11262912|11320618	2	-1	1	24	52028	52051	AUUUAGGACUGGAUGAAACAUUUC	:::: ::: ::::::::::::..:	GAAACGUUCCAUCCAGUCCUAGGU	Cleavage	12_11262913-11320618:+	1
Novel.49	9:18303728|18311056	2	-1	1	24	4873	4896	AACGACUUUCUUUACGAAUAUGAA	:::.:: ::::::::.::::.:::	UUCGUACUCGUAAAGGAAGUUGUU	Cleavage	9_18303729-18311056:+	1
Novel.49	9:19902729|19912649	2	-1	1	24	2310	2333	AACGACUUUCUUUACGAAUAUGAA	::..:. ::::::::.::::::::	UUUGUGCUCGUAAAGGAAGUCGUU	Cleavage	9_19902730-19912649:-	1
Novel.50	10:3017239|3031829	2	-1	1	21	2160	2180	UCAUAUCGUGUGCGUAGCUGG	::::. ::::::.::::::::	CCAGUCACGCACGCGAUAUGA	Cleavage	10_3017240-3031829:+	1
Novel.51	2:2149643|2153160	2	-1	1	21	2589	2609	UUUGGCUUGCAACGUUUGACC	::::::::::::::::. :::	GGUCAAACGUUGCAAGUAAAA	Cleavage	2_2149644-2153160:-	1
Novel.51	6:2697347|2707319	2	-1	1	21	8223	8243	UUUGGCUUGCAACGUUUGACC	: ::::::::::.:::: :::	GAUCAAACGUUGUAAGCAAAA	Cleavage	6_2697348-2707319:+	1
Novel.54	2:16172961|16179476	2	-1	1	21	4855	4875	AAAACGGAACGAUCUAUUAGC	::::::.::::: ::::::::	GCUAAUGGAUCGCUCCGUUUU	Cleavage	2_16172962-16179476:+	1
Novel.54	1:34596078|34599301	2	-1	1	21	1641	1661	AAAACGGAACGAUCUAUUAGC	::::::. ::.::::::::::	GCUAAUGAAUUGUUCCGUUUU	Cleavage	1_34596079-34599301:-	1
Novel.57	2:8007553|8010959	2	-1	1	21	2776	2796	UUCAUCUAGUAUGAGGACGUG	:::::::::: :::::::.:	AACGUCCUCAUCCUAGAUGGA	Translation	2_8007554-8010959:+	1
Novel.57	2:8007553|8017404	2	-1	1	21	2776	2796	UUCAUCUAGUAUGAGGACGUG	:::::::::: :::::::.:	AACGUCCUCAUCCUAGAUGGA	Translation	2_8007554-8017404:+	1
Novel.58	1:21414887|21441042	2	-1	1	21	3175	3195	UGUGUCACUGACGUGUGGGCC	::::::::.:::::::.:::	GGCCCACAUGUCAGUGGCACU	Cleavage	1_21414888-21441042:+	1
Novel.58	1:21414887|21438305	2	-1	1	21	3175	3195	UGUGUCACUGACGUGUGGGCC	::::::::.:::::::.:::	GGCCCACAUGUCAGUGGCACU	Cleavage	1_21414888-21438305:+	1
Novel.58	1:21414887|21433322	2	-1	1	21	3175	3195	UGUGUCACUGACGUGUGGGCC	::::::::.:::::::.:::	GGCCCACAUGUCAGUGGCACU	Cleavage	1_21414888-21433322:+	1
Novel.58	1:21414887|21426198	2	-1	1	21	3175	3195	UGUGUCACUGACGUGUGGGCC	::::::::.:::::::.:::	GGCCCACAUGUCAGUGGCACU	Cleavage	1_21414888-21426198:+	1
Novel.59	11:20370814|20417303	2	-1	1	20	33609	33628	UAUUAUAAGACGUUUUGACU	.::::::::: :::.:::::	GGUCAAAACGACUUGUAAUA	Translation	11_20370815-20417303:-	1
Novel.59	12:12570468|12574623	2	-1	1	20	1875	1894	UAUUAUAAGACGUUUUGACU	.: :::::::::::.::::.	GGACAAAACGUCUUGUAAUG	Cleavage	12_12570469-12574623:-	1
Novel.6	11:25597643|25602176	2	-1	1	22	1210	1231	AAAUAGGACAAGUGGUCAAACG	::::::::::.:::::.::::	CGUUUGACCAUUUGUCUUAUUC	Cleavage	11_25597644-25602176:-	1
Novel.6	6:28365335|28368274	2	-1	1	22	2323	2344	AAAUAGGACAAGUGGUCAAACG	:::::::.::.::::..:::::	CGUUUGAUCAUUUGUUUUAUUU	Cleavage	6_28365336-28368274:-	1
Novel.6	7:16209182|16221881	2	-1	1	22	9180	9201	AAAUAGGACAAGUGGUCAAACG	:::::::::..::::..:::::	CGUUUGACCGUUUGUUUUAUUU	Cleavage	7_16209183-16221881:-	1
Novel.6	12:11277575|11320618	2	-1	1	22	3295	3316	AAAUAGGACAAGUGGUCAAACG	.::::::::::: :::.:::::	UGUUUGACCACUCGUCUUAUUU	Translation	12_11277576-11320618:+	1
Novel.6	12:11262912|11320618	2	-1	1	22	17958	17979	AAAUAGGACAAGUGGUCAAACG	.::::::::::: :::.:::::	UGUUUGACCACUCGUCUUAUUU	Translation	12_11262913-11320618:+	1
Novel.6	11:2840945|2843702	2	-1	1	22	1934	1955	AAAUAGGACAAGUGGUCAAACG	::::::::.:::::.::::	UAUUUGACCAUUUGUCUUAUUA	Cleavage	11_2840946-2843702:-	1
Novel.6	11:2840945|2844582	2	-1	1	22	2814	2835	AAAUAGGACAAGUGGUCAAACG	::::::::.:::::.::::	UAUUUGACCAUUUGUCUUAUUA	Cleavage	11_2840946-2844582:-	1
Novel.66	10:18818957|18958248	2	-1	1	21	67317	67337	UUUCACGGUUUCCAGGCGAGU	:::::::::::::::: ::.:	ACUCGCCUGGAAACCGCGAGA	Cleavage	10_18818958-18958248:+	1
Novel.66	2:19204136|19257685	2	-1	1	21	16468	16488	UUUCACGGUUUCCAGGCGAGU	:::::::::::::::: ::.:	ACUCGCCUGGAAACCGCGAGA	Cleavage	2_19204137-19257685:-	2
Novel.66	4:21623322|21663343	2	-1	1	21	26786	26806	UUUCACGGUUUCCAGGCGAGU	:::::::::::::::: ::.:	ACUCGCCUGGAAACCGCGAGA	Cleavage	4_21623323-21663343:-	1
Novel.66	5:16986365|16990555	2	-1	1	21	2727	2747	UUUCACGGUUUCCAGGCGAGU	:::::::::::::::: ::.:	ACUCGCCUGGAAACCGCGAGA	Cleavage	5_16986366-16990555:-	1
Novel.71	1:43234771|43237271	2	-1	1	22	2022	2043	UACGAAUCUGGACACACAUGAC	::::: ::::.:::::.:::	CACAUGUCUGUCUAGAUUUGUA	Cleavage	1_43234772-43237271:-	1
Novel.72	9:11485594|11577860	2	-1	1	22	20793	20814	AUGACGCUGUUGACUUUUCGAC	.::::: :::::.:.:::::	UGUGAAAAAUCAACGGUGUCAU	Cleavage	9_11485595-11577860:-	2
Novel.72	11:25597643|25602176	2	-1	1	22	1358	1379	AUGACGCUGUUGACUUUUCGAC	::::::::::::::.:: ::::	GUCGAAAAGUCAACGGCAUCAU	Cleavage	11_25597644-25602176:-	1
Novel.72	8:3282316|3366781	2	-1	1	22	41387	41408	AUGACGCUGUUGACUUUUCGAC	.:::::::.:::.::::..:	CAUGAAAAGUUAACGGCGUUGU	Cleavage	8_3282317-3366781:+	4
Novel.73	2:33914366|33928616	2	-1	1	21	1817	1837	CGAUCUCUAAAGAACUUCGAG	: .:.::::::::.:::::.:	CCUGGAGUUCUUUGGAGAUUG	Cleavage	2_33914367-33928616:+	2
Novel.73	2:33914366|33928616	2	-1	1	21	2695	2715	CGAUCUCUAAAGAACUUCGAG	: .:.::::::::.:::::.:	CCUGGAGUUCUUUGGAGAUUG	Cleavage	2_33914367-33928616:+	2
Novel.73	2:24988831|25075802	2	-1	1	21	79039	79059	CGAUCUCUAAAGAACUUCGAG	.:.::::::::.:::::.:	UCUGGAGUUCUUUGGAGAUUG	Cleavage	2_24988832-25075802:-	3
Novel.73	2:24988831|25075802	2	-1	1	21	79134	79154	CGAUCUCUAAAGAACUUCGAG	.:.::::::::.:::::.:	UCUGGAGUUCUUUGGAGAUUG	Cleavage	2_24988832-25075802:-	3
Novel.78	10:18818957|18958248	2	-1	1	22	85275	85296	GUGUCUGUAUAUCCGAUGUGAU	:::::::: ::::::.:::::	CUCACAUCGAAUAUACGGACAC	Cleavage	10_18818958-18958248:+	3
Novel.78	7:20064894|20080901	2	-1	1	22	10361	10382	GUGUCUGUAUAUCCGAUGUGAU	:: ::::: :::::::.::.::	AUGACAUCAGAUAUACGGAUAC	Cleavage	7_20064895-20080901:+	1
Novel.78	7:20064016|20080071	2	-1	1	22	11239	11260	GUGUCUGUAUAUCCGAUGUGAU	:: ::::: :::::::.::.::	AUGACAUCAGAUAUACGGAUAC	Cleavage	7_20064017-20080071:+	1
Novel.78	7:20064553|20080615	2	-1	1	22	10702	10723	GUGUCUGUAUAUCCGAUGUGAU	:: ::::: :::::::.::.::	AUGACAUCAGAUAUACGGAUAC	Cleavage	7_20064554-20080615:+	1
Novel.79	2:13060987|13140226	2	-1	1	22	37632	37653	ACGAAUCUUUUGAGCCUACUUA	::: ::: ::::::::::::::	UAAUUAGACUCAAAAGAUUCGU	Cleavage	2_13060988-13140226:+	2
Novel.79	5:16986365|16990555	2	-1	1	22	2821	2842	ACGAAUCUUUUGAGCCUACUUA	::: ::: ::::::::::::::	UAAUUAGACUCAAAAGAUUCGU	Cleavage	5_16986366-16990555:-	1
Novel.79	12:11262912|11320618	2	-1	1	22	56294	56315	ACGAAUCUUUUGAGCCUACUUA	:: ::::::.::::::::.::	CAAUUAGGCUUAAAAGAUUUGU	Cleavage	12_11262913-11320618:+	1
Novel.79	12:11277575|11320618	2	-1	1	22	41631	41652	ACGAAUCUUUUGAGCCUACUUA	:: ::::::.::::::::.::	CAAUUAGGCUUAAAAGAUUUGU	Cleavage	12_11277576-11320618:+	1
Novel.8	1:345591|350982	2	-1	1	22	2379	2400	AAUAUAAUGAAUCUGGACAACC	::::::::::::::::.:: :	UGUUGUCCAGAUUCAUUGUACU	Cleavage	1_345592-350982:+	1
Novel.8	1:21414887|21426198	2	-1	1	22	1953	1974	AAUAUAAUGAAUCUGGACAACC	:::::: :::::::.::::	CUCUGUCCAAAUUCAUUGUAUU	Cleavage	1_21414888-21426198:+	1
Novel.8	1:21414887|21433322	2	-1	1	22	1953	1974	AAUAUAAUGAAUCUGGACAACC	:::::: :::::::.::::	CUCUGUCCAAAUUCAUUGUAUU	Cleavage	1_21414888-21433322:+	1
Novel.8	1:21414887|21438305	2	-1	1	22	1953	1974	AAUAUAAUGAAUCUGGACAACC	:::::: :::::::.::::	CUCUGUCCAAAUUCAUUGUAUU	Cleavage	1_21414888-21438305:+	1
Novel.8	1:21414887|21441042	2	-1	1	22	1953	1974	AAUAUAAUGAAUCUGGACAACC	:::::: :::::::.::::	CUCUGUCCAAAUUCAUUGUAUU	Cleavage	1_21414888-21441042:+	1
Novel.8	12:11277575|11320618	2	-1	1	22	37341	37362	AAUAUAAUGAAUCUGGACAACC	: :::::::::.::.::::	AUCUAUCCAGAUUCGUUGUAUU	Cleavage	12_11277576-11320618:+	1
Novel.8	12:11262912|11320618	2	-1	1	22	52004	52025	AAUAUAAUGAAUCUGGACAACC	: :::::::::.::.::::	AUCUAUCCAGAUUCGUUGUAUU	Cleavage	12_11262913-11320618:+	1
Novel.80	6:806806|808662	2	-1	1	22	1293	1314	AAGAUUUGUAGCCAGCUGUAGC	:::..::::::::::::::::	GCUGUAGCUGGCUACAAAUCUA	Cleavage	6_806807-808662:-	1
Novel.80	6:806806|808884	2	-1	1	22	1515	1536	AAGAUUUGUAGCCAGCUGUAGC	:::..::::::::::::::::	GCUGUAGCUGGCUACAAAUCUA	Cleavage	6_806807-808884:-	1
Novel.80	6:801999|808662	2	-1	1	22	1293	1314	AAGAUUUGUAGCCAGCUGUAGC	:::..::::::::::::::::	GCUGUAGCUGGCUACAAAUCUA	Cleavage	6_802000-808662:-	1
Novel.80	1:14451681|14462776	2	-1	1	22	4121	4142	AAGAUUUGUAGCCAGCUGUAGC	::::.::::::::.:::::::	GCUAUAGCUGGCUGCAAAUCUG	Cleavage	1_14451682-14462776:+	1
Novel.80	2:19204136|19257685	2	-1	1	22	39583	39604	AAGAUUUGUAGCCAGCUGUAGC	:::.:::.:::::::::::::	GCUGCAGUUGGCUACAAAUCUG	Cleavage	2_19204137-19257685:-	3
Novel.80	10:18818957|18958248	2	-1	1	22	24862	24883	AAGAUUUGUAGCCAGCUGUAGC	:::.::::::::::.::::::	GCUGCAGCUGGCUAUAAAUCUG	Cleavage	10_18818958-18958248:+	2
Novel.80	1:2779813|2788690	2	-1	1	22	4212	4233	AAGAUUUGUAGCCAGCUGUAGC	::.::::::::::::.::::	ACUGCAGCUGGCUACAGAUCUA	Cleavage	1_2779814-2788690:+	1
Novel.84	5:25797622|25799317	2	-1	1	21	735	755	CUGUAGAAGUUGAAUUUUAAC	::: ::::::::::::::::	GUUCAAAUUCAACUUCUACAU	Cleavage	5_25797623-25799317:+	1
Novel.84	2:24988831|25075802	2	-1	1	21	64304	64324	CUGUAGAAGUUGAAUUUUAAC	: :::::::.:::::.::::	GAUAAAAUUUAACUUUUACAU	Cleavage	2_24988832-25075802:-	5
Novel.85	7:27824380|27825506	2	-1	1	21	211	231	AUCUAUAUGAAUAUGAACAAU	::::::::::::.:: :::::	AUUGUUCAUAUUUAUUUAGAU	Cleavage	7_27824381-27825506:-	1
Novel.85	1:17618297|17622964	2	-1	1	21	1595	1615	AUCUAUAUGAAUAUGAACAAU	:::: :::::::::::::::	AUUGCCCAUAUUCAUAUAGAU	Cleavage	1_17618298-17622964:-	1
Novel.85	1:17618297|17625020	2	-1	1	21	3651	3671	AUCUAUAUGAAUAUGAACAAU	:::: :::::::::::::::	AUUGCCCAUAUUCAUAUAGAU	Cleavage	1_17618298-17625020:-	1
Novel.86	8:5954285|6001870	2	-1	1	21	4144	4164	UUGCUGGAGGACACUUUUGGC	:::.:::: ::::::::::::	GCCGAAAGCGUCCUCCAGCAA	Cleavage	8_5954286-6001870:+	1
Novel.86	8:5951166|5998399	2	-1	1	21	7263	7283	UUGCUGGAGGACACUUUUGGC	:::.:::: ::::::::::::	GCCGAAAGCGUCCUCCAGCAA	Cleavage	8_5951167-5998399:+	1
Novel.87	3:30006457|30008701	2	-1	1	21	581	601	AAAAAAUCAAUCUAGAACCGG	:: :: :::::::::::::::	CCAGUACUAGAUUGAUUUUUU	Cleavage	3_30006458-30008701:+	1
Novel.88	8:3282316|3366781	2	-1	1	22	41387	41408	AUGACGCUGUUGACUUUUCAAC	::::::::.:::.::::..:	CAUGAAAAGUUAACGGCGUUGU	Cleavage	8_3282317-3366781:+	4
Novel.88	9:11485594|11577860	2	-1	1	22	20793	20814	AUGACGCUGUUGACUUUUCAAC	:::::: :::::.:.:::::	UGUGAAAAAUCAACGGUGUCAU	Cleavage	9_11485595-11577860:-	2
Novel.88	11:25597643|25602176	2	-1	1	22	1358	1379	AUGACGCUGUUGACUUUUCAAC	:: :::::::::::.:: ::::	GUCGAAAAGUCAACGGCAUCAU	Cleavage	11_25597644-25602176:-	1
Novel.89	3:30006457|30008701	2	-1	1	22	551	572	UAUCCUAAUACUAUGAAUCUGG	::::::::.::::: :::::::	CCAGAUUCGUAGUACUAGGAUA	Cleavage	3_30006458-30008701:+	1
Novel.89	8:6018150|6033600	2	-1	1	22	12555	12576	UAUCCUAAUACUAUGAAUCUGG	..::::::.::::::::: :::	UUAGAUUCGUAGUAUUAGAAUA	Cleavage	8_6018151-6033600:+	1
Novel.91	5:14182040|14192085	2	-1	1	21	9169	9189	UUAAUAUACCUCGUUAGAUUU	.:::::::.:: :::::::::	GAAUCUAAUGAUGUAUAUUAA	Translation	5_14182041-14192085:+	1
Novel.93	11:5073803|5081052	2	-1	1	22	1269	1290	ACUGUUGGAUCGAAAAAUAGAC	:::::::::::::::::::. :	GUCUAUUUUUCGAUCCAACGUU	Cleavage	11_5073804-5081052:-	2
Novel.93	1:4515678|4517235	2	-1	1	22	197	219	ACUGUUGGAUCGAAA-AAUAGAC	:.:::: :::::::::::::::	UUUUAUUAUUUCGAUCCAACAGU	Cleavage	1_4515679-4517235:-	1
Novel.94	8:12172119|12177017	2	-1	1	22	1578	1599	AGUACAACGAAUCUGGACAGGC	::::::.:::::::: :::::	CCCUGUCUAGAUUCGUAGUACU	Cleavage	8_12172120-12177017:+	1
Novel.94	1:26234815|26235877	2	-1	1	22	522	543	AGUACAACGAAUCUGGACAGGC	.::::.::::::: :::::::	CUCUGUUCAGAUUCUUUGUACU	Cleavage	1_26234816-26235877:+	2
Novel.94	6:8304314|8306886	2	-1	1	22	2080	2101	AGUACAACGAAUCUGGACAGGC	:.::::.:::::::: :::::	ACUUGUCUAGAUUCGUAGUACU	Cleavage	6_8304315-8306886:+	1
Novel.94	1:26234815|26250049	2	-1	1	22	522	543	AGUACAACGAAUCUGGACAGGC	.::::.::::::: :::::::	CUCUGUUCAGAUUCUUUGUACU	Cleavage	1_26234816-26250049:+	2
Novel.94	1:26231667|26250049	2	-1	1	22	3670	3691	AGUACAACGAAUCUGGACAGGC	.::::.::::::: :::::::	CUCUGUUCAGAUUCUUUGUACU	Cleavage	1_26231668-26250049:+	2
Novel.94	2:11212606|11295582	2	-1	1	22	3862	3883	AGUACAACGAAUCUGGACAGGC	.:::::::::::. :::::::	CUCUGUCCAGAUUUAUUGUACU	Cleavage	2_11212607-11295582:-	2
Novel.94	4:31966158|32140275	2	-1	1	22	120740	120761	AGUACAACGAAUCUGGACAGGC	::::.::::::::: ::::	GAGUGUCUAGAUUCGUUUUACU	Cleavage	4_31966159-32140275:+	3
Novel.97	1:5223989|5240598	2	-1	1	22	5284	5305	GUGUCUGUAUAUCCAAUGUGAC	:::::: ::::::::.::.::	AUCACAUCGGAUAUACGGAUAC	Cleavage	1_5223990-5240598:+	1
Novel.98	4:21623322|21663343	2	-1	1	21	29973	29993	AGACGAAUCUUUUGAGCCUAC	:::::::::.:::: :::::	UUAGGCUCAAGAGAUACGUCU	Cleavage	4_21623323-21663343:-	2
Novel.98	10:18818957|18958248	2	-1	1	21	82710	82730	AGACGAAUCUUUUGAGCCUAC	::: .::::::::::.::::	UUAGAUUCAAAAGAUUUGUCU	Cleavage	10_18818958-18958248:+	7
Novel.98	5:9469254|9590950	2	-1	1	21	67639	67659	AGACGAAUCUUUUGAGCCUAC	::::::.::: :::::::::	UUAGGCUUAAAUGAUUCGUCU	Translation	5_9469255-9590950:+	4
Novel.98	2:19204136|19257685	2	-1	1	21	7747	7767	AGACGAAUCUUUUGAGCCUAC	::::::.:::: ::::::::	UUAGGCUUAAAAAAUUCGUCU	Cleavage	2_19204137-19257685:-	8
Novel.98	1:21414887|21441042	2	-1	1	21	14380	14400	AGACGAAUCUUUUGAGCCUAC	::::::.:: ::::::::::	UUAGGCUUAAUAGAUUCGUCU	Translation	1_21414888-21441042:+	3
Novel.98	1:21414887|21438305	2	-1	1	21	14380	14400	AGACGAAUCUUUUGAGCCUAC	::::::.:: ::::::::::	UUAGGCUUAAUAGAUUCGUCU	Translation	1_21414888-21438305:+	3
Novel.98	1:21414887|21433322	2	-1	1	21	14380	14400	AGACGAAUCUUUUGAGCCUAC	::::::.:: ::::::::::	UUAGGCUUAAUAGAUUCGUCU	Translation	1_21414888-21433322:+	2
Novel.98	6:4934519|4951840	2	-1	1	21	10089	10109	AGACGAAUCUUUUGAGCCUAC	::::::.::::::::: :::	UUAGGCUUAAAAGAUUCAUCU	Cleavage	6_4934520-4951840:+	1
Novel.98	1:5223989|5240598	2	-1	1	21	5440	5460	AGACGAAUCUUUUGAGCCUAC	::::::.::::::::: :::	UUAGGCUUAAAAGAUUCAUCU	Cleavage	1_5223990-5240598:+	1
Novel.98	2:5685882|5689654	2	-1	1	21	3279	3299	AGACGAAUCUUUUGAGCCUAC	::::::.:::: ::::::::	UUAGGCUUAAAAUAUUCGUCU	Cleavage	2_5685883-5689654:-	1
Novel.98	2:5685882|5689651	2	-1	1	21	3276	3296	AGACGAAUCUUUUGAGCCUAC	::::::.:::: ::::::::	UUAGGCUUAAAAUAUUCGUCU	Cleavage	2_5685883-5689651:-	1
Novel.98	11:20944017|20947270	2	-1	1	21	2041	2061	AGACGAAUCUUUUGAGCCUAC	::::::::: ::::::::.:	UUAGGCUCAAUAGAUUCGUUU	Translation	11_20944018-20947270:+	1
Novel.99	8:3282316|3366781	2	-1	1	22	55175	55196	AUGACGCUGUUGACUUUUUAAC	::::::::::::.:.::::	ACUAAAAAGUCAACGGUGUCAA	Cleavage	8_3282317-3366781:+	4
Novel.99	8:24889795|24896354	2	-1	1	22	4131	4152	AUGACGCUGUUGACUUUUUAAC	::::::::::::::.:.::::	GUUAAAAAGUCAACGGUGUCAA	Cleavage	8_24889796-24896354:+	1
Novel.99	6:25087589|25088282	2	-1	1	22	403	424	AUGACGCUGUUGACUUUUUAAC	:::::::::::::.:.::::	AUUAAAAAGUCAACGGUGUCAA	Cleavage	6_25087590-25088282:-	1
Novel.99	6:31053760|31055411	2	-1	1	22	998	1019	AUGACGCUGUUGACUUUUUAAC	::::::::::::.:.::::	ACUAAAAAGUCAACGGUGUCAA	Cleavage	6_31053761-31055411:-	1
Novel.99	2:25250039|25253018	2	-1	1	22	1102	1123	AUGACGCUGUUGACUUUUUAAC	::::::::::::.:.::::	ACUAAAAAGUCAACGGUGUCAA	Cleavage	2_25250040-25253018:-	1
Novel.99	2:25250039|25253995	2	-1	1	22	2079	2100	AUGACGCUGUUGACUUUUUAAC	::::::::::::.:.::::	ACUAAAAAGUCAACGGUGUCAA	Cleavage	2_25250040-25253995:-	2
Novel.99	8:13751887|13756138	2	-1	1	22	2214	2235	AUGACGCUGUUGACUUUUUAAC	::::::::::::.:.::::	ACUAAAAAGUCAACGGUGUCAA	Cleavage	8_13751888-13756138:-	1
Novel.99	8:13747310|13756138	2	-1	1	22	2214	2235	AUGACGCUGUUGACUUUUUAAC	::::::::::::.:.::::	ACUAAAAAGUCAACGGUGUCAA	Cleavage	8_13747311-13756138:-	1
Novel.99	8:13745045|13756138	2	-1	1	22	2214	2235	AUGACGCUGUUGACUUUUUAAC	::::::::::::.:.::::	ACUAAAAAGUCAACGGUGUCAA	Cleavage	8_13745046-13756138:-	1
Novel.99	4:11874973|11887272	2	-1	1	22	10112	10133	AUGACGCUGUUGACUUUUUAAC	:: :::::::::::.:: ::::	GUCAAAAAGUCAACGGCAUCAU	Cleavage	4_11874974-11887272:+	1
Novel.99	5:25324159|25338706	2	-1	1	22	9920	9941	AUGACGCUGUUGACUUUUUAAC	::::::::::::.:.::::	ACUAAAAAGUCAACGGUGUCAA	Cleavage	5_25324160-25338706:-	1
Novel.99	5:25322967|25338706	2	-1	1	22	9920	9941	AUGACGCUGUUGACUUUUUAAC	::::::::::::.:.::::	ACUAAAAAGUCAACGGUGUCAA	Cleavage	5_25322968-25338706:-	1
Novel.99	11:4004643|4009335	2	-1	1	22	1644	1665	AUGACGCUGUUGACUUUUUAAC	: :::::::::::.:.::::	UUAAAAAAGUCAACGGUGUCAA	Cleavage	11_4004644-4009335:-	1
Novel.99	11:26555912|26560820	2	-1	1	22	2932	2953	AUGACGCUGUUGACUUUUUAAC	:::::::::::. ::::::	GACAAAAAGUCAACGACGUCAU	Cleavage	11_26555913-26560820:-	1
Novel.99	5:5428828|5429767	2	-1	1	22	615	636	AUGACGCUGUUGACUUUUUAAC	:.::: :::::::.:::::	CAAAGAAAAUCAACAGUGUCAU	Cleavage	5_5428829-5429767:+	1
Novel.99	7:13593790|13603224	2	-1	1	22	6602	6623	AUGACGCUGUUGACUUUUUAAC	: ::::::::.::.:::::	CGAAUAAAGUCAAUAGUGUCAU	Cleavage	7_13593791-13603224:+	1
osa-miR11336-3p	1:40845880|40847116	2	-1	1	25	952	976	GAAUAUGGGAAAUGCUAGAAAGUCU	::::::::::::::: ::.::::::	AGACUUUCUAGCAUUGCCUAUAUUC	Translation	1_40845881-40847116:+	1
osa-miR11336-3p	10:18818957|18958248	2	-1	1	25	24622	24646	GAAUAUGGGAAAUGCUAGAAAGUCU	::::::::::::::: ::::::::.	AGACUUUCUAGCAUUGCCCAUAUUU	Translation	10_18818958-18958248:+	3
osa-miR11336-3p	9:9413248|9418974	2	-1	1	25	1673	1697	GAAUAUGGGAAAUGCUAGAAAGUCU	::::::::::::::: ::::::::.	AGACUUUCUAGCAUUGCCCAUAUUU	Translation	9_9413249-9418974:-	1
osa-miR11336-3p	8:3282316|3366781	2	-1	1	25	59280	59304	GAAUAUGGGAAAUGCUAGAAAGUCU	:: : :::::::::::.::: ::::	AGUCAUUCUAGCAUUUUCCACAUUC	Cleavage	8_3282317-3366781:+	2
osa-miR11336-3p	3:474395|476229	2	-1	1	25	553	577	GAAUAUGGGAAAUGCUAGAAAGUCU	:: : :::::::::::::.: ::::	AGUCAUUCUAGCAUUUCCUACAUUC	Cleavage	3_474396-476229:-	1
osa-miR11336-3p	2:29763874|29766155	2	-1	1	25	1042	1066	GAAUAUGGGAAAUGCUAGAAAGUCU	:: : ::::::::::::::: :::.	AGUCAUUCUAGCAUUUCCCACAUUU	Cleavage	2_29763875-29766155:-	1
osa-miR11336-3p	1:35784719|35792835	2	-1	1	25	1716	1740	GAAUAUGGGAAAUGCUAGAAAGUCU	:: : ::.:::::::::::: ::::	AGUCAUUUUAGCAUUUCCCACAUUC	Cleavage	1_35784720-35792835:-	2
osa-miR11336-3p	11:20097935|20111742	2	-1	1	25	8505	8529	GAAUAUGGGAAAUGCUAGAAAGUCU	:: : ::::::::::::.:: ::::	AGUCAUUCUAGCAUUUCUCACAUUC	Cleavage	11_20097936-20111742:-	1
osa-miR11336-3p	11:6705769|6888425	2	-1	1	25	174286	174310	GAAUAUGGGAAAUGCUAGAAAGUCU	:: : :::::::::::.::: ::::	AGUCAUUCUAGCAUUUUCCACAUUC	Cleavage	11_6705770-6888425:+	2
osa-miR11336-3p	11:20370814|20417303	2	-1	1	25	16366	16390	GAAUAUGGGAAAUGCUAGAAAGUCU	:: : ::::::::::::.:: ::::	AGUCAUUCUAGCAUUUCUCACAUUC	Cleavage	11_20370815-20417303:-	1
osa-miR11336-3p	9:3855982|3858951	2	-1	1	25	1025	1049	GAAUAUGGGAAAUGCUAGAAAGUCU	:::::.::::.:..:::::	AACUGCUCUAGUAUUUUCUGUAUUC	Cleavage	9_3855983-3858951:+	1
osa-miR11336-3p	9:3855982|3860803	2	-1	1	25	1025	1049	GAAUAUGGGAAAUGCUAGAAAGUCU	:::::.::::.:..:::::	AACUGCUCUAGUAUUUUCUGUAUUC	Cleavage	9_3855983-3860803:+	1
osa-miR11336-3p	9:3855982|3862253	2	-1	1	25	1025	1049	GAAUAUGGGAAAUGCUAGAAAGUCU	:::::.::::.:..:::::	AACUGCUCUAGUAUUUUCUGUAUUC	Cleavage	9_3855983-3862253:+	1
osa-miR11336-5p	2:25358081|25375938	2	-1	1	24	14023	14046	GACUUUCUAGCGUUGCCCACAUUC	::::::::::::.:::::::: ::	GAAUGUGGGCAAUGCUAGAAAUUC	Cleavage	2_25358082-25375938:-	3
osa-miR11336-5p	1:17618297|17625020	2	-1	1	24	3722	3745	GACUUUCUAGCGUUGCCCACAUUC	::::::::::::.::::::::: :	GAAUGUGGGCAAUGCUAGAAAGAC	Cleavage	1_17618298-17625020:-	1
osa-miR11336-5p	1:17618297|17622964	2	-1	1	24	1666	1689	GACUUUCUAGCGUUGCCCACAUUC	::::::::::::.::::::::: :	GAAUGUGGGCAAUGCUAGAAAGAC	Cleavage	1_17618298-17622964:-	1
osa-miR11336-5p	2:19204136|19257685	2	-1	1	24	23597	23620	GACUUUCUAGCGUUGCCCACAUUC	:::::::: :::.:.:::::::::	GAAUGUGGCCAAUGUUAGAAAGUC	Cleavage	2_19204137-19257685:-	1
osa-miR11336-5p	8:45317|50669	2	-1	1	24	1035	1058	GACUUUCUAGCGUUGCCCACAUUC	::::::: :.::.:::::::::::	GAAUGUGAGUAAUGCUAGAAAGUC	Cleavage	8_45318-50669:+	1
osa-miR11336-5p	8:24408121|24411213	2	-1	1	24	2791	2814	GACUUUCUAGCGUUGCCCACAUUC	:::::::: .::.:::::::::::	GAAUGUGGAUAAUGCUAGAAAGUC	Cleavage	8_24408122-24411213:+	1
osa-miR11336-5p	3:26399535|26401652	2	-1	1	24	1798	1821	GACUUUCUAGCGUUGCCCACAUUC	:.::::::::::. ::::::::::	GGAUGUGGGCAAUACUAGAAAGUC	Translation	3_26399536-26401652:-	1
osa-miR11336-5p	8:24410539|24411213	2	-1	1	24	373	396	GACUUUCUAGCGUUGCCCACAUUC	:::::::: .::.:::::::::::	GAAUGUGGAUAAUGCUAGAAAGUC	Cleavage	8_24410540-24411213:+	1
osa-miR11337-3p	10:12093313|12097144	2	-1	1	21	863	883	UAUCUCGUUAGAUUCGUCUCG	: .::: :.::::::::::::	CUGGACAAGUCUAACGAGAUA	Cleavage	10_12093314-12097144:-	1
osa-miR11337-5p	9:22716868|22718116	2	-1	1	21	819	839	UGCGAGACGAAUCUAACGAGG	: ::::::::::: :::.:::	CGUCGUUAGAUUCAUCUUGCA	Cleavage	9_22716869-22718116:-	1
osa-miR11338-5p	6:16423462|16432329	2	-1	1	24	3912	3935	UUUGUGAGACGAAUCUAAUGAUAU	::: ::::::::::::.:.::	GGCUCAAUAGAUUCGUCUCGCGAA	Cleavage	6_16423463-16432329:-	1
osa-miR11338-5p	6:16420461|16432329	2	-1	1	24	3912	3935	UUUGUGAGACGAAUCUAAUGAUAU	::: ::::::::::::.:.::	GGCUCAAUAGAUUCGUCUCGCGAA	Cleavage	6_16420462-16432329:-	1
osa-miR11338-5p	6:16410145|16432329	2	-1	1	24	3912	3935	UUUGUGAGACGAAUCUAAUGAUAU	::: ::::::::::::.:.::	GGCUCAAUAGAUUCGUCUCGCGAA	Cleavage	6_16410146-16432329:-	1
osa-miR11338-5p	1:21414887|21433322	2	-1	1	24	14383	14406	UUUGUGAGACGAAUCUAAUGAUAU	:.: ::::::::::::.:.::	GGCUUAAUAGAUUCGUCUCGCGAA	Cleavage	1_21414888-21433322:+	3
osa-miR11338-5p	1:21414887|21438305	2	-1	1	24	14383	14406	UUUGUGAGACGAAUCUAAUGAUAU	:.: ::::::::::::.:.::	GGCUUAAUAGAUUCGUCUCGCGAA	Cleavage	1_21414888-21438305:+	4
osa-miR11338-5p	1:21414887|21441042	2	-1	1	24	14383	14406	UUUGUGAGACGAAUCUAAUGAUAU	:.: ::::::::::::.:.::	GGCUUAAUAGAUUCGUCUCGCGAA	Cleavage	1_21414888-21441042:+	4
osa-miR11339-3p	8:3282316|3366781	2	-1	1	21	59287	59307	UAUGAAUGUGGGCAAUGCUAG	:::::::: .:::::::::::	CUAGCAUUUUCCACAUUCAUA	Cleavage	8_3282317-3366781:+	3
osa-miR11339-3p	3:474395|476229	2	-1	1	21	560	580	UAUGAAUGUGGGCAAUGCUAG	:::::::: ::.:::::::::	CUAGCAUUUCCUACAUUCAUA	Cleavage	3_474396-476229:-	1
osa-miR11339-3p	3:26399535|26401652	2	-1	1	21	1722	1742	UAUGAAUGUGGGCAAUGCUAG	:::::::::.:..::::.:::	CUAGCAUUGUCUGCAUUUAUA	Cleavage	3_26399536-26401652:-	1
osa-miR11339-3p	2:29763874|29766155	2	-1	1	21	1049	1069	UAUGAAUGUGGGCAAUGCUAG	:::::::: ::::::::.:::	CUAGCAUUUCCCACAUUUAUA	Cleavage	2_29763875-29766155:-	1
osa-miR11339-3p	10:14346678|14351993	2	-1	1	21	2670	2690	UAUGAAUGUGGGCAAUGCUAG	::::::::::::::.:::: :	CUAGCAUUGCCCACGUUCACA	Cleavage	10_14346679-14351993:-	2
osa-miR11339-3p	10:14342579|14351993	2	-1	1	21	2670	2690	UAUGAAUGUGGGCAAUGCUAG	::::::::::::::.:::: :	CUAGCAUUGCCCACGUUCACA	Cleavage	10_14342580-14351993:-	2
osa-miR11339-3p	11:20097935|20111742	2	-1	1	21	8512	8532	UAUGAAUGUGGGCAAUGCUAG	:::::::: :.::::::::::	CUAGCAUUUCUCACAUUCAUA	Cleavage	11_20097936-20111742:-	1
osa-miR11339-3p	11:6705769|6888425	2	-1	1	21	174293	174313	UAUGAAUGUGGGCAAUGCUAG	:::::::: .:::::::::::	CUAGCAUUUUCCACAUUCAUA	Cleavage	11_6705770-6888425:+	2
osa-miR11339-3p	11:20370814|20417303	2	-1	1	21	16373	16393	UAUGAAUGUGGGCAAUGCUAG	:::::::: :.::::::::::	CUAGCAUUUCUCACAUUCAUA	Cleavage	11_20370815-20417303:-	2
osa-miR11339-3p	2:19204136|19257685	2	-1	1	21	23521	23541	UAUGAAUGUGGGCAAUGCUAG	::: ::::..::::::::::	AUAGGAUUGUUCACAUUCAUA	Cleavage	2_19204137-19257685:-	3
osa-miR11339-5p	8:27997108|27998098	2	-1	1	21	710	730	GCAUUGCCCACAUUCAUAUAG	::::.::::::::: ::::::	CUAUGUGAAUGUGGACAAUGC	Cleavage	8_27997109-27998098:+	1
osa-miR11339-5p	3:26399535|26401652	2	-1	1	21	1792	1812	GCAUUGCCCACAUUCAUAUAG	:::::::.::::::::::: :	CUAUAUGGAUGUGGGCAAUAC	Cleavage	3_26399536-26401652:-	1
osa-miR11339-5p	2:19204136|19257685	2	-1	1	21	23591	23611	GCAUUGCCCACAUUCAUAUAG	::::::::::::: :::::.	AUAUAUGAAUGUGGCCAAUGU	Cleavage	2_19204137-19257685:-	1
osa-miR11339-5p	3:32882097|32883293	2	-1	1	21	770	790	GCAUUGCCCACAUUCAUAUAG	: :::::.::::::: :::::	CAAUAUGGAUGUGGGAAAUGC	Cleavage	3_32882098-32883293:-	1
osa-miR11342-3p	12:5173522|5365351	2	-1	1	22	113198	113219	CUCGUUAGAUUCGUCUCGCAAA	::::::::::::::::: .:::	UUUGCGAGACGAAUCUAUUGAG	Cleavage	12_5173523-5365351:+	3
osa-miR11342-3p	2:24988831|25075802	2	-1	1	22	85687	85708	CUCGUUAGAUUCGUCUCGCAAA	:::::::::::::::: .:::	AUUGCGAGACGAAUCUAUUGAG	Cleavage	2_24988832-25075802:-	2
osa-miR11342-3p	1:936589|938285	2	-1	1	22	777	798	CUCGUUAGAUUCGUCUCGCAAA	:: :::::::::::::: .:::	UUCGCGAGACGAAUCUAUUGAG	Cleavage	1_936590-938285:-	1
osa-miR11342-3p	1:936589|938282	2	-1	1	22	774	795	CUCGUUAGAUUCGUCUCGCAAA	:: :::::::::::::: .:::	UUCGCGAGACGAAUCUAUUGAG	Cleavage	1_936590-938282:-	1
osa-miR11342-5p	2:19204136|19257685	2	-1	1	21	25445	25465	CGAGACGAAUCUAACGAGAUA	::: ::::::::::::::	AGGCUCAUUAGAUUCGUCUCG	Cleavage	2_19204137-19257685:-	1
osa-miR11343-5p	2:24916212|24919098	2	-1	1	21	1257	1277	CUUUCUAGCGUUGCCCACAUU	:::::::::::.:.::::::	AAUGUGGGCAAUGUUAGAAAA	Cleavage	2_24916213-24919098:+	1
osa-miR11343-5p	2:19204136|19257685	2	-1	1	21	23598	23618	CUUUCUAGCGUUGCCCACAUU	::::::: :::.:.:::::::	AAUGUGGCCAAUGUUAGAAAG	Cleavage	2_19204137-19257685:-	1
osa-miR11343-5p	8:45317|50669	2	-1	1	21	1036	1056	CUUUCUAGCGUUGCCCACAUU	:::::: :.::.:::::::::	AAUGUGAGUAAUGCUAGAAAG	Cleavage	8_45318-50669:+	1
osa-miR11343-5p	8:24408121|24411213	2	-1	1	21	2792	2812	CUUUCUAGCGUUGCCCACAUU	::::::: .::.:::::::::	AAUGUGGAUAAUGCUAGAAAG	Cleavage	8_24408122-24411213:+	1
osa-miR11343-5p	1:3109514|3112275	2	-1	1	21	931	951	CUUUCUAGCGUUGCCCACAUU	::: ::::.::.:::::::::	AAUAUGGGUAAUGCUAGAAAG	Cleavage	1_3109515-3112275:-	1
osa-miR11343-5p	3:26399535|26401652	2	-1	1	21	1799	1819	CUUUCUAGCGUUGCCCACAUU	.::::::::::. ::::::::	GAUGUGGGCAAUACUAGAAAG	Cleavage	3_26399536-26401652:-	1
osa-miR11343-5p	8:24410539|24411213	2	-1	1	21	374	394	CUUUCUAGCGUUGCCCACAUU	::::::: .::.:::::::::	AAUGUGGAUAAUGCUAGAAAG	Cleavage	8_24410540-24411213:+	1
osa-miR1320-5p	1:32968897|32987157	2	-1	1	21	15803	15823	UGGAACGGAGGAAUUUUAUAG	::::::::::::::.:::.:	CUAUAAAAUUCCUCUGUUUCC	Cleavage	1_32968898-32987157:+	1
osa-miR1429-5p	1:198034|200036	2	-1	1	21	635	655	GUAAUAUACUAAUCCGUGCAU	:: ::::::::::::.::.:	UUGAACGGAUUAGUAUGUUGC	Cleavage	1_198035-200036:+	1
osa-miR1436	5:1869063|1871622	2	-1	1	21	718	738	ACAUUAUGGGACGGAGGGAGU	::::::::.:::::::::: :	ACUCCCUCUGUCCCAUAAUAU	Cleavage	5_1869064-1871622:-	1
osa-miR1436	2:8303488|8307782	2	-1	1	21	1493	1513	ACAUUAUGGGACGGAGGGAGU	::::::::.:::::: :::::	ACUCCCUCUGUCCCAAAAUGU	Cleavage	2_8303489-8307782:+	1
osa-miR1436	4:27113023|27117526	2	-1	1	21	2850	2870	ACAUUAUGGGACGGAGGGAGU	::::::::.:::::::::: :	ACUCCCUCUGUCCCAUAAUAU	Cleavage	4_27113024-27117526:+	1
osa-miR1436	5:20104377|20110199	2	-1	1	21	4893	4913	ACAUUAUGGGACGGAGGGAGU	:::::.::::::::: :::::	ACUCCUUCCGUCCCAAAAUGU	Cleavage	5_20104378-20110199:-	1
osa-miR1436	6:2697347|2707319	2	-1	1	21	8041	8061	ACAUUAUGGGACGGAGGGAGU	:::::::::::::.::::: :	ACUCCCUCCGUCCUAUAAUAU	Cleavage	6_2697348-2707319:+	1
osa-miR1436	12:11277575|11320618	2	-1	1	21	37268	37288	ACAUUAUGGGACGGAGGGAGU	:::::::::::::.::::: :	ACUCCCUCCGUCCUAUAAUAU	Cleavage	12_11277576-11320618:+	4
osa-miR1436	12:12268005|12322496	2	-1	1	21	22137	22157	ACAUUAUGGGACGGAGGGAGU	:::.::::::::::: :::::	ACUUCCUCCGUCCCAAAAUGU	Cleavage	12_12268006-12322496:-	2
osa-miR1436	12:11262912|11320618	2	-1	1	21	51931	51951	ACAUUAUGGGACGGAGGGAGU	:::::::::::::.::::: :	ACUCCCUCCGUCCUAUAAUAU	Cleavage	12_11262913-11320618:+	4
osa-miR1436	4:9939994|9948157	2	-1	1	21	3231	3251	ACAUUAUGGGACGGAGGGAGU	:.::::::.::.:..::::::	AUUCCCUCUGUUCUGUAAUGU	Cleavage	4_9939995-9948157:-	2
osa-miR1436	1:41440553|41457339	2	-1	1	21	1458	1478	ACAUUAUGGGACGGAGGGAGU	.::::::::::::.::::: :	GCUCCCUCCGUCCUAUAAUAU	Cleavage	1_41440554-41457339:+	1
osa-miR156k	2:1968100|1971204	2	-1	1	21	1117	1137	UGACAGAAGAGAGAGAGCACA	: ::::::::.:.::.::::.	UAUGCUCUCUUUUUUUUGUCG	Cleavage	2_1968101-1971204:+	1
osa-miR159a.1	1:34509399|34512058	2	-1	1	21	2222	2242	UUUGGAUUGAAGGGAGCUCUG	..:::::::::::: :::::.	UGGAGCUCCCUUCACUCCAAG	Cleavage	1_34509400-34512058:+	1
osa-miR164c	12:26213973|26215708	2	-1	1	21	1491	1511	UGGAGAAGCAGGGUACGUGCA	: :::::::::: .:::::::	UCCACGUACCCUCUUUCUCCA	Cleavage	12_26213974-26215708:-	1
osa-miR164c	12:26210616|26215708	2	-1	1	21	1491	1511	UGGAGAAGCAGGGUACGUGCA	: :::::::::: .:::::::	UCCACGUACCCUCUUUCUCCA	Cleavage	12_26210617-26215708:-	1
osa-miR171b	5:16514799|16516487	2	-1	1	21	1142	1162	UGAUUGAGCCGUGCCAAUAUC	::::: ::::::.::.::::	AAUAUUUGCACGGUUCGAUCA	Cleavage	5_16514800-16516487:+	1
osa-miR172d-5p	3:10241521|10244711	2	-1	1	20	112	131	GCAGCACCAUCAAGAUUCAC	:::.::::::.:::::.::.	GUGGAUCUUGGUGGUGUUGU	Cleavage	3_10241522-10244711:-	1
osa-miR1850.3	4:31966158|32140275	2	-1	1	22	96728	96749	CUGUUUAGUUCACAUCAAUCUU	:: :::::::::::::::::	AAUUUUGAUGUGAACUAAACAC	Cleavage	4_31966159-32140275:+	3
osa-miR1863a	2:8520615|8528058	2	-1	1	24	1139	1162	AGCUCUGAUACCAUGUUAGAUUAG	:::.:::::.:::::::: :::::	CUAGUCUAAUAUGGUAUCCGAGCU	Cleavage	2_8520616-8528058:+	2
osa-miR1868	1:34596078|34599301	2	-1	1	24	1493	1516	UCACGGAAAACGAGGGAGCAGCCA	:::::::::::::::::	ACUUAUCUCCCUCGUUUUCCGUGC	Cleavage	1_34596079-34599301:-	1
osa-miR1868	10:18818957|18958248	2	-1	1	24	17201	17224	UCACGGAAAACGAGGGAGCAGCCA	: :::.::::::::::::: :	CUUCAGCUUCCUCGUUUUCCGUUA	Cleavage	10_18818958-18958248:+	2
osa-miR1869	4:21623322|21663343	2	-1	1	24	6348	6371	UGAGAACAAUAGGCAUGGGAGGUA	:.::::.::: :::::::::::.:	UGCCUCUCAUUCCUAUUGUUCUUA	Cleavage	4_21623323-21663343:-	19
osa-miR1869	4:21623322|21663343	2	-1	1	24	12777	12800	UGAGAACAAUAGGCAUGGGAGGUA	:.:::::::: :::::::::::..	UGCCUCCCAUUCCUAUUGUUCUUG	Cleavage	4_21623323-21663343:-	19
osa-miR1873	1:31120933|31128231	2	-1	1	24	5769	5792	UCAACAUGGUAUCAGAGCUGGAAG	:::::::::::::::::	CCAUAUGCUCUGAUACCAUGUUGC	Cleavage	1_31120934-31128231:-	1
osa-miR1879	2:25815501|25818622	2	-1	1	24	1333	1356	GUGUUUGGUUUAGGGAUGAGGUGG	::::.::.:::: :::::::::::	CCACUUCGUCCCCAAACCAAACAC	Cleavage	2_25815502-25818622:+	1
osa-miR1881	12:12570468|12574623	2	-1	1	24	1495	1518	AAUGUUAUUGUAGCGUGGUGGUGU	:: ::::.:.:..:::::::::	UGACAACCAUGUUGUAAUAACAUU	Cleavage	12_12570469-12574623:-	1
osa-miR2055	9:22774815|22776015	2	-1	1	21	491	511	UUUCCUUGGGAAGGUGGUUUC	:.:::.::::::.::::.:	AUAGCCAUCUUCCCGAGGAGA	Cleavage	9_22774816-22776015:+	1
osa-miR2118b	1:2668784|2694323	2	-1	1	22	9922	9943	UUCCCGAUGCCUCCCAUUCCUA	.::.:::::::::::::: ::	AGGGGAUGGGAGGCAUCGGUAA	Cleavage	1_2668785-2694323:-	2
osa-miR2118b	1:2668784|2694323	2	-1	1	22	21983	22004	UUCCCGAUGCCUCCCAUUCCUA	.::.:::::::::::::: ::	AGGGGAUGGGAGGCAUCGGUAA	Cleavage	1_2668785-2694323:-	2
osa-miR2118h	7:2821339|2851023	2	-1	1	22	21526	21547	UUCCUGAUGCCUCUCAUUCCUA	::. ::::::::::::::.	AGAGAGAGAGAGGCAUCAGGAG	Cleavage	7_2821340-2851023:-	2
osa-miR2118h	7:2821339|2850971	2	-1	1	22	21474	21495	UUCCUGAUGCCUCUCAUUCCUA	::. ::::::::::::::.	AGAGAGAGAGAGGCAUCAGGAG	Cleavage	7_2821340-2850971:-	2
osa-miR2118h	7:2821339|2850894	2	-1	1	22	21397	21418	UUCCUGAUGCCUCUCAUUCCUA	::. ::::::::::::::.	AGAGAGAGAGAGGCAUCAGGAG	Cleavage	7_2821340-2850894:-	2
osa-miR2118h	7:2821339|2850506	2	-1	1	22	21009	21030	UUCCUGAUGCCUCUCAUUCCUA	::. ::::::::::::::.	AGAGAGAGAGAGGCAUCAGGAG	Cleavage	7_2821340-2850506:-	2
osa-miR2121a	2:19913168|19918379	2	-1	1	24	2490	2513	AAAACGGAGCGGUCCAUUAGCGCG	:::::::::::::::.::: ::::	CGCGCUAAUGGACCGUUCCAUUUU	Cleavage	2_19913169-19918379:-	1
osa-miR2121a	2:19913168|19916258	2	-1	1	24	369	392	AAAACGGAGCGGUCCAUUAGCGCG	:::::::::::::::.::: ::::	CGCGCUAAUGGACCGUUCCAUUUU	Cleavage	2_19913169-19916258:-	1
osa-miR2121a	5:28616457|28620361	2	-1	1	24	3043	3066	AAAACGGAGCGGUCCAUUAGCGCG	: :::::::::::::.:: :::::	CACGCUAAUGGACCGUUCGGUUUU	Cleavage	5_28616458-28620361:-	1
osa-miR2870	1:27179294|27182237	2	-1	1	21	218	238	UAAUCAGUUUGGGGAGACAAA	::::::::.::::::: ::::	UUUGUCUCUCCAAACUAAUUA	Cleavage	1_27179295-27182237:-	2
osa-miR2872	2:19204136|19257685	2	-1	1	21	51072	51092	UGGGGUUCUACAAACCGAACU	: ::.:::::::.::.:::.:	AAUUUGGUUUGUGGAGCCCUA	Cleavage	2_19204137-19257685:-	1
osa-miR2873c	12:12268005|12322496	2	-1	1	21	17615	17635	CAAAUGAAGUUGAGUUUGGAC	.::::::::::::.::::	ACUCAAACUCAACUUUAUUUC	Cleavage	12_12268006-12322496:-	1
osa-miR2874	1:18592530|18593348	2	-1	1	24	594	617	AUGUGAACAGUGUCAAACAGUGUC	:: :::::::::.::::::.:	AUCAGUGUUUGACAUUGUUCAUAA	Cleavage	1_18592531-18593348:+	1
osa-miR2874	1:18591408|18594079	2	-1	1	24	1716	1739	AUGUGAACAGUGUCAAACAGUGUC	:: :::::::::.::::::.:	AUCAGUGUUUGACAUUGUUCAUAA	Cleavage	1_18591409-18594079:+	1
osa-miR2927	1:4755137|4796461	2	-1	1	23	15286	15308	UGUCGUCGUCGAUGGAGCCCAUG	:: :::::::::: ::.:::::	CAACGGCUCCAUCGCCGGCGACA	Cleavage	1_4755138-4796461:-	2
osa-miR390-3p	1:4755137|4796461	2	-1	1	20	19595	19614	CGCUAUCUAUCCUGAGCUCC	::::::::::.:.::::::	GGAGCUCAGGGUGGAUAGCA	Cleavage	1_4755138-4796461:-	1
osa-miR395c	10:22870474|22874007	2	-1	1	21	160	180	GUGAAGUGUUUGGAGGAACUC	::::.: ::::::::::::	UUGUUCUUACAAACACUUCAC	Cleavage	10_22870475-22874007:-	1
osa-miR395o	3:15501388|15503665	2	-1	1	21	1246	1266	AUGAAGUGUUUGGAGGAACUC	::::::.:.:::::::::	CCCUUCCUCUAGACACUUCAU	Cleavage	3_15501389-15503665:+	1
osa-miR395o	3:15501388|15506961	2	-1	1	21	1246	1266	AUGAAGUGUUUGGAGGAACUC	::::::.:.:::::::::	CCCUUCCUCUAGACACUUCAU	Cleavage	3_15501389-15506961:+	1
osa-miR3979-5p	4:21846288|21854702	2	-1	1	20	7046	7065	UCUCUCUCUCCCUUGAAGGC	:. ::.:::::::::::::	UCUCUCGAGGGAGAGAGAGA	Cleavage	4_21846289-21854702:+	2
osa-miR418	2:23871965|23873848	2	-1	1	21	1722	1742	UAAUGUGAUGAUGAAAUGACG	.:: : :::::::::::::::	UGUAAGUUCAUCAUCACAUUA	Cleavage	2_23871966-23873848:-	1
osa-miR437	7:11065793|11076694	2	-1	1	21	10532	10552	AAAGUUAGAGAAGUUUGACUU	::::.:::::::.::..:::	UAGUCGAACUUCUUUAGUUUU	Cleavage	7_11065794-11076694:+	1
osa-miR437	2:24988831|25075802	2	-1	1	21	83656	83676	AAAGUUAGAGAAGUUUGACUU	:.:::::::::.: :::::::	AGGUCAAACUUUUAUAACUUU	Cleavage	2_24988832-25075802:-	2
osa-miR437	4:31966158|32140275	2	-1	1	21	17205	17225	AAAGUUAGAGAAGUUUGACUU	::::::::::::.::: :::	UAGUCAAACUUCUUUAAGUUU	Cleavage	4_31966159-32140275:+	1
osa-miR5076	1:41510306|41513012	2	-1	1	22	191	212	GAAAUGGGAGCAGAGCAGGUUU	:..:::::::::..::::::	CUAUUUGCUCUGCUUUCAUUUC	Cleavage	1_41510307-41513012:+	1
osa-miR5076	1:41510306|41517153	2	-1	1	22	191	212	GAAAUGGGAGCAGAGCAGGUUU	:..:::::::::..::::::	CUAUUUGCUCUGCUUUCAUUUC	Cleavage	1_41510307-41517153:+	1
osa-miR5076	1:41510306|41517984	2	-1	1	22	191	212	GAAAUGGGAGCAGAGCAGGUUU	:..:::::::::..::::::	CUAUUUGCUCUGCUUUCAUUUC	Cleavage	1_41510307-41517984:+	1
osa-miR5079a	2:15954700|15958303	2	-1	1	22	1113	1134	UUUGGAUCUGUUAUUUUGGUAU	::::::::: :.::::::::::	AUACCAAAACAGCAGAUCCAAA	Cleavage	2_15954701-15958303:-	1
osa-miR5079a	2:15954700|15961518	2	-1	1	22	4328	4349	UUUGGAUCUGUUAUUUUGGUAU	::::::::: :.::::::::::	AUACCAAAACAGCAGAUCCAAA	Cleavage	2_15954701-15961518:-	1
osa-miR5079a	11:6069514|6072847	2	-1	1	22	1442	1463	UUUGGAUCUGUUAUUUUGGUAU	.:::::::::::.:.::.:	GAUUCAAAAUAACAGGUUCAGA	Cleavage	11_6069515-6072847:-	1
osa-miR5079a	11:6068735|6072841	2	-1	1	22	1436	1457	UUUGGAUCUGUUAUUUUGGUAU	.:::::::::::.:.::.:	GAUUCAAAAUAACAGGUUCAGA	Cleavage	11_6068736-6072841:-	1
osa-miR5150-3p	1:2840150|2840707	2	-1	1	24	180	203	AGAAGCUGCAGCUGUCAGAAGCUC	:.: .::::::::::::::	UGUUGUUUUGCAGCUGCAGCUUCU	Cleavage	1_2840151-2840707:-	1
osa-miR5151	1:24809940|24813271	2	-1	1	22	139	160	UAAUGAUGUGGGUACGAAUGAA	:::: ::::.::::::.:::	ACCAUUGGUACUCACAUCGUUA	Cleavage	1_24809941-24813271:+	1
osa-miR5155	2:30301447|30305415	2	-1	1	24	2367	2390	ACUUUAAUACCAUUGGAAGAUUGC	: :: .::..:.::::::::::::	GGAAAUUUUUAGUGGUAUUAAAGU	Cleavage	2_30301448-30305415:-	1
osa-miR5157a-3p	5:1431166|1437405	2	-1	1	24	5659	5682	AGAAGUUGUGGCUAUCAAAAAGUU	::::.:::..::::.::::	GGUGGUUUGGUAGUUACAAUUUCU	Cleavage	5_1431167-1437405:+	2
osa-miR5157a-3p	5:1427935|1437405	2	-1	1	24	8890	8913	AGAAGUUGUGGCUAUCAAAAAGUU	::::.:::..::::.::::	GGUGGUUUGGUAGUUACAAUUUCU	Cleavage	5_1427936-1437405:+	2
osa-miR5337b	1:28787556|28791590	2	-1	1	21	3328	3348	CUAGAACGGCAAGCAAUUUGA	:::::::::::.:::.::	AAAAAUUGCUUGCUGUUUUAU	Cleavage	1_28787557-28791590:-	1
osa-miR5788	7:29081019|29118078	2	-1	1	21	34189	34209	UGGAUGUGACAUACUCUAGUA	::.:::: ::::::::::::.	UAUUAGAAUAUGUCACAUCCG	Cleavage	7_29081020-29118078:-	1
osa-miR5801a	5:2368210|2371032	2	-1	1	24	1726	1749	ACCAAAUCGUUUUCGAUCGUUGGA	.::.:: ::.::::::::::::	GAUAAUGAACGGAAACGAUUUGGU	Cleavage	5_2368211-2371032:+	1
osa-miR5809	11:6705769|6888425	2	-1	1	20	28926	28945	UCGUCGCCGGCGACCACAGC	:: ::::::::::::.::.	CCUAUGGUCGCCGGCGGCGG	Cleavage	11_6705770-6888425:+	18
osa-miR5809	11:6705769|6888425	2	-1	1	20	38988	39007	UCGUCGCCGGCGACCACAGC	:: ::::::::::::.::.	CCUAUGGUCGCCGGCGGCGG	Cleavage	11_6705770-6888425:+	18
osa-miR5809	2:24988831|25075802	2	-1	1	20	53643	53662	UCGUCGCCGGCGACCACAGC	:: ::::::::::::.::.	CCUAUGGUCGCCGGCGGCGG	Cleavage	2_24988832-25075802:-	5
osa-miR5810	2:11212606|11295582	2	-1	1	24	52065	52088	ACGGAACCCUAAUGGCGAUGGCAU	:: ::::::::.:::::::::: :	AUACCAUCGCCGUUAGGGUUCCAU	Cleavage	2_11212607-11295582:-	1
osa-miR5816	4:21846288|21854702	2	-1	1	24	3980	4003	UAGGAGUGUUUGUAGGAGCGCCAC	.:::::::::.:::::::	CAUAUCUUCCUACAAAUACUCCUA	Cleavage	4_21846289-21854702:+	3
osa-miR5817	4:1055077|1073807	2	-1	1	24	550	573	AUCGAAUUUGAAAGAAAAAGGUAU	.::::::.::::::::: :::	UCUUCUUUUUUUUUCAAAUUGGAU	Cleavage	4_1055078-1073807:+	1
osa-miR5825	2:24988831|25075802	2	-1	1	24	32476	32499	AAAACAUCUGAUAACCUGAAACGG	:: :::.::::::: :::::::::	CCUUUUUAGGUUAUAAGAUGUUUU	Translation	2_24988832-25075802:-	1
osa-miR5830	4:28233706|28239561	2	-1	1	24	2915	2938	AUGUAGAUGAGGUGAUGUUACACA	::: ::: ::::::::::::::	UGUUAAACUGCACCUCAUCUACAU	Cleavage	4_28233707-28239561:-	1
osa-miR5831	7:16209182|16221881	2	-1	1	24	10115	10138	UAGUCAAACUUAGAAUAGUUGGAC	::: :::::::. :::::::::::	GUCAAACUAUUUCAAGUUUGACUA	Cleavage	7_16209183-16221881:-	1
osa-miR5831	7:27824380|27825506	2	-1	1	24	387	410	UAGUCAAACUUAGAAUAGUUGGAC	: : :::::::. :::::::::::	GCCAAACUAUUUCAAGUUUGACUA	Cleavage	7_27824381-27825506:-	1
osa-miR5831	12:11277575|11320618	2	-1	1	24	39963	39986	UAGUCAAACUUAGAAUAGUUGGAC	::: ::::. :.::::::::::::	GUCAAACUGCUUUAAGUUUGACUA	Cleavage	12_11277576-11320618:+	2
osa-miR5831	12:11262912|11320618	2	-1	1	24	54626	54649	UAGUCAAACUUAGAAUAGUUGGAC	::: ::::. :.::::::::::::	GUCAAACUGCUUUAAGUUUGACUA	Cleavage	12_11262913-11320618:+	2
osa-miR5831	2:11212606|11295582	2	-1	1	24	63803	63826	UAGUCAAACUUAGAAUAGUUGGAC	:: :::::::.::: ::::::::	UUCAAACUAUUUUAAAUUUGACUA	Cleavage	2_11212607-11295582:-	1
osa-miR6245b-3p	7:15359766|15369733	2	-1	1	21	2556	2576	GUAUAGGUGUCGGUUCUAUUA	:::::::::::::::::	AUUUAGAACCGACACCUAUAG	Cleavage	7_15359767-15369733:+	5
osa-miR6245b-3p	7:2821339|2850506	2	-1	1	21	21187	21207	GUAUAGGUGUCGGUUCUAUUA	: :::::::::..:::::::	UUAUAGAACCGGUACCUAUAG	Cleavage	7_2821340-2850506:-	2
osa-miR6245b-3p	7:2821339|2850894	2	-1	1	21	21575	21595	GUAUAGGUGUCGGUUCUAUUA	: :::::::::..:::::::	UUAUAGAACCGGUACCUAUAG	Cleavage	7_2821340-2850894:-	2
osa-miR6245b-3p	7:2821339|2850971	2	-1	1	21	21652	21672	GUAUAGGUGUCGGUUCUAUUA	: :::::::::..:::::::	UUAUAGAACCGGUACCUAUAG	Cleavage	7_2821340-2850971:-	2
osa-miR6245b-3p	7:2821339|2851023	2	-1	1	21	21704	21724	GUAUAGGUGUCGGUUCUAUUA	: :::::::::..:::::::	UUAUAGAACCGGUACCUAUAG	Cleavage	7_2821340-2851023:-	2
osa-miR6248	2:19913168|19916258	2	-1	1	21	1028	1048	UAUUUGAGGAUGGAGGUAGUA	::::::::::.::: ::::::	UACUACCUCCGUCCCCAAAUA	Cleavage	2_19913169-19916258:-	1
osa-miR6248	2:19913168|19918379	2	-1	1	21	3149	3169	UAUUUGAGGAUGGAGGUAGUA	::::::::::.::: ::::::	UACUACCUCCGUCCCCAAAUA	Cleavage	2_19913169-19918379:-	1
osa-miR6248	2:19204136|19257685	2	-1	1	21	24353	24373	UAUUUGAGGAUGGAGGUAGUA	:::::::::::::: .:::::	UACUACCUCCAUCCCUAAAUA	Cleavage	2_19204137-19257685:-	1
osa-miR7694-3p	6:8304314|8306886	2	-1	1	22	2049	2070	CCAUAUUCGUAGUGCUAGGUGG	:::::.::::::::: :::	CAUCCUAGUACUACGAAUCUGG	Cleavage	6_8304315-8306886:+	1
osa-miR7695-3p	5:3617187|3618285	2	-1	1	21	450	470	ACGUGAUGUGCCACGUAGGCA	::::::::::::::. :::::	UGCCUACGUGGCACGCCACGU	Cleavage	5_3617188-3618285:+	2
osa-miR7695-3p	11:20947082|20956148	2	-1	1	21	561	581	ACGUGAUGUGCCACGUAGGCA	::::::::::::::. :::::	UGCCUACGUGGCACGCCACGU	Cleavage	11_20947083-20956148:+	3
osa-miR7695-5p	11:20947082|20956148	2	-1	1	24	1245	1268	UGCCUAUGUGGCACGCCACGUGAA	: ::.::::::::::::.::: ::	UCCAUGUGGCGUGCCACGUAGACA	Cleavage	11_20947083-20956148:+	1
osa-miR812a	9:18303728|18311056	2	-1	1	22	1786	1807	GACGGACGGUUAAACGUUGGAC	:::::::::::.: ::::::::	GUCCAACGUUUGAACGUCCGUC	Cleavage	9_18303729-18311056:+	1
osa-miR812a	7:16209182|16221881	2	-1	1	22	9174	9195	GACGGACGGUUAAACGUUGGAC	:::::::::::.:::::..::.	GUCCAACGUUUGACCGUUUGUU	Cleavage	7_16209183-16221881:-	1
osa-miR812f	4:22024210|22025916	2	-1	1	24	1178	1201	ACGGAUGAUUAAAGUUGGACACGG	.::::::.::::::.:::.:.:::	UCGUGUCUAACUUUGAUCGUUCGU	Cleavage	4_22024211-22025916:+	1
osa-miR812f	4:22024210|22026613	2	-1	1	24	1178	1201	ACGGAUGAUUAAAGUUGGACACGG	.::::::.::::::.:::.:.:::	UCGUGUCUAACUUUGAUCGUUCGU	Cleavage	4_22024211-22026613:+	1
osa-miR812k	2:33914366|33928616	2	-1	1	24	5112	5135	ACGAACGGUUAAAGUUGGACGCGG	..:.:::::::::::::.:: :::	UUGUGUCCAACUUUAACUGUCCGU	Cleavage	2_33914367-33928616:+	1
osa-miR812o-3p	6:29539663|29556471	2	-1	1	24	11498	11521	GAACGGUCAAAUGUUAGACACGGA	:.::::::::::.::::::::: :	UUCGUGUCUAACGUUUGACCGUCC	Cleavage	6_29539664-29556471:-	1
osa-miR812o-3p	7:16209182|16221881	2	-1	1	24	9169	9192	GAACGGUCAAAUGUUAGACACGGA	:.. :::: :::.::::::::::.	UUUAUGUCCAACGUUUGACCGUUU	Cleavage	7_16209183-16221881:-	1
osa-miR812o-5p	7:17113775|17114926	2	-1	1	21	326	346	CGUGUUCAACGUUUGACUGUC	:::.:::::::::::.::::	GACGGUCAAACGUUGGACACA	Cleavage	7_17113776-17114926:+	1
osa-miR812o-5p	10:18818957|18958248	2	-1	1	21	69997	70017	CGUGUUCAACGUUUGACUGUC	:::::::::::::: .:::::	GACAGUCAAACGUUUGACACG	Cleavage	10_18818958-18958248:+	2
osa-miR812p	2:33914366|33928616	2	-1	1	24	5113	5136	GACGGACGAUUAAAGUUGGGCAUG	..::.:::::::::: .:::::::	UGUGUCCAACUUUAACUGUCCGUC	Cleavage	2_33914367-33928616:+	1
osa-miR812s	5:9469254|9590950	2	-1	1	24	71958	71981	AAGACGGACAAUCAAACGUUGGAC	::::::::::::: :::::::.::	GUCCAACGUUUGACUGUCCGUUUU	Translation	5_9469255-9590950:+	1
osa-miR814a	1:14395507|14397542	2	-1	1	22	843	864	CACUUCAUAGUACAACGAAUCU	: :::.::::::::::: ::::	AAAUUUGUUGUACUAUGUAGUG	Cleavage	1_14395508-14397542:-	1
osa-miR817	5:9469254|9590950	2	-1	1	21	5031	5051	UCCAACUUGAGGCCCGAUUGA	:::::: :::::::::::::	UCAAUCUGGCCUCAAGUUGGC	Cleavage	5_9469255-9590950:+	1
osa-miR818a	2:33166483|33168048	2	-1	1	22	497	518	AAUCCCUUAUAUUAUGGGACGG	:::::::::::::::::::. :	CCGUCCCAUAAUAUAAGGGGCU	Cleavage	2_33166484-33168048:-	1
osa-miR818a	2:33165261|33168048	2	-1	1	22	497	518	AAUCCCUUAUAUUAUGGGACGG	:::::::::::::::::::. :	CCGUCCCAUAAUAUAAGGGGCU	Cleavage	2_33165262-33168048:-	1
osa-miR818a	2:33165095|33168048	2	-1	1	22	497	518	AAUCCCUUAUAUUAUGGGACGG	:::::::::::::::::::. :	CCGUCCCAUAAUAUAAGGGGCU	Cleavage	2_33165096-33168048:-	1
osa-miR818a	2:33162566|33168048	2	-1	1	22	497	518	AAUCCCUUAUAUUAUGGGACGG	:::::::::::::::::::. :	CCGUCCCAUAAUAUAAGGGGCU	Cleavage	2_33162567-33168048:-	1
osa-miR818a	2:33160453|33168048	2	-1	1	22	497	518	AAUCCCUUAUAUUAUGGGACGG	:::::::::::::::::::. :	CCGUCCCAUAAUAUAAGGGGCU	Cleavage	2_33160454-33168048:-	1
osa-miR818a	3:17080547|17083005	2	-1	1	22	1551	1572	AAUCCCUUAUAUUAUGGGACGG	:.:::.:::: :::::::::::	CUGUCUCAUAUUAUAAGGGAUU	Cleavage	3_17080548-17083005:+	1
osa-miR818a	10:18818957|18958248	2	-1	1	22	46309	46330	AAUCCCUUAUAUUAUGGGACGG	::::.::: :.:::::::::::	CCGUUCCAAAGUAUAAGGGAUU	Cleavage	10_18818958-18958248:+	2
Novel.1	8:4394268|4409079	2.5	-1	1	22	3051	3073	UUGUAUGAAUUGGCUA-UAGAUU	:::.:: ::::::::::::::::	AAUUUAAUAGCCAAUUCAUACAA	Cleavage	8_4394269-4409079:-	1
Novel.1	1:3880775|3896230	2.5	-1	1	22	3510	3532	UUGUAUGAAUUGGCUA-UAGAUU	:::::: :::::::::.::::::	AAUCUAAUAGCCAAUUUAUACAA	Cleavage	1_3880776-3896230:-	1
Novel.1	8:4392434|4407890	2.5	-1	1	22	1862	1884	UUGUAUGAAUUGGCUA-UAGAUU	:::.:: ::::::::::::::::	AAUUUAAUAGCCAAUUCAUACAA	Cleavage	8_4392435-4407890:-	1
Novel.1	8:4400380|4416326	2.5	-1	1	22	10298	10320	UUGUAUGAAUUGGCUA-UAGAUU	:::.:: ::::::::::::::::	AAUUUAAUAGCCAAUUCAUACAA	Cleavage	8_4400381-4416326:-	1
Novel.1	1:2779813|2788690	2.5	-1	1	22	4122	4144	UUGUAUGAAUUGGCUA-UAGAUU	:.:::: :::::::::.::::::	AGUCUAAUAGCCAAUUUAUACAA	Cleavage	1_2779814-2788690:+	1
Novel.100	8:3282316|3366781	2.5	-1	1	20	55178	55197	UAUGACGCUGUUGACUUUUA	::::::::::.:.:::: :	AAAAAGUCAACGGUGUCAAA	Cleavage	8_3282317-3366781:+	4
Novel.100	6:25087589|25088282	2.5	-1	1	20	406	425	UAUGACGCUGUUGACUUUUA	::::::::::.:.:::: :	AAAAAGUCAACGGUGUCAAA	Cleavage	6_25087590-25088282:-	1
Novel.100	2:25250039|25253018	2.5	-1	1	20	1105	1124	UAUGACGCUGUUGACUUUUA	::::::::::.:.:::: :	AAAAAGUCAACGGUGUCAAA	Cleavage	2_25250040-25253018:-	1
Novel.100	2:25250039|25253995	2.5	-1	1	20	2082	2101	UAUGACGCUGUUGACUUUUA	::::::::::.:.:::: :	AAAAAGUCAACGGUGUCAAA	Cleavage	2_25250040-25253995:-	1
Novel.100	8:13751887|13756138	2.5	-1	1	20	2217	2236	UAUGACGCUGUUGACUUUUA	::::::::::.:.:::: :	AAAAAGUCAACGGUGUCAAA	Cleavage	8_13751888-13756138:-	1
Novel.100	11:4004643|4009335	2.5	-1	1	20	1647	1666	UAUGACGCUGUUGACUUUUA	::::::::::.:.:::: :	AAAAAGUCAACGGUGUCAAA	Cleavage	11_4004644-4009335:-	1
Novel.100	8:24889795|24896354	2.5	-1	1	20	4134	4153	UAUGACGCUGUUGACUUUUA	::::::::::.:.:::: :	AAAAAGUCAACGGUGUCAAA	Cleavage	8_24889796-24896354:+	1
Novel.100	8:13747310|13756138	2.5	-1	1	20	2217	2236	UAUGACGCUGUUGACUUUUA	::::::::::.:.:::: :	AAAAAGUCAACGGUGUCAAA	Cleavage	8_13747311-13756138:-	1
Novel.100	7:15359766|15369733	2.5	-1	1	20	5445	5464	UAUGACGCUGUUGACUUUUA	::::::::::.:: ::.::	AAAAAGUCAACGGCAUCGUA	Cleavage	7_15359767-15369733:+	1
Novel.100	8:13745045|13756138	2.5	-1	1	20	2217	2236	UAUGACGCUGUUGACUUUUA	::::::::::.:.:::: :	AAAAAGUCAACGGUGUCAAA	Cleavage	8_13745046-13756138:-	1
Novel.100	5:25324159|25338706	2.5	-1	1	20	9923	9942	UAUGACGCUGUUGACUUUUA	::::::::::.:.:::: :	AAAAAGUCAACGGUGUCAAA	Cleavage	5_25324160-25338706:-	1
Novel.100	5:25322967|25338706	2.5	-1	1	20	9923	9942	UAUGACGCUGUUGACUUUUA	::::::::::.:.:::: :	AAAAAGUCAACGGUGUCAAA	Cleavage	5_25322968-25338706:-	1
Novel.101	12:12268005|12322496	2.5	-1	1	21	38689	38709	ACUCAUCAAGAUCUAGAACUU	::::: ::::::: :::::::	AAGUUAUAGAUCUCGAUGAGU	Cleavage	12_12268006-12322496:-	2
Novel.101	12:12268005|12322496	2.5	-1	1	21	38844	38864	ACUCAUCAAGAUCUAGAACUU	::::: ::::: :::::::::	AAGUUGUAGAUAUUGAUGAGU	Translation	12_12268006-12322496:-	2
Novel.103	1:21414887|21441042	2.5	-1	1	21	24511	24531	CGAUGUGUUAAUUUUUAGAGC	:::::::::::::: :::::	GCUCUAAAAAUUAAAACAUCA	Cleavage	1_21414888-21441042:+	2
Novel.104	1:17617033|17620495	2.5	-1	1	21	2231	2251	ACACGGAAACUCAUGGCUGCG	.:::::::: ::::::::::	UGCAGCCAUAAGUUUCCGUGC	Cleavage	1_17617034-17620495:-	1
Novel.104	1:17615968|17620495	2.5	-1	1	21	2231	2251	ACACGGAAACUCAUGGCUGCG	.:::::::: ::::::::::	UGCAGCCAUAAGUUUCCGUGC	Cleavage	1_17615969-17620495:-	1
Novel.105	4:18988588|18992011	2.5	-1	1	20	2713	2732	GUCUGUAUAUUCGAUGUGAC	:::::::: .::::::.:::	GUCACAUCUGAUAUACGGAC	Cleavage	4_18988589-18992011:-	1
Novel.105	12:5173522|5365351	2.5	-1	1	20	110172	110191	GUCUGUAUAUUCGAUGUGAC	:::..::.::::::::.::.	GUCGUAUUGAAUAUACGGAU	Cleavage	12_5173523-5365351:+	3
Novel.105	6:29539663|29556471	2.5	-1	1	20	13242	13261	GUCUGUAUAUUCGAUGUGAC	:::::::::::.: .::::	AUCACAUCGAAUGUUUAGAC	Cleavage	6_29539664-29556471:-	1
Novel.105	12:11277575|11320618	2.5	-1	1	20	26298	26317	GUCUGUAUAUUCGAUGUGAC	:::::::::::.: .::::	UUCACAUCGAAUGUUUAGAC	Cleavage	12_11277576-11320618:+	2
Novel.105	12:11262912|11320618	2.5	-1	1	20	40961	40980	GUCUGUAUAUUCGAUGUGAC	:::::::::::.: .::::	UUCACAUCGAAUGUUUAGAC	Cleavage	12_11262913-11320618:+	3
Novel.108	10:18818957|18958248	2.5	-1	1	22	17825	17846	AGACGAAUCUUUUGAGCCUACU	: ::::::.:::: :::.::::	AUUAGGCUUAAAAAAUUUGUCU	Cleavage	10_18818958-18958248:+	7
Novel.108	1:3880775|3896230	2.5	-1	1	22	9004	9025	AGACGAAUCUUUUGAGCCUACU	: ::::.:.:: ::::::::::	AUUAGGUUUAAUAGAUUCGUCU	Translation	1_3880776-3896230:-	2
Novel.108	4:32836393|32842119	2.5	-1	1	22	1997	2018	AGACGAAUCUUUUGAGCCUACU	: ::::::.:::: :::.::::	AUUAGGCUUAAAAAAUUUGUCU	Cleavage	4_32836394-32842119:+	1
Novel.108	1:936589|938285	2.5	-1	1	22	860	881	AGACGAAUCUUUUGAGCCUACU	: ::::::.:::: :::.::::	AUUAGGCUUAAAAAAUUUGUCU	Cleavage	1_936590-938285:-	1
Novel.108	1:936589|938282	2.5	-1	1	22	857	878	AGACGAAUCUUUUGAGCCUACU	: ::::::.:::: :::.::::	AUUAGGCUUAAAAAAUUUGUCU	Cleavage	1_936590-938282:-	1
Novel.108	4:31966158|32140275	2.5	-1	1	22	99867	99888	AGACGAAUCUUUUGAGCCUACU	: ::: ::::::: ::::::::	AUUAGACUCAAAAAAUUCGUCU	Cleavage	4_31966159-32140275:+	4
Novel.108	2:33914366|33928616	2.5	-1	1	22	3026	3047	AGACGAAUCUUUUGAGCCUACU	: ::: ::::::: ::::::::	AUUAGACUCAAAAAAUUCGUCU	Cleavage	2_33914367-33928616:+	1
Novel.111	4:27556411|27557039	2.5	-1	1	22	336	357	CUAAUACAACGAAUCUGGACAG	:::::.:::::.:::::: :::	CUGUCUAGAUUUGUUGUACUAG	Cleavage	4_27556412-27557039:-	1
Novel.111	1:21414887|21426198	2.5	-1	1	22	1955	1976	CUAAUACAACGAAUCUGGACAG	::::::: :::: :::::::::	CUGUCCAAAUUCAUUGUAUUAG	Translation	1_21414888-21426198:+	2
Novel.111	1:21414887|21433322	2.5	-1	1	22	1955	1976	CUAAUACAACGAAUCUGGACAG	::::::: :::: :::::::::	CUGUCCAAAUUCAUUGUAUUAG	Translation	1_21414888-21433322:+	2
Novel.111	1:21414887|21438305	2.5	-1	1	22	1955	1976	CUAAUACAACGAAUCUGGACAG	::::::: :::: :::::::::	CUGUCCAAAUUCAUUGUAUUAG	Translation	1_21414888-21438305:+	2
Novel.111	1:21414887|21441042	2.5	-1	1	22	1955	1976	CUAAUACAACGAAUCUGGACAG	::::::: :::: :::::::::	CUGUCCAAAUUCAUUGUAUUAG	Translation	1_21414888-21441042:+	2
Novel.111	1:41440553|41457339	2.5	-1	1	22	1501	1522	CUAAUACAACGAAUCUGGACAG	::::::::::::::::: ::	AUGUCCAGAUUCGUUGUACUAU	Cleavage	1_41440554-41457339:+	1
Novel.111	8:6018150|6033600	2.5	-1	1	22	12551	12572	CUAAUACAACGAAUCUGGACAG	: ::..:::::::: :::::::	CAGUUUAGAUUCGUAGUAUUAG	Cleavage	8_6018151-6033600:+	1
Novel.111	2:13060987|13140226	2.5	-1	1	22	4559	4580	CUAAUACAACGAAUCUGGACAG	:: ::::::::::::::: ::	CUAUCCAGAUUCGUUGUACUAU	Cleavage	2_13060988-13140226:+	1
Novel.113	1:8474753|8478377	2.5	-1	1	21	3435	3455	AUGGCUGUGUUUAGAUCUAAA	:: ::::::::::::::: :	CUUUGAUCUAAACACAGCCUU	Cleavage	1_8474754-8478377:-	1
Novel.114	5:2181855|2182601	2.5	-1	1	21	367	387	AAUGUGUGCAAUGCUAGAAAG	::::::::.::::: ::.:::	CUUUCUAGUAUUGCCCAUAUU	Cleavage	5_2181856-2182601:-	1
Novel.114	1:40845880|40847116	2.5	-1	1	21	955	975	AAUGUGUGCAAUGCUAGAAAG	:::::::::::::: .:.:::	CUUUCUAGCAUUGCCUAUAUU	Cleavage	1_40845881-40847116:+	1
Novel.114	11:23066681|23068972	2.5	-1	1	21	598	618	AAUGUGUGCAAUGCUAGAAAG	::::::::.::::: .:::::	CUUUCUAGUAUUGCCUACAUU	Cleavage	11_23066682-23068972:+	1
Novel.114	4:21753286|21757248	2.5	-1	1	21	3446	3466	AAUGUGUGCAAUGCUAGAAAG	::::.::::::::: ::.:::	CUUUUUAGCAUUGCUCAUAUU	Cleavage	4_21753287-21757248:-	1
Novel.114	4:19391425|19401494	2.5	-1	1	21	9643	9663	AAUGUGUGCAAUGCUAGAAAG	::::.::::::::: ::.:::	CUUUUUAGCAUUGCUCAUAUU	Cleavage	4_19391426-19401494:-	1
Novel.114	2:6128400|6140423	2.5	-1	1	21	1454	1474	AAUGUGUGCAAUGCUAGAAAG	::::::::.::::. ::::::	CUUUCUAGUAUUGUCCACAUU	Cleavage	2_6128401-6140423:-	1
Novel.114	2:6128717|6141324	2.5	-1	1	21	2355	2375	AAUGUGUGCAAUGCUAGAAAG	::::::::.::::. ::::::	CUUUCUAGUAUUGUCCACAUU	Cleavage	2_6128718-6141324:-	1
Novel.114	2:6127806|6140423	2.5	-1	1	21	1454	1474	AAUGUGUGCAAUGCUAGAAAG	::::::::.::::. ::::::	CUUUCUAGUAUUGUCCACAUU	Cleavage	2_6127807-6140423:-	1
Novel.114	2:25233432|25236438	2.5	-1	1	21	449	469	AAUGUGUGCAAUGCUAGAAAG	:: ::::::::::: ::::::	CUGUCUAGCAUUGCCCACAUU	Cleavage	2_25233433-25236438:+	1
Novel.114	8:24889795|24896354	2.5	-1	1	21	4440	4460	AAUGUGUGCAAUGCUAGAAAG	:::: ::::::::: ::::::	CUUUGUAGCAUUGCUCACAUU	Cleavage	8_24889796-24896354:+	1
Novel.114	5:14171665|14178742	2.5	-1	1	21	895	915	AAUGUGUGCAAUGCUAGAAAG	::: :::::::::: ::::::	CUUCCUAGCAUUGCUCACAUU	Cleavage	5_14171666-14178742:+	1
Novel.117	8:3282316|3366781	2.5	-1	1	20	63368	63387	AUCAACCGAGACUAAAGAUC	:::.::::::: ::::::.:	GAUUUUUAGUCCCGGUUGGU	Cleavage	8_3282317-3366781:+	4
Novel.117	5:9469254|9590950	2.5	-1	1	20	112994	113013	AUCAACCGAGACUAAAGAUC	:::.::::::: ::::::.:	GAUUUUUAGUCCCGGUUGGU	Cleavage	5_9469255-9590950:+	1
Novel.117	2:11212606|11295582	2.5	-1	1	20	62369	62388	AUCAACCGAGACUAAAGAUC	:::::::::. ::::::.:	UAUCUUUAGUUCCGGUUGGU	Cleavage	2_11212607-11295582:-	4
Novel.118	6:2046190|2059120	2.5	-1	1	21	2401	2421	UAUAGAUCUGUAGCUAGCUGC	:::::.:::::: ::::.::	ACAGCUGGCUACAAAUCUGUA	Cleavage	6_2046191-2059120:-	3
Novel.118	10:18818957|18958248	2.5	-1	1	21	11737	11757	UAUAGAUCUGUAGCUAGCUGC	::::::.:::::: ::::.::	GCAGCUGGCUACAAAUCUGUA	Cleavage	10_18818958-18958248:+	2
Novel.118	6:26943801|26948514	2.5	-1	1	21	1841	1861	UAUAGAUCUGUAGCUAGCUGC	::::: .::::.::::::.::	GCAGCGGGCUAUAGAUCUGUA	Cleavage	6_26943802-26948514:-	1
Novel.118	7:20064894|20080901	2.5	-1	1	21	12738	12758	UAUAGAUCUGUAGCUAGCUGC	::::::::::.: ::::.::	ACAGCUAGCUAUAAAUCUGUA	Cleavage	7_20064895-20080901:+	1
Novel.118	7:20064016|20080071	2.5	-1	1	21	13616	13636	UAUAGAUCUGUAGCUAGCUGC	::::::::::.: ::::.::	ACAGCUAGCUAUAAAUCUGUA	Cleavage	7_20064017-20080071:+	1
Novel.118	7:20064553|20080615	2.5	-1	1	21	13079	13099	UAUAGAUCUGUAGCUAGCUGC	::::::::::.: ::::.::	ACAGCUAGCUAUAAAUCUGUA	Cleavage	7_20064554-20080615:+	1
Novel.118	2:25358081|25375938	2.5	-1	1	21	3564	3584	UAUAGAUCUGUAGCUAGCUGC	:::::.:::::: ::::.::	ACAGCUGGCUACAAAUCUGUA	Cleavage	2_25358082-25375938:-	1
Novel.118	11:6705769|6888425	2.5	-1	1	21	179504	179524	UAUAGAUCUGUAGCUAGCUGC	:.::: .:::::::::.:.::	GUAGCGGGCUACAGAUUUGUA	Cleavage	11_6705770-6888425:+	1
Novel.12	12:11277575|11320618	2.5	-1	1	22	37342	37363	UAAGACAACGAAUCUGGACACG	: :::::::::::::: :::	UCUAUCCAGAUUCGUUGUAUUA	Cleavage	12_11277576-11320618:+	1
Novel.12	12:11262912|11320618	2.5	-1	1	22	52005	52026	UAAGACAACGAAUCUGGACACG	: :::::::::::::: :::	UCUAUCCAGAUUCGUUGUAUUA	Cleavage	12_11262913-11320618:+	1
Novel.120	4:31966158|32140275	2.5	-1	1	24	170866	170889	AACUAAACUUUUAAUUUUGACGUG	.::::.:::::::::: :::.:::	UACGUUAAAAUUAAAAAUUUGGUU	Cleavage	4_31966159-32140275:+	4
Novel.120	8:3282316|3366781	2.5	-1	1	24	76850	76873	AACUAAACUUUUAAUUUUGACGUG	.:: :::::::.::: :::.:::	UACACCAAAAUUGAAAAUUUGGUU	Cleavage	8_3282317-3366781:+	3
Novel.120	2:207588|209630	2.5	-1	1	24	1285	1308	AACUAAACUUUUAAUUUUGACGUG	:::: :::::::.:::::::. ::	CACGCCAAAAUUGAAAGUUUGAUU	Cleavage	2_207589-209630:+	1
Novel.120	2:207575|209630	2.5	-1	1	24	1298	1321	AACUAAACUUUUAAUUUUGACGUG	:::: :::::::.:::::::. ::	CACGCCAAAAUUGAAAGUUUGAUU	Cleavage	2_207576-209630:+	1
Novel.122	2:24988831|25075802	2.5	-1	1	21	62018	62038	CUCAACGUUUGACUGUCCGUC	::::::..:::::::::::.	GACGGAUGGUCAAACGUUGGA	Cleavage	2_24988832-25075802:-	1
Novel.125	3:6343144|6351565	2.5	-1	1	22	6887	6908	UUAGCUAUGAAUCUGGAUAACU	::. .::::::.::::::::	UUUUGAUCAGAUUUAUAGCUAA	Cleavage	3_6343145-6351565:+	1
Novel.125	1:5494664|5498340	2.5	-1	1	22	1038	1059	UUAGCUAUGAAUCUGGAUAACU	:.::.:::: :::::::::	GUAUGUCUAGAUACAUAGCUAA	Translation	1_5494665-5498340:+	1
Novel.127	2:19204136|19257685	2.5	-1	1	20	23892	23911	AUUUCCGUGUCUAACUUUGA	:::::::::::::: ::::	UCAAAGUUAGACACAGAAAC	Cleavage	2_19204137-19257685:-	1
Novel.127	2:33914366|33928616	2.5	-1	1	20	5260	5280	AUUUCCGUGUCUAAC-UUUGA	::::: :::.:::::::::::	UCAAACGUUGGACACGGAAAU	Cleavage	2_33914367-33928616:+	1
Novel.127	4:31966158|32140275	2.5	-1	1	20	93183	93203	AUUUCCGUGUCUAAC-UUUGA	::::: :::::.:::::::::	UCAAAUGUUAGGCACGGAAAU	Cleavage	4_31966159-32140275:+	1
Novel.129	2:15587374|15589290	2.5	-1	1	22	1196	1217	UUGAAGUAAGAAGUCUCCCCAU	:: :::::::::.:::::	AAUGGAAGACUUCUUGCUUCAC	Cleavage	2_15587375-15589290:+	1
Novel.13	1:19115608|19120673	2.5	-1	1	20	1371	1390	UCUGUCUAGAUUCACUGUAC	::::: ::::::.::::::	GUACAACGAAUCUGGACAGA	Cleavage	1_19115609-19120673:-	1
Novel.13	1:345591|350982	2.5	-1	1	20	2358	2377	UCUGUCUAGAUUCACUGUAC	::::: ::::::.::::::	GUACAACGAAUCUGGACAGA	Cleavage	1_345592-350982:+	1
Novel.13	7:12747545|12752456	2.5	-1	1	20	2314	2332	UCUGUCUAGAUUCACUGUAC	::::: :::::::.::::::	GUACA-UGAAUCUGGACAGA	Cleavage	7_12747546-12752456:+	1
Novel.133	12:12196956|12204939	2.5	-1	1	22	7095	7116	CAAAAUAGCUCGAUGCCAGAAU	:::.:::::::::::::	ACAAUGGUAUCGAGCUAUUUUC	Cleavage	12_12196957-12204939:+	1
Novel.15	4:22024210|22025916	2.5	-1	1	22	1314	1335	UUUAACUUUGAUCAUCCGUCUU	::::: ::::::.::::::.:.	AAGACAGAUGAUUAAAGUUGAG	Cleavage	4_22024211-22025916:+	1
Novel.15	4:22024210|22026613	2.5	-1	1	22	1314	1335	UUUAACUUUGAUCAUCCGUCUU	::::: ::::::.::::::.:.	AAGACAGAUGAUUAAAGUUGAG	Cleavage	4_22024211-22026613:+	1
Novel.16	2:8007553|8010959	2.5	-1	1	20	2774	2793	AUCUAGUAUGAGGACGUGGC	:: :::::::::: ::::::	GCAACGUCCUCAUCCUAGAU	Cleavage	2_8007554-8010959:+	1
Novel.16	2:8007553|8017404	2.5	-1	1	20	2774	2793	AUCUAGUAUGAGGACGUGGC	:: :::::::::: ::::::	GCAACGUCCUCAUCCUAGAU	Cleavage	2_8007554-8017404:+	1
Novel.18	8:23275630|23278143	2.5	-1	1	21	610	630	AAAAUAAUAAAUUUGACUGUG	: :::: .::::::::::::	CUCAGUGUGAUUUAUUAUUUU	Cleavage	8_23275631-23278143:+	1
Novel.18	8:23275630|23279328	2.5	-1	1	21	610	630	AAAAUAAUAAAUUUGACUGUG	: :::: .::::::::::::	CUCAGUGUGAUUUAUUAUUUU	Cleavage	8_23275631-23279328:+	1
Novel.19	9:11178129|11181028	2.5	-1	1	20	1379	1398	AGAUGUAUGUGGACAAUGCU	::.:::: ::::::::::.:	AGUAUUGCCCACAUACAUUU	Cleavage	9_11178130-11181028:-	1
Novel.19	5:20104377|20110199	2.5	-1	1	20	1569	1588	AGAUGUAUGUGGACAAUGCU	:..::::::: ::::::::	CGUGUUGUCCAAAUACAUCU	Cleavage	5_20104378-20110199:-	1
Novel.2	4:19678267|19680832	2.5	-1	1	21	2074	2094	UGAUAUGGAUGUGACACUUCC	: :::: :::.::::::::..	GUAAGUUUCAUAUCCAUAUUG	Cleavage	4_19678268-19680832:+	1
Novel.20	8:3282316|3366781	2.5	-1	1	22	41875	41896	UUCUAUUACUACGAAUCUAGAC	::.:::: ::::::.:::::	AGCUGGAUUAGUAGUAGUAGAA	Cleavage	8_3282317-3366781:+	1
Novel.20	7:15359766|15369733	2.5	-1	1	22	3482	3503	UUCUAUUACUACGAAUCUAGAC	: .:::.::::: :::::.:::	GGUUAGGUUCGUUGUAAUGGAA	Translation	7_15359767-15369733:+	1
Novel.22	5:28190167|28191822	2.5	-1	1	21	1469	1489	AAACGUUGGAUAUAGAAACCC	: ::::::::::::: ::::	AGCUUUCUAUAUCCAAGGUUU	Cleavage	5_28190168-28191822:-	1
Novel.22	5:28190167|28192742	2.5	-1	1	21	2389	2409	AAACGUUGGAUAUAGAAACCC	: ::::::::::::: ::::	AGCUUUCUAUAUCCAAGGUUU	Cleavage	5_28190168-28192742:-	2
Novel.22	6:16017942|16023493	2.5	-1	1	21	4790	4810	AAACGUUGGAUAUAGAAACCC	:::::: .:.:::::.::::	UGGUUUCCGUGUCCAAUGUUU	Cleavage	6_16017943-16023493:+	1
Novel.22	8:3282316|3366781	2.5	-1	1	21	77788	77808	AAACGUUGGAUAUAGAAACCC	:::: :: ::.::::::::::	GGGUAUCAAUGUCCAACGUUU	Cleavage	8_3282317-3366781:+	3
Novel.22	8:3282316|3366781	2.5	-1	1	21	60361	60381	AAACGUUGGAUAUAGAAACCC	: :.::::::::::::::	CACUCUUUAUAUCCAACGUUU	Cleavage	8_3282317-3366781:+	3
Novel.22	6:16011087|16023493	2.5	-1	1	21	11645	11665	AAACGUUGGAUAUAGAAACCC	:::::: .:.:::::.::::	UGGUUUCCGUGUCCAAUGUUU	Cleavage	6_16011088-16023493:+	1
Novel.22	6:4934519|4951840	2.5	-1	1	21	6848	6868	AAACGUUGGAUAUAGAAACCC	: ::::.:.:.:..:::::::	GAGUUUUUGUGUUUAACGUUU	Cleavage	6_4934520-4951840:+	3
Novel.24	5:29328313|29330007	2.5	-1	1	20	895	914	UGGAAAUCACGAGAUGAAUC	:::.::::. :::::::::	UAUUUAUCUUCUGAUUUCCA	Translation	5_29328314-29330007:+	1
Novel.27	4:31966158|32140275	2.5	-1	1	21	93039	93059	ACGGACAGUCAAAUUUAGACG	.::. :: :::::::::::::	UGUUCAACUUUGACUGUCCGU	Cleavage	4_31966159-32140275:+	1
Novel.3	5:9469254|9590950	2.5	-1	1	22	27125	27145	UCCAAAUUCGACUUCUACAAGU	::: :.:::::::::::::	GGAUGU-GGAGUCGAAUUUGGA	Cleavage	5_9469255-9590950:+	2
Novel.30	3:25202750|25205974	2.5	-1	1	21	2455	2475	UCUUAAAUGGACUGCACGUGU	..:::::.::::: ::::::	UUGCGUGCGGUCCACUUAAGA	Cleavage	3_25202751-25205974:+	1
Novel.30	3:25201260|25206698	2.5	-1	1	21	3945	3965	UCUUAAAUGGACUGCACGUGU	..:::::.::::: ::::::	UUGCGUGCGGUCCACUUAAGA	Cleavage	3_25201261-25206698:+	1
Novel.34	3:5163438|5170283	2.5	-1	1	21	1615	1635	CUUUCUAUCAUUGUCCACAUU	:::::::.:.::: :::::::	AAUGUGGGCGAUGCUAGAAAG	Cleavage	3_5163439-5170283:+	1
Novel.34	10:14346678|14351993	2.5	-1	1	21	2287	2307	CUUUCUAUCAUUGUCCACAUU	::::: ::::::: :::::::	AAUGUAGACAAUGCUAGAAAG	Cleavage	10_14346679-14351993:-	2
Novel.34	10:14342579|14351993	2.5	-1	1	21	2287	2307	CUUUCUAUCAUUGUCCACAUU	::::: ::::::: :::::::	AAUGUAGACAAUGCUAGAAAG	Cleavage	10_14342580-14351993:-	3
Novel.34	12:11262912|11320618	2.5	-1	1	21	39634	39654	CUUUCUAUCAUUGUCCACAUU	::: ::::::::: :::::::	AAUAUGGACAAUGCUAGAAAG	Cleavage	12_11262913-11320618:+	3
Novel.34	12:11277575|11320618	2.5	-1	1	21	24971	24991	CUUUCUAUCAUUGUCCACAUU	::: ::::::::: :::::::	AAUAUGGACAAUGCUAGAAAG	Cleavage	12_11277576-11320618:+	3
Novel.34	2:19204136|19257685	2.5	-1	1	21	23598	23618	CUUUCUAUCAUUGUCCACAUU	::::::: ::::: :::::::	AAUGUGGCCAAUGUUAGAAAG	Cleavage	2_19204137-19257685:-	1
Novel.34	5:9469254|9590950	2.5	-1	1	21	106715	106735	CUUUCUAUCAUUGUCCACAUU	::::::.::::::: .:::	CUUGUGGAUAAUGAUAUGAAG	Cleavage	5_9469255-9590950:+	2
Novel.34	5:9469254|9590950	2.5	-1	1	21	7810	7830	CUUUCUAUCAUUGUCCACAUU	:: ::::..::.:::::::	CUUGGGGACGGUGGUAGAAAG	Cleavage	5_9469255-9590950:+	2
Novel.36	1:21414887|21426198	2.5	-1	1	22	1922	1943	AGAUUCAUGGUACUAGGAUGUG	.::::.:::::::.: ::::::	UACAUUCUAGUACUACGAAUCU	Cleavage	1_21414888-21426198:+	2
Novel.36	1:21414887|21433322	2.5	-1	1	22	1922	1943	AGAUUCAUGGUACUAGGAUGUG	.::::.:::::::.: ::::::	UACAUUCUAGUACUACGAAUCU	Cleavage	1_21414888-21433322:+	2
Novel.36	1:21414887|21438305	2.5	-1	1	22	1922	1943	AGAUUCAUGGUACUAGGAUGUG	.::::.:::::::.: ::::::	UACAUUCUAGUACUACGAAUCU	Cleavage	1_21414888-21438305:+	2
Novel.36	1:21414887|21441042	2.5	-1	1	22	1922	1943	AGAUUCAUGGUACUAGGAUGUG	.::::.:::::::.: ::::::	UACAUUCUAGUACUACGAAUCU	Cleavage	1_21414888-21441042:+	2
Novel.36	2:13060987|13140226	2.5	-1	1	22	4527	4548	AGAUUCAUGGUACUAGGAUGUG	:.::.:::::::.:: :::::	GAUAUUCUAGUACUAUUAAUCU	Cleavage	2_13060988-13140226:+	1
Novel.39	10:18818957|18958248	2.5	-1	1	22	24865	24886	UUACAGAUCUGUAGCCAGCUGC	:::::::::::.: :::::::.	GCAGCUGGCUAUAAAUCUGUAG	Cleavage	10_18818958-18958248:+	2
Novel.39	11:10355292|10359475	2.5	-1	1	22	2501	2522	UUACAGAUCUGUAGCCAGCUGC	::::: :::::.::::.::::.	GCAGCAGGCUAUAGAUUUGUAG	Cleavage	11_10355293-10359475:-	1
Novel.39	8:4394268|4409079	2.5	-1	1	22	3152	3173	UUACAGAUCUGUAGCCAGCUGC	:.:::::::::.: :::::::.	GUAGCUGGCUAUAAAUCUGUAG	Cleavage	8_4394269-4409079:-	1
Novel.39	8:4392434|4407890	2.5	-1	1	22	1963	1984	UUACAGAUCUGUAGCCAGCUGC	:.:::::::::.: :::::::.	GUAGCUGGCUAUAAAUCUGUAG	Cleavage	8_4392435-4407890:-	1
Novel.39	8:4400380|4416326	2.5	-1	1	22	10399	10420	UUACAGAUCUGUAGCCAGCUGC	:.:::::::::.: :::::::.	GUAGCUGGCUAUAAAUCUGUAG	Cleavage	8_4400381-4416326:-	1
Novel.39	1:14451681|14462776	2.5	-1	1	22	4124	4145	UUACAGAUCUGUAGCCAGCUGC	.::::::::.:: :::::::.	AUAGCUGGCUGCAAAUCUGUAG	Cleavage	1_14451682-14462776:+	1
Novel.39	12:11277575|11320618	2.5	-1	1	22	12425	12446	UUACAGAUCUGUAGCCAGCUGC	.::. ::.::::::::::::.	AUAGUGGGUUACAGAUCUGUAG	Cleavage	12_11277576-11320618:+	1
Novel.39	12:11262912|11320618	2.5	-1	1	22	27088	27109	UUACAGAUCUGUAGCCAGCUGC	.::. ::.::::::::::::.	AUAGUGGGUUACAGAUCUGUAG	Cleavage	12_11262913-11320618:+	2
Novel.4	2:2621269|2624309	2.5	-1	1	20	2972	2991	UUUUUGUUGGAUGUGACAUC	::::::: ::::::.::.::	GAUGUCAAAUCCAAUAAGAA	Cleavage	2_2621270-2624309:+	1
Novel.4	2:2621269|2625520	2.5	-1	1	20	2972	2991	UUUUUGUUGGAUGUGACAUC	::::::: ::::::.::.::	GAUGUCAAAUCCAAUAAGAA	Cleavage	2_2621270-2625520:+	1
Novel.4	6:7223162|7223973	2.5	-1	1	20	435	454	UUUUUGUUGGAUGUGACAUC	: :::::::::::: ::::	UACGUCACAUCCAACCAAAA	Cleavage	6_7223163-7223973:+	1
Novel.41	6:2697347|2707319	2.5	-1	1	22	8216	8237	UUGUAACGUUUGACUACUCGUC	:::::::. :::::::::..::	GACGAGUGAUCAAACGUUGUAA	Cleavage	6_2697348-2707319:+	1
Novel.45	4:27035772|27039731	2.5	-1	1	24	2957	2980	AUUUAGGACUGGAUGAAACAUUUC	: ::::::: ::::::::::	UUUAGGUUUCAUGCAGUCCUAAAA	Cleavage	4_27035773-27039731:-	3
Novel.47	4:31966158|32140275	2.5	-1	1	21	10429	10449	UUUCCGUGUUCAACUUUGAUC	:::.::::::::....:::::	GAUUAAAGUUGAGUGUGGAAA	Cleavage	4_31966159-32140275:+	2
Novel.47	2:33914366|33928616	2.5	-1	1	21	5258	5279	UUUCCGUGUUCAAC-UUUGAUC	:.::::: ::::.:::::::::	GGUCAAACGUUGGACACGGAAA	Cleavage	2_33914367-33928616:+	1
Novel.47	3:13842083|13844141	2.5	-1	1	21	1522	1543	UUUCCGUGUUCAAC-UUUGAUC	.::::: ::::.:::::::::	AGUCAAACGUUGGACACGGAAA	Cleavage	3_13842084-13844141:-	2
Novel.49	5:16763216|16769088	2.5	-1	1	24	2871	2894	AACGACUUUCUUUACGAAUAUGAA	: :::: :: :::::.::::::::	UCCAUACUCAUAAAGGAAGUCGUU	Cleavage	5_16763217-16769088:+	1
Novel.49	4:9945552|9948157	2.5	-1	1	24	1357	1380	AACGACUUUCUUUACGAAUAUGAA	: :.:: :: :::::.::::::::	UCCGUACUCAUAAAGGAAGUCGUU	Cleavage	4_9945553-9948157:-	1
Novel.49	4:9945552|9950379	2.5	-1	1	24	3579	3602	AACGACUUUCUUUACGAAUAUGAA	: :.:: :: :::::.::::::::	UCCGUACUCAUAAAGGAAGUCGUU	Cleavage	4_9945553-9950379:-	1
Novel.49	4:9939994|9948157	2.5	-1	1	24	1357	1380	AACGACUUUCUUUACGAAUAUGAA	: :.:: :: :::::.::::::::	UCCGUACUCAUAAAGGAAGUCGUU	Cleavage	4_9939995-9948157:-	1
Novel.49	10:18818957|18958248	2.5	-1	1	24	56120	56143	AACGACUUUCUUUACGAAUAUGAA	:. ::::::::.::::.:::	CCAUUGCUCGUAAAGGAAGUUGUU	Cleavage	10_18818958-18958248:+	1
Novel.5	5:13837|35119	2.5	-1	1	21	1972	1992	UACGUCGACGACUUAGUGAUC	:::::: ::::: ::::::::	GAUCACCAAGUCAUCGACGUA	Cleavage	5_13838-35119:+	1
Novel.50	6:4688230|4689339	2.5	-1	1	21	297	317	UCAUAUCGUGUGCGUAGCUGG	::::: :: ::::::::::::	CCAGCCACACACACGAUAUGA	Cleavage	6_4688231-4689339:+	1
Novel.51	12:375298|376929	2.5	-1	1	21	890	910	UUUGGCUUGCAACGUUUGACC	:..:. :::::::::::::	CCUUGAGAGUUGCAAGCCAAA	Cleavage	12_375299-376929:-	1
Novel.54	8:3282316|3366781	2.5	-1	1	21	23002	23022	AAAACGGAACGAUCUAUUAGC	:::::: :::: ::::::::	ACUAAUAAAUCGCUCCGUUUU	Cleavage	8_3282317-3366781:+	1
Novel.58	2:17501448|17505530	2.5	-1	1	21	1957	1977	UGUGUCACUGACGUGUGGGCC	:::.::::.:::::::: :::	GGCUCACAUGUCAGUGAAACA	Cleavage	2_17501449-17505530:-	2
Novel.58	1:4755137|4796461	2.5	-1	1	21	39098	39118	UGUGUCACUGACGUGUGGGCC	: ::::::.:::::: .::::	GACCCACAUGUCAGUUGCACA	Cleavage	1_4755138-4796461:-	1
Novel.58	2:24988831|25075802	2.5	-1	1	21	30436	30456	UGUGUCACUGACGUGUGGGCC	:::::..:::::: :::::	AUCCCACGUGUCAGUUACACA	Cleavage	2_24988832-25075802:-	3
Novel.58	7:24987757|24991787	2.5	-1	1	21	1517	1537	UGUGUCACUGACGUGUGGGCC	: :::::: ::::::::.::.	GCCCCACAAGUCAGUGAUACG	Cleavage	7_24987758-24991787:+	1
Novel.59	7:27824380|27825506	2.5	-1	1	20	553	572	UAUUAUAAGACGUUUUGACU	::::::::::::::::::	AGUCAAAACGUCUUAUAACC	Cleavage	7_27824381-27825506:-	1
Novel.59	1:24354331|24357206	2.5	-1	1	20	2395	2414	UAUUAUAAGACGUUUUGACU	::::::::::::::::::	AGUCAAAACGUCUUAUAACC	Cleavage	1_24354332-24357206:-	1
Novel.59	1:24354331|24357714	2.5	-1	1	20	2903	2922	UAUUAUAAGACGUUUUGACU	::::::::::::::::::	AGUCAAAACGUCUUAUAACC	Cleavage	1_24354332-24357714:-	1
Novel.59	10:2240270|2243954	2.5	-1	1	20	1198	1217	UAUUAUAAGACGUUUUGACU	::::::::::::::::::	AGUCAAAACGUCUUAUAACU	Cleavage	10_2240271-2243954:-	1
Novel.59	2:29295874|29300239	2.5	-1	1	20	2229	2248	UAUUAUAAGACGUUUUGACU	::::::::::::::::::	AGUCAAAACGUCUUAUAACC	Cleavage	2_29295875-29300239:+	1
Novel.59	3:10878633|10883059	2.5	-1	1	20	3158	3177	UAUUAUAAGACGUUUUGACU	::::::::::::::::::	AGUCAAAACGUCUUAUAACC	Cleavage	3_10878634-10883059:-	1
Novel.59	1:24354331|24358791	2.5	-1	1	20	3980	3999	UAUUAUAAGACGUUUUGACU	::::::::::::::::::	AGUCAAAACGUCUUAUAACC	Cleavage	1_24354332-24358791:-	1
Novel.59	3:10878063|10883059	2.5	-1	1	20	3158	3177	UAUUAUAAGACGUUUUGACU	::::::::::::::::::	AGUCAAAACGUCUUAUAACC	Cleavage	3_10878064-10883059:-	1
Novel.59	7:16209182|16221881	2.5	-1	1	20	10296	10315	UAUUAUAAGACGUUUUGACU	::::::::::::::::::	AGUCAAAACGUCUUAUAACC	Cleavage	7_16209183-16221881:-	1
Novel.59	12:11277575|11320618	2.5	-1	1	20	4292	4311	UAUUAUAAGACGUUUUGACU	::::::::::::::::::	AGUCAAAACGUCUUAUAACC	Cleavage	12_11277576-11320618:+	2
Novel.59	12:11262912|11320618	2.5	-1	1	20	18955	18974	UAUUAUAAGACGUUUUGACU	::::::::::::::::::	AGUCAAAACGUCUUAUAACC	Cleavage	12_11262913-11320618:+	4
Novel.59	2:11212606|11295582	2.5	-1	1	20	63983	64002	UAUUAUAAGACGUUUUGACU	::::::::::::::::::	AGUCAAAACGUCUUAUAACC	Cleavage	2_11212607-11295582:-	1
Novel.59	7:11065793|11076694	2.5	-1	1	20	10697	10716	UAUUAUAAGACGUUUUGACU	:::::::: :::::::::	UAUCAAAACGACUUAUAAUA	Translation	7_11065794-11076694:+	3
Novel.59	8:5954285|6001870	2.5	-1	1	20	45240	45259	UAUUAUAAGACGUUUUGACU	: :::::::: :::::::::	AAUCAAAACGACUUAUAAUA	Translation	8_5954286-6001870:+	2
Novel.59	10:18818957|18958248	2.5	-1	1	20	116033	116052	UAUUAUAAGACGUUUUGACU	: :::::::: :::::::::	AAUCAAAACGACUUAUAAUA	Translation	10_18818958-18958248:+	1
Novel.59	4:31966158|32140275	2.5	-1	1	20	16052	16071	UAUUAUAAGACGUUUUGACU	: :::::::: :::::::::	AAUCAAAACGACUUAUAAUA	Translation	4_31966159-32140275:+	3
Novel.6	3:13066756|13069888	2.5	-1	1	22	340	361	AAAUAGGACAAGUGGUCAAACG	:::::::.::.:::::.::::	CGUUUGAUCAUUUGUCUUAUUA	Cleavage	3_13066757-13069888:-	1
Novel.6	11:4004643|4009335	2.5	-1	1	22	1496	1517	AAAUAGGACAAGUGGUCAAACG	.::::::::..:::::.::::	UGUUUGACCGUUUGUCUUAUUC	Cleavage	11_4004644-4009335:-	1
Novel.6	5:25330647|25335317	2.5	-1	1	22	3514	3535	AAAUAGGACAAGUGGUCAAACG	.:::: ::::::::::.::::	UGUUUAACCACUUGUCUUAUUC	Cleavage	5_25330648-25335317:-	1
Novel.6	5:25330647|25338706	2.5	-1	1	22	6903	6924	AAAUAGGACAAGUGGUCAAACG	.:::: ::::::::::.::::	UGUUUAACCACUUGUCUUAUUC	Cleavage	5_25330648-25338706:-	1
Novel.6	5:25324159|25338706	2.5	-1	1	22	6903	6924	AAAUAGGACAAGUGGUCAAACG	.:::: ::::::::::.::::	UGUUUAACCACUUGUCUUAUUC	Cleavage	5_25324160-25338706:-	2
Novel.6	5:25322967|25338706	2.5	-1	1	22	6903	6924	AAAUAGGACAAGUGGUCAAACG	.:::: ::::::::::.::::	UGUUUAACCACUUGUCUUAUUC	Cleavage	5_25322968-25338706:-	2
Novel.6	8:5951166|5998399	2.5	-1	1	22	31052	31073	AAAUAGGACAAGUGGUCAAACG	:::::::::.::::..::::	AGUUUGACCAUUUGUUUUAUUA	Cleavage	8_5951167-5998399:+	3
Novel.6	8:5954285|6001870	2.5	-1	1	22	27933	27954	AAAUAGGACAAGUGGUCAAACG	:::::::::.::::..::::	AGUUUGACCAUUUGUUUUAUUA	Cleavage	8_5954286-6001870:+	3
Novel.61	11:28935231|28938784	2.5	-1	1	21	1350	1370	AUUUUCGUUACAACUUGUAGA	::::::: ::::::.:::::	UCUACAAAUUGUAAUGAAAAA	Cleavage	11_28935232-28938784:-	1
Novel.66	11:20944017|20947270	2.5	-1	1	21	1944	1964	UUUCACGGUUUCCAGGCGAGU	::::.:::::::::: ::.:	UCUCGUCUGGAAACCGCGAGA	Cleavage	11_20944018-20947270:+	1
Novel.68	2:24988831|25075802	2.5	-1	1	21	69286	69306	AAUUAACGAUUUGCCACACCG	:::: ::::::: ::::::	GAGUGUUGCAAAUCAUUAAUU	Cleavage	2_24988832-25075802:-	1
Novel.69	3:20725485|20728645	2.5	-1	1	22	1706	1727	AGGACGUGGCAUCAUAUUAAUU	:::::::: :::: ::::::::	AAUUAAUAAGAUGACACGUCCU	Cleavage	3_20725486-20728645:-	1
Novel.69	2:8007553|8010959	2.5	-1	1	22	2762	2783	AGGACGUGGCAUCAUAUUAAUU	:::::::: ::::: :::::::	AAUUAAUAGGAUGCAACGUCCU	Cleavage	2_8007554-8010959:+	1
Novel.69	2:8007553|8017404	2.5	-1	1	22	2762	2783	AGGACGUGGCAUCAUAUUAAUU	:::::::: ::::: :::::::	AAUUAAUAGGAUGCAACGUCCU	Cleavage	2_8007554-8017404:+	1
Novel.7	1:32779276|32782850	2.5	-1	1	21	2430	2450	CAACUGCAAACAUAUUUUAAU	: :::::: :::::::::::	AGUAAAAUUUGUUUGCAGUUC	Cleavage	1_32779277-32782850:-	1
Novel.7	3:11112767|11120143	2.5	-1	1	21	6150	6170	CAACUGCAAACAUAUUUUAAU	: :::::::: :::::::::	ACUAAAAUAUUUUUGCAGUUA	Translation	3_11112768-11120143:+	1
Novel.7	3:11111852|11120588	2.5	-1	1	21	7065	7085	CAACUGCAAACAUAUUUUAAU	: :::::::: :::::::::	ACUAAAAUAUUUUUGCAGUUA	Translation	3_11111853-11120588:+	1
Novel.7	3:11109820|11119633	2.5	-1	1	21	9097	9117	CAACUGCAAACAUAUUUUAAU	: :::::::: :::::::::	ACUAAAAUAUUUUUGCAGUUA	Translation	3_11109821-11119633:+	1
Novel.7	2:28640071|28645359	2.5	-1	1	21	4340	4360	CAACUGCAAACAUAUUUUAAU	:: :.:::::::::::::	GGUAUAGUAUGUUUGCAGUUA	Cleavage	2_28640072-28645359:+	1
Novel.72	4:31966158|32140275	2.5	-1	1	22	113920	113941	AUGACGCUGUUGACUUUUCGAC	::: :::::::::: :::::::	GUCAAAAAGUCAACCGCGUCAU	Cleavage	4_31966159-32140275:+	2
Novel.72	4:32079435|32086299	2.5	-1	1	22	643	664	AUGACGCUGUUGACUUUUCGAC	::: :::::::::: :::::::	GUCAAAAAGUCAACCGCGUCAU	Cleavage	4_32079436-32086299:+	1
Novel.72	8:5954285|6001870	2.5	-1	1	22	2650	2671	AUGACGCUGUUGACUUUUCGAC	::::::::::.::::::	UUAAAAAAGUCAACGGCGUCAA	Cleavage	8_5954286-6001870:+	2
Novel.72	8:5951166|5998399	2.5	-1	1	22	5769	5790	AUGACGCUGUUGACUUUUCGAC	::::::::::.::::::	UUAAAAAAGUCAACGGCGUCAA	Cleavage	8_5951167-5998399:+	2
Novel.72	9:18516355|18538710	2.5	-1	1	22	11165	11186	AUGACGCUGUUGACUUUUCGAC	::::::::::.::::::	GCUAAAAAGUCAACGGCGUCAA	Cleavage	9_18516356-18538710:-	1
Novel.72	9:4997230|5008001	2.5	-1	1	22	8705	8726	AUGACGCUGUUGACUUUUCGAC	::::::::::.::::::	GCUAAAAAGUCAACGGCGUCAA	Cleavage	9_4997231-5008001:-	1
Novel.72	7:26260895|26262105	2.5	-1	1	22	672	693	AUGACGCUGUUGACUUUUCGAC	::::::::::.::::::	UUAAAAAAGUCAACGGCGUCAA	Cleavage	7_26260896-26262105:-	1
Novel.74	11:28935231|28938784	2.5	-1	1	20	1351	1370	AUUUUCGUUACAACUUGUAG	:::::: ::::::.:::::	CUACAAAUUGUAAUGAAAAA	Cleavage	11_28935232-28938784:-	1
Novel.76	8:894253|895114	2.5	-1	1	20	439	458	CGUAUUUGUAUGGAUUUCUG	:::::..::.::::::::	AUGAAAUUUAUGCAAAUACG	Cleavage	8_894254-895114:-	1
Novel.76	10:18818957|18958248	2.5	-1	1	20	46529	46548	CGUAUUUGUAUGGAUUUCUG	::: :.:::::.::::::.:	CAGCAGUCCAUGCAAAUAUG	Cleavage	10_18818958-18958248:+	1
Novel.77	11:22176346|22177505	2.5	-1	1	20	1011	1030	CCUCUUUACCAUUCUGUAUA	::::::::::::::.::	GGGACAGAAUGGUAAAGGGG	Cleavage	11_22176347-22177505:-	1
Novel.78	12:11277575|11320618	2.5	-1	1	22	41470	41491	GUGUCUGUAUAUCCGAUGUGAU	.:.::::::::::::.. ::::	GUUACAUCGGAUAUAUGUACAC	Cleavage	12_11277576-11320618:+	4
Novel.78	12:11262912|11320618	2.5	-1	1	22	56133	56154	GUGUCUGUAUAUCCGAUGUGAU	.:.::::::::::::.. ::::	GUUACAUCGGAUAUAUGUACAC	Cleavage	12_11262913-11320618:+	4
Novel.79	10:18818957|18958248	2.5	-1	1	22	67411	67432	ACGAAUCUUUUGAGCCUACUUA	::: :::::: :::::::::::	UAAUUAGGCUGAAAAGAUUCGU	Cleavage	10_18818958-18958248:+	5
Novel.79	6:16410145|16432329	2.5	-1	1	22	3906	3927	ACGAAUCUUUUGAGCCUACUUA	::: ::::::::: ::::::::	UAAUUAGGCUCAAUAGAUUCGU	Cleavage	6_16410146-16432329:-	1
Novel.79	6:16420461|16432329	2.5	-1	1	22	3906	3927	ACGAAUCUUUUGAGCCUACUUA	::: ::::::::: ::::::::	UAAUUAGGCUCAAUAGAUUCGU	Cleavage	6_16420462-16432329:-	1
Novel.79	6:16423462|16432329	2.5	-1	1	22	3906	3927	ACGAAUCUUUUGAGCCUACUUA	::: ::::::::: ::::::::	UAAUUAGGCUCAAUAGAUUCGU	Cleavage	6_16423463-16432329:-	1
Novel.79	3:6343144|6351565	2.5	-1	1	22	2092	2113	ACGAAUCUUUUGAGCCUACUUA	::: :::::::::::::::: :	UAAUUAGGCUCAAAAGAUUCAU	Cleavage	3_6343145-6351565:+	1
Novel.79	3:6343144|6347246	2.5	-1	1	22	2092	2113	ACGAAUCUUUUGAGCCUACUUA	::: :::::::::::::::: :	UAAUUAGGCUCAAAAGAUUCAU	Cleavage	3_6343145-6347246:+	1
Novel.79	11:20944017|20947270	2.5	-1	1	22	2038	2059	ACGAAUCUUUUGAGCCUACUUA	::: ::::::::: ::::::::	UAAUUAGGCUCAAUAGAUUCGU	Cleavage	11_20944018-20947270:+	1
Novel.79	1:2668784|2694323	2.5	-1	1	22	2036	2057	ACGAAUCUUUUGAGCCUACUUA	::: ::: ::.:::::::::::	UAAUUAGACUUAAAAGAUUCGU	Cleavage	1_2668785-2694323:-	1
Novel.79	1:3880775|3896230	2.5	-1	1	22	11143	11164	ACGAAUCUUUUGAGCCUACUUA	::: :::: :.:::::::::::	UAAUUAGGAUUAAAAGAUUCGU	Cleavage	1_3880776-3896230:-	2
Novel.79	3:4678996|4679996	2.5	-1	1	22	734	755	ACGAAUCUUUUGAGCCUACUUA	::: :: :::.:::::::::::	UAAUUAUGCUUAAAAGAUUCGU	Cleavage	3_4678997-4679996:-	1
Novel.79	7:20064553|20080615	2.5	-1	1	22	10862	10883	ACGAAUCUUUUGAGCCUACUUA	:: ::: ::.:::::::::::	CAAUUAGACUUAAAAGAUUCGU	Cleavage	7_20064554-20080615:+	1
Novel.79	7:20064016|20080071	2.5	-1	1	22	11399	11420	ACGAAUCUUUUGAGCCUACUUA	:: ::: ::.:::::::::::	CAAUUAGACUUAAAAGAUUCGU	Cleavage	7_20064017-20080071:+	1
Novel.79	7:20064894|20080901	2.5	-1	1	22	10521	10542	ACGAAUCUUUUGAGCCUACUUA	:: ::: ::.:::::::::::	CAAUUAGACUUAAAAGAUUCGU	Cleavage	7_20064895-20080901:+	1
Novel.8	1:40226671|40232180	2.5	-1	1	22	2886	2907	AAUAUAAUGAAUCUGGACAACC	::::::.:::::::::::. :	AGUUGUCUAGAUUCAUUAUGCU	Cleavage	1_40226672-40232180:+	2
Novel.8	11:20370814|20417303	2.5	-1	1	22	23147	23168	AAUAUAAUGAAUCUGGACAACC	::::::::.::.:::.:::	CCUUGUCCAGGUUUAUUGUAUA	Cleavage	11_20370815-20417303:-	1
Novel.8	7:22793480|22795687	2.5	-1	1	22	1607	1628	AAUAUAAUGAAUCUGGACAACC	:::::::::::.::.:: :	CCCUGUCCAGAUUCGUUGUACU	Cleavage	7_22793481-22795687:-	1
Novel.8	1:41440553|41457339	2.5	-1	1	22	1499	1520	AAUAUAAUGAAUCUGGACAACC	:::::::::::.::.:: :	GCAUGUCCAGAUUCGUUGUACU	Cleavage	1_41440554-41457339:+	1
Novel.8	2:11212606|11295582	2.5	-1	1	22	3862	3883	AAUAUAAUGAAUCUGGACAACC	::::::::::.:::.:: :	CUCUGUCCAGAUUUAUUGUACU	Cleavage	2_11212607-11295582:-	1
Novel.80	6:2046190|2059120	2.5	-1	1	22	2639	2660	AAGAUUUGUAGCCAGCUGUAGC	:::.::::::::::.:.::::	GCUGCAGCUGGCUAUAGAUCUG	Cleavage	6_2046191-2059120:-	2
Novel.80	4:35311047|35314100	2.5	-1	1	22	1955	1976	AAGAUUUGUAGCCAGCUGUAGC	:::.:::::::.:::::::: :	GCUGCAGCUGGUUACAAAUCGU	Cleavage	4_35311048-35314100:+	1
Novel.80	8:4394268|4409079	2.5	-1	1	22	3149	3170	AAGAUUUGUAGCCAGCUGUAGC	:.:..:::::::::.::::::	GUUGUAGCUGGCUAUAAAUCUG	Cleavage	8_4394269-4409079:-	1
Novel.80	8:4392434|4407890	2.5	-1	1	22	1960	1981	AAGAUUUGUAGCCAGCUGUAGC	:.:..:::::::::.::::::	GUUGUAGCUGGCUAUAAAUCUG	Cleavage	8_4392435-4407890:-	1
Novel.80	8:4400380|4416326	2.5	-1	1	22	10396	10417	AAGAUUUGUAGCCAGCUGUAGC	:.:..:::::::::.::::::	GUUGUAGCUGGCUAUAAAUCUG	Cleavage	8_4400381-4416326:-	1
Novel.82	2:32041561|32043850	2.5	-1	1	21	406	426	UCUAGUGGCAAAAAGUUAAUU	::::.::::::...::.::	UUUUAAUUUUUUGUUGCUGGA	Cleavage	2_32041562-32043850:+	1
Novel.84	11:28935231|28938784	2.5	-1	1	21	1336	1356	CUGUAGAAGUUGAAUUUUAAC	::: ::.:::::::::::::	GUUCAAGUUCAACUUCUACAA	Cleavage	11_28935232-28938784:-	1
Novel.84	7:2821339|2850506	2.5	-1	1	21	1159	1179	CUGUAGAAGUUGAAUUUUAAC	::: ::::::.:::::::::	GUUCAAAUUCGACUUCUACAA	Cleavage	7_2821340-2850506:-	2
Novel.84	7:2821339|2850894	2.5	-1	1	21	1547	1567	CUGUAGAAGUUGAAUUUUAAC	::: ::::::.:::::::::	GUUCAAAUUCGACUUCUACAA	Cleavage	7_2821340-2850894:-	2
Novel.84	7:2821339|2850971	2.5	-1	1	21	1624	1644	CUGUAGAAGUUGAAUUUUAAC	::: ::::::.:::::::::	GUUCAAAUUCGACUUCUACAA	Cleavage	7_2821340-2850971:-	2
Novel.84	7:2821339|2851023	2.5	-1	1	21	1676	1696	CUGUAGAAGUUGAAUUUUAAC	::: ::::::.:::::::::	GUUCAAAUUCGACUUCUACAA	Cleavage	7_2821340-2851023:-	2
Novel.84	2:24988831|25075802	2.5	-1	1	21	69996	70016	CUGUAGAAGUUGAAUUUUAAC	: : :::::::::::.::::	GGUUAAAUUCAACUUUUACAA	Cleavage	2_24988832-25075802:-	5
Novel.84	2:24988831|25075802	2.5	-1	1	21	69604	69624	CUGUAGAAGUUGAAUUUUAAC	: :::::.::::::::::	UGUCAAAUUUAACUUCUACAU	Cleavage	2_24988832-25075802:-	5
Novel.84	12:5173522|5365351	2.5	-1	1	21	191429	191449	CUGUAGAAGUUGAAUUUUAAC	::::: :..:.::::::::	UGUAAAAGUUGAUUUCUACAG	Cleavage	12_5173523-5365351:+	2
Novel.85	8:27997108|27998098	2.5	-1	1	21	666	686	AUCUAUAUGAAUAUGAACAAU	::::: :: ::::::::::::	AUUGUCCACAUUCAUAUAGAU	Cleavage	8_27997109-27998098:+	1
Novel.85	1:42218985|42221454	2.5	-1	1	21	442	462	AUCUAUAUGAAUAUGAACAAU	:::: ::: ::::::::::::	AUUGCUCACAUUCAUAUAGAU	Cleavage	1_42218986-42221454:+	1
Novel.85	5:14171665|14178742	2.5	-1	1	21	904	924	AUCUAUAUGAAUAUGAACAAU	:::: ::: ::::::::::::	AUUGCUCACAUUCAUAUAGAU	Cleavage	5_14171666-14178742:+	1
Novel.85	4:19391425|19401494	2.5	-1	1	21	9652	9672	AUCUAUAUGAAUAUGAACAAU	:::: ::::::::::::: ::	AUUGCUCAUAUUCAUAUAAAU	Cleavage	4_19391426-19401494:-	2
Novel.85	9:9413248|9418974	2.5	-1	1	21	1685	1705	AUCUAUAUGAAUAUGAACAAU	:::: ::::::.::::::::	AUUGCCCAUAUUUAUAUAGAU	Cleavage	9_9413249-9418974:-	1
Novel.85	10:18818957|18958248	2.5	-1	1	21	24634	24654	AUCUAUAUGAAUAUGAACAAU	:::: ::::::.::::::::	AUUGCCCAUAUUUAUAUAGAU	Cleavage	10_18818958-18958248:+	2
Novel.85	5:13539322|13541381	2.5	-1	1	21	1161	1181	AUCUAUAUGAAUAUGAACAAU	:::: .:.:::::.:::::	UAUGUUGGUGUUCAUGUAGAU	Cleavage	5_13539323-13541381:+	1
Novel.85	9:11485594|11577860	2.5	-1	1	21	36018	36038	AUCUAUAUGAAUAUGAACAAU	:::: ::::: ::::::::	UGUGUUAAUAUUAAUAUAGAU	Cleavage	9_11485595-11577860:-	1
Novel.87	7:29081019|29118078	2.5	-1	1	21	34207	34227	AAAAAAUCAAUCUAGAACCGG	::::: ::::::: :::::::	CCGGUCCUAGAUUUAUUUUUU	Cleavage	7_29081020-29118078:-	2
Novel.87	6:29539663|29556471	2.5	-1	1	21	2809	2829	AAAAAAUCAAUCUAGAACCGG	: :: ::::.::::::::::	ACUGUCCUAGGUUGAUUUUUU	Cleavage	6_29539664-29556471:-	1
Novel.87	5:9469254|9590950	2.5	-1	1	21	86422	86442	AAAAAAUCAAUCUAGAACCGG	..: :: :::::::.::::::	UUGAUUGUAGAUUGGUUUUUU	Cleavage	5_9469255-9590950:+	2
Novel.87	5:9469254|9590950	2.5	-1	1	21	109363	109383	AAAAAAUCAAUCUAGAACCGG	..: :: :::::::.::::::	UUGAUUGUAGAUUGGUUUUUU	Cleavage	5_9469255-9590950:+	2
Novel.88	9:4997230|5008001	2.5	-1	1	22	8705	8726	AUGACGCUGUUGACUUUUCAAC	: : ::::::::::.::::::	GCUAAAAAGUCAACGGCGUCAA	Cleavage	9_4997231-5008001:-	1
Novel.88	9:18516355|18538710	2.5	-1	1	22	11165	11186	AUGACGCUGUUGACUUUUCAAC	: : ::::::::::.::::::	GCUAAAAAGUCAACGGCGUCAA	Cleavage	9_18516356-18538710:-	1
Novel.88	4:32079435|32086299	2.5	-1	1	22	643	664	AUGACGCUGUUGACUUUUCAAC	:: :::::::::: :::::::	GUCAAAAAGUCAACCGCGUCAU	Cleavage	4_32079436-32086299:+	1
Novel.88	7:26260895|26262105	2.5	-1	1	22	672	693	AUGACGCUGUUGACUUUUCAAC	::::::::::.::::::	UUAAAAAAGUCAACGGCGUCAA	Cleavage	7_26260896-26262105:-	1
Novel.88	4:31966158|32140275	2.5	-1	1	22	113920	113941	AUGACGCUGUUGACUUUUCAAC	:: :::::::::: :::::::	GUCAAAAAGUCAACCGCGUCAU	Cleavage	4_31966159-32140275:+	2
Novel.88	8:5951166|5998399	2.5	-1	1	22	5769	5790	AUGACGCUGUUGACUUUUCAAC	::::::::::.::::::	UUAAAAAAGUCAACGGCGUCAA	Cleavage	8_5951167-5998399:+	2
Novel.88	8:5954285|6001870	2.5	-1	1	22	2650	2671	AUGACGCUGUUGACUUUUCAAC	::::::::::.::::::	UUAAAAAAGUCAACGGCGUCAA	Cleavage	8_5954286-6001870:+	2
Novel.89	7:17748328|17753489	2.5	-1	1	22	444	465	UAUCCUAAUACUAUGAAUCUGG	::::::::.::::: ::::::.	CCAGAUUCGUAGUACUAGGAUG	Cleavage	7_17748329-17753489:-	1
Novel.89	6:8304314|8306886	2.5	-1	1	22	2086	2107	UAUCCUAAUACUAUGAAUCUGG	:.::::::.::::: ::::::.	CUAGAUUCGUAGUACUAGGAUG	Cleavage	6_8304315-8306886:+	1
Novel.9	9:11485594|11577860	2.5	-1	1	22	8778	8799	AACCGCUCUGGAUUGGAUCGAG	::::: .:::::.::::.::::	CUCGACUCAAUCUAGAGUGGUU	Cleavage	9_11485595-11577860:-	1
Novel.93	11:6705769|6888425	2.5	-1	1	22	182153	182174	ACUGUUGGAUCGAAAAAUAGAC	::::::::::::::::::.. :	GUCUAUUUUUCGAUCCAAUGAU	Cleavage	11_6705770-6888425:+	3
Novel.94	1:14395507|14397542	2.5	-1	1	22	835	856	AGUACAACGAAUCUGGACAGGC	:: :::.:: :::.::::::::	GCAUGUUCAAAUUUGUUGUACU	Cleavage	1_14395508-14397542:-	1
Novel.94	4:31966158|32140275	2.5	-1	1	22	84137	84158	AGUACAACGAAUCUGGACAGGC	.:: :::::::::::: ::::	CUCUAUCCAGAUUCGUUAUACU	Cleavage	4_31966159-32140275:+	3
Novel.94	1:21541236|21547068	2.5	-1	1	22	5091	5112	AGUACAACGAAUCUGGACAGGC	:::::::::::: :::::	UGGAGUCCAGAUUCGUAGUACU	Cleavage	1_21541237-21547068:+	2
Novel.94	10:3021272|3031829	2.5	-1	1	22	10117	10138	AGUACAACGAAUCUGGACAGGC	: ::::::::::. :::::.:	UCAUGUCCAGAUUUAUUGUAUU	Cleavage	10_3021273-3031829:+	1
Novel.94	10:3017239|3031829	2.5	-1	1	22	14150	14171	AGUACAACGAAUCUGGACAGGC	: ::::::::::. :::::.:	UCAUGUCCAGAUUUAUUGUAUU	Cleavage	10_3017240-3031829:+	1
Novel.94	3:30006457|30008701	2.5	-1	1	22	545	566	AGUACAACGAAUCUGGACAGGC	:. : ::::::::::: :::::	GUAUAUCCAGAUUCGUAGUACU	Cleavage	3_30006458-30008701:+	1
Novel.94	2:15957870|15961518	2.5	-1	1	22	2689	2710	AGUACAACGAAUCUGGACAGGC	: ::::::::::: :::::	UUAUCUCCAGAUUCGUAGUACU	Cleavage	2_15957871-15961518:-	1
Novel.94	2:15954700|15961518	2.5	-1	1	22	2689	2710	AGUACAACGAAUCUGGACAGGC	: ::::::::::: :::::	UUAUCUCCAGAUUCGUAGUACU	Cleavage	2_15954701-15961518:-	1
Novel.97	4:18988588|18992011	2.5	-1	1	22	2713	2734	GUGUCUGUAUAUCCAAUGUGAC	::::::: :::::::.:::::	GUCACAUCUGAUAUACGGACAC	Cleavage	4_18988589-18992011:-	1
Novel.98	10:18818957|18958248	2.5	-1	1	21	17826	17846	AGACGAAUCUUUUGAGCCUAC	::::::.:::: :::.::::	UUAGGCUUAAAAAAUUUGUCU	Cleavage	10_18818958-18958248:+	7
Novel.98	1:3880775|3896230	2.5	-1	1	21	9005	9025	AGACGAAUCUUUUGAGCCUAC	::::.:.:: ::::::::::	UUAGGUUUAAUAGAUUCGUCU	Translation	1_3880776-3896230:-	2
Novel.98	4:32836393|32842119	2.5	-1	1	21	1998	2018	AGACGAAUCUUUUGAGCCUAC	::::::.:::: :::.::::	UUAGGCUUAAAAAAUUUGUCU	Cleavage	4_32836394-32842119:+	1
Novel.98	1:936589|938285	2.5	-1	1	21	861	881	AGACGAAUCUUUUGAGCCUAC	::::::.:::: :::.::::	UUAGGCUUAAAAAAUUUGUCU	Cleavage	1_936590-938285:-	1
Novel.98	1:936589|938282	2.5	-1	1	21	858	878	AGACGAAUCUUUUGAGCCUAC	::::::.:::: :::.::::	UUAGGCUUAAAAAAUUUGUCU	Cleavage	1_936590-938282:-	1
Novel.98	4:31966158|32140275	2.5	-1	1	21	99868	99888	AGACGAAUCUUUUGAGCCUAC	::: ::::::: ::::::::	UUAGACUCAAAAAAUUCGUCU	Cleavage	4_31966159-32140275:+	4
Novel.98	2:33914366|33928616	2.5	-1	1	21	3027	3047	AGACGAAUCUUUUGAGCCUAC	::: ::::::: ::::::::	UUAGACUCAAAAAAUUCGUCU	Cleavage	2_33914367-33928616:+	1
Novel.99	8:3282316|3366781	2.5	-1	1	22	41387	41408	AUGACGCUGUUGACUUUUUAAC	:.::::::.:::.::::..:	CAUGAAAAGUUAACGGCGUUGU	Cleavage	8_3282317-3366781:+	4
Novel.99	9:19902729|19912649	2.5	-1	1	22	389	410	AUGACGCUGUUGACUUUUUAAC	:::::::::::..:.::::	ACUAAAAAGUCAAUGGUGUCAA	Cleavage	9_19902730-19912649:-	3
Novel.99	7:15359766|15369733	2.5	-1	1	22	5442	5463	AUGACGCUGUUGACUUUUUAAC	::::::::::::::.:: ::.:	GUUAAAAAGUCAACGGCAUCGU	Cleavage	7_15359767-15369733:+	1
Novel.99	9:11485594|11577860	2.5	-1	1	22	20793	20814	AUGACGCUGUUGACUUUUUAAC	:.:::: :::::.:.:::::	UGUGAAAAAUCAACGGUGUCAU	Cleavage	9_11485595-11577860:-	2
Novel.99	11:25597643|25602176	2.5	-1	1	22	1358	1379	AUGACGCUGUUGACUUUUUAAC	:: .::::::::::.:: ::::	GUCGAAAAGUCAACGGCAUCAU	Cleavage	11_25597644-25602176:-	1
Novel.99	6:25025336|25026428	2.5	-1	1	22	664	685	AUGACGCUGUUGACUUUUUAAC	: :: :::::::::.::::::	GCUAUAAAGUCAACGGCGUCAA	Cleavage	6_25025337-25026428:-	1
Novel.99	6:25025336|25026991	2.5	-1	1	22	1227	1248	AUGACGCUGUUGACUUUUUAAC	: :: :::::::::.::::::	GCUAUAAAGUCAACGGCGUCAA	Cleavage	6_25025337-25026991:-	1
Novel.99	6:25025336|25027838	2.5	-1	1	22	2074	2095	AUGACGCUGUUGACUUUUUAAC	: :: :::::::::.::::::	GCUAUAAAGUCAACGGCGUCAA	Cleavage	6_25025337-25027838:-	1
Novel.99	6:25025336|25030360	2.5	-1	1	22	4596	4617	AUGACGCUGUUGACUUUUUAAC	: :: :::::::::.::::::	GCUAUAAAGUCAACGGCGUCAA	Cleavage	6_25025337-25030360:-	1
Novel.99	3:13066756|13069888	2.5	-1	1	22	489	510	AUGACGCUGUUGACUUUUUAAC	: :::::::::::: :::::	UUAAAAAAGUCAACAACGUCAA	Cleavage	3_13066757-13069888:-	1
Novel.99	5:22409703|22412345	2.5	-1	1	22	1696	1717	AUGACGCUGUUGACUUUUUAAC	: :::::::.::: :.:::::	AUAAAAAAGUUAACUGUGUCAU	Cleavage	5_22409704-22412345:+	1
Novel.99	7:2821339|2850506	2.5	-1	1	22	27275	27296	AUGACGCUGUUGACUUUUUAAC	:::::::.:::: ::::.:	UACAAAAAGUUAACAACGUCGU	Cleavage	7_2821340-2850506:-	1
Novel.99	7:2821339|2850894	2.5	-1	1	22	27663	27684	AUGACGCUGUUGACUUUUUAAC	:::::::.:::: ::::.:	UACAAAAAGUUAACAACGUCGU	Cleavage	7_2821340-2850894:-	1
Novel.99	7:2821339|2850971	2.5	-1	1	22	27740	27761	AUGACGCUGUUGACUUUUUAAC	:::::::.:::: ::::.:	UACAAAAAGUUAACAACGUCGU	Cleavage	7_2821340-2850971:-	1
Novel.99	7:2821339|2851023	2.5	-1	1	22	27792	27813	AUGACGCUGUUGACUUUUUAAC	:::::::.:::: ::::.:	UACAAAAAGUUAACAACGUCGU	Cleavage	7_2821340-2851023:-	1
osa-miR11336-3p	5:2181855|2182601	2.5	-1	1	25	364	388	GAAUAUGGGAAAUGCUAGAAAGUCU	:::::::::::.::: ::::::::.	AGACUUUCUAGUAUUGCCCAUAUUU	Translation	5_2181856-2182601:-	1
osa-miR11336-3p	4:21753286|21757248	2.5	-1	1	25	3443	3467	GAAUAUGGGAAAUGCUAGAAAGUCU	:::::::.::::::: :.:::::::	AGACUUUUUAGCAUUGCUCAUAUUC	Translation	4_21753287-21757248:-	1
osa-miR11336-3p	4:19391425|19401494	2.5	-1	1	25	9640	9664	GAAUAUGGGAAAUGCUAGAAAGUCU	: :::::.::::::: :.:::::::	AAACUUUUUAGCAUUGCUCAUAUUC	Translation	4_19391426-19401494:-	1
osa-miR11336-3p	2:17534919|17537338	2.5	-1	1	25	911	935	GAAUAUGGGAAAUGCUAGAAAGUCU	:: : :::::::::::.:.: ::::	AGUCAUUCUAGCAUUUUCUACAUUC	Cleavage	2_17534920-17537338:+	1
osa-miR11336-3p	3:25201260|25206698	2.5	-1	1	25	479	503	GAAUAUGGGAAAUGCUAGAAAGUCU	:: : ::::::::::::.:: :::.	AGUCAUUCUAGCAUUUCUCACAUUU	Cleavage	3_25201261-25206698:+	1
osa-miR11336-3p	2:25358081|25375938	2.5	-1	1	25	13889	13913	GAAUAUGGGAAAUGCUAGAAAGUCU	:: : :::::::::::.:.:::: :	AGUCAUUCUAGCAUUUUCUAUAUAC	Cleavage	2_25358082-25375938:-	2
osa-miR11336-5p	5:14171665|14178742	2.5	-1	1	24	975	998	GACUUUCUAGCGUUGCCCACAUUC	::::::::::::.:.:: ::::::	GAAUGUGGGCAAUGUUAAAAAGUC	Cleavage	5_14171666-14178742:+	1
osa-miR11336-5p	2:24916212|24919098	2.5	-1	1	24	1256	1279	GACUUUCUAGCGUUGCCCACAUUC	::::::::::::.:.:::::: ::	GAAUGUGGGCAAUGUUAGAAAAUC	Cleavage	2_24916213-24919098:+	1
osa-miR11336-5p	10:14342579|14351993	2.5	-1	1	24	2286	2309	GACUUUCUAGCGUUGCCCACAUUC	:::::: : :::.:::::::::::	GAAUGUAGACAAUGCUAGAAAGUC	Cleavage	10_14342580-14351993:-	2
osa-miR11336-5p	10:14346678|14351993	2.5	-1	1	24	2286	2309	GACUUUCUAGCGUUGCCCACAUUC	:::::: : :::.:::::::::::	GAAUGUAGACAAUGCUAGAAAGUC	Cleavage	10_14346679-14351993:-	2
osa-miR11337-3p	5:14182040|14192085	2.5	-1	1	21	9163	9183	UAUCUCGUUAGAUUCGUCUCG	::::::::::::::.:: .::	CGAGACGAAUCUAAUGAUGUA	Cleavage	5_14182041-14192085:+	1
osa-miR11337-5p	6:16423462|16432329	2.5	-1	1	21	3913	3933	UGCGAGACGAAUCUAACGAGG	::: ::::::::::::::.	GCUCAAUAGAUUCGUCUCGCG	Cleavage	6_16423463-16432329:-	1
osa-miR11337-5p	6:16420461|16432329	2.5	-1	1	21	3913	3933	UGCGAGACGAAUCUAACGAGG	::: ::::::::::::::.	GCUCAAUAGAUUCGUCUCGCG	Cleavage	6_16420462-16432329:-	1
osa-miR11337-5p	6:16410145|16432329	2.5	-1	1	21	3913	3933	UGCGAGACGAAUCUAACGAGG	::: ::::::::::::::.	GCUCAAUAGAUUCGUCUCGCG	Cleavage	6_16410146-16432329:-	1
osa-miR11338-3p	5:14182040|14192085	2.5	-1	1	24	9159	9182	AUCUCGUUAGAUUCGUCUCGCAAA	::::::::::::::::::.:: .:	UUUGCGAGACGAAUCUAAUGAUGU	Cleavage	5_14182041-14192085:+	1
osa-miR11338-5p	3:12995770|12997463	2.5	-1	1	24	339	362	UUUGUGAGACGAAUCUAAUGAUAU	: :::::::::.:::: .::::	GAAACAUUAGAUUUGUCUGGCAAA	Cleavage	3_12995771-12997463:-	1
osa-miR11338-5p	3:12995770|12998003	2.5	-1	1	24	879	902	UUUGUGAGACGAAUCUAAUGAUAU	: :::::::::.:::: .::::	GAAACAUUAGAUUUGUCUGGCAAA	Cleavage	3_12995771-12998003:-	1
osa-miR11338-5p	1:9041337|9046365	2.5	-1	1	24	701	724	UUUGUGAGACGAAUCUAAUGAUAU	.: :.: :: :::::::::.::::	GUCUUAAUAUAUUCGUCUCGCAAA	Cleavage	1_9041338-9046365:-	2
osa-miR11339-3p	11:6705769|6888425	2.5	-1	1	21	163475	163495	UAUGAAUGUGGGCAAUGCUAG	::::::: ..::::::::::	AUAGCAUUUUUCACAUUCAUA	Cleavage	11_6705770-6888425:+	2
osa-miR11339-3p	2:17534919|17537338	2.5	-1	1	21	918	938	UAUGAAUGUGGGCAAUGCUAG	:::::::: .:.:::::::::	CUAGCAUUUUCUACAUUCAUA	Cleavage	2_17534920-17537338:+	1
osa-miR11339-3p	3:25201260|25206698	2.5	-1	1	21	486	506	UAUGAAUGUGGGCAAUGCUAG	:::::::: :.::::::.:::	CUAGCAUUUCUCACAUUUAUA	Cleavage	3_25201261-25206698:+	2
osa-miR11339-3p	1:21541236|21547068	2.5	-1	1	21	4323	4343	UAUGAAUGUGGGCAAUGCUAG	:::::::: :.::.:::::::	CUAGCAUUUCUCAUAUUCAUA	Cleavage	1_21541237-21547068:+	1
osa-miR11339-3p	9:4019382|4032006	2.5	-1	1	21	11015	11035	UAUGAAUGUGGGCAAUGCUAG	:::::::: ::::.::::::.	CUAGCAUUUCCCAUAUUCAUG	Cleavage	9_4019383-4032006:+	2
osa-miR11339-3p	9:4019382|4032728	2.5	-1	1	21	11015	11035	UAUGAAUGUGGGCAAUGCUAG	:::::::: ::::.::::::.	CUAGCAUUUCCCAUAUUCAUG	Cleavage	9_4019383-4032728:+	2
osa-miR11339-3p	8:4394268|4409079	2.5	-1	1	21	8828	8848	UAUGAAUGUGGGCAAUGCUAG	:::.::: :::::.::::::	AUAGUAUUUCCCACGUUCAUA	Cleavage	8_4394269-4409079:-	1
osa-miR11339-3p	8:4392434|4407890	2.5	-1	1	21	7639	7659	UAUGAAUGUGGGCAAUGCUAG	:::.::: :::::.::::::	AUAGUAUUUCCCACGUUCAUA	Cleavage	8_4392435-4407890:-	1
osa-miR11339-3p	2:25358081|25375938	2.5	-1	1	21	13797	13817	UAUGAAUGUGGGCAAUGCUAG	: : ::::::.::.:::.:::	CAAACAUUGCUCAUAUUUAUA	Cleavage	2_25358082-25375938:-	2
osa-miR11339-5p	10:18818957|18958248	2.5	-1	1	21	24678	24698	GCAUUGCCCACAUUCAUAUAG	:::::: :::::: :::::::	CUAUAUAAAUGUGAGCAAUGC	Cleavage	10_18818958-18958248:+	2
osa-miR11339-5p	3:4276070|4277898	2.5	-1	1	21	761	781	GCAUUGCCCACAUUCAUAUAG	: ::::: ::::::: :::::	CAAUAUGUAUGUGGGAAAUGC	Cleavage	3_4276071-4277898:+	1
osa-miR11339-5p	8:3282316|3366781	2.5	-1	1	21	73038	73058	GCAUUGCCCACAUUCAUAUAG	: :::: :::::::: :::::	CAAUAUUAAUGUGGGAAAUGC	Cleavage	8_3282317-3366781:+	2
osa-miR11340-3p	4:15916077|15924680	2.5	-1	1	24	6910	6932	AAUAGUGUAAUCGGAUUAUAGAUC	::: ::.::::::::.::: :::	AAUC-AUGAUCCGAUUGCACCAUU	Cleavage	4_15916078-15924680:+	1
osa-miR11340-3p	8:3282316|3366781	2.5	-1	1	24	71096	71118	AAUAGUGUAAUCGGAUUAUAGAUC	::: ::.::::::::.::: :::	AAUC-AUGAUCCGAUUGCACCAUU	Cleavage	8_3282317-3366781:+	1
osa-miR11340-3p	12:5173522|5365351	2.5	-1	1	24	80256	80279	AAUAGUGUAAUCGGAUUAUAGAUC	:::::..:::::: :::::	UUAGCAUAAUUUGAUUACCCUAUU	Cleavage	12_5173523-5365351:+	3
osa-miR11343-5p	5:14171665|14178742	2.5	-1	1	21	976	996	CUUUCUAGCGUUGCCCACAUU	:::::::::::.:.:: ::::	AAUGUGGGCAAUGUUAAAAAG	Cleavage	5_14171666-14178742:+	1
osa-miR11343-5p	10:18818957|18958248	2.5	-1	1	21	24685	24705	CUUUCUAGCGUUGCCCACAUU	:::::: ::::.::::::::	AAUGUGAGCAAUGCUAGAAAA	Cleavage	10_18818958-18958248:+	2
osa-miR11343-5p	12:11262912|11320618	2.5	-1	1	21	39634	39654	CUUUCUAGCGUUGCCCACAUU	::: ::: :::.:::::::::	AAUAUGGACAAUGCUAGAAAG	Cleavage	12_11262913-11320618:+	1
osa-miR11343-5p	12:11277575|11320618	2.5	-1	1	21	24971	24991	CUUUCUAGCGUUGCCCACAUU	::: ::: :::.:::::::::	AAUAUGGACAAUGCUAGAAAG	Cleavage	12_11277576-11320618:+	1
osa-miR11343-5p	10:14342579|14351993	2.5	-1	1	21	2287	2307	CUUUCUAGCGUUGCCCACAUU	::::: : :::.:::::::::	AAUGUAGACAAUGCUAGAAAG	Cleavage	10_14342580-14351993:-	2
osa-miR11343-5p	1:23206366|23213421	2.5	-1	1	21	2985	3005	CUUUCUAGCGUUGCCCACAUU	::: :: ::::.:::::::::	AAUAUGAGCAAUGCUAGAAAG	Cleavage	1_23206367-23213421:+	1
osa-miR11343-5p	1:23206366|23211798	2.5	-1	1	21	2985	3005	CUUUCUAGCGUUGCCCACAUU	::: :: ::::.:::::::::	AAUAUGAGCAAUGCUAGAAAG	Cleavage	1_23206367-23211798:+	1
osa-miR11343-5p	10:14346678|14351993	2.5	-1	1	21	2287	2307	CUUUCUAGCGUUGCCCACAUU	::::: : :::.:::::::::	AAUGUAGACAAUGCUAGAAAG	Cleavage	10_14346679-14351993:-	2
osa-miR11343-5p	4:22018670|22022756	2.5	-1	1	21	3551	3571	CUUUCUAGCGUUGCCCACAUU	::: :: ::::.:::::::::	AAUAUGAGCAAUGCUAGAAAG	Cleavage	4_22018671-22022756:+	1
osa-miR11343-5p	1:40845880|40847116	2.5	-1	1	21	1036	1056	CUUUCUAGCGUUGCCCACAUU	::: :: ::::.:::::::::	AAUAUGAGCAAUGCUAGAAAG	Cleavage	1_40845881-40847116:+	2
osa-miR11343-5p	1:40845880|40847116	2.5	-1	1	21	1121	1141	CUUUCUAGCGUUGCCCACAUU	::: :: ::::.:::::::::	AAUAUGAGCAAUGCUAGAAAG	Cleavage	1_40845881-40847116:+	2
osa-miR1319a	1:21414887|21426198	2.5	-1	1	24	1097	1120	AACCGGCAUCUGUAAUAUAUUAUA	::::::: ::::.::.:::.::::	UAUAAUAAAUUAUAGGUGCUGGUU	Cleavage	1_21414888-21426198:+	1
osa-miR1319a	1:21414887|21433322	2.5	-1	1	24	1097	1120	AACCGGCAUCUGUAAUAUAUUAUA	::::::: ::::.::.:::.::::	UAUAAUAAAUUAUAGGUGCUGGUU	Cleavage	1_21414888-21433322:+	1
osa-miR1319a	1:21414887|21438305	2.5	-1	1	24	1097	1120	AACCGGCAUCUGUAAUAUAUUAUA	::::::: ::::.::.:::.::::	UAUAAUAAAUUAUAGGUGCUGGUU	Cleavage	1_21414888-21438305:+	1
osa-miR1319a	1:21414887|21441042	2.5	-1	1	24	1097	1120	AACCGGCAUCUGUAAUAUAUUAUA	::::::: ::::.::.:::.::::	UAUAAUAAAUUAUAGGUGCUGGUU	Cleavage	1_21414888-21441042:+	1
osa-miR1319a	1:42337887|42342047	2.5	-1	1	24	3050	3073	AACCGGCAUCUGUAAUAUAUUAUA	::.::::.:::::::.:::	AAGCAUGUAUUGCAGAUGCUGGUA	Cleavage	1_42337888-42342047:-	1
osa-miR1320-5p	2:25358081|25375938	2.5	-1	1	21	13861	13881	UGGAACGGAGGAAUUUUAUAG	::: : ::::::::::.::	ACAUAUACUUCCUCCGUUUCA	Cleavage	2_25358082-25375938:-	1
osa-miR1425-5p	10:18818957|18958248	2.5	-1	1	21	118040	118060	UAGGAUUCAAUCCUUGCUGCU	.::::::::::::::::::	GGCAGCAAGGAUUGAAUCCGG	Cleavage	10_18818958-18958248:+	2
osa-miR1428b	2:19204136|19257685	2.5	-1	1	21	9261	9281	UAAGAUAAUGCCAUGAAUUCG	: ::::.:::: :::::.:::	CUAAUUUAUGGAAUUAUUUUA	Translation	2_19204137-19257685:-	1
osa-miR1428e-3p	2:19204136|19257685	2.5	-1	1	21	9261	9281	UAAGAUAAUGCCAUGAAUUUG	: ::::.:::: :::::.:::	CUAAUUUAUGGAAUUAUUUUA	Translation	2_19204137-19257685:-	1
osa-miR1432-3p	3:30952577|30959264	2.5	-1	1	21	6189	6209	CAGGUGUCAUCUCCCCUGAAC	..::::::::::.:::::	GGAUGGGGGAGAUGAUACCUG	Cleavage	3_30952578-30959264:+	1
osa-miR1436	5:25324159|25338706	2.5	-1	1	21	9727	9747	ACAUUAUGGGACGGAGGGAGU	:::::::::::..:: :::::	ACUCCCUCCGUUUCAAAAUGU	Cleavage	5_25324160-25338706:-	2
osa-miR1436	5:25322967|25338706	2.5	-1	1	21	9727	9747	ACAUUAUGGGACGGAGGGAGU	:::::::::::..:: :::::	ACUCCCUCCGUUUCAAAAUGU	Cleavage	5_25322968-25338706:-	2
osa-miR1436	12:11277575|11320618	2.5	-1	1	21	1426	1446	ACAUUAUGGGACGGAGGGAGU	:::::::::::..:: :::::	ACUCCCUCCGUUUCAGAAUGU	Cleavage	12_11277576-11320618:+	4
osa-miR1436	12:11262912|11320618	2.5	-1	1	21	16089	16109	ACAUUAUGGGACGGAGGGAGU	:::::::::::..:: :::::	ACUCCCUCCGUUUCAGAAUGU	Cleavage	12_11262913-11320618:+	4
osa-miR1436	6:25087589|25088282	2.5	-1	1	21	209	229	ACAUUAUGGGACGGAGGGAGU	:::::::::::..:: :::::	ACUCCCUCCGUUUCAAAAUGU	Cleavage	6_25087590-25088282:-	1
osa-miR1436	3:32882097|32883293	2.5	-1	1	21	671	691	ACAUUAUGGGACGGAGGGAGU	:::::::::::..:: :::::	ACUCCCUCCGUUUCACAAUGU	Cleavage	3_32882098-32883293:-	1
osa-miR1436	6:31053760|31055411	2.5	-1	1	21	804	824	ACAUUAUGGGACGGAGGGAGU	:::::::::::..:: :::::	ACUCCCUCCGUUUCAAAAUGU	Cleavage	6_31053761-31055411:-	1
osa-miR1436	9:20546530|20548239	2.5	-1	1	21	1271	1291	ACAUUAUGGGACGGAGGGAGU	:::::::::::..:: :::::	ACUCCCUCCGUUUCACAAUGU	Cleavage	9_20546531-20548239:-	1
osa-miR1436	3:4276070|4277898	2.5	-1	1	21	662	682	ACAUUAUGGGACGGAGGGAGU	:::::::::::..:: :::::	ACUCCCUCCGUUUCACAAUGU	Cleavage	3_4276071-4277898:+	1
osa-miR1436	7:18645789|18647669	2.5	-1	1	21	352	372	ACAUUAUGGGACGGAGGGAGU	:::::::.:::.::: :::::	ACUCCCUUCGUUCCAAAAUGU	Cleavage	7_18645790-18647669:+	1
osa-miR1436	12:7376714|7378728	2.5	-1	1	21	834	854	ACAUUAUGGGACGGAGGGAGU	:::::::::::..:: :::::	ACUCCCUCCGUUUCACAAUGU	Cleavage	12_7376715-7378728:-	1
osa-miR1436	2:29763874|29766155	2.5	-1	1	21	1020	1040	ACAUUAUGGGACGGAGGGAGU	:::::::::::..:: :::::	ACUCCCUCCGUUUCACAAUGU	Cleavage	2_29763875-29766155:-	1
osa-miR1436	2:25250039|25253018	2.5	-1	1	21	908	928	ACAUUAUGGGACGGAGGGAGU	:::::::::::..:: :::::	ACUCCCUCCGUUUCAAAAUGU	Cleavage	2_25250040-25253018:-	1
osa-miR1436	9:20545120|20548239	2.5	-1	1	21	1271	1291	ACAUUAUGGGACGGAGGGAGU	:::::::::::..:: :::::	ACUCCCUCCGUUUCACAAUGU	Cleavage	9_20545121-20548239:-	1
osa-miR1436	1:17212376|17215945	2.5	-1	1	21	1356	1376	ACAUUAUGGGACGGAGGGAGU	:::::::::::..:: :::::	ACUCCCUCCGUUUCACAAUGU	Cleavage	1_17212377-17215945:-	1
osa-miR1436	2:25250039|25253995	2.5	-1	1	21	1885	1905	ACAUUAUGGGACGGAGGGAGU	:::::::::::..:: :::::	ACUCCCUCCGUUUCAAAAUGU	Cleavage	2_25250040-25253995:-	1
osa-miR1436	8:13751887|13756138	2.5	-1	1	21	2022	2042	ACAUUAUGGGACGGAGGGAGU	:::::::::::..:: :::::	ACUCCCUCCGUUUCAAAAUGU	Cleavage	8_13751888-13756138:-	1
osa-miR1436	6:4847971|4852223	2.5	-1	1	21	2598	2618	ACAUUAUGGGACGGAGGGAGU	:::::::::::..:: :::::	ACUCCCUCCGUUUCACAAUGU	Cleavage	6_4847972-4852223:-	1
osa-miR1436	6:4847761|4852223	2.5	-1	1	21	2598	2618	ACAUUAUGGGACGGAGGGAGU	:::::::::::..:: :::::	ACUCCCUCCGUUUCACAAUGU	Cleavage	6_4847762-4852223:-	1
osa-miR1436	10:14346678|14351993	2.5	-1	1	21	1959	1979	ACAUUAUGGGACGGAGGGAGU	:::::::::::..:: :::::	ACUCCCUCCGUUUCACAAUGU	Cleavage	10_14346679-14351993:-	2
osa-miR1436	1:23206366|23211798	2.5	-1	1	21	2878	2898	ACAUUAUGGGACGGAGGGAGU	:::::::::::..:: :::::	ACUCCCUCCGUUUCACAAUGU	Cleavage	1_23206367-23211798:+	1
osa-miR1436	3:25201260|25206698	2.5	-1	1	21	457	477	ACAUUAUGGGACGGAGGGAGU	:::::::::::..:: :::::	ACUCCCUCCGUUUCACAAUGU	Cleavage	3_25201261-25206698:+	1
osa-miR1436	8:24889795|24896354	2.5	-1	1	21	3939	3959	ACAUUAUGGGACGGAGGGAGU	:::::::::::..:: :::::	ACUCCCUCCGUUUCAAAAUGU	Cleavage	8_24889796-24896354:+	2
osa-miR1436	6:4845977|4852223	2.5	-1	1	21	2598	2618	ACAUUAUGGGACGGAGGGAGU	:::::::::::..:: :::::	ACUCCCUCCGUUUCACAAUGU	Cleavage	6_4845978-4852223:-	1
osa-miR1436	1:23206366|23213421	2.5	-1	1	21	2878	2898	ACAUUAUGGGACGGAGGGAGU	:::::::::::..:: :::::	ACUCCCUCCGUUUCACAAUGU	Cleavage	1_23206367-23213421:+	1
osa-miR1436	5:14171665|14178742	2.5	-1	1	21	870	890	ACAUUAUGGGACGGAGGGAGU	:::::::::::..:: :::::	ACUCCCUCCGUUUCACAAUGU	Cleavage	5_14171666-14178742:+	2
osa-miR1436	8:13747310|13756138	2.5	-1	1	21	2022	2042	ACAUUAUGGGACGGAGGGAGU	:::::::::::..:: :::::	ACUCCCUCCGUUUCAAAAUGU	Cleavage	8_13747311-13756138:-	2
osa-miR1436	10:14342579|14351993	2.5	-1	1	21	1959	1979	ACAUUAUGGGACGGAGGGAGU	:::::::::::..:: :::::	ACUCCCUCCGUUUCACAAUGU	Cleavage	10_14342580-14351993:-	2
osa-miR1436	9:19902729|19912649	2.5	-1	1	21	199	219	ACAUUAUGGGACGGAGGGAGU	:::::::::::..:: :::::	ACUCCCUCCGUUUCAAAAUGU	Cleavage	9_19902730-19912649:-	3
osa-miR1436	8:13745045|13756138	2.5	-1	1	21	2022	2042	ACAUUAUGGGACGGAGGGAGU	:::::::::::..:: :::::	ACUCCCUCCGUUUCAAAAUGU	Cleavage	8_13745046-13756138:-	2
osa-miR1436	11:20097935|20111742	2.5	-1	1	21	8483	8503	ACAUUAUGGGACGGAGGGAGU	:::::::::::..:: :::::	ACUCCCUCCGUUUCACAAUGU	Cleavage	11_20097936-20111742:-	1
osa-miR1436	7:22972346|22990800	2.5	-1	1	21	15794	15814	ACAUUAUGGGACGGAGGGAGU	:::.:::.::::::::::: :	ACUUCCUUCGUCCCAUAAUAU	Cleavage	7_22972347-22990800:-	2
osa-miR1436	7:22951422|22982962	2.5	-1	1	21	7956	7976	ACAUUAUGGGACGGAGGGAGU	:::.:::.::::::::::: :	ACUUCCUUCGUCCCAUAAUAU	Cleavage	7_22951423-22982962:-	4
osa-miR1436	7:22951422|22982962	2.5	-1	1	21	30630	30650	ACAUUAUGGGACGGAGGGAGU	:::.::::::::::: .::::	ACUUCCUCCGUCCCAAGAUGU	Cleavage	7_22951423-22982962:-	4
osa-miR1436	7:22945027|22979884	2.5	-1	1	21	4878	4898	ACAUUAUGGGACGGAGGGAGU	:::.:::.::::::::::: :	ACUUCCUUCGUCCCAUAAUAU	Cleavage	7_22945028-22979884:-	4
osa-miR1436	7:22945027|22979884	2.5	-1	1	21	27552	27572	ACAUUAUGGGACGGAGGGAGU	:::.::::::::::: .::::	ACUUCCUCCGUCCCAAGAUGU	Cleavage	7_22945028-22979884:-	4
osa-miR1436	2:19204136|19257685	2.5	-1	1	21	23492	23512	ACAUUAUGGGACGGAGGGAGU	:::::::::::..:::::: :	ACUCCCUCCGUUUCAUAAUAU	Cleavage	2_19204137-19257685:-	1
osa-miR1436	8:3282316|3366781	2.5	-1	1	21	54981	55001	ACAUUAUGGGACGGAGGGAGU	:::::::::::..:: :::::	ACUCCCUCCGUUUCAAAAUGU	Cleavage	8_3282317-3366781:+	6
osa-miR1436	2:33192024|33197840	2.5	-1	1	21	5358	5378	ACAUUAUGGGACGGAGGGAGU	::: ::::::::::::::: :	ACUACCUCCGUCCCAUAAUAU	Cleavage	2_33192025-33197840:+	1
osa-miR1436	2:6128400|6140423	2.5	-1	1	21	1429	1449	ACAUUAUGGGACGGAGGGAGU	:::.: :::::..::::::::	ACUUCGUCCGUUUCAUAAUGU	Cleavage	2_6128401-6140423:-	1
osa-miR1436	2:6128717|6141324	2.5	-1	1	21	2330	2350	ACAUUAUGGGACGGAGGGAGU	:::.: :::::..::::::::	ACUUCGUCCGUUUCAUAAUGU	Cleavage	2_6128718-6141324:-	1
osa-miR1436	2:6127806|6140423	2.5	-1	1	21	1429	1449	ACAUUAUGGGACGGAGGGAGU	:::.: :::::..::::::::	ACUUCGUCCGUUUCAUAAUGU	Cleavage	2_6127807-6140423:-	1
osa-miR1436	8:5982526|5998399	2.5	-1	1	21	15122	15142	ACAUUAUGGGACGGAGGGAGU	:::.:: ::::..::::::::	ACUUCCCCCGUUUCAUAAUGU	Cleavage	8_5982527-5998399:+	1
osa-miR1436	8:5954285|6001870	2.5	-1	1	21	43363	43383	ACAUUAUGGGACGGAGGGAGU	:::.:: ::::..::::::::	ACUUCCCCCGUUUCAUAAUGU	Cleavage	8_5954286-6001870:+	2
osa-miR1436	8:5951166|5998399	2.5	-1	1	21	46482	46502	ACAUUAUGGGACGGAGGGAGU	:::.:: ::::..::::::::	ACUUCCCCCGUUUCAUAAUGU	Cleavage	8_5951167-5998399:+	2
osa-miR1442	8:12858088|12862994	2.5	-1	1	20	2132	2151	AUUCAUAGUACUAGAUGUGU	.:::.:::::::.:::::	UAGCAUUUAGUACUGUGAAU	Cleavage	8_12858089-12862994:-	1
osa-miR1442	8:12856578|12862994	2.5	-1	1	20	2132	2151	AUUCAUAGUACUAGAUGUGU	.:::.:::::::.:::::	UAGCAUUUAGUACUGUGAAU	Cleavage	8_12856579-12862994:-	1
osa-miR1442	8:12856350|12862994	2.5	-1	1	20	2132	2151	AUUCAUAGUACUAGAUGUGU	.:::.:::::::.:::::	UAGCAUUUAGUACUGUGAAU	Cleavage	8_12856351-12862994:-	1
osa-miR1442	8:12858088|12864756	2.5	-1	1	20	3894	3913	AUUCAUAGUACUAGAUGUGU	.:::.:::::::.:::::	UAGCAUUUAGUACUGUGAAU	Cleavage	8_12858089-12864756:-	1
osa-miR1442	8:12858088|12871400	2.5	-1	1	20	10538	10557	AUUCAUAGUACUAGAUGUGU	.:::.:::::::.:::::	UAGCAUUUAGUACUGUGAAU	Cleavage	8_12858089-12871400:-	2
osa-miR156c-3p	11:6705769|6888425	2.5	-1	1	22	36308	36329	GCUCACUUCUCUCUCUGUCAGC	:: :::::::::.:::::	GGAGAGAGAGAGAGAGGUGAGA	Cleavage	11_6705770-6888425:+	6
osa-miR156c-3p	12:5173522|5365351	2.5	-1	1	22	5093	5114	GCUCACUUCUCUCUCUGUCAGC	:: ::::::.:.::::.::	CGGGAGAGAGAGGGGAGUGGGC	Cleavage	12_5173523-5365351:+	1
osa-miR156l-5p	2:1968100|1971204	2.5	-1	1	21	1117	1137	CGACAGAAGAGAGUGAGCAUA	::::::: ::.:.::.:::::	UAUGCUCUCUUUUUUUUGUCG	Cleavage	2_1968101-1971204:+	1
osa-miR159c	1:34509399|34512058	2.5	-1	1	21	2222	2242	AUUGGAUUGAAGGGAGCUCCA	:::::::::::::: :::::	UGGAGCUCCCUUCACUCCAAG	Cleavage	1_34509400-34512058:+	1
osa-miR159d	1:34509399|34512058	2.5	-1	1	21	2222	2242	AUUGGAUUGAAGGGAGCUCCG	.::::::::::::: :::::	UGGAGCUCCCUUCACUCCAAG	Cleavage	1_34509400-34512058:+	1
osa-miR159e	1:34509399|34512058	2.5	-1	1	21	2222	2242	AUUGGAUUGAAGGGAGCUCCU	::::::::::::: :::::	UGGAGCUCCCUUCACUCCAAG	Cleavage	1_34509400-34512058:+	1
osa-miR160f-3p	2:2928356|2931128	2.5	-1	1	21	1242	1262	GCAUUGAGGGAGUCAUGCAGG	: : ::: :.:::::::::::	CAUCCAUCAUUCCCUCAAUGC	Cleavage	2_2928357-2931128:+	1
osa-miR164a	1:64339|65431	2.5	-1	1	21	969	989	UGGAGAAGCAGGGCACGUGCA	::::::::.::.::::.:	CUCACGUGCCUUGUUUCUUCC	Cleavage	1_64340-65431:-	1
osa-miR164a	5:19925548|19927727	2.5	-1	1	21	1735	1755	UGGAGAAGCAGGGCACGUGCA	::: ::.::::.::.::::	ACCACAUGUCCUGUUUUUCCA	Cleavage	5_19925549-19927727:+	1
osa-miR164a	5:19926154|19931105	2.5	-1	1	21	1129	1149	UGGAGAAGCAGGGCACGUGCA	::: ::.::::.::.::::	ACCACAUGUCCUGUUUUUCCA	Cleavage	5_19926155-19931105:+	1
osa-miR164d	1:64339|65431	2.5	-1	1	21	969	989	UGGAGAAGCAGGGCACGUGCU	::::::::.::.::::.:	CUCACGUGCCUUGUUUCUUCC	Cleavage	1_64340-65431:-	1
osa-miR164d	5:19926154|19931105	2.5	-1	1	21	1129	1149	UGGAGAAGCAGGGCACGUGCU	: ::: ::.::::.::.::::	ACCACAUGUCCUGUUUUUCCA	Cleavage	5_19926155-19931105:+	1
osa-miR164d	5:19925548|19927727	2.5	-1	1	21	1735	1755	UGGAGAAGCAGGGCACGUGCU	: ::: ::.::::.::.::::	ACCACAUGUCCUGUUUUUCCA	Cleavage	5_19925549-19927727:+	1
osa-miR164e	1:64339|65431	2.5	-1	1	21	969	989	UGGAGAAGCAGGGCACGUGAG	::::::::::.::.::::.:	CUCACGUGCCUUGUUUCUUCC	Cleavage	1_64340-65431:-	1
osa-miR164e	5:19925548|19927727	2.5	-1	1	21	1735	1755	UGGAGAAGCAGGGCACGUGAG	::: ::.::::.::.::::	ACCACAUGUCCUGUUUUUCCA	Cleavage	5_19925549-19927727:+	1
osa-miR164e	5:19926154|19931105	2.5	-1	1	21	1129	1149	UGGAGAAGCAGGGCACGUGAG	::: ::.::::.::.::::	ACCACAUGUCCUGUUUUUCCA	Cleavage	5_19926155-19931105:+	1
osa-miR166e-3p	5:20435487|20436307	2.5	-1	1	21	404	424	UCGAACCAGGCUUCAUUCCCC	::.:::::::::: ::.::	UUGGGAUGAAGCCUGAUUUGA	Cleavage	5_20435488-20436307:+	1
osa-miR166i-3p	11:6705769|6888425	2.5	-1	1	21	125469	125489	UCGGAUCAGGCUUCAUUCCUC	::::: :::::: ::::::	AUGGAAUCAAGCCUUAUCCGA	Cleavage	11_6705770-6888425:+	1
osa-miR167h-3p	2:10373432|10375987	2.5	-1	1	21	1416	1436	AGGUCAUGCUGUAGUUUCAUC	:: ::::.::::::::::	UCUGUAACUGCAGCAUGACCA	Cleavage	2_10373433-10375987:+	1
osa-miR1847.1	7:16209182|16221881	2.5	-1	1	21	11055	11075	UGCAGUUUGCAGUUGUGGCAC	:::.:..::::::.:::.:	CGGCCGCGGCUGCAAGCUGUA	Cleavage	7_16209183-16221881:-	1
osa-miR1847.1	4:31966158|32140275	2.5	-1	1	21	53346	53366	UGCAGUUUGCAGUUGUGGCAC	::::::.:::::. :::::	AAGCCACAGCUGCAGCCUGCA	Cleavage	4_31966159-32140275:+	4
osa-miR1848	5:11027739|11045179	2.5	-1	1	21	17238	17258	CCUCGCCGGCGCGCGCGUGCA	: :::::::::::: :::::	GGAACGCGCGCGCCGCCGAGG	Cleavage	5_11027740-11045179:+	1
osa-miR1850.2	3:6345454|6347246	2.5	-1	1	21	416	436	UUGUGUGUGAACUAAACGUGG	:.::: : ::::::::.::::	CUACGGUGAGUUCACAUACAA	Cleavage	3_6345455-6347246:+	1
osa-miR1850.2	3:6343144|6347246	2.5	-1	1	21	2726	2746	UUGUGUGUGAACUAAACGUGG	:.::: : ::::::::.::::	CUACGGUGAGUUCACAUACAA	Cleavage	3_6343145-6347246:+	1
osa-miR1850.2	3:6343144|6351565	2.5	-1	1	21	2726	2746	UUGUGUGUGAACUAAACGUGG	:.::: : ::::::::.::::	CUACGGUGAGUUCACAUACAA	Cleavage	3_6343145-6351565:+	1
osa-miR1850.3	8:12858088|12871400	2.5	-1	1	22	439	460	CUGUUUAGUUCACAUCAAUCUU	:: :::.:::::::::::::	AAUUUUGGUGUGAACUAAACAC	Cleavage	8_12858089-12871400:-	1
osa-miR1850.3	2:8303488|8307782	2.5	-1	1	22	3448	3469	CUGUUUAGUUCACAUCAAUCUU	::::: ::::::::::::	UUAUUUGAUAUGAACUAAACAG	Cleavage	2_8303489-8307782:+	1
osa-miR1857-5p	1:19115608|19120673	2.5	-1	1	21	3143	3163	UGGUUUUUUUGGAGCAUGAGG	::::: :::::.:..::::	GGUCAUGAUCCAAGAGGACCA	Cleavage	1_19115609-19120673:-	1
osa-miR1860-5p	8:20470033|20478120	2.5	-1	1	21	3399	3419	AGAAAACCAGCUUCCAGAUCU	:::.: :..:::::::::::	UGAUUUCGGGGCUGGUUUUCU	Cleavage	8_20470034-20478120:+	2
osa-miR1862a	1:23191119|23199852	2.5	-1	1	24	5065	5088	ACGAGGUUGGUUUAUUUUGGGACG	:::.::::::::::::::::: :	CGUUCCAAAAUAAACCAACCUAGG	Cleavage	1_23191120-23199852:+	1
osa-miR1862a	1:26234815|26250049	2.5	-1	1	24	8737	8760	ACGAGGUUGGUUUAUUUUGGGACG	:::::::::: :::..:::::.::	CGUCCCAAAAAAAAUUAACCUUGU	Cleavage	1_26234816-26250049:+	3
osa-miR1862a	1:26231667|26250049	2.5	-1	1	24	11885	11908	ACGAGGUUGGUUUAUUUUGGGACG	:::::::::: :::..:::::.::	CGUCCCAAAAAAAAUUAACCUUGU	Cleavage	1_26231668-26250049:+	3
osa-miR1862d	1:23191119|23199852	2.5	-1	1	24	5065	5088	ACUAGGUUUGUUUAUUUUGGGACG	:::.::::::::::: :::::::	CGUUCCAAAAUAAACCAACCUAGG	Cleavage	1_23191120-23199852:+	1
osa-miR1862d	4:31966158|32140275	2.5	-1	1	24	92759	92782	ACUAGGUUUGUUUAUUUUGGGACG	:::.::.::: :::.:::.:::::	CGUUCCGAAAAAAAUAAAUCUAGU	Cleavage	4_31966159-32140275:+	2
osa-miR1862d	1:14451681|14462776	2.5	-1	1	24	4273	4296	ACUAGGUUUGUUUAUUUUGGGACG	.: .:::::. .:.::::::::::	UGGUCCAAAGGGAGCAAACCUAGU	Cleavage	1_14451682-14462776:+	1
osa-miR1862e	1:19115608|19120673	2.5	-1	1	24	1325	1348	CUAGAUUUGUUUAUUUUGGGACGG	::::::::::: ::..::::::::	CCGUCCCAAAAAAAGUAAAUCUAG	Cleavage	1_19115609-19120673:-	1
osa-miR1862e	4:31966158|32140275	2.5	-1	1	24	92758	92781	CUAGAUUUGUUUAUUUUGGGACGG	::::.::.::: :::.::::::::	CCGUUCCGAAAAAAAUAAAUCUAG	Cleavage	4_31966159-32140275:+	1
osa-miR1862e	1:21541236|21547068	2.5	-1	1	24	288	311	CUAGAUUUGUUUAUUUUGGGACGG	.:.:::.::.:::::::::	GGUGUCUAAAGUAGACAAAUCUAU	Cleavage	1_21541237-21547068:+	2
osa-miR1862e	6:26275116|26281310	2.5	-1	1	24	3517	3540	CUAGAUUUGUUUAUUUUGGGACGG	.:: :::::::.:::::::	UUUAUCCUAAAUAAAUAAAUCUAA	Cleavage	6_26275117-26281310:+	1
osa-miR1862f	1:40226671|40232180	2.5	-1	1	20	4899	4918	AUGAGGUUGGUUUAUUUUGG	.:: ::::::.:::.::::	AUAAUAUAAACUAACUUCAU	Cleavage	1_40226672-40232180:+	1
osa-miR1863a	2:8520615|8528058	2.5	-1	1	24	4299	4322	AGCUCUGAUACCAUGUUAGAUUAG	.: .::: :::::::::: :::::	UUUGUCUCACAUGGUAUCUGAGCU	Cleavage	2_8520616-8528058:+	2
osa-miR1864	4:9939994|9948157	2.5	-1	1	24	6580	6603	UUGUAGUAACGUGAUGGUCAAUGU	:::.::::: ::.::::::	GUCGAGACUAUCACUUUGCUACAA	Translation	4_9939995-9948157:-	1
osa-miR1866-5p	8:5951166|5998399	2.5	-1	1	24	9263	9286	GAGGGAUUUUGCGGGAAUUUCACG	::::::. ::::::.::::	AUCUUAAUUCCUUCAAAAUUCCUC	Cleavage	8_5951167-5998399:+	1
osa-miR1866-5p	8:5954285|6001870	2.5	-1	1	24	6144	6167	GAGGGAUUUUGCGGGAAUUUCACG	::::::. ::::::.::::	AUCUUAAUUCCUUCAAAAUUCCUC	Cleavage	8_5954286-6001870:+	1
osa-miR1869	6:24229849|24232031	2.5	-1	1	24	938	961	UGAGAACAAUAGGCAUGGGAGGUA	... ::: ::.::::::::::..	AGUUCCCCUUGUCUAUUGUUCUUG	Cleavage	6_24229850-24232031:-	1
osa-miR1869	6:24229849|24233689	2.5	-1	1	24	2596	2619	UGAGAACAAUAGGCAUGGGAGGUA	... ::: ::.::::::::::..	AGUUCCCCUUGUCUAUUGUUCUUG	Cleavage	6_24229850-24233689:-	1
osa-miR1870-3p	11:20370814|20417303	2.5	-1	1	24	41965	41988	UUUAGGGCUAAUUCAGCAUGAACA	: :: :::::::::.:.::::.:	UAUUGCUGCUGAAUUGGUCCUAGA	Cleavage	11_20370815-20417303:-	1
osa-miR1873	2:8520615|8528058	2.5	-1	1	24	1466	1489	UCAACAUGGUAUCAGAGCUGGAAG	:::::::::::::::::	CAAUAAGCUCUGAUACCAUGUUAG	Cleavage	2_8520616-8528058:+	2
osa-miR1873	7:2821339|2850506	2.5	-1	1	24	6342	6365	UCAACAUGGUAUCAGAGCUGGAAG	::::::::. .:::::::::	AGAACAGCUCUGGAGCCAUGUUGA	Translation	7_2821340-2850506:-	1
osa-miR1873	7:2821339|2850894	2.5	-1	1	24	6730	6753	UCAACAUGGUAUCAGAGCUGGAAG	::::::::. .:::::::::	AGAACAGCUCUGGAGCCAUGUUGA	Translation	7_2821340-2850894:-	1
osa-miR1873	7:2821339|2850971	2.5	-1	1	24	6807	6830	UCAACAUGGUAUCAGAGCUGGAAG	::::::::. .:::::::::	AGAACAGCUCUGGAGCCAUGUUGA	Translation	7_2821340-2850971:-	1
osa-miR1873	7:2821339|2851023	2.5	-1	1	24	6859	6882	UCAACAUGGUAUCAGAGCUGGAAG	::::::::. .:::::::::	AGAACAGCUCUGGAGCCAUGUUGA	Translation	7_2821340-2851023:-	1
osa-miR1874-3p	1:4330123|4334031	2.5	-1	1	24	3694	3717	UAUGGAUGGAGGUGUAACCCGAUG	::: ::::::.:::.:::.	UUAGAGGUAACACCUUCAUUCAUG	Cleavage	1_4330124-4334031:-	1
osa-miR1874-3p	9:11485594|11577860	2.5	-1	1	24	50465	50488	UAUGGAUGGAGGUGUAACCCGAUG	::: ..::::.::::::::	AUAGAGGUAGUACCUUCAUCCAUA	Cleavage	9_11485595-11577860:-	2
osa-miR1875	2:30301447|30305415	2.5	-1	1	24	624	647	ACAAUGGAGUGAAGUGCAACAGAA	::.::::::.::.:::::	AGAAACUGUACUUCAUUCUAUUGU	Cleavage	2_30301448-30305415:-	1
osa-miR1876	12:5173522|5365351	2.5	-1	1	24	190378	190401	AUAAGUGGGUUUGUGGGCUGGCCC	:: .::::::.::: :.::::::	UGGGUAGCCCAUAAAACUACUUAU	Cleavage	12_5173523-5365351:+	1
osa-miR1876	2:33512302|33514311	2.5	-1	1	24	1022	1045	AUAAGUGGGUUUGUGGGCUGGCCC	: :.: ::..:.:::::::::::	UGACUAACCUGCGAACCCACUUAU	Cleavage	2_33512303-33514311:-	1
osa-miR1879	1:27103725|27108354	2.5	-1	1	24	2299	2322	GUGUUUGGUUUAGGGAUGAGGUGG	:: ::..:::: :::::::::::	CCCACUUGUCCCCAAACCAAACAC	Cleavage	1_27103726-27108354:-	1
osa-miR1879	1:27102332|27108354	2.5	-1	1	24	2299	2322	GUGUUUGGUUUAGGGAUGAGGUGG	:: ::..:::: :::::::::::	CCCACUUGUCCCCAAACCAAACAC	Cleavage	1_27102333-27108354:-	1
osa-miR1881	12:12268005|12322496	2.5	-1	1	24	19858	19881	AAUGUUAUUGUAGCGUGGUGGUGU	.::.:::::::..:.:.:::	CCCGUACUACGCUACGGUGAUAUU	Cleavage	12_12268006-12322496:-	1
osa-miR1881	11:15713070|15713690	2.5	-1	1	24	232	255	AAUGUUAUUGUAGCGUGGUGGUGU	..::.:.:::::::::.::	UAUAGGUCAUGUUACAAUAACGUU	Cleavage	11_15713071-15713690:+	1
osa-miR1881	11:15713070|15722355	2.5	-1	1	24	232	255	AAUGUUAUUGUAGCGUGGUGGUGU	..::.:.:::::::::.::	UAUAGGUCAUGUUACAAUAACGUU	Cleavage	11_15713071-15722355:+	1
osa-miR2100-5p	10:18818957|18958248	2.5	-1	1	22	65346	65367	UUCUCUCAAGUUGCCAAACAAG	:::: :.:::::::::::	ACGGUUUUGUAACUUGAGAGAU	Cleavage	10_18818958-18958248:+	1
osa-miR2118a	1:2668784|2694323	2.5	-1	1	22	9922	9943	UUCUCGAUGCCUCCCAUUCCUA	.::.:::::::::::::. ::	AGGGGAUGGGAGGCAUCGGUAA	Cleavage	1_2668785-2694323:-	3
osa-miR2118a	1:2668784|2694323	2.5	-1	1	22	21983	22004	UUCUCGAUGCCUCCCAUUCCUA	.::.:::::::::::::. ::	AGGGGAUGGGAGGCAUCGGUAA	Cleavage	1_2668785-2694323:-	3
osa-miR2118c	1:2668784|2694323	2.5	-1	1	22	9922	9943	UUCCCGAUGCCUCCUAUUCCUA	.::.::.::::::::::: ::	AGGGGAUGGGAGGCAUCGGUAA	Cleavage	1_2668785-2694323:-	2
osa-miR2118c	1:2668784|2694323	2.5	-1	1	22	21983	22004	UUCCCGAUGCCUCCUAUUCCUA	.::.::.::::::::::: ::	AGGGGAUGGGAGGCAUCGGUAA	Cleavage	1_2668785-2694323:-	2
osa-miR2118f	1:2668784|2694323	2.5	-1	1	22	9922	9943	UUCCUGAUGCCUCCCAUUCCUA	.::.::::::::::::.: ::	AGGGGAUGGGAGGCAUCGGUAA	Cleavage	1_2668785-2694323:-	2
osa-miR2118f	1:2668784|2694323	2.5	-1	1	22	21983	22004	UUCCUGAUGCCUCCCAUUCCUA	.::.::::::::::::.: ::	AGGGGAUGGGAGGCAUCGGUAA	Cleavage	1_2668785-2694323:-	2
osa-miR2118p	1:2668784|2694323	2.5	-1	1	22	9922	9943	UUCCCGAUGCCUCCCAUGCCUA	.:: :::::::::::::: ::	AGGGGAUGGGAGGCAUCGGUAA	Cleavage	1_2668785-2694323:-	2
osa-miR2118p	1:2668784|2694323	2.5	-1	1	22	21983	22004	UUCCCGAUGCCUCCCAUGCCUA	.:: :::::::::::::: ::	AGGGGAUGGGAGGCAUCGGUAA	Cleavage	1_2668785-2694323:-	2
osa-miR2120	2:13459780|13470992	2.5	-1	1	24	4706	4729	AAAGAUCUUUAGUCCCGGUUGUUC	: :::::::::::::::::: :	UACCAACCGGGACUAAAGAUCGUC	Cleavage	2_13459781-13470992:-	3
osa-miR2120	2:13465996|13470992	2.5	-1	1	24	4706	4729	AAAGAUCUUUAGUCCCGGUUGUUC	: :::::::::::::::::: :	UACCAACCGGGACUAAAGAUCGUC	Cleavage	2_13465997-13470992:-	3
osa-miR2120	9:11485594|11577860	2.5	-1	1	24	71012	71035	AAAGAUCUUUAGUCCCGGUUGUUC	::::::::::::::::: :	GGUGAACCGGGACUAAAGAUCAUC	Cleavage	9_11485595-11577860:-	3
osa-miR2120	1:26231667|26250049	2.5	-1	1	24	5142	5165	AAAGAUCUUUAGUCCCGGUUGUUC	::::::::::::::::: :	UACAAACCGGGACUAAAGAUCCUA	Cleavage	1_26231668-26250049:+	5
osa-miR2120	1:26234815|26250049	2.5	-1	1	24	1994	2017	AAAGAUCUUUAGUCCCGGUUGUUC	::::::::::::::::: :	UACAAACCGGGACUAAAGAUCCUA	Cleavage	1_26234816-26250049:+	5
osa-miR2120	8:3282316|3366781	2.5	-1	1	24	63434	63457	AAAGAUCUUUAGUCCCGGUUGUUC	: :::::::::::::::::: :	UACCAACCGGGACUAAAGAUCCUC	Cleavage	8_3282317-3366781:+	1
osa-miR2120	4:19391425|19401494	2.5	-1	1	24	5294	5317	AAAGAUCUUUAGUCCCGGUUGUUC	:::::::::::::::::: :	CUCCAACCGGGACUAAAGAUCAUC	Cleavage	4_19391426-19401494:-	3
osa-miR2121a	8:3282316|3366781	2.5	-1	1	24	22999	23022	AAAACGGAGCGGUCCAUUAGCGCG	.:: ::::: :.:::::::::::	UGCACUAAUAAAUCGCUCCGUUUU	Cleavage	8_3282317-3366781:+	3
osa-miR2121a	1:34596078|34599301	2.5	-1	1	24	1638	1661	AAAACGGAGCGGUCCAUUAGCGCG	:::::::::: :..:.::::::::	CGCGCUAAUGAAUUGUUCCGUUUU	Cleavage	1_34596079-34599301:-	1
osa-miR2121a	1:16370774|16383068	2.5	-1	1	24	2653	2676	AAAACGGAGCGGUCCAUUAGCGCG	.:.:::::: :.:::::::::::	UGUGCUAAUCUAUCGCUCCGUUUU	Cleavage	1_16370775-16383068:+	1
osa-miR2121a	1:23206366|23213421	2.5	-1	1	24	1092	1115	AAAACGGAGCGGUCCAUUAGCGCG	: :::::::: :::::::: ::::	CUCGCUAAUGUACCGCUCCAUUUU	Cleavage	1_23206367-23213421:+	1
osa-miR2121a	1:23206366|23211798	2.5	-1	1	24	1092	1115	AAAACGGAGCGGUCCAUUAGCGCG	: :::::::: :::::::: ::::	CUCGCUAAUGUACCGCUCCAUUUU	Cleavage	1_23206367-23211798:+	1
osa-miR2275d	6:4437916|4439750	2.5	-1	1	22	78	99	CUUGUUUUUCUCCAAUAUCUCA	:.::: : ::::::.::::::	GGGGAUUUCGGAGAAGAACAAG	Cleavage	6_4437917-4439750:+	1
osa-miR2275d	6:4437916|4440934	2.5	-1	1	22	78	99	CUUGUUUUUCUCCAAUAUCUCA	:.::: : ::::::.::::::	GGGGAUUUCGGAGAAGAACAAG	Cleavage	6_4437917-4440934:+	1
osa-miR2275d	3:11111852|11118809	2.5	-1	1	22	4084	4105	CUUGUUUUUCUCCAAUAUCUCA	:. :::::::::..:::::	CUUGGCAUUGGAGAAGGACAAG	Cleavage	3_11111853-11118809:+	1
osa-miR2275d	3:11112767|11120143	2.5	-1	1	22	3169	3190	CUUGUUUUUCUCCAAUAUCUCA	:. :::::::::..:::::	CUUGGCAUUGGAGAAGGACAAG	Cleavage	3_11112768-11120143:+	1
osa-miR2275d	3:11111852|11120588	2.5	-1	1	22	4084	4105	CUUGUUUUUCUCCAAUAUCUCA	:. :::::::::..:::::	CUUGGCAUUGGAGAAGGACAAG	Cleavage	3_11111853-11120588:+	1
osa-miR2275d	3:11109820|11119633	2.5	-1	1	22	6116	6137	CUUGUUUUUCUCCAAUAUCUCA	:. :::::::::..:::::	CUUGGCAUUGGAGAAGGACAAG	Cleavage	3_11109821-11119633:+	1
osa-miR2863a	11:27729026|27731689	2.5	-1	1	21	866	886	UUGUCCCAUUCUAGUUUAGCU	: : :::.:.::::::::.::	AUCAAAAUUGGAAUGGGAUAA	Cleavage	11_27729027-27731689:+	1
osa-miR2863a	11:27729026|27740316	2.5	-1	1	21	866	886	UUGUCCCAUUCUAGUUUAGCU	: : :::.:.::::::::.::	AUCAAAAUUGGAAUGGGAUAA	Cleavage	11_27729027-27740316:+	1
osa-miR2863b	12:13822763|13828005	2.5	-1	1	21	2547	2567	UUCGUUUAUUUGGACUAGAGU	::::::::.::: ::::.:::	ACUCUAGUUCAAUUAAAUGAA	Cleavage	12_13822764-13828005:-	1
osa-miR2863b	1:28137419|28141649	2.5	-1	1	21	4115	4135	UUCGUUUAUUUGGACUAGAGU	.::::::.::::::.:::.	CUUCUAGUUCAAAUAGACGGU	Cleavage	1_28137420-28141649:+	1
osa-miR2863c	5:25784255|25786098	2.5	-1	1	24	1370	1393	UUAGUAGGACUAGAAUGGGCCAAA	:: ::.::::::::::.::.::	AUUAGCUCAUUCUAGUCUUAUUAC	Cleavage	5_25784256-25786098:-	2
osa-miR2868	2:19624798|19627559	2.5	-1	1	20	2661	2680	UUGGUUUUGUGUAGUAGAAA	:::::::: :.:::.:::::	UUUCUACUCCGCAAGACCAA	Cleavage	2_19624799-19627559:-	1
osa-miR2868	11:418754|420611	2.5	-1	1	20	1304	1323	UUGGUUUUGUGUAGUAGAAA	: :::::.:::::::..::	GUCCUACUGCACAAAAUUAA	Cleavage	11_418755-420611:+	1
osa-miR2871a-3p	2:24168668|24173425	2.5	-1	1	21	3434	3454	UAUUUUAGUUUCUAUGGUCAC	::: ::::::::::.:::::	GUGUACAUAGAAACUGAAAUA	Cleavage	2_24168669-24173425:-	1
osa-miR2871b-5p	3:6904562|6906724	2.5	-1	1	24	106	129	CAUGGUGACCGUAGAAACUAACAU	::::::::.::: :.::::	UAUCCAGUUUCUAUGGUAAUCAUG	Cleavage	3_6904563-6906724:+	1
osa-miR2871b-5p	3:6904562|6907915	2.5	-1	1	24	106	129	CAUGGUGACCGUAGAAACUAACAU	::::::::.::: :.::::	UAUCCAGUUUCUAUGGUAAUCAUG	Cleavage	3_6904563-6907915:+	1
osa-miR2873b	11:6705769|6888425	2.5	-1	1	21	3916	3936	UUGGACUUGAGAUUUGGUAUG	: :.:::::.::::::.:::	AAAAUCAAAUUUCAAGUUCAA	Cleavage	11_6705770-6888425:+	3
osa-miR2873b	5:3370171|3425358	2.5	-1	1	21	11364	11384	UUGGACUUGAGAUUUGGUAUG	:: ::::::.::::::::	UUCACAAAAUCUUAAGUCCAA	Cleavage	5_3370172-3425358:+	1
osa-miR2873b	5:3371114|3426597	2.5	-1	1	21	10421	10441	UUGGACUUGAGAUUUGGUAUG	:: ::::::.::::::::	UUCACAAAAUCUUAAGUCCAA	Cleavage	5_3371115-3426597:+	1
osa-miR2873b	2:24988831|25075802	2.5	-1	1	21	23843	23863	UUGGACUUGAGAUUUGGUAUG	:: ::::::.::::::::	UUCACAAAAUCUUAAGUCCAA	Cleavage	2_24988832-25075802:-	6
osa-miR2873c	8:8110524|8113955	2.5	-1	1	21	1848	1868	CAAAUGAAGUUGAGUUUGGAC	::.:::::::::.:::.:::	GUUCAAACUCAAUUUCGUUUA	Cleavage	8_8110525-8113955:-	1
osa-miR2876-3p	5:14171665|14178742	2.5	-1	1	21	188	208	UUCCUAUAUGAACACUGUUGC	.: .: ::::::::::::::	UUACUACUGUUCAUAUAGGAA	Cleavage	5_14171666-14178742:+	1
osa-miR2878-5p	2:13060987|13140226	2.5	-1	1	24	68889	68912	UACAUGUAUAAAAUUCUGAGGAUG	::.: :::::::::.::::.	UGGACUUAAAAUUUUAUAUAUGUG	Cleavage	2_13060988-13140226:+	2
osa-miR2878-5p	4:31966158|32140275	2.5	-1	1	24	170912	170935	UACAUGUAUAAAAUUCUGAGGAUG	:.: :::::::::..::::	AAAAGUUAAAAUUUUAUAUGUGUA	Cleavage	4_31966159-32140275:+	2
osa-miR2905	7:27962662|27963900	2.5	-1	1	21	948	968	UACAUGUCAGUGACAAAGGCA	:.::::::::::..::::	ACCUUUUGUCACUGGUAUGUU	Cleavage	7_27962663-27963900:+	1
osa-miR2905	7:27962654|27963900	2.5	-1	1	21	956	976	UACAUGUCAGUGACAAAGGCA	:.::::::::::..::::	ACCUUUUGUCACUGGUAUGUU	Cleavage	7_27962655-27963900:+	1
osa-miR319a-3p.2-3p	1:34509399|34512058	2.5	-1	1	20	2222	2241	UUGGACUGAAGGGUGCUCCC	::::: ::::::: :::::	UGGAGCUCCCUUCACUCCAA	Cleavage	1_34509400-34512058:+	1
osa-miR395b	10:22870474|22874007	2.5	-1	1	21	160	180	GUGAAGUGUUUGGGGGAACUC	::::.. ::::::::::::	UUGUUCUUACAAACACUUCAC	Cleavage	10_22870475-22874007:-	1
osa-miR395c	1:6019249|6020803	2.5	-1	1	21	326	346	GUGAAGUGUUUGGAGGAACUC	::.:::::::.:.:::::	CUAUUUCUCCAAAUAUUUCAC	Cleavage	1_6019250-6020803:+	1
osa-miR395c	3:15501388|15503665	2.5	-1	1	21	1246	1266	GUGAAGUGUUUGGAGGAACUC	::::::.:.::::::::.	CCCUUCCUCUAGACACUUCAU	Cleavage	3_15501389-15503665:+	1
osa-miR395c	3:15501388|15506961	2.5	-1	1	21	1246	1266	GUGAAGUGUUUGGAGGAACUC	::::::.:.::::::::.	CCCUUCCUCUAGACACUUCAU	Cleavage	3_15501389-15506961:+	1
osa-miR395f	6:16880134|16880879	2.5	-1	1	21	5	25	GUGAAUUGUUUGGGGGAACUC	: :::::..::.::::::::	AAAUUCCCUUAAGCAAUUCAC	Cleavage	6_16880135-16880879:-	1
osa-miR395f	2:11212606|11295582	2.5	-1	1	21	46320	46340	GUGAAUUGUUUGGGGGAACUC	::::::..:.::::::.:.	CUGUUCCCUUAGACAAUUUAU	Cleavage	2_11212607-11295582:-	1
osa-miR395f	4:31966158|32140275	2.5	-1	1	21	11074	11094	GUGAAUUGUUUGGGGGAACUC	:: :::.:::::::::::	ACGUACCCUCAAACAAUUCAG	Cleavage	4_31966159-32140275:+	2
osa-miR395t	12:11277575|11320618	2.5	-1	1	21	22061	22081	GUGAAGUGUUUGGGGAAACUC	:.:: ::::::::.::::.:.	GGGUGUCCCCAAAUACUUUAU	Cleavage	12_11277576-11320618:+	2
osa-miR395t	12:11262912|11320618	2.5	-1	1	21	36724	36744	GUGAAGUGUUUGGGGAAACUC	:.:: ::::::::.::::.:.	GGGUGUCCCCAAAUACUUUAU	Cleavage	12_11262913-11320618:+	2
osa-miR395t	1:6019249|6020803	2.5	-1	1	21	326	346	GUGAAGUGUUUGGGGAAACUC	::::.:::::.:.:::::	CUAUUUCUCCAAAUAUUUCAC	Cleavage	1_6019250-6020803:+	1
osa-miR3979-5p	1:38048599|38051550	2.5	-1	1	20	1820	1839	UCUCUCUCUCCCUUGAAGGC	:.:: :.:::.::::::::	ACUUUAAGGGGGGAGAGAGA	Cleavage	1_38048600-38051550:-	1
osa-miR397a	9:19754377|19757311	2.5	-1	1	21	17	37	UCAUUGAGUGCAGCGUUGAUG	: ::: ::::::::.::::	GCUGAACUCUGCACUCGAUGA	Cleavage	9_19754378-19757311:+	1
osa-miR3981-3p	5:9469254|9590950	2.5	-1	1	21	115441	115461	AGUAUUAGGAUACGUCUCAUC	::::.::.: :::::::::::	GAUGGGAUGAAUCCUAAUACU	Cleavage	5_9469255-9590950:+	1
osa-miR3981-3p	4:31966158|32140275	2.5	-1	1	21	84100	84120	AGUAUUAGGAUACGUCUCAUC	:::: ::: ::::::::::::	GAUGUGACAUAUCCUAAUACU	Cleavage	4_31966159-32140275:+	5
osa-miR399a	11:11872615|11873962	2.5	-1	1	21	618	638	UGCCAAAGGAGAAUUGCCCUG	:::: ::::.:..:::::::	GAGGGGAAUUUUUUUUUGGCA	Cleavage	11_11872616-11873962:-	1
osa-miR399k	3:27093566|27102835	2.5	-1	1	21	6080	6100	UGCCAAAGGAAAUUUGCCCCG	:::: :.:::::::::::..	GGGGGGAGAUUUCCUUUGGUG	Cleavage	3_27093567-27102835:+	1
osa-miR399k	3:27093566|27105948	2.5	-1	1	21	6080	6100	UGCCAAAGGAAAUUUGCCCCG	:::: :.:::::::::::..	GGGGGGAGAUUUCCUUUGGUG	Cleavage	3_27093567-27105948:+	1
osa-miR399k	3:27090504|27105948	2.5	-1	1	21	9142	9162	UGCCAAAGGAAAUUUGCCCCG	:::: :.:::::::::::..	GGGGGGAGAUUUCCUUUGGUG	Cleavage	3_27090505-27105948:+	1
osa-miR408-5p	2:24988831|25075802	2.5	-1	1	21	23010	23030	CAGGGAUGAGGCAGAGCAUGG	::::.::::::::.:::: :	ACAUGUUCUGCCUCGUCCCCG	Cleavage	2_24988832-25075802:-	1
osa-miR418	4:19106873|19111272	2.5	-1	1	21	343	363	UAAUGUGAUGAUGAAAUGACG	::: ::.::..::::::::	GCUCAGUUUAUUGUCACAUUA	Cleavage	4_19106874-19111272:+	1
osa-miR437	4:21889794|21892108	2.5	-1	1	21	1026	1046	AAAGUUAGAGAAGUUUGACUU	:.::::::.::.: :::::::	AGGUCAAAUUUUUAUAACUUU	Cleavage	4_21889795-21892108:-	1
osa-miR437	3:10867868|10875221	2.5	-1	1	21	5310	5330	AAAGUUAGAGAAGUUUGACUU	:.::: ::::::: :::::::	AGGUCUAACUUCUAUAACUUU	Cleavage	3_10867869-10875221:-	2
osa-miR437	3:29469936|29471164	2.5	-1	1	21	777	797	AAAGUUAGAGAAGUUUGACUU	:::.::::::.:::.:::	AUUUCAGACUUCUUUAAUUUU	Cleavage	3_29469937-29471164:+	1
osa-miR444a-3p.2	2:23588315|23591286	2.5	-1	1	21	1100	1120	UGCAGUUGCUGCCUCAAGCUU	: :.:::::::::.:::: ::	AUGUUUGAGGCAGUAACUUCA	Cleavage	2_23588316-23591286:+	1
osa-miR444b.1	4:28233706|28239561	2.5	-1	1	21	5779	5799	UGUUGUCUCAAGCUUGCUGCC	:: :::: :::::::::::	AACAACAAGGUUGAGACAACA	Cleavage	4_28233707-28239561:-	1
osa-miR444b.1	3:8597232|8597660	2.5	-1	1	21	113	133	UGUUGUCUCAAGCUUGCUGCC	:: ::.:.:::.:::::::	ACCACCAGGUUUGGGACAACA	Cleavage	3_8597233-8597660:-	1
osa-miR444b.2	8:11875412|11876832	2.5	-1	1	21	837	857	UGCAGUUGUUGUCUCAAGCUU	:: :::: :::::::.:::::	AAACUUGUGACAACAGCUGCA	Cleavage	8_11875413-11876832:-	1
osa-miR5073	5:4309010|4309768	2.5	-1	1	23	522	544	GUUUGGUGAAUCGGAAACUAUUU	:: :::.::::::::.:.:	CUGGAGAUUCUGAUUCACCGAGC	Cleavage	5_4309011-4309768:-	1
osa-miR5076	7:27732943|27735084	2.5	-1	1	22	260	281	GAAAUGGGAGCAGAGCAGGUUU	..:::::::.:::::..::::	GGACCUGCUUUGCUCUUAUUUA	Cleavage	7_27732944-27735084:-	1
osa-miR5076	7:27734803|27737143	2.5	-1	1	22	2319	2340	GAAAUGGGAGCAGAGCAGGUUU	..:::::::.:::::..::::	GGACCUGCUUUGCUCUUAUUUA	Cleavage	7_27734804-27737143:-	1
osa-miR5076	7:27734189|27737143	2.5	-1	1	22	2319	2340	GAAAUGGGAGCAGAGCAGGUUU	..:::::::.:::::..::::	GGACCUGCUUUGCUCUUAUUUA	Cleavage	7_27734190-27737143:-	1
osa-miR5076	7:27732943|27737143	2.5	-1	1	22	2319	2340	GAAAUGGGAGCAGAGCAGGUUU	..:::::::.:::::..::::	GGACCUGCUUUGCUCUUAUUUA	Cleavage	7_27732944-27737143:-	1
osa-miR5076	7:27731892|27737143	2.5	-1	1	22	2319	2340	GAAAUGGGAGCAGAGCAGGUUU	..:::::::.:::::..::::	GGACCUGCUUUGCUCUUAUUUA	Cleavage	7_27731893-27737143:-	1
osa-miR5076	7:27731251|27737143	2.5	-1	1	22	2319	2340	GAAAUGGGAGCAGAGCAGGUUU	..:::::::.:::::..::::	GGACCUGCUUUGCUCUUAUUUA	Cleavage	7_27731252-27737143:-	1
osa-miR5076	7:16377433|16381750	2.5	-1	1	22	595	616	GAAAUGGGAGCAGAGCAGGUUU	..:::::::::...:::::	CCUUUUGCUCUGCUUUUAUUUC	Cleavage	7_16377434-16381750:+	1
osa-miR5077	6:26943801|26948514	2.5	-1	1	19	158	176	GUUCGCGUCGGGUUCACCA	:::::.:::.::::::.:	UGGUGGACCUGACGCGGAG	Cleavage	6_26943802-26948514:-	1
osa-miR5077	6:26947004|26948514	2.5	-1	1	19	158	176	GUUCGCGUCGGGUUCACCA	:::::.:::.::::::.:	UGGUGGACCUGACGCGGAG	Cleavage	6_26947005-26948514:-	1
osa-miR5077	6:26948161|26948514	2.5	-1	1	19	158	176	GUUCGCGUCGGGUUCACCA	:::::.:::.::::::.:	UGGUGGACCUGACGCGGAG	Cleavage	6_26948162-26948514:-	1
osa-miR5079a	4:5294883|5297915	2.5	-1	1	22	2684	2705	UUUGGAUCUGUUAUUUUGGUAU	.::.:::::.::::..:::	ACUUCAGAAUAAUAGAUUUAAA	Cleavage	4_5294884-5297915:-	1
osa-miR5079a	4:5294883|5299121	2.5	-1	1	22	3890	3911	UUUGGAUCUGUUAUUUUGGUAU	.::.:::::.::::..:::	ACUUCAGAAUAAUAGAUUUAAA	Cleavage	4_5294884-5299121:-	1
osa-miR5079a	4:5294883|5303275	2.5	-1	1	22	8044	8065	UUUGGAUCUGUUAUUUUGGUAU	.::.:::::.::::..:::	ACUUCAGAAUAAUAGAUUUAAA	Cleavage	4_5294884-5303275:-	1
osa-miR5143a	4:21623322|21663343	2.5	-1	1	24	10416	10439	UGUGGUAUGUUGGCAAUGUAGGAA	:::::::.::::: ::.:::	UGUGUACAUUGUCAACACACUACA	Cleavage	4_21623323-21663343:-	1
osa-miR5148a	2:11212606|11295582	2.5	-1	1	24	16938	16961	UGAGGGGUAGAAAUGUCAUAUCAU	:::.:::::: :::.:.:.:::::	AUGGUAUGACCUUUUUGCUCCUCA	Cleavage	2_11212607-11295582:-	1
osa-miR5148a	3:29872057|29873451	2.5	-1	1	24	805	828	UGAGGGGUAGAAAUGUCAUAUCAU	: :. ::: :::::.::.:.::::	AAGGCAUGCCAUUUUUAUCUCUCA	Cleavage	3_29872058-29873451:+	1
osa-miR5148a	3:29872446|29874489	2.5	-1	1	24	416	439	UGAGGGGUAGAAAUGUCAUAUCAU	: :. ::: :::::.::.:.::::	AAGGCAUGCCAUUUUUAUCUCUCA	Cleavage	3_29872447-29874489:+	1
osa-miR5148a	3:10867868|10875221	2.5	-1	1	24	4038	4061	UGAGGGGUAGAAAUGUCAUAUCAU	: ::::..:::::.:.:.:::	UCCACAUGAUGUUUCUGCUCUUCA	Cleavage	3_10867869-10875221:-	1
osa-miR5149	11:6705769|6888425	2.5	-1	1	22	126981	127002	GAGGAGCUGUGACGAUUUGGGA	:.::::::::::::: ::.::.	UUCCAAAUCGUCACAACUUCUU	Cleavage	11_6705770-6888425:+	3
osa-miR5151	3:34413949|34417435	2.5	-1	1	22	859	880	UAAUGAUGUGGGUACGAAUGAA	:.:::.:::::.::::..::.	GUUAUUUGUACCUACAUUGUUG	Cleavage	3_34413950-34417435:+	1
osa-miR5151	3:34414421|34418957	2.5	-1	1	22	387	408	UAAUGAUGUGGGUACGAAUGAA	:.:::.:::::.::::..::.	GUUAUUUGUACCUACAUUGUUG	Cleavage	3_34414422-34418957:+	1
osa-miR5151	2:27051204|27060652	2.5	-1	1	22	6212	6233	UAAUGAUGUGGGUACGAAUGAA	..: :::::::.:::.::::	AAUGUGCGUACCCGCAUUAUUA	Cleavage	2_27051205-27060652:-	1
osa-miR5153	1:38265339|38275643	2.5	-1	1	24	2393	2416	UGGAUUCCACUGACACGUAGACGU	: : :: :::::::::.:::::	GGGCCCACAUGUCAGUGGGAUCCA	Cleavage	1_38265340-38275643:-	1
osa-miR5154	4:21846288|21854702	2.5	-1	1	24	5895	5918	AGCACCAGUUGACGUGACGCUGAG	::::::: :::::::::::: :::	CUCAGCGCCACGUCAACUGGCGCU	Cleavage	4_21846289-21854702:+	1
osa-miR5155	2:3305708|3308433	2.5	-1	1	24	274	297	ACUUUAAUACCAUUGGAAGAUUGC	..: .::.::.::::.::.::::	CUGAAUUUUCAGUGGUGUUGAAGU	Cleavage	2_3305709-3308433:+	1
osa-miR5156	9:15362143|15362975	2.5	-1	1	24	592	615	AGCCUGUAAAACUGCAAAAAGGAA	::: :::::::: :::::::::	UUCACAUUUGCAGUCUUACAGGCU	Translation	9_15362144-15362975:+	1
osa-miR5156	9:15361974|15362975	2.5	-1	1	24	761	784	AGCCUGUAAAACUGCAAAAAGGAA	::: :::::::: :::::::::	UUCACAUUUGCAGUCUUACAGGCU	Translation	9_15361975-15362975:+	1
osa-miR5156	9:15361725|15362975	2.5	-1	1	24	1010	1033	AGCCUGUAAAACUGCAAAAAGGAA	::: :::::::: :::::::::	UUCACAUUUGCAGUCUUACAGGCU	Translation	9_15361726-15362975:+	1
osa-miR5157a-5p	3:1516622|1517572	2.5	-1	1	24	310	333	AACUUUUUAAUAGCUACAACUUCU	::::::.:.::::::: ::	UGUUUUUGUAGUUGUUAAAAAAUU	Cleavage	3_1516623-1517572:-	1
osa-miR5161	7:22972346|22990800	2.5	-1	1	20	5731	5750	UCUGGAUCAGAGGGAGUAUA	.:.:::::::::::::: :	AGUGCUCCCUCUGAUCCAUA	Cleavage	7_22972347-22990800:-	1
osa-miR5162	11:20370814|20417303	2.5	-1	1	24	24617	24640	AAAUGACCAAAAUACCCCUAGAAC	: :::::::::::::::::	GAACCAGGGGUAUUUUGGUCAUCA	Cleavage	11_20370815-20417303:-	1
osa-miR5162	11:6705769|6888425	2.5	-1	1	24	36588	36611	AAAUGACCAAAAUACCCCUAGAAC	: ::::: :::::::::::	UUGAGAAGGGUAAUUUGGUCAUUU	Cleavage	11_6705770-6888425:+	1
osa-miR5337a	5:13837|35119	2.5	-1	1	21	8138	8158	AAAUUACUUGUCGUUCUAGCU	.::: :::.:::::::::::	GGCUCGAAUGACAAGUAAUUC	Cleavage	5_13838-35119:+	2
osa-miR5337b	4:33710433|33715275	2.5	-1	1	21	360	380	CUAGAACGGCAAGCAAUUUGA	::::::::.::::.:::::.	UCAAAUUGUUUGCUGUUCUGA	Cleavage	4_33710434-33715275:-	2
osa-miR5337b	3:33608368|33611995	2.5	-1	1	21	154	174	CUAGAACGGCAAGCAAUUUGA	:::: : ::::.::::::::	CCAAAAUACUUGUCGUUCUAG	Cleavage	3_33608369-33611995:+	1
osa-miR5340	12:5173522|5365351	2.5	-1	1	23	14756	14778	UGAUGACGUGGAUGAAUUUCAAA	:::::.:::.:::.::::::::	UUUGAGAUUUAUCUACGUCAUCC	Cleavage	12_5173523-5365351:+	1
osa-miR5523	2:28267552|28268473	2.5	-1	1	22	866	887	UGAGGAGGAACAUAUUUACUAG	::: :: ::::::.::::::	GGAGUUAACAUGUUCUUCCUCA	Cleavage	2_28267553-28268473:+	1
osa-miR5525	12:5173522|5365351	2.5	-1	1	22	4319	4340	UGAACCUUGGGAGCGAUCUGAA	::::::::::::..:::: :	CCCAGAUCGCUCCCGGGGUUGA	Cleavage	12_5173523-5365351:+	1
osa-miR5532	12:9278890|9281964	2.5	-1	1	22	1346	1367	AUGGAAUAUAUGACAAAGGUGG	::::.::: :.::::.::::::	CCACUUUUCUUAUAUGUUCCAU	Cleavage	12_9278891-9281964:-	1
osa-miR5542	11:6705769|6888425	2.5	-1	1	21	149234	149254	UUUGAGAAGGUAUCAUGAGAU	: ::::::. ::::::::::.	ACCUCAUGGGACCUUCUCAAG	Cleavage	11_6705770-6888425:+	1
osa-miR5788	6:7223162|7223973	2.5	-1	1	21	427	447	UGGAUGUGACAUACUCUAGUA	::::::: :: ::::::::::	UACUAGAAUACGUCACAUCCA	Translation	6_7223163-7223973:+	1
osa-miR5788	6:26487019|26491244	2.5	-1	1	21	3175	3195	UGGAUGUGACAUACUCUAGUA	::::::. :.::::::::::.	UACUAGGAUGUGUCACAUCCG	Cleavage	6_26487020-26491244:-	1
osa-miR5801b	5:2368210|2371032	2.5	-1	1	24	1726	1749	ACUAAAUCGUUUCUGAUCGUUGGA	.::.:: :.::::::::::.::	GAUAAUGAACGGAAACGAUUUGGU	Cleavage	5_2368211-2371032:+	1
osa-miR5802	11:6705769|6888425	2.5	-1	1	24	21737	21760	AUGGACUGUACUUUGUAAAGCGGA	::::. ::::::: ::::::::::	UCCGUAUUACAAAAUACAGUCCAU	Translation	11_6705770-6888425:+	2
osa-miR5802	8:23835077|23838443	2.5	-1	1	24	2973	2996	AUGGACUGUACUUUGUAAAGCGGA	:.::::.::::::::: .:::	CUAGUUUUAUAAAGUACAGCUCAU	Cleavage	8_23835078-23838443:+	1
osa-miR5802	8:23835077|23839640	2.5	-1	1	24	2973	2996	AUGGACUGUACUUUGUAAAGCGGA	:.::::.::::::::: .:::	CUAGUUUUAUAAAGUACAGCUCAU	Cleavage	8_23835078-23839640:+	1
osa-miR5802	2:8010657|8015762	2.5	-1	1	24	2578	2601	AUGGACUGUACUUUGUAAAGCGGA	.:: ::::::::::::: ::	AGGAUUUAACAAAGUACAGUCAAU	Cleavage	2_8010658-8015762:+	1
osa-miR5802	2:8007553|8017404	2.5	-1	1	24	5682	5705	AUGGACUGUACUUUGUAAAGCGGA	.:: ::::::::::::: ::	AGGAUUUAACAAAGUACAGUCAAU	Cleavage	2_8007554-8017404:+	1
osa-miR5809	2:24988831|25075802	2.5	-1	1	20	21105	21124	UCGUCGCCGGCGACCACAGC	: : :::::.:::::::::	CCGGAGGUCGUCGGCGACGA	Cleavage	2_24988832-25075802:-	5
osa-miR5809	11:15722254|15737633	2.5	-1	1	20	10268	10287	UCGUCGCCGGCGACCACAGC	:: ::::::.:::::.::.	CCUAUGGUCGUCGGCGGCGG	Cleavage	11_15722255-15737633:+	2
osa-miR5810	3:26965020|26979974	2.5	-1	1	24	3849	3872	ACGGAACCCUAAUGGCGAUGGCAU	:::::::::::.::::: :::.::	AUGCCAUCGCCGUUAGGUUUCUGU	Cleavage	3_26965021-26979974:+	1
osa-miR5810	12:7376714|7378728	2.5	-1	1	24	894	917	ACGGAACCCUAAUGGCGAUGGCAU	::::.::::.:.:::: :::::::	AUGCUAUCGUCGUUAGAGUUCCGU	Cleavage	12_7376715-7378728:-	1
osa-miR5811	6:28367152|28368274	2.5	-1	1	24	227	250	CCUAACCUAGGAGUUCGAUGGGAC	: :. ::: ::::::::::::.:	GACUGAUCCAACUCCUAGGUUGGU	Cleavage	6_28367153-28368274:-	1
osa-miR5811	6:28365335|28368274	2.5	-1	1	24	227	250	CCUAACCUAGGAGUUCGAUGGGAC	: :. ::: ::::::::::::.:	GACUGAUCCAACUCCUAGGUUGGU	Cleavage	6_28365336-28368274:-	1
osa-miR5816	9:11485594|11577860	2.5	-1	1	24	48237	48260	UAGGAGUGUUUGUAGGAGCGCCAC	:: :: ::::::.:::..::::::	GUAGCACUCCUAUAAAUGCUCCUA	Cleavage	9_11485595-11577860:-	3
osa-miR5821	2:11212606|11295582	2.5	-1	1	21	35732	35752	UGGACGGAGCGAUGGUGGGCG	: ::.:::.:::::..::::.	CCCCUACCGUCGCUUUGUCCG	Cleavage	2_11212607-11295582:-	1
osa-miR5823	10:14835324|14836371	2.5	-1	1	24	916	939	AAGGAAUUGGGUCUAAUCUCUUCC	:::::.::::::: .:::::::::	GGAAGGGAUUAGAGUCAAUUCCUU	Translation	10_14835325-14836371:-	1
osa-miR5825	2:25815501|25818622	2.5	-1	1	24	2071	2094	AAAACAUCUGAUAACCUGAAACGG	: ::::::: :::: :::::::::	CGGUUUCAGAUUAUAAGAUGUUUU	Translation	2_25815502-25818622:+	1
osa-miR5827	1:22164918|22166073	2.5	-1	1	21	484	504	UUUGUUGCAAUUUGGACUACC	:::.::::::: ::.::::::	GGUGGUCCAAAGUGUAACAAA	Translation	1_22164919-22166073:-	1
osa-miR5828	7:15344849|15347753	2.5	-1	1	21	1893	1913	UUACGGCAUUAAAAGUAAAUC	::: :::::::: ::::::	AUUUUUCUUUUAAUCCCGUAA	Cleavage	7_15344850-15347753:+	1
osa-miR5830	10:18818957|18958248	2.5	-1	1	24	4948	4971	AUGUAGAUGAGGUGAUGUUACACA	:.::::.:::::::::: :	AUACAAGCAUCGCCUCAUCUACUU	Cleavage	10_18818958-18958248:+	1
osa-miR5830	8:25837791|25841764	2.5	-1	1	24	2236	2259	AUGUAGAUGAGGUGAUGUUACACA	: :::: .:..::::::::::	AUAGCAACAGUAUUUCAUCUACAU	Cleavage	8_25837792-25841764:+	1
osa-miR5830	8:25837791|25842995	2.5	-1	1	24	2236	2259	AUGUAGAUGAGGUGAUGUUACACA	: :::: .:..::::::::::	AUAGCAACAGUAUUUCAUCUACAU	Cleavage	8_25837792-25842995:+	1
osa-miR5831	3:26965020|26979974	2.5	-1	1	24	5511	5534	UAGUCAAACUUAGAAUAGUUGGAC	::::.::.::: ::::::::	GCUAAACUGUUUUAAAUUUGACUA	Cleavage	3_26965021-26979974:+	1
osa-miR5833	6:2046190|2059120	2.5	-1	1	21	7951	7971	UCCUCCUCGGGCUCAUCGGGC	..:: :::::::.::::::	CGUUGAGGAGCCCGGGGAGGA	Cleavage	6_2046191-2059120:-	1
osa-miR6245b-3p	2:33514092|33516212	2.5	-1	1	21	1	21	GUAUAGGUGUCGGUUCUAUUA	.: : :::.:::::::::::	AGAAACAACUGACACCUAUAC	Cleavage	2_33514093-33516212:-	1
osa-miR6247	7:11065793|11076694	2.5	-1	1	21	10209	10229	UGGCUGAUUGACCUAAUGGCA	::::::::.:::.:::.:	UAGCAUUAGGUUAAUUAGCUA	Cleavage	7_11065794-11076694:+	1
osa-miR6248	1:33187444|33191228	2.5	-1	1	21	2118	2138	UAUUUGAGGAUGGAGGUAGUA	::::::::::.:::: .::::	UACUACCUCCGUCCUAGAAUA	Cleavage	1_33187445-33191228:-	1
osa-miR6248	2:28940710|28943390	2.5	-1	1	21	291	311	UAUUUGAGGAUGGAGGUAGUA	:::: ::::..::.:::::::	UACUCCCUCUGUCUUCAAAUA	Cleavage	2_28940711-28943390:-	1
osa-miR6248	7:22945027|22979884	2.5	-1	1	21	31295	31315	UAUUUGAGGAUGGAGGUAGUA	:.: :::::: ::::::::::	UGCGACCUCCUUCCUCAAAUA	Translation	7_22945028-22979884:-	3
osa-miR6248	2:5374473|5377408	2.5	-1	1	21	1806	1826	UAUUUGAGGAUGGAGGUAGUA	::::: ::.:.::.:::::	CUCUACCCCCGUUCUUAAAUA	Cleavage	2_5374474-5377408:-	1
osa-miR6248	4:32836393|32842119	2.5	-1	1	21	1479	1499	UAUUUGAGGAUGGAGGUAGUA	::::: ..:::::::.:::	CUCUACCGUUAUCCUCAGAUA	Cleavage	4_32836394-32842119:+	1
osa-miR6252	1:345591|350982	2.5	-1	1	23	2346	2368	AUUCGUUGUAUUAAGAGAGGGUU	:.:: ::: ::.::::::::::	CAUCCCCUCCUAGUACAACGAAU	Cleavage	1_345592-350982:+	1
osa-miR7694-3p	2:15957870|15961518	2.5	-1	1	22	2665	2686	CCAUAUUCGUAGUGCUAGGUGG	:::::.::::.:::: :::	CAUCCUAGUACUAUGAAUCUGG	Cleavage	2_15957871-15961518:-	1
osa-miR7694-3p	2:15954700|15961518	2.5	-1	1	22	2665	2686	CCAUAUUCGUAGUGCUAGGUGG	:::::.::::.:::: :::	CAUCCUAGUACUAUGAAUCUGG	Cleavage	2_15954701-15961518:-	1
osa-miR7694-3p	1:21414887|21426198	2.5	-1	1	22	1924	1945	CCAUAUUCGUAGUGCUAGGUGG	.::::.::::::::: :::	CAUUCUAGUACUACGAAUCUGG	Cleavage	1_21414888-21426198:+	2
osa-miR7694-3p	1:21414887|21433322	2.5	-1	1	22	1924	1945	CCAUAUUCGUAGUGCUAGGUGG	.::::.::::::::: :::	CAUUCUAGUACUACGAAUCUGG	Cleavage	1_21414888-21433322:+	2
osa-miR7694-3p	1:21414887|21438305	2.5	-1	1	22	1924	1945	CCAUAUUCGUAGUGCUAGGUGG	.::::.::::::::: :::	CAUUCUAGUACUACGAAUCUGG	Cleavage	1_21414888-21438305:+	2
osa-miR7694-3p	1:21414887|21441042	2.5	-1	1	22	1924	1945	CCAUAUUCGUAGUGCUAGGUGG	.::::.::::::::: :::	CAUUCUAGUACUACGAAUCUGG	Cleavage	1_21414888-21441042:+	2
osa-miR7695-3p	8:23873917|23875208	2.5	-1	1	21	300	320	ACGUGAUGUGCCACGUAGGCA	::::::.:::::::. :::::	UGCCUAUGUGGCACGCCACGU	Cleavage	8_23873918-23875208:-	1
osa-miR7695-3p	8:23873299|23875208	2.5	-1	1	21	300	320	ACGUGAUGUGCCACGUAGGCA	::::::.:::::::. :::::	UGCCUAUGUGGCACGCCACGU	Cleavage	8_23873300-23875208:-	1
osa-miR810b.2	2:35663049|35667000	2.5	-1	1	21	1685	1705	AAGUGAUUUAAUUAUGCCGUU	::::::::.:::.:.:::::	AACGGCAUGAUUGAGUCACUG	Cleavage	2_35663050-35667000:-	1
osa-miR812a	2:19204136|19257685	2.5	-1	1	22	23750	23771	GACGGACGGUUAAACGUUGGAC	:::::::::::.::: :::::.	GUCCAACGUUUGACCAUCCGUU	Cleavage	2_19204137-19257685:-	1
osa-miR812a	2:33914366|33928616	2.5	-1	1	22	5116	5136	GACGGACGGUUAAACGUUGGAC	::::::: ::::::.:::::::	GUCCAAC-UUUAACUGUCCGUC	Cleavage	2_33914367-33928616:+	2
osa-miR812a	1:17617033|17620495	2.5	-1	1	22	2250	2271	GACGGACGGUUAAACGUUGGAC	: :::::::::.::.:::: ::	GCCCAACGUUUGACUGUCCAUC	Cleavage	1_17617034-17620495:-	1
osa-miR812a	1:17615968|17620495	2.5	-1	1	22	2250	2271	GACGGACGGUUAAACGUUGGAC	: :::::::::.::.:::: ::	GCCCAACGUUUGACUGUCCAUC	Cleavage	1_17615969-17620495:-	1
osa-miR812a	4:32079435|32086299	2.5	-1	1	22	493	514	GACGGACGGUUAAACGUUGGAC	.:::::::::::: :.:::.	UAUCAACGUUUAACCAUUCGUU	Cleavage	4_32079436-32086299:+	1
osa-miR812a	4:31966158|32140275	2.5	-1	1	22	113770	113791	GACGGACGGUUAAACGUUGGAC	.:::::::::::: :.:::.	UAUCAACGUUUAACCAUUCGUU	Cleavage	4_31966159-32140275:+	3
osa-miR812a	5:20104377|20110199	2.5	-1	1	22	4933	4954	GACGGACGGUUAAACGUUGGAC	.:::::::::::::.: ::	GCAUAACGUUUAACCGUUCAUC	Cleavage	5_20104378-20110199:-	1
osa-miR812f	2:33914366|33928616	2.5	-1	1	24	5112	5135	ACGGAUGAUUAAAGUUGGACACGG	..:::::::::::::: ..:::::	UUGUGUCCAACUUUAACUGUCCGU	Cleavage	2_33914367-33928616:+	1
osa-miR812f	1:345591|350982	2.5	-1	1	24	2223	2246	ACGGAUGAUUAAAGUUGGACACGG	: : :::::::::: :.:::.::	GCAUCUCCAACUUUAUUUAUCUGU	Cleavage	1_345592-350982:+	1
osa-miR812g	2:33914366|33928616	2.5	-1	1	24	5115	5138	AAGACGGAUGAUUAAAGUUGGACA	::::::::::::: ..::::::::	UGUCCAACUUUAACUGUCCGUCUU	Translation	2_33914367-33928616:+	1
osa-miR812k	1:42606328|42609688	2.5	-1	1	24	1637	1660	ACGAACGGUUAAAGUUGGACGCGG	:::.::::::::::.::.:: :::	CCGUGUCCAACUUUGACUGUCCGU	Cleavage	1_42606329-42609688:+	1
osa-miR812k	1:42601899|42609688	2.5	-1	1	24	6066	6089	ACGAACGGUUAAAGUUGGACGCGG	:::.::::::::::.::.:: :::	CCGUGUCCAACUUUGACUGUCCGU	Cleavage	1_42601900-42609688:+	2
osa-miR812k	2:13060987|13140226	2.5	-1	1	24	38612	38635	ACGAACGGUUAAAGUUGGACGCGG	:::.:::::::::::::.:: .::	CCGUGUCCAACUUUAACUGUCUGU	Cleavage	2_13060988-13140226:+	1
osa-miR812n-3p	4:31966158|32140275	2.5	-1	1	24	46630	46653	ACGGAAAAUCAUGGCUGCACUUAA	:::::.::::::::::. :	ACAUAUGCAGUCAUGAUUUUCUAU	Cleavage	4_31966159-32140275:+	2
osa-miR812n-3p	3:31625644|31627863	2.5	-1	1	24	1999	2022	ACGGAAAAUCAUGGCUGCACUUAA	: :: :::::::::::.::	UCUCCUACAACCAUGAUUUUCUGU	Cleavage	3_31625645-31627863:+	1
osa-miR812o-5p	6:4934519|4951840	2.5	-1	1	21	6997	7017	CGUGUUCAACGUUUGACUGUC	:::.:::::::::: .:::::	GACGGUCAAACGUUAGACACG	Cleavage	6_4934520-4951840:+	2
osa-miR812o-5p	2:13060987|13140226	2.5	-1	1	21	38754	38774	CGUGUUCAACGUUUGACUGUC	:::.:::::::::: .:::::	GACGGUCAAACGUUAGACACG	Cleavage	2_13060988-13140226:+	3
osa-miR812o-5p	2:13060987|13140226	2.5	-1	1	21	57540	57560	CGUGUUCAACGUUUGACUGUC	:::.::::::: :::.:::::	GACGGUCAAACAUUGGACACG	Translation	2_13060988-13140226:+	3
osa-miR812p	1:42606328|42609688	2.5	-1	1	24	1638	1661	GACGGACGAUUAAAGUUGGGCAUG	:.::.::::::::.: .:::::::	CGUGUCCAACUUUGACUGUCCGUC	Cleavage	1_42606329-42609688:+	1
osa-miR812p	1:42601899|42609688	2.5	-1	1	24	6067	6090	GACGGACGAUUAAAGUUGGGCAUG	:.::.::::::::.: .:::::::	CGUGUCCAACUUUGACUGUCCGUC	Cleavage	1_42601900-42609688:+	1
osa-miR812p	2:13060987|13140226	2.5	-1	1	24	38613	38636	GACGGACGAUUAAAGUUGGGCAUG	:.::.:::::::::: .:::.:::	CGUGUCCAACUUUAACUGUCUGUC	Cleavage	2_13060988-13140226:+	1
osa-miR812p	8:3282316|3366781	2.5	-1	1	24	60368	60392	GACGGACGAUUAAA-GUUGGGCAUG	.:: .::::: :::.::::::::::	UAUAUCCAACGUUUGAUCGUCCGUC	Cleavage	8_3282317-3366781:+	1
osa-miR812q	1:3506668|3510431	2.5	-1	1	24	2188	2211	ACGUUGGGUACGAAUAUCUACGGC	::: ::::::: :::..:::::::	GCCAUAGAUAUCCGUGUCCAACGU	Cleavage	1_3506669-3510431:+	1
osa-miR812s	7:22972346|22990800	2.5	-1	1	24	5693	5716	AAGACGGACAAUCAAACGUUGGAC	:.:::::: :::.::::::	UAAACAUGUUUGACUGUUCGUCUU	Translation	7_22972347-22990800:-	1
osa-miR814a	6:12447713|12458917	2.5	-1	1	22	10209	10230	CACUUCAUAGUACAACGAAUCU	: :::::: ::::::::: :::	AAAUUCGUAGUACUAUGAUGUG	Cleavage	6_12447714-12458917:-	1
osa-miR814a	6:12447713|12460823	2.5	-1	1	22	12115	12136	CACUUCAUAGUACAACGAAUCU	: :::::: ::::::::: :::	AAAUUCGUAGUACUAUGAUGUG	Cleavage	6_12447714-12460823:-	1
osa-miR818a	6:7223162|7223973	2.5	-1	1	22	343	364	AAUCCCUUAUAUUAUGGGACGG	:::::::: :::: ::::::::	CCGUCCCAAAAUACAAGGGAUU	Cleavage	6_7223163-7223973:+	1
osa-miR818a	8:8768506|8771281	2.5	-1	1	22	1567	1588	AAUCCCUUAUAUUAUGGGACGG	:. ::::::::::::::: ::	CUAUCCCAUAAUAUAAGGCAUG	Cleavage	8_8768507-8771281:-	2
osa-miR818a	1:2779813|2788690	2.5	-1	1	22	4293	4314	AAUCCCUUAUAUUAUGGGACGG	::..::::::: :::::::	UGCUCUUAUAAUAUUAGGGAUU	Cleavage	1_2779814-2788690:+	1
osa-miR820a	10:15404125|15405033	2.5	-1	1	21	837	857	UCGGCCUCGUGGAUGGACCAG	::.: :::::::::::::	CGCGUUCCUCCACGAGGCCGA	Cleavage	10_15404126-15405033:-	1
Novel.1	6:806806|808662	3	-1	1	22	1203	1225	UUGUAUGAAUUGGCUA-UAGAUU	:::.:: :::::::::::::.::	AAUUUAAUAGCCAAUUCAUAUAA	Cleavage	6_806807-808662:-	2
Novel.1	6:806806|808884	3	-1	1	22	1425	1447	UUGUAUGAAUUGGCUA-UAGAUU	:::.:: :::::::::::::.::	AAUUUAAUAGCCAAUUCAUAUAA	Cleavage	6_806807-808884:-	2
Novel.1	6:26487019|26491244	3	-1	1	22	3471	3493	UUGUAUGAAUUGGCUA-UAGAUU	:::.:: :::::::::.::::::	AAUUUAAUAGCCAAUUUAUACAA	Cleavage	6_26487020-26491244:-	1
Novel.1	6:801999|808662	3	-1	1	22	1203	1225	UUGUAUGAAUUGGCUA-UAGAUU	:::.:: :::::::::::::.::	AAUUUAAUAGCCAAUUCAUAUAA	Cleavage	6_802000-808662:-	1
Novel.1	6:2046190|2059120	3	-1	1	22	2549	2571	UUGUAUGAAUUGGCUA-UAGAUU	::: :: ::::::::::::::::	AAUGUAAUAGCCAAUUCAUACAA	Cleavage	6_2046191-2059120:-	3
Novel.1	12:5173522|5365351	3	-1	1	22	131648	131669	UUGUAUGAAUUGGCUAUAGAUU	:::. ::: :.:::::::::::	AAUUCAUAACUAAUUCAUACAA	Cleavage	12_5173523-5365351:+	2
Novel.1	2:20925995|20931599	3	-1	1	22	3092	3113	UUGUAUGAAUUGGCUAUAGAUU	: ::: ::::.:::..::.::	CACCUAGAGCCGAUUUGUAUAA	Cleavage	2_20925996-20931599:-	1
Novel.10	11:14001174|14002593	3	-1	1	20	535	554	GACGAUCAAAGUUGAACACG	.::::::::.::::.:. ::	UGUGUUCAAUUUUGGUUUUC	Cleavage	11_14001175-14002593:+	1
Novel.10	5:11677291|11678994	3	-1	1	20	1049	1068	GACGAUCAAAGUUGAACACG	:: :::.::.::::::.::.	CGAGUUUAAUUUUGAUUGUU	Cleavage	5_11677292-11678994:+	1
Novel.10	11:13999003|14002142	3	-1	1	20	2706	2725	GACGAUCAAAGUUGAACACG	.::::::::.::::.:. ::	UGUGUUCAAUUUUGGUUUUC	Cleavage	11_13999004-14002142:+	1
Novel.10	1:42606328|42609688	3	-1	1	20	1638	1657	GACGAUCAAAGUUGAACACG	::::: ::::::::: .:::	CGUGUCCAACUUUGACUGUC	Cleavage	1_42606329-42609688:+	1
Novel.10	11:14001174|14005326	3	-1	1	20	535	554	GACGAUCAAAGUUGAACACG	.::::::::.::::.:. ::	UGUGUUCAAUUUUGGUUUUC	Cleavage	11_14001175-14005326:+	1
Novel.10	1:42601899|42609688	3	-1	1	20	6067	6086	GACGAUCAAAGUUGAACACG	::::: ::::::::: .:::	CGUGUCCAACUUUGACUGUC	Cleavage	1_42601900-42609688:+	1
Novel.10	5:11672314|11680725	3	-1	1	20	6026	6045	GACGAUCAAAGUUGAACACG	:: :::.::.::::::.::.	CGAGUUUAAUUUUGAUUGUU	Cleavage	5_11672315-11680725:+	1
Novel.100	9:19902729|19912649	3	-1	1	20	392	411	UAUGACGCUGUUGACUUUUA	:::::::::..:.:::: :	AAAAAGUCAAUGGUGUCAAA	Cleavage	9_19902730-19912649:-	2
Novel.100	11:15734705|15736564	3	-1	1	20	491	510	UAUGACGCUGUUGACUUUUA	::::::: .::.:::::.::	UAAAAGUGGACGGCGUCGUA	Cleavage	11_15734706-15736564:+	1
Novel.100	11:15722254|15737633	3	-1	1	20	12942	12961	UAUGACGCUGUUGACUUUUA	::::::: .::.:::::.::	UAAAAGUGGACGGCGUCGUA	Cleavage	11_15722255-15737633:+	1
Novel.100	6:25025336|25026428	3	-1	1	20	667	686	UAUGACGCUGUUGACUUUUA	:::::::::.:::::: :	AUAAAGUCAACGGCGUCAAA	Cleavage	6_25025337-25026428:-	1
Novel.100	6:25025336|25026991	3	-1	1	20	1230	1249	UAUGACGCUGUUGACUUUUA	:::::::::.:::::: :	AUAAAGUCAACGGCGUCAAA	Cleavage	6_25025337-25026991:-	1
Novel.100	6:25025336|25027838	3	-1	1	20	2077	2096	UAUGACGCUGUUGACUUUUA	:::::::::.:::::: :	AUAAAGUCAACGGCGUCAAA	Cleavage	6_25025337-25027838:-	1
Novel.100	6:25025336|25030360	3	-1	1	20	4599	4618	UAUGACGCUGUUGACUUUUA	:::::::::.:::::: :	AUAAAGUCAACGGCGUCAAA	Cleavage	6_25025337-25030360:-	1
Novel.100	3:13066756|13069888	3	-1	1	20	492	511	UAUGACGCUGUUGACUUUUA	::::::::::: ::::: :	AAAAAGUCAACAACGUCAAA	Cleavage	3_13066757-13069888:-	1
Novel.100	6:16419938|16424382	3	-1	1	20	1075	1094	UAUGACGCUGUUGACUUUUA	:::::: ::..:.::::::	CAAAAGUAAAUGGUGUCAUA	Cleavage	6_16419939-16424382:-	1
Novel.100	6:16420461|16432329	3	-1	1	20	9022	9041	UAUGACGCUGUUGACUUUUA	:::::: ::..:.::::::	CAAAAGUAAAUGGUGUCAUA	Cleavage	6_16420462-16432329:-	1
Novel.100	6:16410145|16432329	3	-1	1	20	9022	9041	UAUGACGCUGUUGACUUUUA	:::::: ::..:.::::::	CAAAAGUAAAUGGUGUCAUA	Cleavage	6_16410146-16432329:-	1
Novel.100	5:5428828|5429767	3	-1	1	20	618	637	UAUGACGCUGUUGACUUUUA	.::: :::::::.:::::	AGAAAAUCAACAGUGUCAUC	Cleavage	5_5428829-5429767:+	1
Novel.100	5:14182040|14192085	3	-1	1	20	4371	4390	UAUGACGCUGUUGACUUUUA	: :::::::::: :::.::	GAUAAGUCAACAGGGUCGUA	Cleavage	5_14182041-14192085:+	1
Novel.103	2:25233432|25236438	3	-1	1	21	2515	2535	CGAUGUGUUAAUUUUUAGAGC	: :.:::::::.::::::	UGUGUGAAAAUUAGCACAUCU	Cleavage	2_25233433-25236438:+	1
Novel.105	2:11212606|11295582	3	-1	1	20	60264	60283	GUCUGUAUAUUCGAUGUGAC	::::::::::::.: ..:::	GUCACAUCGAAUGUUUGGAC	Cleavage	2_11212607-11295582:-	3
Novel.105	8:3282316|3366781	3	-1	1	20	61025	61044	GUCUGUAUAUUCGAUGUGAC	::::::::::::.: ..:::	GUCACAUCGAAUGUUUGGAC	Cleavage	8_3282317-3366781:+	1
Novel.105	4:31966158|32140275	3	-1	1	20	32729	32748	GUCUGUAUAUUCGAUGUGAC	::::::::::::.: ..:::	GUCACAUCGAAUGUUUGGAC	Cleavage	4_31966159-32140275:+	4
Novel.105	1:3880775|3896230	3	-1	1	20	10981	11000	GUCUGUAUAUUCGAUGUGAC	::::::::::::::.: :	AUCACAUCGAAUAUAUACAA	Cleavage	1_3880776-3896230:-	2
Novel.106	1:26231667|26250049	3	-1	1	21	15182	15202	ACUGUUUGGCAUAGCUCCAGC	::::::::: ::::::::::	GCUGGAGCUCAGCCAAACAGU	Translation	1_26231668-26250049:+	1
Novel.106	1:26234815|26250049	3	-1	1	21	12034	12054	ACUGUUUGGCAUAGCUCCAGC	::::::::: ::::::::::	GCUGGAGCUCAGCCAAACAGU	Translation	1_26234816-26250049:+	1
Novel.106	10:14342579|14351993	3	-1	1	21	2027	2047	ACUGUUUGGCAUAGCUCCAGC	::::::::: ::::::::::	GCUGGAGCUCAGCCAAACAGU	Translation	10_14342580-14351993:-	2
Novel.106	10:14342579|14351993	3	-1	1	21	2177	2197	ACUGUUUGGCAUAGCUCCAGC	:.:::::::.: ::::::::	GUUGGAGCUGUACCAAACAGG	Translation	10_14342580-14351993:-	2
Novel.106	5:6683313|6691121	3	-1	1	21	4974	4994	ACUGUUUGGCAUAGCUCCAGC	::::::::: ::::::::::	GCUGGAGCUCAGCCAAACAGU	Translation	5_6683314-6691121:+	2
Novel.106	5:6683313|6691121	3	-1	1	21	5079	5099	ACUGUUUGGCAUAGCUCCAGC	:.:::::::.: ::::::::	GUUGGAGCUGUACCAAACAGG	Translation	5_6683314-6691121:+	2
Novel.106	5:6684178|6691121	3	-1	1	21	4109	4129	ACUGUUUGGCAUAGCUCCAGC	::::::::: ::::::::::	GCUGGAGCUCAGCCAAACAGU	Translation	5_6684179-6691121:+	2
Novel.106	5:6684178|6691121	3	-1	1	21	4214	4234	ACUGUUUGGCAUAGCUCCAGC	:.:::::::.: ::::::::	GUUGGAGCUGUACCAAACAGG	Translation	5_6684179-6691121:+	2
Novel.106	10:14346678|14351993	3	-1	1	21	2027	2047	ACUGUUUGGCAUAGCUCCAGC	::::::::: ::::::::::	GCUGGAGCUCAGCCAAACAGU	Translation	10_14346679-14351993:-	2
Novel.106	10:14346678|14351993	3	-1	1	21	2177	2197	ACUGUUUGGCAUAGCUCCAGC	:.:::::::.: ::::::::	GUUGGAGCUGUACCAAACAGG	Translation	10_14346679-14351993:-	2
Novel.106	5:13837|35119	3	-1	1	21	19514	19534	ACUGUUUGGCAUAGCUCCAGC	:: ::::::.::::::::.:	GCCGGAGCUGUGCCAAACGGG	Cleavage	5_13838-35119:+	1
Novel.106	3:5909753|5915680	3	-1	1	21	3557	3577	ACUGUUUGGCAUAGCUCCAGC	:::: : :::::::::::::	GCUGCUGAUAUGCCAAACAGU	Cleavage	3_5909754-5915680:+	1
Novel.106	3:5909753|5915447	3	-1	1	21	3557	3577	ACUGUUUGGCAUAGCUCCAGC	:::: : :::::::::::::	GCUGCUGAUAUGCCAAACAGU	Cleavage	3_5909754-5915447:+	1
Novel.106	3:5909753|5914925	3	-1	1	21	3557	3577	ACUGUUUGGCAUAGCUCCAGC	:::: : :::::::::::::	GCUGCUGAUAUGCCAAACAGU	Cleavage	3_5909754-5914925:+	1
Novel.106	3:5913255|5915447	3	-1	1	21	55	75	ACUGUUUGGCAUAGCUCCAGC	:::: : :::::::::::::	GCUGCUGAUAUGCCAAACAGU	Cleavage	3_5913256-5915447:+	1
Novel.108	2:19204136|19257685	3	-1	1	22	25442	25463	AGACGAAUCUUUUGAGCCUACU	: :::::::: ::::::::::	AUUAGGCUCAUUAGAUUCGUCU	Translation	2_19204137-19257685:-	8
Novel.108	2:19204136|19257685	3	-1	1	22	52222	52243	AGACGAAUCUUUUGAGCCUACU	: ::::.:.::::::::. :::	AUUAGGUUUAAAAGAUUUAUCU	Cleavage	2_19204137-19257685:-	8
Novel.108	1:21414887|21441042	3	-1	1	22	23016	23037	AGACGAAUCUUUUGAGCCUACU	: ::::::::: :::::: :::	AUUAGGCUCAAUAGAUUCAUCU	Translation	1_21414888-21441042:+	3
Novel.108	1:21414887|21438305	3	-1	1	22	23016	23037	AGACGAAUCUUUUGAGCCUACU	: ::::::::: :::::: :::	AUUAGGCUCAAUAGAUUCAUCU	Translation	1_21414888-21438305:+	3
Novel.108	1:21431623|21438305	3	-1	1	22	6280	6301	AGACGAAUCUUUUGAGCCUACU	: ::::::::: :::::: :::	AUUAGGCUCAAUAGAUUCAUCU	Translation	1_21431624-21438305:+	1
Novel.108	11:4547915|4554256	3	-1	1	22	5265	5286	AGACGAAUCUUUUGAGCCUACU	: ::::::::: :::: :::::	AUUAGGCUCAAUAGAUACGUCU	Translation	11_4547916-4554256:+	1
Novel.108	9:15792799|15799060	3	-1	1	22	5726	5747	AGACGAAUCUUUUGAGCCUACU	: :::::::::::::: : :::	AUUAGGCUCAAAAGAUCCAUCU	Cleavage	9_15792800-15799060:+	1
Novel.109	4:15867121|15874442	3	-1	1	21	639	659	AUUUGUGAGUUUAGGGACCGG	..:::::.:.::.::.::::	UUGGUCCUUGAAUUCGCAAAG	Cleavage	4_15867122-15874442:+	1
Novel.109	9:18303728|18311056	3	-1	1	21	2049	2069	AUUUGUGAGUUUAGGGACCGG	:::.::::::::: ::::	UAGGUUCCUAAACUCUCAAAA	Cleavage	9_18303729-18311056:+	1
Novel.109	4:31966158|32140275	3	-1	1	21	127204	127224	AUUUGUGAGUUUAGGGACCGG	::::::: ::::.:::::	UGGGUCCCUCAACUUACAAAA	Cleavage	4_31966159-32140275:+	1
Novel.109	11:6705769|6888425	3	-1	1	21	126917	126937	AUUUGUGAGUUUAGGGACCGG	:::.::::::::: ::::	UAGGUUCCUAAACUCUCAAAA	Cleavage	11_6705770-6888425:+	3
Novel.11	1:28137419|28141649	3	-1	1	21	1616	1636	ACAGACUGUCAAACGUUGGGC	:.:::::::::::: ::: ::	GUCCAACGUUUGACCGUCCGU	Cleavage	1_28137420-28141649:+	1
Novel.11	8:3282316|3366781	3	-1	1	21	77798	77818	ACAGACUGUCAAACGUUGGGC	:.:::::::::::: :::::	GUCCAACGUUUGACUAUCUGU	Cleavage	8_3282317-3366781:+	2
Novel.11	5:9469254|9590950	3	-1	1	21	71958	71978	ACAGACUGUCAAACGUUGGGC	:.:::::::::::: ::: ::	GUCCAACGUUUGACUGUCCGU	Cleavage	5_9469255-9590950:+	1
Novel.11	10:18818957|18958248	3	-1	1	21	69870	69890	ACAGACUGUCAAACGUUGGGC	:.:::::::::::: ::: ::	GUCCAACGUUUGACCGUCCGU	Cleavage	10_18818958-18958248:+	1
Novel.111	6:15815478|15818053	3	-1	1	22	1217	1238	CUAAUACAACGAAUCUGGACAG	:::::::::::::: ::: :::	CUGUCCAGAUUCGUAGUAGUAG	Cleavage	6_15815479-15818053:-	1
Novel.111	6:15815478|15819382	3	-1	1	22	2546	2567	CUAAUACAACGAAUCUGGACAG	:::::::::::::: ::: :::	CUGUCCAGAUUCGUAGUAGUAG	Cleavage	6_15815479-15819382:-	1
Novel.111	12:12196956|12201013	3	-1	1	22	3250	3271	CUAAUACAACGAAUCUGGACAG	:::::::::::::: ::: :::	CUGUCCAGAUUCGUAGUACUAG	Cleavage	12_12196957-12201013:+	1
Novel.111	7:17748328|17753489	3	-1	1	22	440	461	CUAAUACAACGAAUCUGGACAG	:::::::::::::: ::: :::	CUGUCCAGAUUCGUAGUACUAG	Cleavage	7_17748329-17753489:-	1
Novel.111	11:5073803|5081052	3	-1	1	22	2129	2150	CUAAUACAACGAAUCUGGACAG	:::::::::::: ::::: :::	CUGUCCAGAUUCCUUGUAAUAG	Translation	11_5073804-5081052:-	1
Novel.111	12:12196956|12204939	3	-1	1	22	3250	3271	CUAAUACAACGAAUCUGGACAG	:::::::::::::: ::: :::	CUGUCCAGAUUCGUAGUACUAG	Cleavage	12_12196957-12204939:+	1
Novel.111	1:345591|350982	3	-1	1	22	2381	2402	CUAAUACAACGAAUCUGGACAG	.::::::::::: ::::: :::	UUGUCCAGAUUCAUUGUACUAG	Translation	1_345592-350982:+	1
Novel.111	10:3021272|3031829	3	-1	1	22	10119	10140	CUAAUACAACGAAUCUGGACAG	::::::::::. ::::::::	AUGUCCAGAUUUAUUGUAUUAA	Translation	10_3021273-3031829:+	1
Novel.111	10:3017239|3031829	3	-1	1	22	14152	14173	CUAAUACAACGAAUCUGGACAG	::::::::::. ::::::::	AUGUCCAGAUUUAUUGUAUUAA	Translation	10_3017240-3031829:+	1
Novel.111	9:3077552|3085519	3	-1	1	22	4936	4957	CUAAUACAACGAAUCUGGACAG	:::::::::::::::: :::	AUGUCCAGAUUCGUUGUCCUAG	Cleavage	9_3077553-3085519:+	1
Novel.111	3:30006457|30008701	3	-1	1	22	547	568	CUAAUACAACGAAUCUGGACAG	: ::::::::::: ::: :::	AUAUCCAGAUUCGUAGUACUAG	Cleavage	3_30006458-30008701:+	1
Novel.111	5:6683313|6691121	3	-1	1	22	398	419	CUAAUACAACGAAUCUGGACAG	:::::::::::::: :::	GGUUCCAGAUUCGUUGUUCUAG	Cleavage	5_6683314-6691121:+	1
Novel.112	1:39544770|39546596	3	-1	1	20	1537	1556	UUGUUUCACCUAGGACGAGG	:::::::.:::::: ::.:.	CCUCGUCUUAGGUGUAAUAG	Cleavage	1_39544771-39546596:+	1
Novel.112	2:8007553|8010959	3	-1	1	20	2781	2800	UUGUUUCACCUAGGACGAGG	:::: :::::: ::.:::::	CCUCAUCCUAGAUGGAACAA	Cleavage	2_8007554-8010959:+	1
Novel.112	2:8007553|8017404	3	-1	1	20	2781	2800	UUGUUUCACCUAGGACGAGG	:::: :::::: ::.:::::	CCUCAUCCUAGAUGGAACAA	Cleavage	2_8007554-8017404:+	1
Novel.112	12:11277575|11320618	3	-1	1	20	9306	9325	UUGUUUCACCUAGGACGAGG	.::. :::: ::::::::::	UCUUUUCCUCGGUGAAACAA	Translation	12_11277576-11320618:+	2
Novel.112	12:11262912|11320618	3	-1	1	20	23969	23988	UUGUUUCACCUAGGACGAGG	.::. :::: ::::::::::	UCUUUUCCUCGGUGAAACAA	Translation	12_11262913-11320618:+	2
Novel.113	11:17788872|17790784	3	-1	1	21	1680	1700	AUGGCUGUGUUUAGAUCUAAA	:::.:::::::::::::::	UUUGGAUCUAAACACAGCCUA	Cleavage	11_17788873-17790784:+	1
Novel.113	11:17788872|17791624	3	-1	1	21	1680	1700	AUGGCUGUGUUUAGAUCUAAA	:::.:::::::::::::::	UUUGGAUCUAAACACAGCCUA	Cleavage	11_17788873-17791624:+	1
Novel.113	12:7378576|7381245	3	-1	1	21	2484	2504	AUGGCUGUGUUUAGAUCUAAA	::::::::::::::: :: :	CUUAGAUCUAAACACAACCUU	Cleavage	12_7378577-7381245:-	1
Novel.113	9:18303728|18311056	3	-1	1	21	3300	3320	AUGGCUGUGUUUAGAUCUAAA	::. :::::::::::: :::	AUUGAAUCUAAACACAGGCAU	Cleavage	9_18303729-18311056:+	1
Novel.113	3:26965020|26979974	3	-1	1	21	12684	12704	AUGGCUGUGUUUAGAUCUAAA	:: ::::::::::::::	GCGUGAACUAAACACAGCCAU	Cleavage	3_26965021-26979974:+	1
Novel.114	11:20370814|20417303	3	-1	1	21	16369	16389	AAUGUGUGCAAUGCUAGAAAG	: :::::::::: : ::::::	CAUUCUAGCAUUUCUCACAUU	Cleavage	11_20370815-20417303:-	2
Novel.114	9:11178129|11181028	3	-1	1	21	1373	1393	AAUGUGUGCAAUGCUAGAAAG	::::::::.::::: :::::	CUUUCUAGUAUUGCCCACAUA	Cleavage	9_11178130-11181028:-	1
Novel.114	3:28552134|28553830	3	-1	1	21	948	968	AAUGUGUGCAAUGCUAGAAAG	:::::::::::: : ::::::	CUUUCUAGCAUUACCCACAUU	Cleavage	3_28552135-28553830:-	1
Novel.114	3:26399535|26401652	3	-1	1	21	1718	1738	AAUGUGUGCAAUGCUAGAAAG	:::::::::::::. ..::::	CUUUCUAGCAUUGUCUGCAUU	Cleavage	3_26399536-26401652:-	1
Novel.114	3:4276070|4277898	3	-1	1	21	687	707	AAUGUGUGCAAUGCUAGAAAG	: :::::::::: : ::::::	CAUUCUAGCAUUUCCCACAUU	Cleavage	3_4276071-4277898:+	1
Novel.114	2:29763874|29766155	3	-1	1	21	1045	1065	AAUGUGUGCAAUGCUAGAAAG	: :::::::::: : ::::::	CAUUCUAGCAUUUCCCACAUU	Cleavage	2_29763875-29766155:-	1
Novel.114	4:7510114|7512829	3	-1	1	21	1696	1716	AAUGUGUGCAAUGCUAGAAAG	: :::::::::: : ::::::	CAUUCUAGCAUUUCCCACAUU	Cleavage	4_7510115-7512829:+	1
Novel.114	1:34596078|34599301	3	-1	1	21	2237	2257	AAUGUGUGCAAUGCUAGAAAG	: :::::::::: : ::::::	CAUUCUAGCAUUUCCCACAUU	Cleavage	1_34596079-34599301:-	1
Novel.114	1:17212376|17215945	3	-1	1	21	1381	1401	AAUGUGUGCAAUGCUAGAAAG	: :::::::::: : ::::::	CAUUCUAGCAUUUCCCACAUU	Cleavage	1_17212377-17215945:-	2
Novel.114	6:4847971|4852223	3	-1	1	21	2623	2643	AAUGUGUGCAAUGCUAGAAAG	: :::::::::: : ::::::	CAUUCUAGCAUUUCCCACAUU	Cleavage	6_4847972-4852223:-	1
Novel.114	6:4847761|4852223	3	-1	1	21	2623	2643	AAUGUGUGCAAUGCUAGAAAG	: :::::::::: : ::::::	CAUUCUAGCAUUUCCCACAUU	Cleavage	6_4847762-4852223:-	1
Novel.114	4:33710433|33715275	3	-1	1	21	2008	2028	AAUGUGUGCAAUGCUAGAAAG	: :::::::::: : ::::::	CAUUCUAGCAUUUCCCACAUU	Cleavage	4_33710434-33715275:-	1
Novel.114	3:25201260|25206698	3	-1	1	21	482	502	AAUGUGUGCAAUGCUAGAAAG	: :::::::::: : ::::::	CAUUCUAGCAUUUCUCACAUU	Cleavage	3_25201261-25206698:+	1
Novel.114	1:29662463|29668208	3	-1	1	21	3581	3601	AAUGUGUGCAAUGCUAGAAAG	: :::::::::: : ::::::	CAUUCUAGCAUUUCCCACAUU	Cleavage	1_29662464-29668208:-	1
Novel.114	6:4845977|4852223	3	-1	1	21	2623	2643	AAUGUGUGCAAUGCUAGAAAG	: :::::::::: : ::::::	CAUUCUAGCAUUUCCCACAUU	Cleavage	6_4845978-4852223:-	1
Novel.114	10:22476004|22485154	3	-1	1	21	8254	8274	AAUGUGUGCAAUGCUAGAAAG	: :::::::::: : ::::::	CAUUCUAGCAUUUCCCACAUU	Cleavage	10_22476005-22485154:-	1
Novel.114	10:22474821|22484195	3	-1	1	21	7295	7315	AAUGUGUGCAAUGCUAGAAAG	: :::::::::: : ::::::	CAUUCUAGCAUUUCCCACAUU	Cleavage	10_22474822-22484195:-	1
Novel.114	4:11874973|11887272	3	-1	1	21	7293	7313	AAUGUGUGCAAUGCUAGAAAG	: :::::::::: : ::::::	CAUUCUAGCAUUUCCCACAUU	Cleavage	4_11874974-11887272:+	1
Novel.114	11:20097935|20111742	3	-1	1	21	8508	8528	AAUGUGUGCAAUGCUAGAAAG	: :::::::::: : ::::::	CAUUCUAGCAUUUCUCACAUU	Cleavage	11_20097936-20111742:-	2
Novel.114	8:5982526|5998399	3	-1	1	21	15147	15167	AAUGUGUGCAAUGCUAGAAAG	: :::::::::: : ::::::	CAUUCUAGCAUUUCCCACAUU	Cleavage	8_5982527-5998399:+	1
Novel.114	8:5954285|6001870	3	-1	1	21	43388	43408	AAUGUGUGCAAUGCUAGAAAG	: :::::::::: : ::::::	CAUUCUAGCAUUUCCCACAUU	Cleavage	8_5954286-6001870:+	1
Novel.114	8:5951166|5998399	3	-1	1	21	46507	46527	AAUGUGUGCAAUGCUAGAAAG	: :::::::::: : ::::::	CAUUCUAGCAUUUCCCACAUU	Cleavage	8_5951167-5998399:+	2
Novel.114	10:11036863|11039316	3	-1	1	21	1828	1848	AAUGUGUGCAAUGCUAGAAAG	::.:::. :::::::.:::	UCUUUUAGUUUUGCACAUAUU	Cleavage	10_11036864-11039316:-	1
Novel.114	1:29833958|29835011	3	-1	1	21	562	582	AAUGUGUGCAAUGCUAGAAAG	::: :: .:::::::::::	UGUUCGAGGGUUGCACACAUU	Cleavage	1_29833959-29835011:+	1
Novel.117	4:19391425|19401494	3	-1	1	20	4549	4568	AUCAACCGAGACUAAAGAUC	::::::::::: ::::: ::	GAUCUUUAGUCCCGGUUCAU	Cleavage	4_19391426-19401494:-	5
Novel.117	2:13465996|13470992	3	-1	1	20	4728	4747	AUCAACCGAGACUAAAGAUC	::::::::: ::::::.:	UCUCUUUAGUCCCGGUUGGU	Cleavage	2_13465997-13470992:-	2
Novel.117	2:13459780|13470992	3	-1	1	20	4728	4747	AUCAACCGAGACUAAAGAUC	::::::::: ::::::.:	UCUCUUUAGUCCCGGUUGGU	Cleavage	2_13459781-13470992:-	2
Novel.117	7:10733900|10759431	3	-1	1	20	7984	8003	AUCAACCGAGACUAAAGAUC	: :::::::: .:::::::	AAACUUUAGUCCUGGUUGAU	Cleavage	7_10733901-10759431:+	1
Novel.118	10:18818957|18958248	3	-1	1	21	24865	24885	UAUAGAUCUGUAGCUAGCUGC	::::::.::::.: ::::.::	GCAGCUGGCUAUAAAUCUGUA	Cleavage	10_18818958-18958248:+	2
Novel.118	2:19204136|19257685	3	-1	1	21	39586	39606	UAUAGAUCUGUAGCUAGCUGC	::::.:.:::::: ::::.::	GCAGUUGGCUACAAAUCUGUA	Cleavage	2_19204137-19257685:-	1
Novel.118	11:10355292|10359475	3	-1	1	21	2501	2521	UAUAGAUCUGUAGCUAGCUGC	::::: .::::.::::.:.::	GCAGCAGGCUAUAGAUUUGUA	Cleavage	11_10355293-10359475:-	1
Novel.118	8:4394268|4409079	3	-1	1	21	3152	3172	UAUAGAUCUGUAGCUAGCUGC	:.::::.::::.: ::::.::	GUAGCUGGCUAUAAAUCUGUA	Cleavage	8_4394269-4409079:-	1
Novel.118	8:4392434|4407890	3	-1	1	21	1963	1983	UAUAGAUCUGUAGCUAGCUGC	:.::::.::::.: ::::.::	GUAGCUGGCUAUAAAUCUGUA	Cleavage	8_4392435-4407890:-	1
Novel.118	8:4400380|4416326	3	-1	1	21	10399	10419	UAUAGAUCUGUAGCUAGCUGC	:.::::.::::.: ::::.::	GUAGCUGGCUAUAAAUCUGUA	Cleavage	8_4400381-4416326:-	1
Novel.118	1:14451681|14462776	3	-1	1	21	4124	4144	UAUAGAUCUGUAGCUAGCUGC	.::::.:::.:: ::::.::	AUAGCUGGCUGCAAAUCUGUA	Cleavage	1_14451682-14462776:+	1
Novel.118	2:16538993|16540323	3	-1	1	21	188	208	UAUAGAUCUGUAGCUAGCUGC	.:.:.:.::.::::::::.	AAGGUUGGUUAUAGAUCUAUG	Cleavage	2_16538994-16540323:-	1
Novel.118	12:11277575|11320618	3	-1	1	21	12425	12445	UAUAGAUCUGUAGCUAGCUGC	.::. .:.:::::::::.::	AUAGUGGGUUACAGAUCUGUA	Cleavage	12_11277576-11320618:+	3
Novel.118	12:11262912|11320618	3	-1	1	21	27088	27108	UAUAGAUCUGUAGCUAGCUGC	.::. .:.:::::::::.::	AUAGUGGGUUACAGAUCUGUA	Cleavage	12_11262913-11320618:+	5
Novel.118	12:11262912|11320618	3	-1	1	21	13936	13956	UAUAGAUCUGUAGCUAGCUGC	: ::: . ::::::::.::::	GAAGCGGACUACAGAUUUAUA	Cleavage	12_11262913-11320618:+	5
Novel.12	7:22793480|22795687	3	-1	1	22	1608	1629	UAAGACAACGAAUCUGGACACG	: :::::::::::::::: ::	CCUGUCCAGAUUCGUUGUACUA	Cleavage	7_22793481-22795687:-	1
Novel.12	1:41440553|41457339	3	-1	1	22	1500	1521	UAAGACAACGAAUCUGGACACG	: :::::::::::::::: ::	CAUGUCCAGAUUCGUUGUACUA	Cleavage	1_41440554-41457339:+	1
Novel.12	5:6683313|6691121	3	-1	1	22	397	418	UAAGACAACGAAUCUGGACACG	::::::::::::::. ::	GGGUUCCAGAUUCGUUGUUCUA	Cleavage	5_6683314-6691121:+	1
Novel.120	11:4547915|4552146	3	-1	1	24	2156	2179	AACUAAACUUUUAAUUUUGACGUG	::::::::::::..::::::. ::	CACGUCAAAAUUGGAAGUUUGAUU	Cleavage	11_4547916-4552146:+	3
Novel.120	11:4547915|4554256	3	-1	1	24	2156	2179	AACUAAACUUUUAAUUUUGACGUG	::::::::::::..::::::. ::	CACGUCAAAAUUGGAAGUUUGAUU	Cleavage	11_4547916-4554256:+	3
Novel.120	8:3282316|3366781	3	-1	1	24	69780	69803	AACUAAACUUUUAAUUUUGACGUG	:::: .:::::::.:.:::: :::	CACGCUAAAAUUAGAGGUUUUGUU	Cleavage	8_3282317-3366781:+	3
Novel.120	6:4163398|4165602	3	-1	1	24	182	205	AACUAAACUUUUAAUUUUGACGUG	:::: :::::::..::::::. ::	CACGCCAAAAUUGGAAGUUUGAUU	Cleavage	6_4163399-4165602:-	1
Novel.120	11:20370814|20417303	3	-1	1	24	7059	7082	AACUAAACUUUUAAUUUUGACGUG	::. . ::::::::::::: :::	CAUCCUUAAAUUAAAAGUUUUGUU	Cleavage	11_20370815-20417303:-	1
Novel.122	5:9469254|9590950	3	-1	1	21	111485	111505	CUCAACGUUUGACUGUCCGUC	:::: :.::::::::::::.	GACGAAUAGUCAAACGUUGGA	Cleavage	5_9469255-9590950:+	2
Novel.122	2:33914366|33928616	3	-1	1	21	5251	5271	CUCAACGUUUGACUGUCCGUC	:::: ::.:::::::::::.	GACGAACGGUCAAACGUUGGA	Cleavage	2_33914367-33928616:+	1
Novel.122	9:16855823|16859592	3	-1	1	21	434	454	CUCAACGUUUGACUGUCCGUC	::: :.:::::::::::::.	GACAGGCAGUCAAACGUUGGA	Cleavage	9_16855824-16859592:-	1
Novel.123	2:23441078|23458837	3	-1	1	21	14679	14699	CUGGACAGACUAGAAAAUGCC	:.:::::: :::.:::.:::	UGUAUUUUCCAGUUUGUUCAG	Cleavage	2_23441079-23458837:+	1
Novel.123	2:23439972|23457727	3	-1	1	21	15785	15805	CUGGACAGACUAGAAAAUGCC	:.:::::: :::.:::.:::	UGUAUUUUCCAGUUUGUUCAG	Cleavage	2_23439973-23457727:+	1
Novel.123	6:8304314|8306886	3	-1	1	21	1649	1669	CUGGACAGACUAGAAAAUGCC	::::::.:.::.: :::::	UUCAUUUUUUGGUUUUUCCAG	Cleavage	6_8304315-8306886:+	1
Novel.124	8:5951166|5998399	3	-1	1	22	5129	5151	UUGGUU-AAAUUAGAACGAUGUG	.::::::::::::::: ::::::	UACAUCGUUCUAAUUUCAACCAA	Cleavage	8_5951167-5998399:+	1
Novel.124	8:5954285|6001870	3	-1	1	22	2010	2032	UUGGUU-AAAUUAGAACGAUGUG	.::::::::::::::: ::::::	UACAUCGUUCUAAUUUCAACCAA	Cleavage	8_5954286-6001870:+	2
Novel.124	1:8684014|8686010	3	-1	1	22	536	557	UUGGUUAAAUUAGAACGAUGUG	..:::: : ::::::::..:::	UGCAUCAUCCUAAUUUAGUCAA	Cleavage	1_8684015-8686010:+	1
Novel.125	1:11655892|11660277	3	-1	1	22	2870	2891	UUAGCUAUGAAUCUGGAUAACU	:::.:::: .::.::::::::	UGUUGUCCAUGUUUAUAGCUAA	Cleavage	1_11655893-11660277:+	1
Novel.125	3:267399|268062	3	-1	1	22	156	177	UUAGCUAUGAAUCUGGAUAACU	::. :::::.::::::::	UGCAAUUGAGAUUUAUAGCUAA	Cleavage	3_267400-268062:+	1
Novel.125	1:18983893|18988403	3	-1	1	22	3356	3377	UUAGCUAUGAAUCUGGAUAACU	:::. ::::::::::::.	AACGAUCUUGAUUCAUAGCUAG	Cleavage	1_18983894-18988403:+	1
Novel.125	4:31966158|32140275	3	-1	1	22	41916	41937	UUAGCUAUGAAUCUGGAUAACU	: ::.:::::.::::.::.	CUAUUUCUAGAUUUAUAGUUAG	Cleavage	4_31966159-32140275:+	1
Novel.126	4:30420588|30422789	3	-1	1	22	915	936	UUGGUUACGAAUCUGGACACAC	::: .:::.::::::..:::	UGGUGCUCAGGUUCGUAGUCAA	Cleavage	4_30420589-30422789:-	1
Novel.127	1:28137419|28141649	3	-1	1	20	1761	1780	AUUUCCGUGUCUAACUUUGA	::::::::. :::::::::	UCAAAGUUGAACACGGAAAC	Translation	1_28137420-28141649:+	1
Novel.127	4:29115851|29117841	3	-1	1	20	628	647	AUUUCCGUGUCUAACUUUGA	.::::: :::::.:::.::	CUAAAGUAAGACAUGGAGAU	Cleavage	4_29115852-29117841:-	1
Novel.128	12:12268005|12322496	3	-1	1	22	38411	38432	AAUUCGAGUUCGAGCCGGUAGA	: :::.:.:::.:.:::::	GUCAACGGUUUGAAUUUGAAUU	Cleavage	12_12268006-12322496:-	1
Novel.13	10:18818957|18958248	3	-1	1	20	68000	68019	UCUGUCUAGAUUCACUGUAC	.::::::::::::.:::	UGUUAGUGAAUCUAGAUAGA	Cleavage	10_18818958-18958248:+	1
Novel.13	4:32079435|32086299	3	-1	1	20	2252	2271	UCUGUCUAGAUUCACUGUAC	::::: ::::::.:::::.	GUACAACGAAUCUGGACAGG	Cleavage	4_32079436-32086299:+	1
Novel.13	10:20757952|20758603	3	-1	1	20	178	197	UCUGUCUAGAUUCACUGUAC	:.::: ::::::::::::	UUGCAGAAAAUCUAGACAGA	Cleavage	10_20757953-20758603:+	1
Novel.13	10:20756798|20758603	3	-1	1	20	1332	1351	UCUGUCUAGAUUCACUGUAC	:.::: ::::::::::::	UUGCAGAAAAUCUAGACAGA	Cleavage	10_20756799-20758603:+	1
Novel.13	4:31966158|32140275	3	-1	1	20	115529	115548	UCUGUCUAGAUUCACUGUAC	::::: ::::::.:::::.	GUACAACGAAUCUGGACAGG	Cleavage	4_31966159-32140275:+	3
Novel.13	2:16622810|16630804	3	-1	1	20	7764	7783	UCUGUCUAGAUUCACUGUAC	::.: :::::::::::: :	AUAUAAUGAAUCUAGACAAA	Cleavage	2_16622811-16630804:+	1
Novel.130	5:2726980|2728049	3	-1	1	22	386	407	UCUGGAAUAUGAGUGUGUGACU	::: :..::::::::..:::	GCUCAAAUGCUCAUAUUUUAGA	Cleavage	5_2726981-2728049:+	1
Novel.130	3:17988343|17994753	3	-1	1	22	592	613	UCUGGAAUAUGAGUGUGUGACU	::: .::::::.:::::::	UCUCAGUUACUCAUGUUCCAGA	Cleavage	3_17988344-17994753:+	1
Novel.130	8:14725111|14728320	3	-1	1	22	1060	1081	UCUGGAAUAUGAGUGUGUGACU	:: :.:.:::::::..:::	AUCCAAAUAUUCAUAUUUUAGA	Cleavage	8_14725112-14728320:-	1
Novel.132	1:39544770|39546596	3	-1	1	21	1536	1556	UUGUUUCACCUAGGACGAGGA	::::::::.:::::: ::.:.	UCCUCGUCUUAGGUGUAAUAG	Cleavage	1_39544771-39546596:+	1
Novel.132	2:8007553|8010959	3	-1	1	21	2780	2800	UUGUUUCACCUAGGACGAGGA	::::: :::::: ::.:::::	UCCUCAUCCUAGAUGGAACAA	Cleavage	2_8007554-8010959:+	1
Novel.132	2:8007553|8017404	3	-1	1	21	2780	2800	UUGUUUCACCUAGGACGAGGA	::::: :::::: ::.:::::	UCCUCAUCCUAGAUGGAACAA	Cleavage	2_8007554-8017404:+	1
Novel.132	12:11277575|11320618	3	-1	1	21	9305	9325	UUGUUUCACCUAGGACGAGGA	.::. :::: ::::::::::	CUCUUUUCCUCGGUGAAACAA	Translation	12_11277576-11320618:+	2
Novel.132	12:11262912|11320618	3	-1	1	21	23968	23988	UUGUUUCACCUAGGACGAGGA	.::. :::: ::::::::::	CUCUUUUCCUCGGUGAAACAA	Translation	12_11262913-11320618:+	2
Novel.14	2:19204136|19257685	3	-1	1	20	1229	1247	AUCUGGAUAUGAGACGUAUC	:::. ::::::::::.::::	GAUG-GUCUCAUAUCUAGAU	Cleavage	2_19204137-19257685:-	1
Novel.15	2:19204136|19257685	3	-1	1	22	23881	23902	UUUAACUUUGAUCAUCCGUCUU	:::::::: ::::::::::.:	AAGACGGACAAUCAAAGUUAGA	Cleavage	2_19204137-19257685:-	1
Novel.15	11:14018874|14020455	3	-1	1	22	290	311	UUUAACUUUGAUCAUCCGUCUU	:.:: ::::::::::::.	UGAAUGGUUGAUCAAAGUUAGC	Cleavage	11_14018875-14020455:+	1
Novel.18	5:25797622|25799317	3	-1	1	21	803	823	AAAAUAAUAAAUUUGACUGUG	:: ::::::::::.:: ::::	CAGAGUCAAAUUUGUUUUUUU	Cleavage	5_25797623-25799317:+	1
Novel.18	1:40931499|40935119	3	-1	1	21	3418	3438	AAAAUAAUAAAUUUGACUGUG	::: :::::::::.:: ::::	CACUGUCAAAUUUGUUUUUUU	Cleavage	1_40931500-40935119:+	2
Novel.18	3:28255932|28257091	3	-1	1	21	377	397	AAAAUAAUAAAUUUGACUGUG	.:::::: .:::::::::::	UACAGUCUUGUUUAUUAUUUU	Cleavage	3_28255933-28257091:-	1
Novel.18	3:28255932|28258789	3	-1	1	21	2075	2095	AAAAUAAUAAAUUUGACUGUG	.:::::: .:::::::::::	UACAGUCUUGUUUAUUAUUUU	Cleavage	3_28255933-28258789:-	1
Novel.18	3:28255277|28258789	3	-1	1	21	2075	2095	AAAAUAAUAAAUUUGACUGUG	.:::::: .:::::::::::	UACAGUCUUGUUUAUUAUUUU	Cleavage	3_28255278-28258789:-	1
Novel.18	7:2821339|2850506	3	-1	1	21	1227	1247	AAAAUAAUAAAUUUGACUGUG	.: :::. :::::.:::::::	UAGAGUUUAAUUUGUUAUUUU	Cleavage	7_2821340-2850506:-	1
Novel.18	7:2821339|2850894	3	-1	1	21	1615	1635	AAAAUAAUAAAUUUGACUGUG	.: :::. :::::.:::::::	UAGAGUUUAAUUUGUUAUUUU	Cleavage	7_2821340-2850894:-	1
Novel.18	7:2821339|2850971	3	-1	1	21	1692	1712	AAAAUAAUAAAUUUGACUGUG	.: :::. :::::.:::::::	UAGAGUUUAAUUUGUUAUUUU	Cleavage	7_2821340-2850971:-	1
Novel.18	7:2821339|2851023	3	-1	1	21	1744	1764	AAAAUAAUAAAUUUGACUGUG	.: :::. :::::.:::::::	UAGAGUUUAAUUUGUUAUUUU	Cleavage	7_2821340-2851023:-	1
Novel.19	8:27997108|27998098	3	-1	1	20	663	682	AGAUGUAUGUGGACAAUGCU	:::::::::::::: ::: :	AGCAUUGUCCACAUUCAUAU	Cleavage	8_27997109-27998098:+	1
Novel.19	3:1052875|1055408	3	-1	1	20	676	695	AGAUGUAUGUGGACAAUGCU	:::::::::::::: ::: :	AGCAUUGUCCACAUUCAUAU	Cleavage	3_1052876-1055408:+	1
Novel.19	4:22018670|22022756	3	-1	1	20	3474	3493	AGAUGUAUGUGGACAAUGCU	:::::::::::::: ::: :	AGCAUUGUCCACAUUCAUAU	Cleavage	4_22018671-22022756:+	1
Novel.2	2:8520615|8528058	3	-1	1	21	1224	1244	UGAUAUGGAUGUGACACUUCC	::: ::::::.:::.:::	CAAAGCCUCACAUUCAUGUCA	Cleavage	2_8520616-8528058:+	1
Novel.20	8:12172119|12177017	3	-1	1	22	1582	1603	UUCUAUUACUACGAAUCUAGAC	:::::::::::::::: :::.	GUCUAGAUUCGUAGUACUAGGU	Cleavage	8_12172120-12177017:+	1
Novel.20	12:12196956|12201013	3	-1	1	22	3252	3273	UUCUAUUACUACGAAUCUAGAC	::: :::::::::::: :::.:	GUCCAGAUUCGUAGUACUAGGA	Cleavage	12_12196957-12201013:+	1
Novel.20	7:17748328|17753489	3	-1	1	22	442	463	UUCUAUUACUACGAAUCUAGAC	::: :::::::::::: :::.:	GUCCAGAUUCGUAGUACUAGGA	Cleavage	7_17748329-17753489:-	1
Novel.20	12:12196956|12204939	3	-1	1	22	3252	3273	UUCUAUUACUACGAAUCUAGAC	::: :::::::::::: :::.:	GUCCAGAUUCGUAGUACUAGGA	Cleavage	12_12196957-12204939:+	1
Novel.20	2:19204136|19257685	3	-1	1	22	1240	1261	UUCUAUUACUACGAAUCUAGAC	::::::::::: ::: :::::	AUCUAGAUUCGUUGUACUAGAA	Translation	2_19204137-19257685:-	1
Novel.20	3:30006457|30008701	3	-1	1	22	549	570	UUCUAUUACUACGAAUCUAGAC	:: :::::::::::: :::.:	AUCCAGAUUCGUAGUACUAGGA	Cleavage	3_30006458-30008701:+	1
Novel.20	10:9332181|9335708	3	-1	1	22	3009	3030	UUCUAUUACUACGAAUCUAGAC	:::::: :.:::::::::	CUGGAGAUUCUUGGUAAUAGAA	Cleavage	10_9332182-9335708:+	1
Novel.22	6:4934519|4951840	3	-1	1	21	7792	7812	AAACGUUGGAUAUAGAAACCC	:::::.:.:::::::::	GAAUUUCUGUGUCCAACGUUA	Cleavage	6_4934520-4951840:+	3
Novel.22	1:30400319|30401330	3	-1	1	21	147	167	AAACGUUGGAUAUAGAAACCC	:::: ::::::.:: ::::	AUGUUUAUAUAUCUAAAGUUU	Cleavage	1_30400320-30401330:+	1
Novel.22	3:7362089|7363992	3	-1	1	21	118	138	AAACGUUGGAUAUAGAAACCC	:::: :::::.:: :::::	UUGUUUAUAUAUUCAUCGUUU	Cleavage	3_7362090-7363992:-	1
Novel.22	6:4364023|4370140	3	-1	1	21	4902	4922	AAACGUUGGAUAUAGAAACCC	:::: ::::.:::.::::	UAAUUUCGAUAUUCAAUGUUU	Cleavage	6_4364024-4370140:+	1
Novel.22	1:30397348|30401330	3	-1	1	21	3118	3138	AAACGUUGGAUAUAGAAACCC	:::: ::::::.:: ::::	AUGUUUAUAUAUCUAAAGUUU	Cleavage	1_30397349-30401330:+	1
Novel.22	7:16209182|16221881	3	-1	1	21	9164	9184	AAACGUUGGAUAUAGAAACCC	: :.:::.::::::::::	UAUUAUUUAUGUCCAACGUUU	Cleavage	7_16209183-16221881:-	1
Novel.24	5:16986365|16990555	3	-1	1	20	2836	2855	UGGAAAUCACGAGAUGAAUC	:::::.::::: :::::::	GAUUCGUCUCGCGAUUUCCU	Cleavage	5_16986366-16990555:-	1
Novel.24	3:6343144|6347246	3	-1	1	20	2107	2126	UGGAAAUCACGAGAUGAAUC	::::::::::: ::::: ::	GAUUCAUCUCGCGAUUUACA	Cleavage	3_6343145-6347246:+	1
Novel.24	3:6343144|6351565	3	-1	1	20	2107	2126	UGGAAAUCACGAGAUGAAUC	::::::::::: ::::: ::	GAUUCAUCUCGCGAUUUACA	Cleavage	3_6343145-6351565:+	1
Novel.24	1:5223989|5240598	3	-1	1	20	5452	5471	UGGAAAUCACGAGAUGAAUC	:::::::::::: :::: ::	GAUUCAUCUCGUAAUUUACA	Cleavage	1_5223990-5240598:+	1
Novel.24	10:18818957|18958248	3	-1	1	20	58523	58542	UGGAAAUCACGAGAUGAAUC	:: :::.:::::.::::..	UAUACAUUUCGUGGUUUCUG	Cleavage	10_18818958-18958248:+	5
Novel.24	1:18592530|18593348	3	-1	1	20	494	513	UGGAAAUCACGAGAUGAAUC	::::::.: :::.::::.:	AAUUCAUUUAGUGGUUUCUA	Translation	1_18592531-18593348:+	1
Novel.24	1:18591408|18594079	3	-1	1	20	1616	1635	UGGAAAUCACGAGAUGAAUC	::::::.: :::.::::.:	AAUUCAUUUAGUGGUUUCUA	Translation	1_18591409-18594079:+	1
Novel.24	1:26231667|26250049	3	-1	1	20	340	359	UGGAAAUCACGAGAUGAAUC	:::..::::: :.::::::	AAUUUGUCUCGCGGUUUCCA	Cleavage	1_26231668-26250049:+	1
Novel.25	6:16423462|16432329	3	-1	1	21	1782	1802	AUUUUCGUGUGCGGACCCUUA	: ::: :::::..:::::::	AACGGGCCCGCAUGCGAAAAU	Cleavage	6_16423463-16432329:-	1
Novel.25	6:16420461|16432329	3	-1	1	21	1782	1802	AUUUUCGUGUGCGGACCCUUA	: ::: :::::..:::::::	AACGGGCCCGCAUGCGAAAAU	Cleavage	6_16420462-16432329:-	1
Novel.25	6:16410145|16432329	3	-1	1	21	1782	1802	AUUUUCGUGUGCGGACCCUUA	: ::: :::::..:::::::	AACGGGCCCGCAUGCGAAAAU	Cleavage	6_16410146-16432329:-	1
Novel.27	6:4934519|4951840	3	-1	1	21	6857	6878	ACGGACAGUCAAAU-UUAGACG	.::.::: .:::::::::::::	UGUUUAACGUUUGACUGUCCGU	Cleavage	6_4934520-4951840:+	1
Novel.27	12:5173522|5365351	3	-1	1	21	103510	103530	ACGGACAGUCAAAUUUAGACG	.:::::: ::::::::::. :	UGUCUAACUUUGACUGUCUAU	Cleavage	12_5173523-5365351:+	1
Novel.28	1:21637320|21641179	3	-1	1	21	269	289	AUCUGGCGCUGAACUUAGACA	:::. :::::.:::::::	CUUCUGUUUUCAGUGCCAGAU	Cleavage	1_21637321-21641179:-	1
Novel.29	2:33914366|33928616	3	-1	1	21	2846	2866	CGACAUGGGCUGAAAGAUUCC	:: .:::.::::::::::	AAAACUUUUUAGCCCAUGUCA	Cleavage	2_33914367-33928616:+	1
Novel.3	4:34965141|34969807	3	-1	1	22	3675	3696	UCCAAAUUCGACUUCUACAAGU	::.:.:::.::.::::::	CGACGUGGGAGUUGAGUUUGGA	Cleavage	4_34965142-34969807:+	1
Novel.3	4:34965141|34969846	3	-1	1	22	3675	3696	UCCAAAUUCGACUUCUACAAGU	::.:.:::.::.::::::	CGACGUGGGAGUUGAGUUUGGA	Cleavage	4_34965142-34969846:+	1
Novel.3	9:18303728|18311056	3	-1	1	22	3198	3219	UCCAAAUUCGACUUCUACAAGU	: ::::.:: :::::::::	CAGUUUAGAGGUGGAAUUUGGA	Translation	9_18303729-18311056:+	1
Novel.31	1:21541236|21547068	3	-1	1	21	964	984	UCAAAUAUGUGUCUGUAUAUC	:: :::..::::.::.:::::	GACAUAUGGACAUAUGUUUGA	Cleavage	1_21541237-21547068:+	1
Novel.31	5:28872695|28874674	3	-1	1	21	930	950	UCAAAUAUGUGUCUGUAUAUC	::: ::::.:.::::::::	CAUACUCAGAUAUAUAUUUGA	Cleavage	5_28872696-28874674:-	1
Novel.31	4:31966158|32140275	3	-1	1	21	99713	99733	UCAAAUAUGUGUCUGUAUAUC	.:::::.::.:.: ::::::	AGUAUACGGAUAUACAUUUGA	Cleavage	4_31966159-32140275:+	1
Novel.31	5:3370171|3425358	3	-1	1	21	15345	15365	UCAAAUAUGUGUCUGUAUAUC	::::.: :.:.::::::::	UUUAUAUAUAUAUAUAUUUGA	Cleavage	5_3370172-3425358:+	1
Novel.31	5:3371114|3426597	3	-1	1	21	14402	14422	UCAAAUAUGUGUCUGUAUAUC	::::.: :.:.::::::::	UUUAUAUAUAUAUAUAUUUGA	Cleavage	5_3371115-3426597:+	1
Novel.32	2:19204136|19257685	3	-1	1	22	46247	46268	AAUAAGGUGCUCUCUAUAAAAC	:::::::::: ::::::::: :	GUUUUAUAGAUAGCACCUUACU	Cleavage	2_19204137-19257685:-	1
Novel.32	11:8165066|8169200	3	-1	1	22	496	517	AAUAAGGUGCUCUCUAUAAAAC	::::::: :::::::: :::	AAUUUAUAGUGAGCACCUAAUU	Cleavage	11_8165067-8169200:-	1
Novel.33	2:8136295|8138868	3	-1	1	22	38	59	UAUCCAACUUUGAUUAUCCGUC	: :: :::.:::::::::.	AGAGAAUUAUCGAAGUUGGAUG	Cleavage	2_8136296-8138868:+	1
Novel.34	2:24916212|24919098	3	-1	1	21	1257	1277	CUUUCUAUCAUUGUCCACAUU	:::::::.::::: ::::::	AAUGUGGGCAAUGUUAGAAAA	Cleavage	2_24916213-24919098:+	1
Novel.34	2:25358081|25375938	3	-1	1	21	14024	14044	CUUUCUAUCAUUGUCCACAUU	:::::::.::::: ::::::	AAUGUGGGCAAUGCUAGAAAU	Cleavage	2_25358082-25375938:-	2
Novel.34	2:25358081|25375938	3	-1	1	21	14080	14100	CUUUCUAUCAUUGUCCACAUU	::: :::.::::: :::::::	AAUAUGGGCAAUGCUAGAAAG	Cleavage	2_25358082-25375938:-	2
Novel.34	4:21623322|21663343	3	-1	1	21	34788	34808	CUUUCUAUCAUUGUCCACAUU	:::::::::::: :::::::	AAUGUGGACAAUAUUAGAAAG	Cleavage	4_21623323-21663343:-	1
Novel.34	11:6705769|6888425	3	-1	1	21	118748	118768	CUUUCUAUCAUUGUCCACAUU	::::: ::.::::::: ::::	AAUGUAGAUAAUGAUAUAAAG	Cleavage	11_6705770-6888425:+	3
Novel.34	11:14018874|14020455	3	-1	1	21	510	530	CUUUCUAUCAUUGUCCACAUU	:::::: .::::: :::::::	AAUGUGAGCAAUGCUAGAAAG	Cleavage	11_14018875-14020455:+	1
Novel.34	1:42218985|42221454	3	-1	1	21	636	656	CUUUCUAUCAUUGUCCACAUU	::: :::.::::: :::::::	AAUAUGGGCAAUGCUAGAAAG	Cleavage	1_42218986-42221454:+	1
Novel.34	2:24988831|25075802	3	-1	1	21	76910	76930	CUUUCUAUCAUUGUCCACAUU	::::: :.::::: :::::::	AAUGUAGGCAAUGCUAGAAAG	Cleavage	2_24988832-25075802:-	3
Novel.34	8:1241556|1247989	3	-1	1	21	5548	5568	CUUUCUAUCAUUGUCCACAUU	::::: :.::::: :::::::	AAUGUAGGCAAUGCUAGAAAG	Cleavage	8_1241557-1247989:+	1
Novel.34	11:20370814|20417303	3	-1	1	21	40197	40217	CUUUCUAUCAUUGUCCACAUU	: ::::.::::: :::::::	CACGUGGGCAAUGCUAGAAAG	Cleavage	11_20370815-20417303:-	1
Novel.34	7:23050240|23053872	3	-1	1	21	2232	2252	CUUUCUAUCAUUGUCCACAUU	: ::: ::::.::: ::::::	ACUGUUGACAGUGAGAGAAAG	Cleavage	7_23050241-23053872:-	1
Novel.35	8:6018150|6033600	3	-1	1	22	12556	12577	ACAUUCUAGUACUACGAAUCUG	.::::::::::::.::::::	UAGAUUCGUAGUAUUAGAAUAC	Cleavage	8_6018151-6033600:+	1
Novel.35	6:16608560|16615291	3	-1	1	22	6202	6223	ACAUUCUAGUACUACGAAUCUG	:: :::::::: : ::::::::	CAUAUUCGUAGAAAUAGAAUGU	Translation	6_16608561-16615291:-	1
Novel.35	6:16606974|16615291	3	-1	1	22	6202	6223	ACAUUCUAGUACUACGAAUCUG	:: :::::::: : ::::::::	CAUAUUCGUAGAAAUAGAAUGU	Translation	6_16606975-16615291:-	1
Novel.35	10:18818957|18958248	3	-1	1	22	13618	13639	ACAUUCUAGUACUACGAAUCUG	:: ::: :::::: :::.::::	CAAAUUAGUAGUAGUAGGAUGU	Cleavage	10_18818958-18958248:+	3
Novel.35	10:18818957|18958248	3	-1	1	22	26735	26756	ACAUUCUAGUACUACGAAUCUG	:: ::: :::::: :::.::::	CAAAUUAGUAGUAGUAGGAUGU	Cleavage	10_18818958-18958248:+	3
Novel.35	6:4163398|4165602	3	-1	1	22	1749	1770	ACAUUCUAGUACUACGAAUCUG	::. :::::.::::::::	UAUCUUUAUAGUAUUAGAAUGU	Cleavage	6_4163399-4165602:-	1
Novel.36	4:31966158|32140275	3	-1	1	22	41451	41472	AGAUUCAUGGUACUAGGAUGUG	::. .:::::::.::::::::	CAUCCUCUAGUACUAUGAAUCU	Cleavage	4_31966159-32140275:+	4
Novel.36	10:18818957|18958248	3	-1	1	22	18229	18250	AGAUUCAUGGUACUAGGAUGUG	:::::.:::::::.: ::::.:	CACAUUCUAGUACUACGAAUUU	Cleavage	10_18818958-18958248:+	3
Novel.36	7:12747545|12752456	3	-1	1	22	2305	2325	AGAUUCAUGGUACUAGGAUGUG	::.:::::::::: ::::::::	CAUAUCCUAGUAC-AUGAAUCU	Cleavage	7_12747546-12752456:+	1
Novel.36	3:30006457|30008701	3	-1	1	22	515	536	AGAUUCAUGGUACUAGGAUGUG	::.: .::::::: ::::::::	CAUACUCUAGUACAAUGAAUCU	Cleavage	3_30006458-30008701:+	1
Novel.36	2:19204136|19257685	3	-1	1	22	21845	21866	AGAUUCAUGGUACUAGGAUGUG	.::.::: ::..::::::::	UCUAUUCUAAUAUUAUGAAUCU	Cleavage	2_19204137-19257685:-	1
Novel.36	3:17080547|17083005	3	-1	1	22	1593	1614	AGAUUCAUGGUACUAGGAUGUG	.:.:::::::.: ::::::	CUAGUUCUAGUACUACGAAUCU	Cleavage	3_17080548-17083005:+	1
Novel.36	11:8165066|8169200	3	-1	1	22	3348	3369	AGAUUCAUGGUACUAGGAUGUG	.: :::::::.:::::: ::	ACUAGCCUAGUAUCAUGAAACU	Cleavage	11_8165067-8169200:-	1
Novel.38	2:17048971|17057153	3	-1	1	21	7647	7667	UGAUCUGAUUGUUUAUUGUAG	.::::::::::::::: ::.	UUACAAUAAACAAUCAAAUUC	Cleavage	2_17048972-17057153:-	1
Novel.38	2:17047906|17057153	3	-1	1	21	7647	7667	UGAUCUGAUUGUUUAUUGUAG	.::::::::::::::: ::.	UUACAAUAAACAAUCAAAUUC	Cleavage	2_17047907-17057153:-	1
Novel.38	3:27059218|27062053	3	-1	1	21	2602	2622	UGAUCUGAUUGUUUAUUGUAG	:.: :: :::.:::::::::	AUGCUAUCAACGAUCAGAUCA	Cleavage	3_27059219-27062053:-	1
Novel.38	3:27059078|27062053	3	-1	1	21	2602	2622	UGAUCUGAUUGUUUAUUGUAG	:.: :: :::.:::::::::	AUGCUAUCAACGAUCAGAUCA	Cleavage	3_27059079-27062053:-	1
Novel.39	7:17129457|17129624	3	-1	1	22	103	124	UUACAGAUCUGUAGCCAGCUGC	::::: : ::::::::.::::.	GCAGCGGACUACAGAUUUGUAG	Cleavage	7_17129458-17129624:+	1
Novel.39	7:20064894|20080901	3	-1	1	22	12738	12759	UUACAGAUCUGUAGCCAGCUGC	::::: ::::.: ::::::::	ACAGCUAGCUAUAAAUCUGUAA	Cleavage	7_20064895-20080901:+	1
Novel.39	7:20064016|20080071	3	-1	1	22	13616	13637	UUACAGAUCUGUAGCCAGCUGC	::::: ::::.: ::::::::	ACAGCUAGCUAUAAAUCUGUAA	Cleavage	7_20064017-20080071:+	1
Novel.39	7:20064553|20080615	3	-1	1	22	13079	13100	UUACAGAUCUGUAGCCAGCUGC	::::: ::::.: ::::::::	ACAGCUAGCUAUAAAUCUGUAA	Cleavage	7_20064554-20080615:+	1
Novel.39	2:16172961|16179476	3	-1	1	22	5346	5367	UUACAGAUCUGUAGCCAGCUGC	: :.: :::.::::::::::	ACUGUUUACUAUAGAUCUGUAA	Cleavage	2_16172962-16179476:+	1
Novel.4	2:13060987|13140226	3	-1	1	20	9808	9827	UUUUUGUUGGAUGUGACAUC	:: :::.::::::: ::::	CAUUUCAUAUCCAACUAAAA	Cleavage	2_13060988-13140226:+	1
Novel.4	11:20370814|20417303	3	-1	1	20	21823	21842	UUUUUGUUGGAUGUGACAUC	:::: ::::.::.::.::.	CAUGUGACAUUCAGCAGAAG	Cleavage	11_20370815-20417303:-	3
Novel.40	1:28094228|28099904	3	-1	1	21	2560	2580	UAACUCGUGAUGACGUGGACG	::.::::: :::.:::::.	GCUCUACGUCUUCAUGAGUUG	Translation	1_28094229-28099904:-	1
Novel.40	1:28095978|28099904	3	-1	1	21	2560	2580	UAACUCGUGAUGACGUGGACG	::.::::: :::.:::::.	GCUCUACGUCUUCAUGAGUUG	Translation	1_28095979-28099904:-	1
Novel.41	7:3618026|3621763	3	-1	1	22	1434	1455	UUGUAACGUUUGACUACUCGUC	::. : :::::::::::::..:	GAUAAAUAGUCAAACGUUAUGA	Cleavage	7_3618027-3621763:-	1
Novel.43	6:4688230|4689339	3	-1	1	22	288	309	UGUGCGUGGCUGGGUCAAUAGC	: ::::.:::::::: ::::	CGUCUUGAUCCAGCCACACACA	Cleavage	6_4688231-4689339:+	1
Novel.45	1:41440553|41457339	3	-1	1	24	1523	1546	AUUUAGGACUGGAUGAAACAUUUC	::::::: ::.:::.::::::..:	GAAAUGUCUCGUCCGGUCCUAGGU	Cleavage	1_41440554-41457339:+	1
Novel.45	7:29081019|29118078	3	-1	1	24	34195	34218	AUUUAGGACUGGAUGAAACAUUUC	: :::: :::::.::::::.::	AAUAUGUCACAUCCGGUCCUAGAU	Cleavage	7_29081020-29118078:-	1
Novel.46	7:22883717|22887911	3	-1	1	22	270	291	UUUUCCGCGUCUAACUUUGAUC	::.::::: :.:.::::::	UCCCAGAGUUACAUGUGGAAAA	Translation	7_22883718-22887911:+	1
Novel.46	2:35663049|35667000	3	-1	1	22	2765	2786	UUUUCCGCGUCUAACUUUGAUC	: .::::.::::.:::.::	AUCCCGAGUUGGACGUGGAGAA	Cleavage	2_35663050-35667000:-	1
Novel.48	6:30764504|30765063	3	-1	1	22	1	22	AUCCGAAUCCCACUUGAACUUG	.:::... ::::::::::::	UUGGUUUGGAUGGGAUUCGGAU	Cleavage	6_30764505-30765063:+	1
Novel.49	1:41440553|41457339	3	-1	1	24	12575	12598	AACGACUUUCUUUACGAAUAUGAA	:: . :::.:::::::::::: :	UUGGAAUUUGUAAAGAAAGUCUUG	Cleavage	1_41440554-41457339:+	1
Novel.5	1:4755137|4796461	3	-1	1	21	5760	5780	UACGUCGACGACUUAGUGAUC	:::::..:::::: :.:::	ACUCACUGGGUCGUCUAUGUA	Cleavage	1_4755138-4796461:-	3
Novel.52	5:20549646|20550802	3	-1	1	21	393	413	UAUCUUGUGGUAUGAACUGAG	::.:::::::::::..::.:	CUUAGUUCAUACCAUGAGGUU	Cleavage	5_20549647-20550802:-	1
Novel.52	5:20549797|20551767	3	-1	1	21	1358	1378	UAUCUUGUGGUAUGAACUGAG	::.:::::::::::..::.:	CUUAGUUCAUACCAUGAGGUU	Cleavage	5_20549798-20551767:-	1
Novel.52	5:20549646|20551767	3	-1	1	21	1358	1378	UAUCUUGUGGUAUGAACUGAG	::.:::::::::::..::.:	CUUAGUUCAUACCAUGAGGUU	Cleavage	5_20549647-20551767:-	1
Novel.52	1:2602352|2605848	3	-1	1	21	3396	3416	UAUCUUGUGGUAUGAACUGAG	: :: :::.:::::.::::	UCCCGUCCAUGCCACAGGAUA	Cleavage	1_2602353-2605848:+	1
Novel.52	1:2602352|2608197	3	-1	1	21	3396	3416	UAUCUUGUGGUAUGAACUGAG	: :: :::.:::::.::::	UCCCGUCCAUGCCACAGGAUA	Cleavage	1_2602353-2608197:+	1
Novel.53	5:13539322|13541381	3	-1	1	22	1130	1151	CUCCGAUGAUGGCAUGAAAUCU	: .:::: :: .::::::::::	AUGUUUCCUGGUAUCAUCGGAG	Cleavage	5_13539323-13541381:+	1
Novel.54	2:15837483|15838655	3	-1	1	21	761	781	AAAACGGAACGAUCUAUUAGC	::::::: ::::.:::::	AAAAAUAGAUGGUUCUGUUUU	Translation	2_15837484-15838655:+	1
Novel.54	3:17988343|17994753	3	-1	1	21	1513	1532	AAAACGGAACGAUCUAUUAGC	:::::: ::.:::.::::::	UCUAAUA-AUUGUUUCGUUUU	Cleavage	3_17988344-17994753:+	1
Novel.57	1:35701715|35703230	3	-1	1	21	657	677	UUCAUCUAGUAUGAGGACGUG	..::..::::: ::::::::	AGUGUUUUCAUAAUAGAUGAA	Cleavage	1_35701716-35703230:-	1
Novel.57	1:35701715|35706609	3	-1	1	21	4036	4056	UUCAUCUAGUAUGAGGACGUG	..::..::::: ::::::::	AGUGUUUUCAUAAUAGAUGAA	Cleavage	1_35701716-35706609:-	1
Novel.58	7:10733900|10759431	3	-1	1	21	19568	19588	UGUGUCACUGACGUGUGGGCC	::. ::: .::::::::::::	GGUGCACUUGUCAGUGACACA	Cleavage	7_10733901-10759431:+	1
Novel.58	1:5223989|5240598	3	-1	1	21	10754	10774	UGUGUCACUGACGUGUGGGCC	::::.:.:::::: :::.:	AACCCAUAUGUCAGUCACAUA	Cleavage	1_5223990-5240598:+	2
Novel.58	6:18151954|18153627	3	-1	1	21	516	536	UGUGUCACUGACGUGUGGGCC	.::::..::: ::::::::	ACUCCACGUGUCCGUGACACA	Cleavage	6_18151955-18153627:-	1
Novel.59	12:11262912|11320618	3	-1	1	20	6897	6916	UAUUAUAAGACGUUUUGACU	::: ::.:::.::::.::.	CGUCCAAGCGUUUUAUGAUG	Cleavage	12_11262913-11320618:+	4
Novel.59	4:31966158|32140275	3	-1	1	20	170147	170166	UAUUAUAAGACGUUUUGACU	:::.::::::::::::::	AGUUAAAACGUCUUAUAACC	Cleavage	4_31966159-32140275:+	3
Novel.59	2:24988831|25075802	3	-1	1	20	32695	32714	UAUUAUAAGACGUUUUGACU	::::::::.:::::::::	AGUCAAAAUGUCUUAUAACC	Cleavage	2_24988832-25075802:-	1
Novel.59	2:6128400|6140423	3	-1	1	20	5876	5895	UAUUAUAAGACGUUUUGACU	::::::::: :::::::::	AGUCAAAACCACUUAUAAUA	Translation	2_6128401-6140423:-	1
Novel.59	2:6128717|6141324	3	-1	1	20	6777	6796	UAUUAUAAGACGUUUUGACU	::::::::: :::::::::	AGUCAAAACCACUUAUAAUA	Translation	2_6128718-6141324:-	1
Novel.59	2:6127806|6140423	3	-1	1	20	5876	5895	UAUUAUAAGACGUUUUGACU	::::::::: :::::::::	AGUCAAAACCACUUAUAAUA	Translation	2_6127807-6140423:-	1
Novel.59	1:42482771|42486018	3	-1	1	20	2291	2310	UAUUAUAAGACGUUUUGACU	: :.:::::: :::::::::	AAUUAAAACGACUUAUAAUA	Translation	1_42482772-42486018:-	1
Novel.59	1:35940335|35948216	3	-1	1	20	3962	3981	UAUUAUAAGACGUUUUGACU	: ..:::.:::::::.:::	CGAUGAAAUGUCUUAUGAUA	Cleavage	1_35940336-35948216:+	1
Novel.59	1:35940335|35949244	3	-1	1	20	3962	3981	UAUUAUAAGACGUUUUGACU	: ..:::.:::::::.:::	CGAUGAAAUGUCUUAUGAUA	Cleavage	1_35940336-35949244:+	1
Novel.6	3:13842083|13844141	3	-1	1	22	1386	1407	AAAUAGGACAAGUGGUCAAACG	:::::::::.. ::::.:::::	CGUUUGACCGUCUGUCUUAUUU	Translation	3_13842084-13844141:-	1
Novel.6	2:33192024|33197840	3	-1	1	22	5405	5426	AAAUAGGACAAGUGGUCAAACG	:::::::::::: :::.::::	CGUUUGACCACUCGUCUUAUUC	Translation	2_33192025-33197840:+	3
Novel.6	12:7410996|7412872	3	-1	1	22	1236	1257	AAAUAGGACAAGUGGUCAAACG	.::::::::::: :::.::::	UGUUUGACCACUCGUCUUAUUC	Translation	12_7410997-7412872:+	1
Novel.6	5:29611423|29615964	3	-1	1	22	1072	1093	AAAUAGGACAAGUGGUCAAACG	.::::::::::: :::.::::	UGUUUGACCACUCGUCUUAUUC	Translation	5_29611424-29615964:+	1
Novel.6	8:3282316|3366781	3	-1	1	22	77804	77825	AAAUAGGACAAGUGGUCAAACG	::::::::.:. ::::.:::::	CGUUUGACUAUCUGUCUUAUUU	Translation	8_3282317-3366781:+	5
Novel.6	5:9469254|9590950	3	-1	1	22	118588	118609	AAAUAGGACAAGUGGUCAAACG	::::::::::.::::: ::::	CGUUUGACCAUUUGUCAUAUUC	Cleavage	5_9469255-9590950:+	1
Novel.6	1:21414887|21433322	3	-1	1	22	16224	16245	AAAUAGGACAAGUGGUCAAACG	.:::::::.:.: :::.:::::	UGUUUGACUAUUCGUCUUAUUU	Translation	1_21414888-21433322:+	1
Novel.6	1:21414887|21438305	3	-1	1	22	16224	16245	AAAUAGGACAAGUGGUCAAACG	.:::::::.:.: :::.:::::	UGUUUGACUAUUCGUCUUAUUU	Translation	1_21414888-21438305:+	1
Novel.6	1:21414887|21441042	3	-1	1	22	16224	16245	AAAUAGGACAAGUGGUCAAACG	.:::::::.:.: :::.:::::	UGUUUGACUAUUCGUCUUAUUU	Translation	1_21414888-21441042:+	1
Novel.6	7:2821339|2850506	3	-1	1	22	27128	27149	AAAUAGGACAAGUGGUCAAACG	.::::::.::.: :::.:::::	UGUUUGAUCAUUCGUCUUAUUU	Translation	7_2821340-2850506:-	2
Novel.6	7:2821339|2850894	3	-1	1	22	27516	27537	AAAUAGGACAAGUGGUCAAACG	.::::::.::.: :::.:::::	UGUUUGAUCAUUCGUCUUAUUU	Translation	7_2821340-2850894:-	2
Novel.6	7:2821339|2850971	3	-1	1	22	27593	27614	AAAUAGGACAAGUGGUCAAACG	.::::::.::.: :::.:::::	UGUUUGAUCAUUCGUCUUAUUU	Translation	7_2821340-2850971:-	2
Novel.6	7:2821339|2851023	3	-1	1	22	27645	27666	AAAUAGGACAAGUGGUCAAACG	.::::::.::.: :::.:::::	UGUUUGAUCAUUCGUCUUAUUU	Translation	7_2821340-2851023:-	2
Novel.6	1:3880775|3896230	3	-1	1	22	2395	2416	AAAUAGGACAAGUGGUCAAACG	:::::.:::.:::::. ::::	AGUUUGGCCAUUUGUCUGAUUU	Cleavage	1_3880776-3896230:-	1
Novel.6	4:26301778|26306219	3	-1	1	22	4073	4094	AAAUAGGACAAGUGGUCAAACG	::::::..:: :::.:::::	AUUUUGACUGCUCGUCUUAUUU	Translation	4_26301779-26306219:+	1
Novel.6	4:26301778|26306582	3	-1	1	22	4073	4094	AAAUAGGACAAGUGGUCAAACG	::::::..:: :::.:::::	AUUUUGACUGCUCGUCUUAUUU	Translation	4_26301779-26306582:+	1
Novel.6	2:10373432|10375987	3	-1	1	22	468	489	AAAUAGGACAAGUGGUCAAACG	:::::. ..::::.::::::	UCUUUGAUGGUUUGUUCUAUUU	Cleavage	2_10373433-10375987:+	1
Novel.6	9:20237096|20239696	3	-1	1	22	1909	1930	AAAUAGGACAAGUGGUCAAACG	::: ..::.:::::.:::::	AUUUUCGUCAUUUGUCUUAUUU	Cleavage	9_20237097-20239696:+	1
Novel.6	11:20370814|20417303	3	-1	1	22	40001	40022	AAAUAGGACAAGUGGUCAAACG	:: :::::.:.:: ::.:::::	CGCUUGACUAUUUAUCUUAUUU	Cleavage	11_20370815-20417303:-	1
Novel.6	9:11485594|11577860	3	-1	1	22	11599	11620	AAAUAGGACAAGUGGUCAAACG	::::::::.: ::::::::	UAUUUGACCAUUCGUCCUAUUC	Translation	9_11485595-11577860:-	1
Novel.6	9:20237096|20244336	3	-1	1	22	1909	1930	AAAUAGGACAAGUGGUCAAACG	::: ..::.:::::.:::::	AUUUUCGUCAUUUGUCUUAUUU	Cleavage	9_20237097-20244336:+	1
Novel.60	3:6371767|6373132	3	-1	1	21	1311	1331	UAAAUGGAGAGAACGAAAGAG	.: ::::::::::::..:::	UUAUUUCGUUCUCUCUGUUUU	Cleavage	3_6371768-6373132:+	1
Novel.60	6:16606974|16615291	3	-1	1	21	6743	6763	UAAAUGGAGAGAACGAAAGAG	.:: ::.:::.:::..:::::	UUCCUUUGUUUUCUUUAUUUA	Cleavage	6_16606975-16615291:-	2
Novel.60	2:13060987|13140226	3	-1	1	21	70993	71013	UAAAUGGAGAGAACGAAAGAG	:.:::: ::.:::..:::::	GUUUUUCAUUUUCUUUAUUUA	Cleavage	2_13060988-13140226:+	4
Novel.60	8:27813110|27817902	3	-1	1	21	1831	1851	UAAAUGGAGAGAACGAAAGAG	:: :::::.:::.:::::	UACUGUCGUUUUCUUCAUUUC	Cleavage	8_27813111-27817902:+	1
Novel.60	1:2779813|2788690	3	-1	1	21	4897	4917	UAAAUGGAGAGAACGAAAGAG	:: :.:::.:.:.::::::	AGCUAUUGUUUUUUUCAUUUA	Cleavage	1_2779814-2788690:+	1
Novel.60	2:15644472|15645426	3	-1	1	21	173	193	UAAAUGGAGAGAACGAAAGAG	: ::: . ::.::::::::::	CCCUUCUUUUUUCUCCAUUUA	Cleavage	2_15644473-15645426:-	1
Novel.60	3:18211372|18212306	3	-1	1	21	355	375	UAAAUGGAGAGAACGAAAGAG	.:: : ::::::.::::::	UGUUUACAUUCUCUUCAUUUA	Cleavage	3_18211373-18212306:+	1
Novel.60	3:18209733|18212306	3	-1	1	21	1994	2014	UAAAUGGAGAGAACGAAAGAG	.:: : ::::::.::::::	UGUUUACAUUCUCUUCAUUUA	Cleavage	3_18209734-18212306:+	1
Novel.60	3:18208442|18212306	3	-1	1	21	3285	3305	UAAAUGGAGAGAACGAAAGAG	.:: : ::::::.::::::	UGUUUACAUUCUCUUCAUUUA	Cleavage	3_18208443-18212306:+	2
Novel.63	2:28763133|28765983	3	-1	1	21	439	459	UUUUUCGAUCCAACGGCAGUU	: :: :. ::::::::.::::	ACCUCCUUUUGGAUCGGAAAA	Cleavage	2_28763134-28765983:+	1
Novel.66	8:3282316|3366781	3	-1	1	21	14638	14658	UUUCACGGUUUCCAGGCGAGU	:::.::::::::::.: ::.:	ACUUGCCUGGAAACUGCGAGA	Cleavage	8_3282317-3366781:+	2
Novel.66	6:4934519|4951840	3	-1	1	21	9992	10012	UUUCACGGUUUCCAGGCGAGU	:::::: ::::::::: ::.:	ACUCGCAUGGAAACCGCGAGA	Cleavage	6_4934520-4951840:+	1
Novel.66	6:15355190|15364347	3	-1	1	21	437	457	UUUCACGGUUUCCAGGCGAGU	:::: ::::::::::: ::.:	ACUCACCUGGAAACCGCGAGA	Cleavage	6_15355191-15364347:+	1
Novel.67	12:5173522|5365351	3	-1	1	21	14755	14775	UGACGUGGACGAAUCUCAGCC	: .:::::::. ::.::::::	GUUUGAGAUUUAUCUACGUCA	Translation	12_5173523-5365351:+	1
Novel.67	10:11036863|11039316	3	-1	1	21	2256	2276	UGACGUGGACGAAUCUCAGCC	:: ::::::::::.: :::	AACUCAGAUUCGUCCGCAUCA	Cleavage	10_11036864-11039316:-	1
Novel.69	1:39544770|39546596	3	-1	1	22	1518	1539	AGGACGUGGCAUCAUAUUAAUU	::::: ::::::.:::::	UGGUAAUAGAAUGCCAUGUCCU	Cleavage	1_39544771-39546596:+	1
Novel.7	9:4997230|5008001	3	-1	1	21	10183	10203	CAACUGCAAACAUAUUUUAAU	:::::::::::::::.:: :	AUUAAAAUAUGUUUGUAGCUA	Cleavage	9_4997231-5008001:-	1
Novel.7	6:2046190|2059120	3	-1	1	21	2454	2474	CAACUGCAAACAUAUUUUAAU	::::::::::::::: :::	CUUAAAAUAUGUUUGCUAUUG	Cleavage	6_2046191-2059120:-	2
Novel.7	5:9469254|9590950	3	-1	1	21	72314	72334	CAACUGCAAACAUAUUUUAAU	::::::::::::: ::: ::	CUUAAAAUAUGUUUACAGCUG	Cleavage	5_9469255-9590950:+	1
Novel.7	9:7932393|7935423	3	-1	1	21	2918	2938	CAACUGCAAACAUAUUUUAAU	:::::.:::::::: :::	AAGAAAAUGUGUUUGCAUUUG	Cleavage	9_7932394-7935423:-	1
Novel.71	1:42218985|42221454	3	-1	1	22	602	623	UACGAAUCUGGACACACAUGAC	.:::::::::.:::::: :	UAUAUGUGUGUCUAGAUUCAUU	Cleavage	1_42218986-42221454:+	3
Novel.71	7:17748328|17753489	3	-1	1	22	433	454	UACGAAUCUGGACACACAUGAC	:: ::::::::::::::	AUGGAGUCUGUCCAGAUUCGUA	Cleavage	7_17748329-17753489:-	1
Novel.71	6:15815478|15818053	3	-1	1	22	1210	1231	UACGAAUCUGGACACACAUGAC	:: ::::::::::::::	AGACUGCCUGUCCAGAUUCGUA	Cleavage	6_15815479-15818053:-	1
Novel.71	6:15815478|15819382	3	-1	1	22	2539	2560	UACGAAUCUGGACACACAUGAC	:: ::::::::::::::	AGACUGCCUGUCCAGAUUCGUA	Cleavage	6_15815479-15819382:-	1
Novel.72	8:3282316|3366781	3	-1	1	22	55175	55196	AUGACGCUGUUGACUUUUCGAC	::::::::::.:.::::	ACUAAAAAGUCAACGGUGUCAA	Cleavage	8_3282317-3366781:+	4
Novel.72	4:11874973|11887272	3	-1	1	22	10112	10133	AUGACGCUGUUGACUUUUCGAC	::: ::::::::::.:: ::::	GUCAAAAAGUCAACGGCAUCAU	Cleavage	4_11874974-11887272:+	1
Novel.72	4:31754223|31756819	3	-1	1	22	2346	2367	AUGACGCUGUUGACUUUUCGAC	::: ::::::::::.:: ::::	GUCUAAAAGUCAACGGCAUCAU	Cleavage	4_31754224-31756819:-	1
Novel.72	8:24889795|24896354	3	-1	1	22	4131	4152	AUGACGCUGUUGACUUUUCGAC	::. ::::::::::.:.::::	GUUAAAAAGUCAACGGUGUCAA	Cleavage	8_24889796-24896354:+	1
Novel.72	6:25087589|25088282	3	-1	1	22	403	424	AUGACGCUGUUGACUUUUCGAC	:. ::::::::::.:.::::	AUUAAAAAGUCAACGGUGUCAA	Cleavage	6_25087590-25088282:-	1
Novel.72	11:26555912|26560820	3	-1	1	22	2932	2953	AUGACGCUGUUGACUUUUCGAC	: : ::::::::::. ::::::	GACAAAAAGUCAACGACGUCAU	Cleavage	11_26555913-26560820:-	1
Novel.72	5:25322967|25338706	3	-1	1	22	9920	9941	AUGACGCUGUUGACUUUUCGAC	::::::::::.:.::::	ACUAAAAAGUCAACGGUGUCAA	Cleavage	5_25322968-25338706:-	1
Novel.72	5:25324159|25338706	3	-1	1	22	9920	9941	AUGACGCUGUUGACUUUUCGAC	::::::::::.:.::::	ACUAAAAAGUCAACGGUGUCAA	Cleavage	5_25324160-25338706:-	1
Novel.72	8:13745045|13756138	3	-1	1	22	2214	2235	AUGACGCUGUUGACUUUUCGAC	::::::::::.:.::::	ACUAAAAAGUCAACGGUGUCAA	Cleavage	8_13745046-13756138:-	1
Novel.72	8:13747310|13756138	3	-1	1	22	2214	2235	AUGACGCUGUUGACUUUUCGAC	::::::::::.:.::::	ACUAAAAAGUCAACGGUGUCAA	Cleavage	8_13747311-13756138:-	1
Novel.72	11:4004643|4009335	3	-1	1	22	1644	1665	AUGACGCUGUUGACUUUUCGAC	::::::::::.:.::::	UUAAAAAAGUCAACGGUGUCAA	Cleavage	11_4004644-4009335:-	1
Novel.72	8:13751887|13756138	3	-1	1	22	2214	2235	AUGACGCUGUUGACUUUUCGAC	::::::::::.:.::::	ACUAAAAAGUCAACGGUGUCAA	Cleavage	8_13751888-13756138:-	1
Novel.72	2:25250039|25253995	3	-1	1	22	2079	2100	AUGACGCUGUUGACUUUUCGAC	::::::::::.:.::::	ACUAAAAAGUCAACGGUGUCAA	Cleavage	2_25250040-25253995:-	1
Novel.72	2:25250039|25253018	3	-1	1	22	1102	1123	AUGACGCUGUUGACUUUUCGAC	::::::::::.:.::::	ACUAAAAAGUCAACGGUGUCAA	Cleavage	2_25250040-25253018:-	1
Novel.72	6:31053760|31055411	3	-1	1	22	998	1019	AUGACGCUGUUGACUUUUCGAC	::::::::::.:.::::	ACUAAAAAGUCAACGGUGUCAA	Cleavage	6_31053761-31055411:-	1
Novel.72	5:14182040|14192085	3	-1	1	22	4368	4389	AUGACGCUGUUGACUUUUCGAC	.:: :::::::::: :::.:	AAUGAUAAGUCAACAGGGUCGU	Cleavage	5_14182041-14192085:+	1
Novel.72	5:9469254|9590950	3	-1	1	22	111503	111524	AUGACGCUGUUGACUUUUCGAC	:::: ::::..:::::::	GGACAAAAAUCAAUGGCGUCAU	Cleavage	5_9469255-9590950:+	1
Novel.72	9:11178129|11181028	3	-1	1	22	2253	2274	AUGACGCUGUUGACUUUUCGAC	: ::::: :::::.:.::::	UUAGAAAAAUCAACGGUGUCAA	Cleavage	9_11178130-11181028:-	1
Novel.72	5:5428828|5429767	3	-1	1	22	615	636	AUGACGCUGUUGACUUUUCGAC	.::: :::::::.:::::	CAAAGAAAAUCAACAGUGUCAU	Cleavage	5_5428829-5429767:+	1
Novel.73	11:5170560|5174859	3	-1	1	21	229	249	CGAUCUCUAAAGAACUUCGAG	:.::::::::::.:: ::.:	AUUGAAGUUCUUUGGAAAUUG	Cleavage	11_5170561-5174859:-	1
Novel.76	3:636857|638585	3	-1	1	20	1520	1539	CGUAUUUGUAUGGAUUUCUG	.: :::::::::.::::.:	UAAAAAUCCAUAUAAAUGCA	Cleavage	3_636858-638585:+	1
Novel.76	6:20330255|20333777	3	-1	1	20	1170	1189	CGUAUUUGUAUGGAUUUCUG	::::: ::::: :::::.:	GAGAAACCCAUAGAAAUAUG	Cleavage	6_20330256-20333777:-	1
Novel.78	2:19204136|19257685	3	-1	1	22	7582	7603	GUGUCUGUAUAUCCGAUGUGAU	.:::.:::::::.: .::::::	GUCAUAUCGGAUGUUUAGACAC	Cleavage	2_19204137-19257685:-	3
Novel.78	4:31966158|32140275	3	-1	1	22	122842	122863	GUGUCUGUAUAUCCGAUGUGAU	.:::::::::::.: ..:::::	GUCACAUCGGAUGUUUGGACAC	Cleavage	4_31966159-32140275:+	2
Novel.78	5:9469254|9590950	3	-1	1	22	67475	67496	GUGUCUGUAUAUCCGAUGUGAU	.::::::: :::::::.:: ::	GUCACAUCAGAUAUACGGAAAC	Cleavage	5_9469255-9590950:+	2
Novel.78	5:14182040|14192085	3	-1	1	22	5398	5419	GUGUCUGUAUAUCCGAUGUGAU	.::::::::::::.:: ::	UCUACAUCGGAUAUAUAGCCAA	Cleavage	5_14182041-14192085:+	1
Novel.79	4:21623322|21663343	3	-1	1	22	29970	29991	ACGAAUCUUUUGAGCCUACUUA	::: :::::::::.:::: :::	UAAUUAGGCUCAAGAGAUACGU	Cleavage	4_21623323-21663343:-	2
Novel.79	5:9469254|9590950	3	-1	1	22	67636	67657	ACGAAUCUUUUGAGCCUACUUA	:. ::::::.::: :::::::	AAGUUAGGCUUAAAUGAUUCGU	Cleavage	5_9469255-9590950:+	3
Novel.79	2:19204136|19257685	3	-1	1	22	7744	7765	ACGAAUCUUUUGAGCCUACUUA	::: ::::::.:::: ::::::	UAAUUAGGCUUAAAAAAUUCGU	Cleavage	2_19204137-19257685:-	8
Novel.79	10:18818957|18958248	3	-1	1	22	82707	82728	ACGAAUCUUUUGAGCCUACUUA	::: ::: .::::::::::.::	UAAUUAGAUUCAAAAGAUUUGU	Cleavage	10_18818958-18958248:+	5
Novel.79	1:21414887|21441042	3	-1	1	22	14377	14398	ACGAAUCUUUUGAGCCUACUUA	::: ::::::.:: ::::::::	UAAUUAGGCUUAAUAGAUUCGU	Cleavage	1_21414888-21441042:+	3
Novel.79	1:21414887|21438305	3	-1	1	22	14377	14398	ACGAAUCUUUUGAGCCUACUUA	::: ::::::.:: ::::::::	UAAUUAGGCUUAAUAGAUUCGU	Cleavage	1_21414888-21438305:+	3
Novel.79	1:21414887|21433322	3	-1	1	22	14377	14398	ACGAAUCUUUUGAGCCUACUUA	::: ::::::.:: ::::::::	UAAUUAGGCUUAAUAGAUUCGU	Cleavage	1_21414888-21433322:+	2
[truncated: 37,167 more rows]
