# Supplementary material for: Whole-transcriptome profiling and identification of cold tolerance-related ceRNA networks in japonica rice varieties
Source: Front Plant Sci. 2024 Mar 19;15:1260591. doi: 10.3389/fpls.2024.1260591 (PMC10985246; doi:10.3389/fpls.2024.1260591)
Supplement: Supplementary file 12 [file Table_9.xlsx]

## Sheet: Sheet1
Table S9 Results of psRNATarget analysis of circRNA-miRNA
MiRNA	MRNA	GO_annotation	KEGG_annotation	Swissprot_annotation	NR_annotation
Novel.115	Os11g0550500	Molecular Function: ADP binding (GO:0043531);;	--	Disease susceptibility protein LOV1 GN=LOV1 OS=Arabidopsis thaliana (Mouse-ear cress) PE=1 SV=1	Os11g0550500 [Oryza sativa Japonica Group]
Novel.116	Os11g0550500	Molecular Function: ADP binding (GO:0043531);;	--	Disease susceptibility protein LOV1 GN=LOV1 OS=Arabidopsis thaliana (Mouse-ear cress) PE=1 SV=1	Os11g0550500 [Oryza sativa Japonica Group]
Novel.42	Os02g0828400	Cellular Component: mitochondrion (GO:0005739);;	--	--	Os02g0828300 [Oryza sativa Japonica Group]
osa-miR156k	Os09g0491532	Molecular Function: DNA binding (GO:0003677);; Cellular Component: nucleus (GO:0005634);; Biological Process: regulation of transcription, DNA-templated (GO:0006355);; Molecular Function: metal ion binding (GO:0046872);;	--	Squamosa promoter-binding-like protein 17 GN=OsJ_028679 OS=Oryza sativa subsp. japonica (Rice) PE=2 SV=2	RecName: Full=Squamosa promoter-binding-like protein 17 [Oryza sativa Japonica Group]
osa-miR156k	Os01g0922600	Molecular Function: DNA binding (GO:0003677);; Cellular Component: nucleus (GO:0005634);; Biological Process: regulation of transcription, DNA-templated (GO:0006355);; Molecular Function: metal ion binding (GO:0046872);;	--	Squamosa promoter-binding-like protein 2 OS=Oryza sativa subsp. japonica (Rice) PE=2 SV=2	Os01g0922600 [Oryza sativa Japonica Group]
osa-miR156k	Os09g0507100	Molecular Function: DNA binding (GO:0003677);; Cellular Component: nucleus (GO:0005634);; Biological Process: regulation of transcription, DNA-templated (GO:0006355);; Molecular Function: metal ion binding (GO:0046872);;	--	Squamosa promoter-binding-like protein 18 GN=SPL18 OS=Oryza sativa subsp. japonica (Rice) PE=2 SV=1	Os09g0507100 [Oryza sativa Japonica Group]
osa-miR156k	Os08g0509600	Molecular Function: DNA binding (GO:0003677);; Cellular Component: nucleus (GO:0005634);; Biological Process: regulation of transcription, DNA-templated (GO:0006355);; Molecular Function: metal ion binding (GO:0046872);;	--	Squamosa promoter-binding-like protein 14 OS=Oryza sativa subsp. japonica (Rice) PE=2 SV=1	hypothetical protein OsI_29824 [Oryza sativa Indica Group]
osa-miR156k	Os04g0551500	Molecular Function: DNA binding (GO:0003677);; Cellular Component: nucleus (GO:0005634);; Biological Process: regulation of transcription, DNA-templated (GO:0006355);; Molecular Function: metal ion binding (GO:0046872);;	--	Squamosa promoter-binding-like protein 7 OS=Oryza sativa subsp. japonica (Rice) PE=2 SV=2	hypothetical protein OsJ_15701 [Oryza sativa Japonica Group]
osa-miR156k	Os06g0703500	Molecular Function: DNA binding (GO:0003677);; Cellular Component: nucleus (GO:0005634);; Biological Process: regulation of transcription, DNA-templated (GO:0006355);; Molecular Function: metal ion binding (GO:0046872);;	--	Squamosa promoter-binding-like protein 12 GN=SPL12 OS=Oryza sativa subsp. indica (Rice) PE=2 SV=1	RecName: Full=Squamosa promoter-binding-like protein 12 [Oryza sativa Indica Group]
osa-miR160a-5p	Os06g0685700	Molecular Function: DNA binding (GO:0003677);; Cellular Component: nucleus (GO:0005634);; Biological Process: regulation of transcription, DNA-templated (GO:0006355);; Biological Process: multicellular organism development (GO:0007275);; Biological Process: auxin-activated signaling pathway (GO:0009734);;	--	Auxin response factor 18 OS=Oryza sativa subsp. japonica (Rice) PE=2 SV=1	Os06g0685700 [Oryza sativa Japonica Group]
osa-miR160a-5p	Os02g0628600	Molecular Function: DNA binding (GO:0003677);; Cellular Component: nucleus (GO:0005634);; Biological Process: regulation of transcription, DNA-templated (GO:0006355);; Biological Process: auxin-activated signaling pathway (GO:0009734);;	--	Auxin response factor 8 OS=Oryza sativa subsp. japonica (Rice) PE=2 SV=1	Os02g0628600 [Oryza sativa Japonica Group]
osa-miR160e-5p	Os06g0685700	Molecular Function: DNA binding (GO:0003677);; Cellular Component: nucleus (GO:0005634);; Biological Process: regulation of transcription, DNA-templated (GO:0006355);; Biological Process: multicellular organism development (GO:0007275);; Biological Process: auxin-activated signaling pathway (GO:0009734);;	--	Auxin response factor 18 OS=Oryza sativa subsp. japonica (Rice) PE=2 SV=1	Os06g0685700 [Oryza sativa Japonica Group]
osa-miR160e-5p	Os02g0628600	Molecular Function: DNA binding (GO:0003677);; Cellular Component: nucleus (GO:0005634);; Biological Process: regulation of transcription, DNA-templated (GO:0006355);; Biological Process: auxin-activated signaling pathway (GO:0009734);;	--	Auxin response factor 8 OS=Oryza sativa subsp. japonica (Rice) PE=2 SV=1	Os02g0628600 [Oryza sativa Japonica Group]
osa-miR171a	Os04g0555000	Molecular Function: DNA binding transcription factor activity (GO:0003700);; Cellular Component: nucleus (GO:0005634);; Biological Process: regulation of transcription, DNA-templated (GO:0006355);; Biological Process: cell differentiation (GO:0030154);; Molecular Function: sequence-specific DNA binding (GO:0043565);;	--	Scarecrow-like protein 6 GN=SCL6 OS=Arabidopsis thaliana (Mouse-ear cress) PE=1 SV=1	Os04g0555000 [Oryza sativa Japonica Group]
osa-miR171a	Os06g0105350	Molecular Function: DNA binding transcription factor activity (GO:0003700);; Cellular Component: nucleus (GO:0005634);; Cellular Component: mitochondrion (GO:0005739);; Biological Process: regulation of transcription, DNA-templated (GO:0006355);; Cellular Component: plastid (GO:0009536);; Biological Process: cell differentiation (GO:0030154);; Molecular Function: sequence-specific DNA binding (GO…	--	Scarecrow-like protein 6 GN=SCL6 OS=Arabidopsis thaliana (Mouse-ear cress) PE=1 SV=1	hypothetical protein OsJ_19826 [Oryza sativa Japonica Group]
osa-miR396d	Os04g0600900	Molecular Function: ATP binding (GO:0005524);; Cellular Component: nucleus (GO:0005634);; Biological Process: regulation of transcription, DNA-templated (GO:0006355);; Cellular Component: plastid (GO:0009536);; Biological Process: developmental process (GO:0032502);;	--	Growth-regulating factor 3 OS=Oryza sativa subsp. japonica (Rice) PE=3 SV=2	RecName: Full=Growth-regulating factor 3; Short=OsGRF3; AltName: Full=Transcription activator GRF3 [Oryza sativa Japonica Group]
osa-miR396d	Os02g0701300	Molecular Function: ATP binding (GO:0005524);; Cellular Component: nucleus (GO:0005634);; Biological Process: regulation of transcription, DNA-templated (GO:0006355);; Cellular Component: plastid (GO:0009536);; Molecular Function: protein domain specific binding (GO:0019904);; Biological Process: developmental process (GO:0032502);;	--	Growth-regulating factor 4 OS=Oryza sativa subsp. japonica (Rice) PE=2 SV=1	transcription activator GRF2 [Oryza sativa Japonica Group]
osa-miR396d	Os03g0674700	Molecular Function: ATP binding (GO:0005524);; Cellular Component: nucleus (GO:0005634);; Biological Process: regulation of transcription, DNA-templated (GO:0006355);; Biological Process: developmental process (GO:0032502);;	--	Growth-regulating factor 9 OS=Oryza sativa subsp. japonica (Rice) PE=2 SV=1	Os03g0674700 [Oryza sativa Japonica Group]
osa-miR396d	Os02g0776900	Molecular Function: ATP binding (GO:0005524);; Cellular Component: nucleus (GO:0005634);; Biological Process: regulation of transcription, DNA-templated (GO:0006355);; Biological Process: response to gibberellin (GO:0009739);; Biological Process: response to deep water (GO:0030912);; Biological Process: developmental process (GO:0032502);;	--	Growth-regulating factor 1 OS=Oryza sativa subsp. japonica (Rice) PE=3 SV=1	Os02g0776900 [Oryza sativa Japonica Group]
osa-miR444b.1	Os02g0579600	Molecular Function: DNA binding (GO:0003677);; Molecular Function: DNA binding transcription factor activity (GO:0003700);; Cellular Component: nucleus (GO:0005634);; Biological Process: regulation of transcription, DNA-templated (GO:0006355);; Molecular Function: protein dimerization activity (GO:0046983);;	K09264|1.04145e-53|osa:4329771|Os02g0579600; K09264 MADS-box transcription factor, plant (A)	MADS-box transcription factor 27 GN=B1267B06.20 OS=Oryza sativa subsp. japonica (Rice) PE=2 SV=2	Os02g0579600 [Oryza sativa Japonica Group]
osa-miR444b.2	Os02g0579600	Molecular Function: DNA binding (GO:0003677);; Molecular Function: DNA binding transcription factor activity (GO:0003700);; Cellular Component: nucleus (GO:0005634);; Biological Process: regulation of transcription, DNA-templated (GO:0006355);; Molecular Function: protein dimerization activity (GO:0046983);;	K09264|1.04145e-53|osa:4329771|Os02g0579600; K09264 MADS-box transcription factor, plant (A)	MADS-box transcription factor 27 GN=B1267B06.20 OS=Oryza sativa subsp. japonica (Rice) PE=2 SV=2	Os02g0579600 [Oryza sativa Japonica Group]
osa-miR5160	Os01g0136700	Cellular Component: integral component of membrane (GO:0016021);; Molecular Function: polysaccharide binding (GO:0030247);;	--	Probable serine/threonine-protein kinase At1g18390 (Precursor) GN=At1g18390 OS=Arabidopsis thaliana (Mouse-ear cress) PE=2 SV=2	Os01g0136700 [Oryza sativa Japonica Group]
osa-miR818a	Os07g0595700	-	-	-	-
Novel.101	Os04g0190000	Molecular Function: D-arabinono-1,4-lactone oxidase activity (GO:0003885);; Cellular Component: mitochondrion (GO:0005739);; Cellular Component: membrane (GO:0016020);; Molecular Function: flavin adenine dinucleotide binding (GO:0050660);; Biological Process: oxidation-reduction process (GO:0055114);;	--	Zinc finger A20 domain-containing stress-associated protein 18 GN=SAP18 OS=Oryza sativa subsp. japonica (Rice) PE=2 SV=1	Os04g0190000 [Oryza sativa Japonica Group]
Novel.107	Os01g0307624	Cellular Component: mitochondrion (GO:0005739);; Cellular Component: plastid (GO:0009536);; Cellular Component: membrane (GO:0016020);;	--	--	hypothetical protein OsI_11016 [Oryza sativa Indica Group]
Novel.115	Os12g0281300	Cellular Component: plastid (GO:0009536);; Cellular Component: integral component of membrane (GO:0016021);; Molecular Function: ADP binding (GO:0043531);;	--	Putative disease resistance RPP13-like protein 2 GN=RPP13L2 OS=Arabidopsis thaliana (Mouse-ear cress) PE=3 SV=1	NBS-LRR, partial [Oryza sativa Indica Group]
Novel.115	Os11g0686400	Molecular Function: DNA binding transcription factor activity (GO:0003700);; Molecular Function: aspartic-type endopeptidase activity (GO:0004190);; Biological Process: regulation of transcription, DNA-templated (GO:0006355);; Biological Process: proteolysis (GO:0006508);; Biological Process: DNA integration (GO:0015074);; Cellular Component: integral component of membrane (GO:0016021);; Molecula…	--	Putative late blight resistance protein homolog R1A-4 GN=R1A-4 OS=Solanum demissum (Wild potato) PE=5 SV=2	retrotransposon protein, putative, unclassified [Oryza sativa Japonica Group]
Novel.116	Os12g0281300	Cellular Component: plastid (GO:0009536);; Cellular Component: integral component of membrane (GO:0016021);; Molecular Function: ADP binding (GO:0043531);;	--	Putative disease resistance RPP13-like protein 2 GN=RPP13L2 OS=Arabidopsis thaliana (Mouse-ear cress) PE=3 SV=1	NBS-LRR, partial [Oryza sativa Indica Group]
Novel.116	Os11g0686400	Molecular Function: DNA binding transcription factor activity (GO:0003700);; Molecular Function: aspartic-type endopeptidase activity (GO:0004190);; Biological Process: regulation of transcription, DNA-templated (GO:0006355);; Biological Process: proteolysis (GO:0006508);; Biological Process: DNA integration (GO:0015074);; Cellular Component: integral component of membrane (GO:0016021);; Molecula…	--	Putative late blight resistance protein homolog R1A-4 GN=R1A-4 OS=Solanum demissum (Wild potato) PE=5 SV=2	retrotransposon protein, putative, unclassified [Oryza sativa Japonica Group]
Novel.39	Os01g0728000	-	-	-	-
Novel.42	Os10g0506900	Cellular Component: integral component of membrane (GO:0016021);;	--	--	hypothetical protein [Oryza sativa Japonica Group]
Novel.72	Os02g0121600	-	-	-	-
Novel.78	Os11g0475000	--	--	--	Os11g0475000 [Oryza sativa Japonica Group]
Novel.88	Os02g0121600	-	-	-	-
Novel.89	Os03g0170400	Molecular Function: protein serine/threonine kinase activity (GO:0004674);; Molecular Function: protein tyrosine kinase activity (GO:0004713);; Molecular Function: ATP binding (GO:0005524);; Biological Process: protein phosphorylation (GO:0006468);; Cellular Component: plastid (GO:0009536);;	K04733|4.88963e-131|dosa:Os03t0170400-01|Os03g0170400; Similar to serine/threonine-protein kinase NAK.; K04733 interleukin-1 receptor-associated kinase 4 [EC:2.7.11.1] (A)	Protein kinase 2B, chloroplastic (Precursor) GN=APK2B OS=Arabidopsis thaliana (Mouse-ear cress) PE=2 SV=1	serine/threonine-protein kinase NAK, putative, expressed [Oryza sativa Japonica Group]
Novel.89	Os05g0171900	Molecular Function: lyase activity (GO:0016829);;	--	--	Os05g0171900 [Oryza sativa Japonica Group]
Novel.97	Os11g0515500	Molecular Function: inositol hexakisphosphate binding (GO:0000822);; Cellular Component: nucleus (GO:0005634);; Biological Process: auxin-activated signaling pathway (GO:0009734);; Molecular Function: auxin binding (GO:0010011);; Biological Process: protein ubiquitination (GO:0016567);; Cellular Component: SCF ubiquitin ligase complex (GO:0019005);;	--	Transport inhibitor response 1-like protein Os11g0515500 OS=Oryza sativa subsp. japonica (Rice) PE=2 SV=1	hypothetical protein OsJ_34040 [Oryza sativa Japonica Group]
Novel.99	Os09g0511900	Biological Process: carbohydrate metabolic process (GO:0005975);; Molecular Function: beta-glucosidase activity (GO:0008422);; Cellular Component: integral component of membrane (GO:0016021);; Molecular Function: scopolin beta-glucosidase activity (GO:0102483);; Biological Process: glycosyl compound metabolic process (GO:1901657);;	K01188|3.78586e-41|dosa:Os09t0511900-01|Os09g0511900; Similar to Beta-glucosidase 32.; K01188 beta-glucosidase [EC:3.2.1.21] (A)	Probable inactive beta-glucosidase 33 (Precursor) GN=BGLU33 OS=Oryza sativa subsp. japonica (Rice) PE=2 SV=2	hypothetical protein OsI_32016 [Oryza sativa Indica Group]
osa-miR1432-5p	Os03g0812400	Molecular Function: calcium ion binding (GO:0005509);; Cellular Component: integral component of membrane (GO:0016021);;	--	Calmodulin-like protein 7 GN=CML7 OS=Arabidopsis thaliana (Mouse-ear cress) PE=2 SV=1	Os03g0812400 [Oryza sativa Japonica Group]
osa-miR171a	Os10g0551200	Molecular Function: DNA binding transcription factor activity (GO:0003700);; Cellular Component: nucleus (GO:0005634);; Biological Process: regulation of transcription, DNA-templated (GO:0006355);; Cellular Component: integral component of membrane (GO:0016021);; Biological Process: cell differentiation (GO:0030154);; Molecular Function: sequence-specific DNA binding (GO:0043565);;	--	Scarecrow-like protein 6 GN=SCL6 OS=Arabidopsis thaliana (Mouse-ear cress) PE=1 SV=1	putative Scl1 protein [Oryza sativa Japonica Group]
osa-miR172a	Os05g0121600	Molecular Function: DNA binding (GO:0003677);; Molecular Function: DNA binding transcription factor activity (GO:0003700);; Cellular Component: nucleus (GO:0005634);; Biological Process: regulation of transcription, DNA-templated (GO:0006355);; Biological Process: multicellular organism development (GO:0007275);;	K09284|3.02573e-50|dosa:Os05t0121600-01|Os05g0121600, RSR1, RICE_STRACH_REGULATOR_1; AP2/EREBP family transcription factor, Starch biosynthesis; K09284 AP2-like factor, euAP2 lineage (A)	Ethylene-responsive transcription factor RAP2-7 GN=T17D12.11 OS=Arabidopsis thaliana (Mouse-ear cress) PE=2 SV=2	putative AP2 domain transcription factor [Oryza sativa Japonica Group]
osa-miR172a	Os03g0818800	Molecular Function: DNA binding (GO:0003677);; Molecular Function: DNA binding transcription factor activity (GO:0003700);; Cellular Component: nucleus (GO:0005634);; Biological Process: regulation of transcription, DNA-templated (GO:0006355);; Biological Process: multicellular organism development (GO:0007275);;	--	Floral homeotic protein APETALA 2 GN=AP2 OS=Arabidopsis thaliana (Mouse-ear cress) PE=1 SV=1	Os03g0818800 [Oryza sativa Japonica Group]
osa-miR2905	Os09g0402001	Cellular Component: plastid (GO:0009536);;	--	--	hypothetical protein OsJ_29296 [Oryza sativa Japonica Group]
osa-miR397a	Os01g0842500	Molecular Function: copper ion binding (GO:0005507);; Biological Process: lignin biosynthetic process (GO:0009809);; Molecular Function: oxidoreductase activity, oxidizing metal ions (GO:0016722);; Biological Process: lignin catabolic process (GO:0046274);; Cellular Component: apoplast (GO:0048046);; Molecular Function: hydroquinone:oxygen oxidoreductase activity (GO:0052716);; Biological Process…	--	Laccase-12/13 (Precursor) GN=OJ1362_D02.10 OS=Oryza sativa subsp. japonica (Rice) PE=2 SV=1	Os01g0842500 [Oryza sativa Japonica Group]
osa-miR529b	Os08g0509600	Molecular Function: DNA binding (GO:0003677);; Cellular Component: nucleus (GO:0005634);; Biological Process: regulation of transcription, DNA-templated (GO:0006355);; Molecular Function: metal ion binding (GO:0046872);;	--	Squamosa promoter-binding-like protein 14 OS=Oryza sativa subsp. japonica (Rice) PE=2 SV=1	hypothetical protein OsI_29824 [Oryza sativa Indica Group]
osa-miR529b	Os09g0491532	Molecular Function: DNA binding (GO:0003677);; Cellular Component: nucleus (GO:0005634);; Biological Process: regulation of transcription, DNA-templated (GO:0006355);; Molecular Function: metal ion binding (GO:0046872);;	--	Squamosa promoter-binding-like protein 17 GN=OsJ_028679 OS=Oryza sativa subsp. japonica (Rice) PE=2 SV=2	RecName: Full=Squamosa promoter-binding-like protein 17 [Oryza sativa Japonica Group]
osa-miR812g	Os04g0558700	--	--	--	Os04g0558700 [Oryza sativa Japonica Group]
osa-miR812g	Os04g0436900	Molecular Function: DNA binding (GO:0003677);; Cellular Component: nucleus (GO:0005634);; Cellular Component: mitochondrion (GO:0005739);; Biological Process: regulation of transcription, DNA-templated (GO:0006355);; Biological Process: biological_process (GO:0044699);; Biological Process: anatomical structure development (GO:0048856);;	--	NAC transcription factor NAM-B2 GN=NAM-B2 OS=Triticum turgidum subsp. durum (Durum wheat) PE=2 SV=1	Os04g0437000 [Oryza sativa Japonica Group]
osa-miR812p	Os02g0771600	Biological Process: ethylene biosynthetic process (GO:0009693);; Molecular Function: metal ion binding (GO:0046872);; Molecular Function: dioxygenase activity (GO:0051213);; Biological Process: oxidation-reduction process (GO:0055114);;	K05933|3.01324e-121|osa:4330873|Os02g0771600; K05933 aminocyclopropanecarboxylate oxidase [EC:1.14.17.4] (A)	1-aminocyclopropane-1-carboxylate oxidase GN=ACO OS=Actinidia deliciosa (Kiwi) PE=2 SV=1	Os02g0771600 [Oryza sativa Japonica Group]
osa-miR818a	Os08g0387200	Cellular Component: integral component of membrane (GO:0016021);;	--	--	hypothetical protein OsI_29096 [Oryza sativa Indica Group]
Novel.101	Os03g0347900	Molecular Function: magnesium ion binding (GO:0000287);; Biological Process: metabolic process (GO:0008152);; Molecular Function: terpene synthase activity (GO:0010333);; Molecular Function: ADP binding (GO:0043531);;	--	Germacrene C/D synthase GN=TPS1 OS=Valeriana officinalis (Valerian) PE=1 SV=1	hypothetical protein OsJ_10829 [Oryza sativa Japonica Group]
Novel.104	Os11g0475000	--	--	--	Os11g0475000 [Oryza sativa Japonica Group]
Novel.115	Os11g0684100	Molecular Function: DNA binding transcription factor activity (GO:0003700);; Molecular Function: aspartic-type endopeptidase activity (GO:0004190);; Biological Process: regulation of transcription, DNA-templated (GO:0006355);; Biological Process: proteolysis (GO:0006508);; Biological Process: DNA integration (GO:0015074);; Molecular Function: ADP binding (GO:0043531);; Molecular Function: sequenc…	--	Putative late blight resistance protein homolog R1B-16 GN=R1B-16 OS=Solanum demissum (Wild potato) PE=3 SV=1	Os11g0684100 [Oryza sativa Japonica Group]
Novel.115	Os02g0272900	Molecular Function: ADP binding (GO:0043531);;	--	Putative late blight resistance protein homolog R1B-16 GN=R1B-16 OS=Solanum demissum (Wild potato) PE=3 SV=1	Os02g0272900 [Oryza sativa Japonica Group]
Novel.115	Os11g0237600	Molecular Function: ADP binding (GO:0043531);;	--	Putative disease resistance RPP13-like protein 2 GN=RPP13L2 OS=Arabidopsis thaliana (Mouse-ear cress) PE=3 SV=1	NB-ARC domain, putative [Oryza sativa Japonica Group]
Novel.116	Os11g0684100	Molecular Function: DNA binding transcription factor activity (GO:0003700);; Molecular Function: aspartic-type endopeptidase activity (GO:0004190);; Biological Process: regulation of transcription, DNA-templated (GO:0006355);; Biological Process: proteolysis (GO:0006508);; Biological Process: DNA integration (GO:0015074);; Molecular Function: ADP binding (GO:0043531);; Molecular Function: sequenc…	--	Putative late blight resistance protein homolog R1B-16 GN=R1B-16 OS=Solanum demissum (Wild potato) PE=3 SV=1	Os11g0684100 [Oryza sativa Japonica Group]
Novel.116	Os02g0272900	Molecular Function: ADP binding (GO:0043531);;	--	Putative late blight resistance protein homolog R1B-16 GN=R1B-16 OS=Solanum demissum (Wild potato) PE=3 SV=1	Os02g0272900 [Oryza sativa Japonica Group]
Novel.118	Os01g0728000	-	-	-	-
Novel.120	Os12g0255200	Molecular Function: endonuclease activity (GO:0004519);; Cellular Component: plasma membrane (GO:0005886);; Molecular Function: metal ion binding (GO:0046872);; Biological Process: nucleic acid phosphodiester bond hydrolysis (GO:0090305);;	--	Probable staphylococcal-like nuclease CAN4 GN=OSJNBa0036A15 OS=Oryza sativa subsp. japonica (Rice) PE=2 SV=2	hypothetical protein OsJ_35740 [Oryza sativa Japonica Group]
Novel.120	Os11g0618700	Cellular Component: mitochondrion (GO:0005739);; Cellular Component: integral component of membrane (GO:0016021);;	--	--	Os11g0618700 [Oryza sativa Japonica Group]
Novel.46	Os02g0771600	Biological Process: ethylene biosynthetic process (GO:0009693);; Molecular Function: metal ion binding (GO:0046872);; Molecular Function: dioxygenase activity (GO:0051213);; Biological Process: oxidation-reduction process (GO:0055114);;	K05933|3.01324e-121|osa:4330873|Os02g0771600; K05933 aminocyclopropanecarboxylate oxidase [EC:1.14.17.4] (A)	1-aminocyclopropane-1-carboxylate oxidase GN=ACO OS=Actinidia deliciosa (Kiwi) PE=2 SV=1	Os02g0771600 [Oryza sativa Japonica Group]
Novel.46	Os04g0558700	--	--	--	Os04g0558700 [Oryza sativa Japonica Group]
Novel.55	Os03g0807000	Cellular Component: plastid (GO:0009536);;	--	--	hypothetical protein [Oryza sativa Japonica Group]
Novel.78	Os01g0196800	--	--	--	Os01g0196800 [Oryza sativa Japonica Group]
Novel.78	Os11g0515500	Molecular Function: inositol hexakisphosphate binding (GO:0000822);; Cellular Component: nucleus (GO:0005634);; Biological Process: auxin-activated signaling pathway (GO:0009734);; Molecular Function: auxin binding (GO:0010011);; Biological Process: protein ubiquitination (GO:0016567);; Cellular Component: SCF ubiquitin ligase complex (GO:0019005);;	--	Transport inhibitor response 1-like protein Os11g0515500 OS=Oryza sativa subsp. japonica (Rice) PE=2 SV=1	hypothetical protein OsJ_34040 [Oryza sativa Japonica Group]
Novel.78	Os06g0291500	Biological Process: response to stress (GO:0006950);; Cellular Component: membrane (GO:0016020);;	--	--	hypothetical protein OsI_22602 [Oryza sativa Indica Group]
Novel.99	Os01g0863166	Molecular Function: DNA binding (GO:0003677);; Molecular Function: zinc ion binding (GO:0008270);; Cellular Component: integral component of membrane (GO:0016021);;	--	Zinc finger A20 domain-containing stress-associated protein 18 GN=SAP18 OS=Oryza sativa subsp. japonica (Rice) PE=2 SV=1	hypothetical protein [Oryza sativa Japonica Group]
Novel.99	Os02g0121600	-	-	-	-
osa-miR156a	Os09g0491532	Molecular Function: DNA binding (GO:0003677);; Cellular Component: nucleus (GO:0005634);; Biological Process: regulation of transcription, DNA-templated (GO:0006355);; Molecular Function: metal ion binding (GO:0046872);;	--	Squamosa promoter-binding-like protein 17 GN=OsJ_028679 OS=Oryza sativa subsp. japonica (Rice) PE=2 SV=2	RecName: Full=Squamosa promoter-binding-like protein 17 [Oryza sativa Japonica Group]
osa-miR156a	Os01g0922600	Molecular Function: DNA binding (GO:0003677);; Cellular Component: nucleus (GO:0005634);; Biological Process: regulation of transcription, DNA-templated (GO:0006355);; Molecular Function: metal ion binding (GO:0046872);;	--	Squamosa promoter-binding-like protein 2 OS=Oryza sativa subsp. japonica (Rice) PE=2 SV=2	Os01g0922600 [Oryza sativa Japonica Group]
osa-miR156a	Os09g0507100	Molecular Function: DNA binding (GO:0003677);; Cellular Component: nucleus (GO:0005634);; Biological Process: regulation of transcription, DNA-templated (GO:0006355);; Molecular Function: metal ion binding (GO:0046872);;	--	Squamosa promoter-binding-like protein 18 GN=SPL18 OS=Oryza sativa subsp. japonica (Rice) PE=2 SV=1	Os09g0507100 [Oryza sativa Japonica Group]
osa-miR156a	Os04g0551500	Molecular Function: DNA binding (GO:0003677);; Cellular Component: nucleus (GO:0005634);; Biological Process: regulation of transcription, DNA-templated (GO:0006355);; Molecular Function: metal ion binding (GO:0046872);;	--	Squamosa promoter-binding-like protein 7 OS=Oryza sativa subsp. japonica (Rice) PE=2 SV=2	hypothetical protein OsJ_15701 [Oryza sativa Japonica Group]
osa-miR156a	Os08g0509600	Molecular Function: DNA binding (GO:0003677);; Cellular Component: nucleus (GO:0005634);; Biological Process: regulation of transcription, DNA-templated (GO:0006355);; Molecular Function: metal ion binding (GO:0046872);;	--	Squamosa promoter-binding-like protein 14 OS=Oryza sativa subsp. japonica (Rice) PE=2 SV=1	hypothetical protein OsI_29824 [Oryza sativa Indica Group]
osa-miR156a	Os06g0703500	Molecular Function: DNA binding (GO:0003677);; Cellular Component: nucleus (GO:0005634);; Biological Process: regulation of transcription, DNA-templated (GO:0006355);; Molecular Function: metal ion binding (GO:0046872);;	--	Squamosa promoter-binding-like protein 12 GN=SPL12 OS=Oryza sativa subsp. indica (Rice) PE=2 SV=1	RecName: Full=Squamosa promoter-binding-like protein 12 [Oryza sativa Indica Group]
osa-miR164a	Os06g0675600	Molecular Function: DNA binding (GO:0003677);; Cellular Component: nucleus (GO:0005634);; Biological Process: regulation of transcription, DNA-templated (GO:0006355);;	--	NAC domain-containing protein 21/22 OS=Arabidopsis thaliana (Mouse-ear cress) PE=1 SV=2	hypothetical protein OsI_24143 [Oryza sativa Indica Group]
osa-miR164d	Os06g0675600	Molecular Function: DNA binding (GO:0003677);; Cellular Component: nucleus (GO:0005634);; Biological Process: regulation of transcription, DNA-templated (GO:0006355);;	--	NAC domain-containing protein 21/22 OS=Arabidopsis thaliana (Mouse-ear cress) PE=1 SV=2	hypothetical protein OsI_24143 [Oryza sativa Indica Group]
osa-miR164e	Os06g0675600	Molecular Function: DNA binding (GO:0003677);; Cellular Component: nucleus (GO:0005634);; Biological Process: regulation of transcription, DNA-templated (GO:0006355);;	--	NAC domain-containing protein 21/22 OS=Arabidopsis thaliana (Mouse-ear cress) PE=1 SV=2	hypothetical protein OsI_24143 [Oryza sativa Indica Group]
osa-miR395a	Os03g0743900	Biological Process: sulfate assimilation (GO:0000103);; Molecular Function: sulfate adenylyltransferase (ATP) activity (GO:0004781);; Cellular Component: plastid (GO:0009536);;	K13811|4.25625e-85|osa:4334073|Os03g0743900; K13811 3'-phosphoadenosine 5'-phosphosulfate synthase [EC:2.7.7.4 2.7.1.25] (A)	ATP sulfurylase 1, chloroplastic (Precursor) GN=APS1 OS=Arabidopsis thaliana (Mouse-ear cress) PE=1 SV=1	hypothetical protein OsJ_12530 [Oryza sativa Japonica Group]
osa-miR395c	Os03g0743900	Biological Process: sulfate assimilation (GO:0000103);; Molecular Function: sulfate adenylyltransferase (ATP) activity (GO:0004781);; Cellular Component: plastid (GO:0009536);;	K13811|4.25625e-85|osa:4334073|Os03g0743900; K13811 3'-phosphoadenosine 5'-phosphosulfate synthase [EC:2.7.7.4 2.7.1.25] (A)	ATP sulfurylase 1, chloroplastic (Precursor) GN=APS1 OS=Arabidopsis thaliana (Mouse-ear cress) PE=1 SV=1	hypothetical protein OsJ_12530 [Oryza sativa Japonica Group]
osa-miR397b	Os01g0842500	Molecular Function: copper ion binding (GO:0005507);; Biological Process: lignin biosynthetic process (GO:0009809);; Molecular Function: oxidoreductase activity, oxidizing metal ions (GO:0016722);; Biological Process: lignin catabolic process (GO:0046274);; Cellular Component: apoplast (GO:0048046);; Molecular Function: hydroquinone:oxygen oxidoreductase activity (GO:0052716);; Biological Process…	--	Laccase-12/13 (Precursor) GN=OJ1362_D02.10 OS=Oryza sativa subsp. japonica (Rice) PE=2 SV=1	Os01g0842500 [Oryza sativa Japonica Group]
osa-miR5082	Os05g0569900	--	--	--	Os05g0569900 [Oryza sativa Japonica Group]
osa-miR5337a	Os11g0235300	-	-	-	-
osa-miR5340	Os04g0468000	Cellular Component: mitochondrion (GO:0005739);; Biological Process: metal ion transport (GO:0030001);; Molecular Function: transition metal ion binding (GO:0046914);; Biological Process: cellular transition metal ion homeostasis (GO:0046916);;	--	--	OSJNBa0016O02.12 [Oryza sativa Japonica Group]
osa-miR5788	Os11g0116000	Biological Process: lipid transport (GO:0006869);; Molecular Function: lipid binding (GO:0008289);; Biological Process: response to wounding (GO:0009611);; Biological Process: response to ethylene (GO:0009723);; Biological Process: response to salicylic acid (GO:0009751);; Cellular Component: integral component of membrane (GO:0016021);; Biological Process: response to hydrogen peroxide (GO:00425…	--	Probable non-specific lipid-transfer protein 3 (Precursor) GN=LTP3 OS=Triticum aestivum (Wheat) PE=2 SV=1	Os11g0116000 [Oryza sativa Japonica Group]
osa-miR812f	Os02g0771600	Biological Process: ethylene biosynthetic process (GO:0009693);; Molecular Function: metal ion binding (GO:0046872);; Molecular Function: dioxygenase activity (GO:0051213);; Biological Process: oxidation-reduction process (GO:0055114);;	K05933|3.01324e-121|osa:4330873|Os02g0771600; K05933 aminocyclopropanecarboxylate oxidase [EC:1.14.17.4] (A)	1-aminocyclopropane-1-carboxylate oxidase GN=ACO OS=Actinidia deliciosa (Kiwi) PE=2 SV=1	Os02g0771600 [Oryza sativa Japonica Group]
osa-miR812g	Os02g0771600	Biological Process: ethylene biosynthetic process (GO:0009693);; Molecular Function: metal ion binding (GO:0046872);; Molecular Function: dioxygenase activity (GO:0051213);; Biological Process: oxidation-reduction process (GO:0055114);;	K05933|3.01324e-121|osa:4330873|Os02g0771600; K05933 aminocyclopropanecarboxylate oxidase [EC:1.14.17.4] (A)	1-aminocyclopropane-1-carboxylate oxidase GN=ACO OS=Actinidia deliciosa (Kiwi) PE=2 SV=1	Os02g0771600 [Oryza sativa Japonica Group]
Novel.106	Os07g0485500	Cellular Component: plasma membrane (GO:0005886);; Cellular Component: plastid (GO:0009536);; Cellular Component: integral component of membrane (GO:0016021);; Molecular Function: transmembrane transporter activity (GO:0022857);; Biological Process: transmembrane transport (GO:0055085);;	--	WAT1-related protein At5g47470 GN=At5g47470 OS=Arabidopsis thaliana (Mouse-ear cress) PE=3 SV=1	nodulin-like protein [Oryza sativa Japonica Group]
Novel.106	Os07g0492500	Cellular Component: plastid (GO:0009536);;	--	--	hypothetical protein OsI_29844 [Oryza sativa Indica Group]
Novel.115	Os08g0411900	Molecular Function: ADP binding (GO:0043531);;	--	--	Os08g0411900 [Oryza sativa Japonica Group]
Novel.115	Os12g0553600	Molecular Function: ATP binding (GO:0005524);; Biological Process: apoptotic process (GO:0006915);; Molecular Function: ADP binding (GO:0043531);;	--	Putative late blight resistance protein homolog R1A-6 GN=R1A-6 OS=Solanum demissum (Wild potato) PE=3 SV=2	hypothetical protein OsI_38677 [Oryza sativa Indica Group]
Novel.115	Os12g0553200	Molecular Function: ATP binding (GO:0005524);; Biological Process: apoptotic process (GO:0006915);; Molecular Function: ADP binding (GO:0043531);;	--	Disease resistance protein RPM1 GN=F17A9.20 OS=Arabidopsis thaliana (Mouse-ear cress) PE=1 SV=1	Os12g0553200 [Oryza sativa Japonica Group]
Novel.116	Os08g0538200	Molecular Function: nucleotide binding (GO:0000166);; Molecular Function: aminoacyl-tRNA ligase activity (GO:0004812);; Biological Process: tRNA aminoacylation for protein translation (GO:0006418);; Cellular Component: integral component of membrane (GO:0016021);;	--	--	unknown [Zea mays]
Novel.116	Os11g0237600	Molecular Function: ADP binding (GO:0043531);;	--	Putative disease resistance RPP13-like protein 2 GN=RPP13L2 OS=Arabidopsis thaliana (Mouse-ear cress) PE=3 SV=1	NB-ARC domain, putative [Oryza sativa Japonica Group]
Novel.116	Os08g0411900	Molecular Function: ADP binding (GO:0043531);;	--	--	Os08g0411900 [Oryza sativa Japonica Group]
Novel.116	Os12g0553600	Molecular Function: ATP binding (GO:0005524);; Biological Process: apoptotic process (GO:0006915);; Molecular Function: ADP binding (GO:0043531);;	--	Putative late blight resistance protein homolog R1A-6 GN=R1A-6 OS=Solanum demissum (Wild potato) PE=3 SV=2	hypothetical protein OsI_38677 [Oryza sativa Indica Group]
Novel.116	Os12g0553200	Molecular Function: ATP binding (GO:0005524);; Biological Process: apoptotic process (GO:0006915);; Molecular Function: ADP binding (GO:0043531);;	--	Disease resistance protein RPM1 GN=F17A9.20 OS=Arabidopsis thaliana (Mouse-ear cress) PE=1 SV=1	Os12g0553200 [Oryza sativa Japonica Group]
Novel.120	Os01g0192550	Cellular Component: integral component of membrane (GO:0016021);;	--	--	Os01g0192550 [Oryza sativa Japonica Group]
Novel.120	Os02g0137700	Molecular Function: porphobilinogen synthase activity (GO:0004655);; Biological Process: translational initiation (GO:0006413);; Biological Process: porphyrin-containing compound biosynthetic process (GO:0006779);; Cellular Component: chloroplast stroma (GO:0009570);; Cellular Component: chloroplast envelope (GO:0009941);; Biological Process: regulation of proton transport (GO:0010155);; Biologic…	--	--	hypothetical protein OsJ_05306 [Oryza sativa Japonica Group]
Novel.120	Os11g0302900	--	--	--	putative polyprotein [Oryza sativa Japonica Group]
Novel.121	Os01g0557400	Molecular Function: ubiquitin-protein transferase activity (GO:0004842);; Biological Process: protein ubiquitination (GO:0016567);; Cellular Component: SCF ubiquitin ligase complex (GO:0019005);; Biological Process: SCF-dependent proteasomal ubiquitin-dependent protein catabolic process (GO:0031146);;	--	--	Os01g0557400 [Oryza sativa Japonica Group]
Novel.24	Os02g0522300	Molecular Function: DNA binding (GO:0003677);; Molecular Function: RNA binding (GO:0003723);; Molecular Function: RNA-directed DNA polymerase activity (GO:0003964);; Cellular Component: mitochondrion (GO:0005739);; Biological Process: RNA-dependent DNA biosynthetic process (GO:0006278);; Biological Process: DNA recombination (GO:0006310);; Molecular Function: zinc ion binding (GO:0008270);; Cellu…	--	--	unnamed protein product [Oryza sativa Japonica Group]
Novel.29	Os07g0210100	Cellular Component: exocyst (GO:0000145);; Biological Process: exocytosis (GO:0006887);; Cellular Component: plastid (GO:0009536);;	--	Exocyst complex component EXO70A1 GN=EXO70A1 OS=Arabidopsis thaliana (Mouse-ear cress) PE=1 SV=1	hypothetical protein OsI_25349 [Oryza sativa Indica Group]
Novel.39	Os06g0235200	Cellular Component: mitochondrion (GO:0005739);; Cellular Component: Golgi apparatus (GO:0005794);; Cellular Component: integral component of membrane (GO:0016021);; Molecular Function: O-acetyltransferase activity (GO:0016413);; Biological Process: cell wall organization or biogenesis (GO:0071554);;	--	Protein ALTERED XYLOGLUCAN 4 GN=F20P5.5 OS=Arabidopsis thaliana (Mouse-ear cress) PE=1 SV=1	Os06g0235200 [Oryza sativa Japonica Group]
Novel.39	Os09g0414600	Molecular Function: DNA binding (GO:0003677);; Cellular Component: nucleus (GO:0005634);; Biological Process: regulation of transcription, DNA-templated (GO:0006355);; Molecular Function: metal ion binding (GO:0046872);;	--	Zinc-finger homeodomain protein 9 GN=P0707C02.7 OS=Oryza sativa subsp. japonica (Rice) PE=3 SV=2	RecName: Full=Zinc-finger homeodomain protein 9; Short=OsZHD9 [Oryza sativa Japonica Group]
Novel.51	Os01g0727900	Cellular Component: mitochondrion (GO:0005739);;	--	--	Os01g0727900 [Oryza sativa Japonica Group]
Novel.72	Os09g0511900	Biological Process: carbohydrate metabolic process (GO:0005975);; Molecular Function: beta-glucosidase activity (GO:0008422);; Cellular Component: integral component of membrane (GO:0016021);; Molecular Function: scopolin beta-glucosidase activity (GO:0102483);; Biological Process: glycosyl compound metabolic process (GO:1901657);;	K01188|3.78586e-41|dosa:Os09t0511900-01|Os09g0511900; Similar to Beta-glucosidase 32.; K01188 beta-glucosidase [EC:3.2.1.21] (A)	Probable inactive beta-glucosidase 33 (Precursor) GN=BGLU33 OS=Oryza sativa subsp. japonica (Rice) PE=2 SV=2	hypothetical protein OsI_32016 [Oryza sativa Indica Group]
Novel.72	Os02g0571300	Molecular Function: magnesium ion binding (GO:0000287);; Cellular Component: mitochondrion (GO:0005739);; Biological Process: defense response (GO:0006952);; Cellular Component: plastid (GO:0009536);; Biological Process: gibberellin metabolic process (GO:0009685);; Molecular Function: ent-kaurene synthase activity (GO:0009899);; Molecular Function: ent-isokaurene synthase activity (GO:0034281);; …	K14038|0|osa:4329728|Os02g0571300; K14038 ent-pimara-8(14),15-diene synthase [EC:4.2.3.30] (A)	Ent-pimara-8(14),15-diene synthase OS=Oryza sativa subsp. japonica (Rice) PE=1 SV=1	Os02g0571300 [Oryza sativa Japonica Group]
Novel.72	Os02g0571800	Molecular Function: magnesium ion binding (GO:0000287);; Cellular Component: mitochondrion (GO:0005739);; Biological Process: defense response (GO:0006952);; Cellular Component: plastid (GO:0009536);; Biological Process: gibberellin metabolic process (GO:0009685);; Molecular Function: ent-kaurene synthase activity (GO:0009899);; Molecular Function: ent-isokaurene synthase activity (GO:0034281);; …	K14038|0|osa:4329728|Os02g0571300; K14038 ent-pimara-8(14),15-diene synthase [EC:4.2.3.30] (A)	Ent-isokaur-15-ene synthase GN=KSL5 OS=Oryza sativa subsp. indica (Rice) PE=1 SV=1	putative ent-kaurene synthase B [Oryza sativa Japonica Group]
Novel.8	Os06g0574100	Cellular Component: mitochondrion (GO:0005739);; Cellular Component: endosome (GO:0005768);; Cellular Component: vacuolar membrane (GO:0005774);; Cellular Component: trans-Golgi network (GO:0005802);; Molecular Function: S-adenosylmethionine-dependent methyltransferase activity (GO:0008757);; Biological Process: methylation (GO:0032259);;	--	(S)-coclaurine N-methyltransferase OS=Thalictrum flavum subsp. glaucum (Yellow meadow rue) PE=1 SV=1	Os06g0574100 [Oryza sativa Japonica Group]
Novel.8	Os10g0130500	Biological Process: proteolysis (GO:0006508);; Molecular Function: cysteine-type peptidase activity (GO:0008234);;	--	--	transposon protein, putative, CACTA, En/Spm sub-class, expressed [Oryza sativa Japonica Group]
Novel.82	Os03g0103400	Molecular Function: DNA binding transcription factor activity (GO:0003700);; Cellular Component: nucleus (GO:0005634);; Biological Process: regulation of transcription, DNA-templated (GO:0006355);; Cellular Component: membrane (GO:0016020);; Biological Process: cell differentiation (GO:0030154);; Molecular Function: sequence-specific DNA binding (GO:0043565);;	--	Scarecrow-like protein 6 GN=SCL6 OS=Arabidopsis thaliana (Mouse-ear cress) PE=1 SV=1	Os03g0103400 [Oryza sativa Japonica Group]
Novel.88	Os09g0511900	Biological Process: carbohydrate metabolic process (GO:0005975);; Molecular Function: beta-glucosidase activity (GO:0008422);; Cellular Component: integral component of membrane (GO:0016021);; Molecular Function: scopolin beta-glucosidase activity (GO:0102483);; Biological Process: glycosyl compound metabolic process (GO:1901657);;	K01188|3.78586e-41|dosa:Os09t0511900-01|Os09g0511900; Similar to Beta-glucosidase 32.; K01188 beta-glucosidase [EC:3.2.1.21] (A)	Probable inactive beta-glucosidase 33 (Precursor) GN=BGLU33 OS=Oryza sativa subsp. japonica (Rice) PE=2 SV=2	hypothetical protein OsI_32016 [Oryza sativa Indica Group]
Novel.88	Os02g0571800	Molecular Function: magnesium ion binding (GO:0000287);; Cellular Component: mitochondrion (GO:0005739);; Biological Process: defense response (GO:0006952);; Cellular Component: plastid (GO:0009536);; Biological Process: gibberellin metabolic process (GO:0009685);; Molecular Function: ent-kaurene synthase activity (GO:0009899);; Molecular Function: ent-isokaurene synthase activity (GO:0034281);; …	K14038|0|osa:4329728|Os02g0571300; K14038 ent-pimara-8(14),15-diene synthase [EC:4.2.3.30] (A)	Ent-isokaur-15-ene synthase GN=KSL5 OS=Oryza sativa subsp. indica (Rice) PE=1 SV=1	putative ent-kaurene synthase B [Oryza sativa Japonica Group]
Novel.88	Os02g0571300	Molecular Function: magnesium ion binding (GO:0000287);; Cellular Component: mitochondrion (GO:0005739);; Biological Process: defense response (GO:0006952);; Cellular Component: plastid (GO:0009536);; Biological Process: gibberellin metabolic process (GO:0009685);; Molecular Function: ent-kaurene synthase activity (GO:0009899);; Molecular Function: ent-isokaurene synthase activity (GO:0034281);; …	K14038|0|osa:4329728|Os02g0571300; K14038 ent-pimara-8(14),15-diene synthase [EC:4.2.3.30] (A)	Ent-pimara-8(14),15-diene synthase OS=Oryza sativa subsp. japonica (Rice) PE=1 SV=1	Os02g0571300 [Oryza sativa Japonica Group]
Novel.97	Os11g0475000	--	--	--	Os11g0475000 [Oryza sativa Japonica Group]
Novel.99	Os03g0227601	Molecular Function: monooxygenase activity (GO:0004497);; Biological Process: anatomical structure morphogenesis (GO:0009653);; Biological Process: response to jasmonic acid (GO:0009753);; Biological Process: cellular process (GO:0009987);; Biological Process: brassinosteroid homeostasis (GO:0010268);; Cellular Component: membrane (GO:0016020);; Biological Process: sterol metabolic process (GO:00…	K09587|1.86342e-106|osa:4332134|Os03g0227700; K09587 steroid 22-alpha-hydroxylase [EC:1.14.13.-] (A)	Cytochrome P450 90B1 GN=T3A5.40 OS=Arabidopsis thaliana (Mouse-ear cress) PE=1 SV=2	Os03g0227700 [Oryza sativa Japonica Group]
Novel.99	Os09g0482640	Molecular Function: protein serine/threonine kinase activity (GO:0004674);; Molecular Function: calcium ion binding (GO:0005509);; Molecular Function: ATP binding (GO:0005524);; Cellular Component: plasma membrane (GO:0005886);; Biological Process: protein phosphorylation (GO:0006468);; Biological Process: cell surface receptor signaling pathway (GO:0007166);; Cellular Component: integral compone…	--	Wall-associated receptor kinase 3 (Precursor) GN=WAK3 OS=Arabidopsis thaliana (Mouse-ear cress) PE=2 SV=2	hypothetical protein OsJ_29789 [Oryza sativa Japonica Group]
Novel.99	Os11g0547000	Molecular Function: core promoter binding (GO:0001047);; Cellular Component: nucleus (GO:0005634);; Biological Process: regulation of transcription, DNA-templated (GO:0006355);; Biological Process: signal transduction (GO:0007165);; Biological Process: circadian rhythm (GO:0007623);; Biological Process: response to blue light (GO:0009637);; Molecular Function: photoreceptor activity (GO:0009881);…	K12116|0|osa:4350698|Os11g0547000; K12116 flavin-binding kelch repeat F-box protein 1 (A)	Adagio-like protein 3 OS=Oryza sativa subsp. japonica (Rice) PE=2 SV=2	hypothetical protein OsJ_34201 [Oryza sativa Japonica Group]
Novel.99	Os11g0699532	--	--	--	legume+lectins+beta+domain+containing+protein [Oryza glaberrima]
osa-miR1319a	Os10g0529600	Molecular Function: glutathione transferase activity (GO:0004364);; Cellular Component: cytoplasm (GO:0005737);; Biological Process: glutathione metabolic process (GO:0006749);; Biological Process: toxin catabolic process (GO:0009407);;	--	Probable glutathione S-transferase GSTU6 GN=OSJNBb0038A07.2 OS=Oryza sativa subsp. japonica (Rice) PE=2 SV=2	PREDICTED: probable glutathione S-transferase GSTU6-like [Oryza brachyantha]
osa-miR1320-3p	Os05g0460800	Cellular Component: integral component of membrane (GO:0016021);;	K10703|1.33229e-24|dosa:Os05t0460800-01|Os05g0460800; Protein-tyrosine phosphatase-like, PTPLA domain containing protein.; K10703 very-long-chain (3R)-3-hydroxyacyl-CoA dehydratase [EC:4.2.1.134] (A)	--	hypothetical protein OsI_20234 [Oryza sativa Indica Group]
osa-miR159a.1	Os05g0490600	Molecular Function: DNA binding (GO:0003677);; Cellular Component: integral component of membrane (GO:0016021);;	K09422|6.90939e-77|osa:4339167|Os05g0490600; K09422 myb proto-oncogene protein, plant (A)	Transcription factor GAMYB GN=GAM1 OS=Oryza sativa subsp. indica (Rice) PE=2 SV=1	Os05g0490600 [Oryza sativa Japonica Group]
osa-miR159a.1	Os01g0507000	Cellular Component: plastid (GO:0009536);; Cellular Component: integral component of membrane (GO:0016021);;	--	--	unknown [Oryza sativa Indica Group]
osa-miR159a.2	Os03g0113500	Cellular Component: plastid (GO:0009536);;	--	Trihelix transcription factor GT-2 GN=GT-2 OS=Arabidopsis thaliana (Mouse-ear cress) PE=2 SV=1	Hypothetical protein [Oryza sativa Japonica Group]
osa-miR159f	Os05g0490600	Molecular Function: DNA binding (GO:0003677);; Cellular Component: integral component of membrane (GO:0016021);;	K09422|6.90939e-77|osa:4339167|Os05g0490600; K09422 myb proto-oncogene protein, plant (A)	Transcription factor GAMYB GN=GAM1 OS=Oryza sativa subsp. indica (Rice) PE=2 SV=1	Os05g0490600 [Oryza sativa Japonica Group]
osa-miR164a	Os04g0460600	Molecular Function: DNA binding (GO:0003677);; Cellular Component: nucleus (GO:0005634);; Cellular Component: mitochondrion (GO:0005739);; Biological Process: regulation of transcription, DNA-templated (GO:0006355);; Cellular Component: membrane (GO:0016020);;	--	NAC domain-containing protein 100 GN=NAC100 OS=Arabidopsis thaliana (Mouse-ear cress) PE=2 SV=1	OsNAC2 protein [Oryza sativa]
osa-miR164a	Os02g0579000	Molecular Function: DNA binding (GO:0003677);; Cellular Component: nucleus (GO:0005634);; Cellular Component: mitochondrion (GO:0005739);; Biological Process: regulation of transcription, DNA-templated (GO:0006355);; Cellular Component: membrane (GO:0016020);;	--	NAC domain-containing protein 100 GN=NAC100 OS=Arabidopsis thaliana (Mouse-ear cress) PE=2 SV=1	PREDICTED: NAC domain-containing protein 100-like [Setaria italica]
osa-miR164d	Os04g0460600	Molecular Function: DNA binding (GO:0003677);; Cellular Component: nucleus (GO:0005634);; Cellular Component: mitochondrion (GO:0005739);; Biological Process: regulation of transcription, DNA-templated (GO:0006355);; Cellular Component: membrane (GO:0016020);;	--	NAC domain-containing protein 100 GN=NAC100 OS=Arabidopsis thaliana (Mouse-ear cress) PE=2 SV=1	OsNAC2 protein [Oryza sativa]
osa-miR164d	Os02g0579000	Molecular Function: DNA binding (GO:0003677);; Cellular Component: nucleus (GO:0005634);; Cellular Component: mitochondrion (GO:0005739);; Biological Process: regulation of transcription, DNA-templated (GO:0006355);; Cellular Component: membrane (GO:0016020);;	--	NAC domain-containing protein 100 GN=NAC100 OS=Arabidopsis thaliana (Mouse-ear cress) PE=2 SV=1	PREDICTED: NAC domain-containing protein 100-like [Setaria italica]
osa-miR164e	Os04g0460600	Molecular Function: DNA binding (GO:0003677);; Cellular Component: nucleus (GO:0005634);; Cellular Component: mitochondrion (GO:0005739);; Biological Process: regulation of transcription, DNA-templated (GO:0006355);; Cellular Component: membrane (GO:0016020);;	--	NAC domain-containing protein 100 GN=NAC100 OS=Arabidopsis thaliana (Mouse-ear cress) PE=2 SV=1	OsNAC2 protein [Oryza sativa]
osa-miR164e	Os02g0579000	Molecular Function: DNA binding (GO:0003677);; Cellular Component: nucleus (GO:0005634);; Cellular Component: mitochondrion (GO:0005739);; Biological Process: regulation of transcription, DNA-templated (GO:0006355);; Cellular Component: membrane (GO:0016020);;	--	NAC domain-containing protein 100 GN=NAC100 OS=Arabidopsis thaliana (Mouse-ear cress) PE=2 SV=1	PREDICTED: NAC domain-containing protein 100-like [Setaria italica]
osa-miR169r-5p	Os03g0647600	Molecular Function: DNA binding (GO:0003677);; Molecular Function: DNA binding transcription factor activity (GO:0003700);; Biological Process: regulation of transcription, DNA-templated (GO:0006355);; Cellular Component: CCAAT-binding factor complex (GO:0016602);;	K08064|4.27263e-41|osa:4333575|Os03g0647600; K08064 nuclear transcription factor Y, alpha (A)	Nuclear transcription factor Y subunit A-5 GN=NFYA5 OS=Arabidopsis thaliana (Mouse-ear cress) PE=2 SV=1	Os03g0647600 [Oryza sativa Japonica Group]
osa-miR169r-5p	Os07g0158500	Molecular Function: DNA binding (GO:0003677);; Molecular Function: DNA binding transcription factor activity (GO:0003700);; Biological Process: regulation of transcription, DNA-templated (GO:0006355);; Cellular Component: CCAAT-binding factor complex (GO:0016602);;	K08064|8.20185e-49|osa:4342440|Os07g0158500; K08064 nuclear transcription factor Y, alpha (A)	Nuclear transcription factor Y subunit A-5 GN=NFYA5 OS=Arabidopsis thaliana (Mouse-ear cress) PE=2 SV=1	transcription factor-like protein [Oryza sativa Japonica Group]
osa-miR171c-5p	Os04g0555151	Molecular Function: DNA binding transcription factor activity (GO:0003700);; Cellular Component: nucleus (GO:0005634);; Biological Process: regulation of transcription, DNA-templated (GO:0006355);; Biological Process: cell differentiation (GO:0030154);; Molecular Function: sequence-specific DNA binding (GO:0043565);;	--	Scarecrow-like protein 6 GN=SCL6 OS=Arabidopsis thaliana (Mouse-ear cress) PE=1 SV=1	Os04g0555000 [Oryza sativa Japonica Group]
osa-miR171i-3p	Os06g0105350	Molecular Function: DNA binding transcription factor activity (GO:0003700);; Cellular Component: nucleus (GO:0005634);; Cellular Component: mitochondrion (GO:0005739);; Biological Process: regulation of transcription, DNA-templated (GO:0006355);; Cellular Component: plastid (GO:0009536);; Biological Process: cell differentiation (GO:0030154);; Molecular Function: sequence-specific DNA binding (GO…	--	Scarecrow-like protein 6 GN=SCL6 OS=Arabidopsis thaliana (Mouse-ear cress) PE=1 SV=1	hypothetical protein OsJ_19826 [Oryza sativa Japonica Group]
osa-miR171i-3p	Os04g0555000	Molecular Function: DNA binding transcription factor activity (GO:0003700);; Cellular Component: nucleus (GO:0005634);; Biological Process: regulation of transcription, DNA-templated (GO:0006355);; Biological Process: cell differentiation (GO:0030154);; Molecular Function: sequence-specific DNA binding (GO:0043565);;	--	Scarecrow-like protein 6 GN=SCL6 OS=Arabidopsis thaliana (Mouse-ear cress) PE=1 SV=1	Os04g0555000 [Oryza sativa Japonica Group]
osa-miR1848	Os07g0616200	Biological Process: fatty acid biosynthetic process (GO:0006633);; Molecular Function: transferase activity, transferring acyl groups other than amino-acyl groups (GO:0016747);;	K09458|6.33577e-94|cam:101501420|3-oxoacyl-[acyl-carrier-protein] synthase II, chloroplastic-like; K09458 3-oxoacyl-[acyl-carrier-protein] synthase II [EC:2.3.1.179] (A)	3-oxoacyl-[acyl-carrier-protein] synthase II, chloroplastic (Precursor) OS=Arabidopsis thaliana (Mouse-ear cress) PE=1 SV=1	3-oxoacyl-(acyl-carrier-protein) synthase I, chloroplastic [Aegilops tauschii]
osa-miR1850.1	Os06g0113950	--	--	--	hypothetical protein OsJ_19882 [Oryza sativa Japonica Group]
osa-miR2873b	Os07g0518500	Molecular Function: monooxygenase activity (GO:0004497);; Molecular Function: iron ion binding (GO:0005506);; Biological Process: multicellular organism development (GO:0007275);; Cellular Component: plastid (GO:0009536);; Biological Process: brassinosteroid homeostasis (GO:0010268);; Cellular Component: integral component of membrane (GO:0016021);; Biological Process: sterol metabolic process (G…	--	Taxoid 14-beta-hydroxylase OS=Taxus cuspidata (Japanese yew) PE=1 SV=1	putative taxane 10-beta-hydroxylase(5-alpha-taxadienol-10-beta- hydroxylase) [Oryza sativa Japonica Group]
osa-miR2905	Os08g0532600	Molecular Function: peroxidase activity (GO:0004601);; Cellular Component: extracellular region (GO:0005576);; Biological Process: response to oxidative stress (GO:0006979);; Cellular Component: integral component of membrane (GO:0016021);; Molecular Function: heme binding (GO:0020037);; Biological Process: hydrogen peroxide catabolic process (GO:0042744);; Molecular Function: metal ion binding (…	K00430|2.21488e-127|osa:4346141|Os08g0532700; K00430 peroxidase [EC:1.11.1.7] (A)	Peroxidase 50 (Precursor) OS=Arabidopsis thaliana (Mouse-ear cress) PE=1 SV=1	Os08g0532700 [Oryza sativa Japonica Group]
osa-miR2905	Os03g0679800	Cellular Component: plastid (GO:0009536);; Cellular Component: integral component of membrane (GO:0016021);;	--	Hsp70-Hsp90 organizing protein 1 GN=HOP1 OS=Glycine max (Soybean) PE=1 SV=2	putative ankyrin [Oryza sativa Japonica Group]
osa-miR319a-3p.2-3p	Os03g0785800	Molecular Function: DNA binding (GO:0003677);; Cellular Component: nucleus (GO:0005634);; Biological Process: regulation of transcription, DNA-templated (GO:0006355);; Biological Process: multicellular organism development (GO:0007275);;	--	Transcription factor PCF6 GN=PCF6 OS=Oryza sativa subsp. japonica (Rice) PE=2 SV=1	RecName: Full=Transcription factor PCF6 [Oryza sativa Japonica Group]
osa-miR395b	Os03g0743900	Biological Process: sulfate assimilation (GO:0000103);; Molecular Function: sulfate adenylyltransferase (ATP) activity (GO:0004781);; Cellular Component: plastid (GO:0009536);;	K13811|4.25625e-85|osa:4334073|Os03g0743900; K13811 3'-phosphoadenosine 5'-phosphosulfate synthase [EC:2.7.7.4 2.7.1.25] (A)	ATP sulfurylase 1, chloroplastic (Precursor) GN=APS1 OS=Arabidopsis thaliana (Mouse-ear cress) PE=1 SV=1	hypothetical protein OsJ_12530 [Oryza sativa Japonica Group]
osa-miR396d	Os03g0729500	Molecular Function: ATP binding (GO:0005524);; Cellular Component: nucleus (GO:0005634);; Biological Process: regulation of transcription, DNA-templated (GO:0006355);; Biological Process: developmental process (GO:0032502);;	--	Growth-regulating factor 6 OS=Oryza sativa subsp. japonica (Rice) PE=2 SV=2	Os03g0729500 [Oryza sativa Japonica Group]
osa-miR396d	Os11g0551900	Molecular Function: ATP binding (GO:0005524);; Cellular Component: nucleus (GO:0005634);; Biological Process: regulation of transcription, DNA-templated (GO:0006355);; Biological Process: developmental process (GO:0032502);;	--	Growth-regulating factor 8 GN=GRF8 OS=Oryza sativa subsp. japonica (Rice) PE=2 SV=1	expressed protein [Oryza sativa Japonica Group]
osa-miR397a	Os05g0458500	Molecular Function: copper ion binding (GO:0005507);; Biological Process: lignin biosynthetic process (GO:0009809);; Molecular Function: oxidoreductase activity, oxidizing metal ions (GO:0016722);; Biological Process: lignin catabolic process (GO:0046274);; Cellular Component: apoplast (GO:0048046);; Molecular Function: hydroquinone:oxygen oxidoreductase activity (GO:0052716);; Biological Process…	--	Laccase-12/13 (Precursor) GN=OJ1362_D02.10 OS=Oryza sativa subsp. japonica (Rice) PE=2 SV=1	Os05g0458500 [Oryza sativa Japonica Group]
osa-miR397a	Os05g0458600	Molecular Function: copper ion binding (GO:0005507);; Biological Process: lignin biosynthetic process (GO:0009809);; Molecular Function: oxidoreductase activity, oxidizing metal ions (GO:0016722);; Biological Process: lignin catabolic process (GO:0046274);; Cellular Component: apoplast (GO:0048046);; Molecular Function: hydroquinone:oxygen oxidoreductase activity (GO:0052716);; Biological Process…	--	Laccase-12/13 (Precursor) GN=OJ1362_D02.10 OS=Oryza sativa subsp. japonica (Rice) PE=2 SV=1	Os05g0458500 [Oryza sativa Japonica Group]
osa-miR3980a-5p	Os08g0104700	Molecular Function: ATP binding (GO:0005524);; Molecular Function: phosphatidylinositol phosphate kinase activity (GO:0016307);; Biological Process: phosphatidylinositol phosphorylation (GO:0046854);;	K00921|0|osa:4344440|Os08g0104700; K00921 1-phosphatidylinositol-3-phosphate 5-kinase [EC:2.7.1.150] (A)	Putative 1-phosphatidylinositol-3-phosphate 5-kinase FAB1D GN=FAB1D OS=Arabidopsis thaliana (Mouse-ear cress) PE=3 SV=1	Os08g0104700 [Oryza sativa Japonica Group]
osa-miR399d	Os08g0564000	Molecular Function: inorganic phosphate transmembrane transporter activity (GO:0005315);; Molecular Function: carbohydrate:proton symporter activity (GO:0005351);; Cellular Component: extracellular region (GO:0005576);; Cellular Component: integral component of plasma membrane (GO:0005887);; Biological Process: phosphate ion transport (GO:0006817);; Molecular Function: phosphate ion transmembrane…	K08176|0|osa:4346342|Os08g0564000; K08176 MFS transporter, PHS family, inorganic phosphate transporter (A)	Inorganic phosphate transporter 1-6 OS=Oryza sativa subsp. japonica (Rice) PE=1 SV=1	Os08g0564000 [Oryza sativa Japonica Group]
osa-miR399j	Os08g0564000	Molecular Function: inorganic phosphate transmembrane transporter activity (GO:0005315);; Molecular Function: carbohydrate:proton symporter activity (GO:0005351);; Cellular Component: extracellular region (GO:0005576);; Cellular Component: integral component of plasma membrane (GO:0005887);; Biological Process: phosphate ion transport (GO:0006817);; Molecular Function: phosphate ion transmembrane…	K08176|0|osa:4346342|Os08g0564000; K08176 MFS transporter, PHS family, inorganic phosphate transporter (A)	Inorganic phosphate transporter 1-6 OS=Oryza sativa subsp. japonica (Rice) PE=1 SV=1	Os08g0564000 [Oryza sativa Japonica Group]
osa-miR408-5p	Os01g0668700	Molecular Function: protein serine/threonine kinase activity (GO:0004674);; Molecular Function: ATP binding (GO:0005524);; Cellular Component: plasma membrane (GO:0005886);; Biological Process: protein phosphorylation (GO:0006468);; Cellular Component: integral component of membrane (GO:0016021);; Biological Process: recognition of pollen (GO:0048544);;	--	Putative receptor protein kinase ZmPK1 (Precursor) GN=PK1 OS=Zea mays (Maize) PE=2 SV=2	S-receptor kinase-like [Oryza sativa Japonica Group]
osa-miR444b.2	Os08g0162400	Cellular Component: mitochondrion (GO:0005739);; Molecular Function: zinc ion binding (GO:0008270);;	K10666|0|osa:4344731|Os08g0162400; K10666 E3 ubiquitin-protein ligase RNF5 [EC:6.3.2.19] (A)	E3 ubiquitin-protein ligase RMA3 GN=RMA3 OS=Arabidopsis thaliana (Mouse-ear cress) PE=1 SV=1	Os08g0162400 [Oryza sativa Japonica Group]
osa-miR529b	Os01g0922600	Molecular Function: DNA binding (GO:0003677);; Cellular Component: nucleus (GO:0005634);; Biological Process: regulation of transcription, DNA-templated (GO:0006355);; Molecular Function: metal ion binding (GO:0046872);;	--	Squamosa promoter-binding-like protein 2 OS=Oryza sativa subsp. japonica (Rice) PE=2 SV=2	Os01g0922600 [Oryza sativa Japonica Group]
osa-miR535-5p	Os03g0253600	Cellular Component: integral component of membrane (GO:0016021);; Biological Process: xylan biosynthetic process (GO:0045492);;	--	--	Os03g0253600 [Oryza sativa Japonica Group]
osa-miR812f	Os04g0558700	--	--	--	Os04g0558700 [Oryza sativa Japonica Group]
osa-miR812o-5p	Os03g0339900	Molecular Function: protein serine/threonine kinase activity (GO:0004674);; Molecular Function: ATP binding (GO:0005524);; Biological Process: protein phosphorylation (GO:0006468);; Biological Process: signal transduction (GO:0007165);; Cellular Component: integral component of membrane (GO:0016021);;	--	CBL-interacting protein kinase 10 GN=CIPK10 OS=Oryza sativa subsp. japonica (Rice) PE=2 SV=1	Os03g0339900 [Oryza sativa Japonica Group]
osa-miR812v	Os04g0436900	Molecular Function: DNA binding (GO:0003677);; Cellular Component: nucleus (GO:0005634);; Cellular Component: mitochondrion (GO:0005739);; Biological Process: regulation of transcription, DNA-templated (GO:0006355);; Biological Process: biological_process (GO:0044699);; Biological Process: anatomical structure development (GO:0048856);;	--	NAC transcription factor NAM-B2 GN=NAM-B2 OS=Triticum turgidum subsp. durum (Durum wheat) PE=2 SV=1	Os04g0437000 [Oryza sativa Japonica Group]
osa-miR818a	Os03g0651900	-	-	-	-
osa-miR818a	Os01g0228500	Cellular Component: integral component of membrane (GO:0016021);;	--	--	Os01g0228500 [Oryza sativa Japonica Group]
osa-miR818a	Os06g0148000	Molecular Function: nucleotide binding (GO:0000166);; Biological Process: mRNA splicing, via spliceosome (GO:0000398);; Molecular Function: snRNA stem-loop binding (GO:0035614);;	--	Protein MATERNALLY EXPRESSED GENE 5 GN=MEG5 OS=Zea mays (Maize) PE=2 SV=1	hypothetical protein OsJ_20124 [Oryza sativa Japonica Group]
osa-miR818a	Os03g0227500	Cellular Component: integral component of membrane (GO:0016021);;	--	--	Os03g0227500 [Oryza sativa Japonica Group]
osa-miR818a	Os11g0199700	Biological Process: tRNA dihydrouridine synthesis (GO:0002943);; Molecular Function: DNA binding (GO:0003677);; Cellular Component: mitochondrion (GO:0005739);; Biological Process: base-excision repair (GO:0006284);; Biological Process: DNA recombination (GO:0006310);; Molecular Function: zinc ion binding (GO:0008270);; Cellular Component: plastid (GO:0009536);; Biological Process: DNA integratio…	--	Endonuclease OS=Nicotiana tabacum (Common tobacco) PE=2 SV=1	OSJNBa0079F16.4 [Oryza sativa Japonica Group]
osa-miR818a	Os01g0805975	Cellular Component: extracellular region (GO:0005576);; Biological Process: multicellular organism development (GO:0007275);; Cellular Component: membrane (GO:0016020);; Biological Process: cell differentiation (GO:0030154);;	--	--	hypothetical protein OsJ_03803 [Oryza sativa Japonica Group]
osa-miR820a	Os01g0675800	Molecular Function: DNA binding (GO:0003677);; Cellular Component: nucleus (GO:0005634);; Biological Process: regulation of transcription, DNA-templated (GO:0006355);;	--	NAC domain-containing protein 68 OS=Oryza sativa subsp. japonica (Rice) PE=2 SV=1	Os01g0675800 [Oryza sativa Japonica Group]
Novel.101	Os05g0121100	Cellular Component: mitochondrion (GO:0005739);; Cellular Component: integral component of membrane (GO:0016021);;	--	--	hypothetical protein [Oryza sativa]
Novel.115	Os09g0357400	Molecular Function: nucleic acid binding (GO:0003676);; Molecular Function: RNA-DNA hybrid ribonuclease activity (GO:0004523);; Cellular Component: mitochondrion (GO:0005739);; Cellular Component: plastid (GO:0009536);; Biological Process: DNA integration (GO:0015074);; Biological Process: RNA phosphodiester bond hydrolysis, endonucleolytic (GO:0090502);;	--	Disease resistance protein RPM1 GN=F17A9.20 OS=Arabidopsis thaliana (Mouse-ear cress) PE=1 SV=1	putative polyprotein [Oryza sativa Japonica Group]
Novel.115	Os11g0606500	Molecular Function: ADP binding (GO:0043531);;	--	Putative late blight resistance protein homolog R1A-6 GN=R1A-6 OS=Solanum demissum (Wild potato) PE=3 SV=2	Os11g0606500 [Oryza sativa Japonica Group]
Novel.115	Os11g0604900	Molecular Function: ADP binding (GO:0043531);;	--	Putative late blight resistance protein homolog R1B-16 GN=R1B-16 OS=Solanum demissum (Wild potato) PE=3 SV=1	NB-ARC domain containing protein [Oryza sativa Japonica Group]
Novel.115	Os01g0335700	Molecular Function: ATP binding (GO:0005524);; Biological Process: apoptotic process (GO:0006915);; Molecular Function: ADP binding (GO:0043531);;	--	Disease resistance protein RPM1 GN=F17A9.20 OS=Arabidopsis thaliana (Mouse-ear cress) PE=1 SV=1	Os01g0335700 [Oryza sativa Japonica Group]
Novel.115	Os10g0131000	Molecular Function: ADP binding (GO:0043531);;	--	Disease resistance protein RPM1 GN=F17A9.20 OS=Arabidopsis thaliana (Mouse-ear cress) PE=1 SV=1	Putative disease resistance protein [Oryza sativa Japonica Group]
Novel.115	Os10g0132700	Molecular Function: ADP binding (GO:0043531);;	--	Disease resistance protein RPM1 GN=F17A9.20 OS=Arabidopsis thaliana (Mouse-ear cress) PE=1 SV=1	Putative disease resistance protein RPM1 [Oryza sativa Japonica Group]
Novel.115	Os11g0590400	Molecular Function: ADP binding (GO:0043531);;	--	Disease resistance protein RPP13 GN=RPP13 OS=Arabidopsis thaliana (Mouse-ear cress) PE=2 SV=2	hypothetical protein OsI_36713 [Oryza sativa Indica Group]
Novel.116	Os09g0357400	Molecular Function: nucleic acid binding (GO:0003676);; Molecular Function: RNA-DNA hybrid ribonuclease activity (GO:0004523);; Cellular Component: mitochondrion (GO:0005739);; Cellular Component: plastid (GO:0009536);; Biological Process: DNA integration (GO:0015074);; Biological Process: RNA phosphodiester bond hydrolysis, endonucleolytic (GO:0090502);;	--	Disease resistance protein RPM1 GN=F17A9.20 OS=Arabidopsis thaliana (Mouse-ear cress) PE=1 SV=1	putative polyprotein [Oryza sativa Japonica Group]
Novel.116	Os11g0590400	Molecular Function: ADP binding (GO:0043531);;	--	Disease resistance protein RPP13 GN=RPP13 OS=Arabidopsis thaliana (Mouse-ear cress) PE=2 SV=2	hypothetical protein OsI_36713 [Oryza sativa Indica Group]
Novel.118	Os06g0235200	Cellular Component: mitochondrion (GO:0005739);; Cellular Component: Golgi apparatus (GO:0005794);; Cellular Component: integral component of membrane (GO:0016021);; Molecular Function: O-acetyltransferase activity (GO:0016413);; Biological Process: cell wall organization or biogenesis (GO:0071554);;	--	Protein ALTERED XYLOGLUCAN 4 GN=F20P5.5 OS=Arabidopsis thaliana (Mouse-ear cress) PE=1 SV=1	Os06g0235200 [Oryza sativa Japonica Group]
Novel.118	Os09g0414600	Molecular Function: DNA binding (GO:0003677);; Cellular Component: nucleus (GO:0005634);; Biological Process: regulation of transcription, DNA-templated (GO:0006355);; Molecular Function: metal ion binding (GO:0046872);;	--	Zinc-finger homeodomain protein 9 GN=P0707C02.7 OS=Oryza sativa subsp. japonica (Rice) PE=3 SV=2	RecName: Full=Zinc-finger homeodomain protein 9; Short=OsZHD9 [Oryza sativa Japonica Group]
Novel.14	Os03g0194500	Cellular Component: chloroplast envelope (GO:0009941);; Molecular Function: protein transmembrane transporter activity (GO:0015266);; Cellular Component: integral component of membrane (GO:0016021);; Biological Process: protein localization to organelle (GO:0033365);; Biological Process: protein transmembrane transport (GO:0071806);;	--	Mitochondrial import inner membrane translocase subunit TIM22-2 GN=TIM22-2 OS=Arabidopsis thaliana (Mouse-ear cress) PE=1 SV=1	Os03g0194500 [Oryza sativa Japonica Group]
Novel.24	Os02g0435400	--	--	--	hypothetical protein OsJ_06535 [Oryza sativa Japonica Group]
Novel.39	Os03g0125650	--	--	--	Os03g0125700 [Oryza sativa Japonica Group]
Novel.39	Os09g0572700	Molecular Function: electron transfer activity (GO:0009055);; Cellular Component: anchored component of plasma membrane (GO:0046658);;	--	Blue copper protein (Precursor) OS=Pisum sativum (Garden pea) PE=2 SV=1	Os09g0572700 [Oryza sativa Japonica Group]
Novel.43	Os04g0461000	Molecular Function: DNA binding (GO:0003677);;	K09422|1.56482e-109|osa:4336055|Os04g0461000; K09422 myb proto-oncogene protein, plant (A)	Myb-related protein Myb4 GN=OSJNBa0073E02.6 OS=Oryza sativa subsp. japonica (Rice) PE=2 SV=2	H0219H12.11 [Oryza sativa Indica Group]
Novel.46	Os03g0103950	Molecular Function: actin binding (GO:0003779);; Molecular Function: kinase activity (GO:0016301);; Biological Process: phosphorylation (GO:0016310);;	--	--	hypothetical protein OsJ_09072 [Oryza sativa Japonica Group]
Novel.46	Os10g0422075	Molecular Function: actin binding (GO:0003779);; Molecular Function: kinase activity (GO:0016301);; Biological Process: phosphorylation (GO:0016310);;	--	--	expressed protein [Oryza sativa Japonica Group]
Novel.51	Os07g0489950	Biological Process: flavonoid biosynthetic process (GO:0009813);; Cellular Component: intracellular membrane-bounded organelle (GO:0043231);; Biological Process: flavonoid glucuronidation (GO:0052696);; Molecular Function: quercetin 3-O-glucosyltransferase activity (GO:0080043);; Molecular Function: quercetin 7-O-glucosyltransferase activity (GO:0080044);;	--	7-deoxyloganetic acid glucosyltransferase GN=UGT709C2 OS=Catharanthus roseus (Madagascar periwinkle) PE=1 SV=1	Os07g0489950 [Oryza sativa Japonica Group]
Novel.54	Os11g0146950	--	--	--	hypothetical protein OsI_35095 [Oryza sativa Indica Group]
Novel.58	Os04g0128700	Cellular Component: integral component of membrane (GO:0016021);;	--	--	Os04g0128700 [Oryza sativa Japonica Group]
Novel.58	Os10g0411600	--	--	--	Os10g0411500 [Oryza sativa Japonica Group]
Novel.72	Os01g0863166	Molecular Function: DNA binding (GO:0003677);; Molecular Function: zinc ion binding (GO:0008270);; Cellular Component: integral component of membrane (GO:0016021);;	--	Zinc finger A20 domain-containing stress-associated protein 18 GN=SAP18 OS=Oryza sativa subsp. japonica (Rice) PE=2 SV=1	hypothetical protein [Oryza sativa Japonica Group]
Novel.72	Os01g0149200	Biological Process: telomere maintenance (GO:0000723);; Molecular Function: DNA helicase activity (GO:0003678);; Molecular Function: RNA binding (GO:0003723);; Molecular Function: RNA-directed DNA polymerase activity (GO:0003964);; Molecular Function: ubiquitin-protein transferase activity (GO:0004842);; Cellular Component: mitochondrion (GO:0005739);; Biological Process: RNA-dependent DNA biosyn…	--	Putative ribonuclease H protein At1g65750 GN=At1g65750 OS=Arabidopsis thaliana (Mouse-ear cress) PE=3 SV=1	hypothetical protein OsJ_00377 [Oryza sativa Japonica Group]
Novel.72	Os10g0375000	Molecular Function: protein serine/threonine kinase activity (GO:0004674);; Molecular Function: protein tyrosine kinase activity (GO:0004713);; Molecular Function: ATP binding (GO:0005524);; Biological Process: protein phosphorylation (GO:0006468);; Cellular Component: integral component of membrane (GO:0016021);;	--	Probable LRR receptor-like serine/threonine-protein kinase At3g47570 (Precursor) GN=At3g47570 OS=Arabidopsis thaliana (Mouse-ear cress) PE=2 SV=1	Os10g0375000 [Oryza sativa Japonica Group]
Novel.8	Os03g0264400	Biological Process: tryptophan biosynthetic process (GO:0000162);; Molecular Function: anthranilate synthase activity (GO:0004049);; Cellular Component: anthranilate synthase complex (GO:0005950);; Cellular Component: chloroplast (GO:0009507);;	K01657|1.47395e-107|osa:4332341|Os03g0264400; K01657 anthranilate synthase component I [EC:4.1.3.27] (A)	Anthranilate synthase alpha subunit 2, chloroplastic (Precursor) OS=Oryza sativa subsp. japonica (Rice) PE=1 SV=1	putative anthraniliate synthase alpha 2 subunit [Oryza sativa Japonica Group]
Novel.88	Os01g0863166	Molecular Function: DNA binding (GO:0003677);; Molecular Function: zinc ion binding (GO:0008270);; Cellular Component: integral component of membrane (GO:0016021);;	--	Zinc finger A20 domain-containing stress-associated protein 18 GN=SAP18 OS=Oryza sativa subsp. japonica (Rice) PE=2 SV=1	hypothetical protein [Oryza sativa Japonica Group]
Novel.88	Os01g0149200	Biological Process: telomere maintenance (GO:0000723);; Molecular Function: DNA helicase activity (GO:0003678);; Molecular Function: RNA binding (GO:0003723);; Molecular Function: RNA-directed DNA polymerase activity (GO:0003964);; Molecular Function: ubiquitin-protein transferase activity (GO:0004842);; Cellular Component: mitochondrion (GO:0005739);; Biological Process: RNA-dependent DNA biosyn…	--	Putative ribonuclease H protein At1g65750 GN=At1g65750 OS=Arabidopsis thaliana (Mouse-ear cress) PE=3 SV=1	hypothetical protein OsJ_00377 [Oryza sativa Japonica Group]
Novel.88	Os10g0375000	Molecular Function: protein serine/threonine kinase activity (GO:0004674);; Molecular Function: protein tyrosine kinase activity (GO:0004713);; Molecular Function: ATP binding (GO:0005524);; Biological Process: protein phosphorylation (GO:0006468);; Cellular Component: integral component of membrane (GO:0016021);;	--	Probable LRR receptor-like serine/threonine-protein kinase At3g47570 (Precursor) GN=At3g47570 OS=Arabidopsis thaliana (Mouse-ear cress) PE=2 SV=1	Os10g0375000 [Oryza sativa Japonica Group]
Novel.89	Os12g0135000	Molecular Function: iron ion binding (GO:0005506);; Molecular Function: oxidoreductase activity, acting on paired donors, with incorporation or reduction of molecular oxygen (GO:0016705);; Molecular Function: heme binding (GO:0020037);; Biological Process: oxidation-reduction process (GO:0055114);;	--	--	hypothetical protein OsI_37392 [Oryza sativa Indica Group]
Novel.89	Os11g0466966	Molecular Function: translation elongation factor activity (GO:0003746);; Molecular Function: RNA-DNA hybrid ribonuclease activity (GO:0004523);; Cellular Component: mitochondrion (GO:0005739);; Biological Process: translational frameshifting (GO:0006452);; Biological Process: DNA integration (GO:0015074);; Cellular Component: integral component of membrane (GO:0016021);; Molecular Function: ribo…	--	--	hypothetical protein [Oryza sativa Japonica Group]
Novel.89	Os10g0495400	Cellular Component: mitochondrion (GO:0005739);;	--	Protein Rf1, mitochondrial (Precursor) GN=Rf1 OS=Oryza sativa subsp. indica (Rice) PE=2 SV=1	PPR protein PPR7-458-Z [Oryza sativa Indica Group]
Novel.89	Os10g0495200	Cellular Component: mitochondrion (GO:0005739);; Biological Process: metabolic process (GO:0008152);; Molecular Function: transferase activity, transferring acyl groups (GO:0016746);;	--	Protein Rf1, mitochondrial (Precursor) GN=Rf1 OS=Oryza sativa subsp. indica (Rice) PE=2 SV=1	Os10g0495200 [Oryza sativa Japonica Group]
Novel.91	Os12g0185900	Molecular Function: nucleic acid binding (GO:0003676);; Cellular Component: mitochondrion (GO:0005739);; Molecular Function: zinc ion binding (GO:0008270);; Cellular Component: plastid (GO:0009536);;	--	--	hypothetical protein LOC_Os12g08550 [Oryza sativa Japonica Group]
Novel.97	Os06g0291500	Biological Process: response to stress (GO:0006950);; Cellular Component: membrane (GO:0016020);;	--	--	hypothetical protein OsI_22602 [Oryza sativa Indica Group]
Novel.97	Os01g0196800	--	--	--	Os01g0196800 [Oryza sativa Japonica Group]
Novel.99	Os06g0673300	Molecular Function: protein kinase activity (GO:0004672);; Molecular Function: ATP binding (GO:0005524);; Biological Process: protein phosphorylation (GO:0006468);; Cellular Component: integral component of membrane (GO:0016021);;	--	--	Os06g0673300 [Oryza sativa Japonica Group]
Novel.99	Os03g0409100	Molecular Function: ATP-dependent peptidase activity (GO:0004176);; Biological Process: proteolysis (GO:0006508);; Cellular Component: plastid (GO:0009536);;	--	--	hypothetical protein [Oryza sativa Japonica Group]
Novel.99	Os04g0683900	--	--	--	Os04g0684000 [Oryza sativa Japonica Group]
Novel.99	Os10g0389300	Cellular Component: plastid (GO:0009536);; Biological Process: biological_process (GO:0044699);;	K13545|1.48821e-102|dosa:Os10t0389300-01|Os10g0389300; Similar to Red chlorophyll catabolite reductase (Fragment).; K13545 red chlorophyll catabolite reductase [EC:1.3.1.80] (A)	Red chlorophyll catabolite reductase (Fragment) GN=rccR OS=Hordeum vulgare (Barley) PE=2 SV=1	Putative red chlorophyll catabolite reductase [Oryza sativa Japonica Group]
Novel.99	Os02g0571800	Molecular Function: magnesium ion binding (GO:0000287);; Cellular Component: mitochondrion (GO:0005739);; Biological Process: defense response (GO:0006952);; Cellular Component: plastid (GO:0009536);; Biological Process: gibberellin metabolic process (GO:0009685);; Molecular Function: ent-kaurene synthase activity (GO:0009899);; Molecular Function: ent-isokaurene synthase activity (GO:0034281);; …	K14038|0|osa:4329728|Os02g0571300; K14038 ent-pimara-8(14),15-diene synthase [EC:4.2.3.30] (A)	Ent-isokaur-15-ene synthase GN=KSL5 OS=Oryza sativa subsp. indica (Rice) PE=1 SV=1	putative ent-kaurene synthase B [Oryza sativa Japonica Group]
Novel.99	Os02g0571300	Molecular Function: magnesium ion binding (GO:0000287);; Cellular Component: mitochondrion (GO:0005739);; Biological Process: defense response (GO:0006952);; Cellular Component: plastid (GO:0009536);; Biological Process: gibberellin metabolic process (GO:0009685);; Molecular Function: ent-kaurene synthase activity (GO:0009899);; Molecular Function: ent-isokaurene synthase activity (GO:0034281);; …	K14038|0|osa:4329728|Os02g0571300; K14038 ent-pimara-8(14),15-diene synthase [EC:4.2.3.30] (A)	Ent-pimara-8(14),15-diene synthase OS=Oryza sativa subsp. japonica (Rice) PE=1 SV=1	Os02g0571300 [Oryza sativa Japonica Group]
Novel.99	Os05g0167300	--	--	--	hypothetical protein OsJ_17265 [Oryza sativa Japonica Group]
Novel.99	Os09g0380450	--	--	--	Os09g0380450 [Oryza sativa Japonica Group]
osa-miR11337-5p	Os04g0468000	Cellular Component: mitochondrion (GO:0005739);; Biological Process: metal ion transport (GO:0030001);; Molecular Function: transition metal ion binding (GO:0046914);; Biological Process: cellular transition metal ion homeostasis (GO:0046916);;	--	--	OSJNBa0016O02.12 [Oryza sativa Japonica Group]
osa-miR11340-3p	Os07g0296000	Cellular Component: plastid (GO:0009536);;	--	--	Os07g0296100 [Oryza sativa Japonica Group]
osa-miR156c-3p	Os03g0647600	Molecular Function: DNA binding (GO:0003677);; Molecular Function: DNA binding transcription factor activity (GO:0003700);; Biological Process: regulation of transcription, DNA-templated (GO:0006355);; Cellular Component: CCAAT-binding factor complex (GO:0016602);;	K08064|4.27263e-41|osa:4333575|Os03g0647600; K08064 nuclear transcription factor Y, alpha (A)	Nuclear transcription factor Y subunit A-5 GN=NFYA5 OS=Arabidopsis thaliana (Mouse-ear cress) PE=2 SV=1	Os03g0647600 [Oryza sativa Japonica Group]
osa-miR156c-3p	Os05g0151150	Cellular Component: membrane (GO:0016020);;	--	Desiccation-related protein PCC13-62 (Precursor) OS=Craterostigma plantagineum (Blue gem) PE=2 SV=1	Os05g0151100 [Oryza sativa Japonica Group]
osa-miR156j-3p	Os05g0227600	-	-	-	-
osa-miR159a.1	Os03g0331700	Molecular Function: calcium ion binding (GO:0005509);;	K13448|1.76843e-103|osa:4332731|Os03g0331700; K13448 calcium-binding protein CML (A)	Probable calcium-binding protein CML27 GN=CML27 OS=Oryza sativa subsp. japonica (Rice) PE=2 SV=1	Os03g0331700 [Oryza sativa Japonica Group]
osa-miR160a-5p	Os09g0466800	Cellular Component: integral component of membrane (GO:0016021);; Molecular Function: transferase activity, transferring glycosyl groups (GO:0016757);;	--	--	Os09g0466800 [Oryza sativa Japonica Group]
osa-miR160e-5p	Os09g0466800	Cellular Component: integral component of membrane (GO:0016021);; Molecular Function: transferase activity, transferring glycosyl groups (GO:0016757);;	--	--	Os09g0466800 [Oryza sativa Japonica Group]
osa-miR164a	Os08g0200600	Molecular Function: DNA binding (GO:0003677);; Cellular Component: nucleus (GO:0005634);; Biological Process: regulation of transcription, DNA-templated (GO:0006355);;	--	NAC domain-containing protein 21/22 OS=Arabidopsis thaliana (Mouse-ear cress) PE=1 SV=2	Os08g0200600 [Oryza sativa Japonica Group]
osa-miR164d	Os08g0200600	Molecular Function: DNA binding (GO:0003677);; Cellular Component: nucleus (GO:0005634);; Biological Process: regulation of transcription, DNA-templated (GO:0006355);;	--	NAC domain-containing protein 21/22 OS=Arabidopsis thaliana (Mouse-ear cress) PE=1 SV=2	Os08g0200600 [Oryza sativa Japonica Group]
osa-miR164e	Os08g0200600	Molecular Function: DNA binding (GO:0003677);; Cellular Component: nucleus (GO:0005634);; Biological Process: regulation of transcription, DNA-templated (GO:0006355);;	--	NAC domain-containing protein 21/22 OS=Arabidopsis thaliana (Mouse-ear cress) PE=1 SV=2	Os08g0200600 [Oryza sativa Japonica Group]
osa-miR166a-5p	Os08g0247600	Molecular Function: protein serine/threonine kinase activity (GO:0004674);; Molecular Function: protein tyrosine kinase activity (GO:0004713);; Molecular Function: ATP binding (GO:0005524);; Biological Process: protein phosphorylation (GO:0006468);; Cellular Component: integral component of membrane (GO:0016021);;	--	Probable LRR receptor-like serine/threonine-protein kinase At3g47570 (Precursor) GN=At3g47570 OS=Arabidopsis thaliana (Mouse-ear cress) PE=2 SV=1	hypothetical protein OsJ_26602 [Oryza sativa Japonica Group]
osa-miR166d-5p	Os10g0407500	Molecular Function: nucleic acid binding (GO:0003676);; Molecular Function: exonuclease activity (GO:0004527);; Cellular Component: membrane (GO:0016020);; Biological Process: nucleic acid phosphodiester bond hydrolysis (GO:0090305);;	--	Protein NEN1 {ECO:0000303|PubMed:25081480} OS=Arabidopsis thaliana (Mouse-ear cress) PE=2 SV=1	Putative exonuclease [Oryza sativa Japonica Group]
osa-miR169r-5p	Os12g0618600	Molecular Function: DNA binding (GO:0003677);; Molecular Function: DNA binding transcription factor activity (GO:0003700);; Biological Process: regulation of transcription, DNA-templated (GO:0006355);; Cellular Component: CCAAT-binding factor complex (GO:0016602);;	K08064|2.13332e-57|osa:4352811|Os12g0618600; K08064 nuclear transcription factor Y, alpha (A)	Nuclear transcription factor Y subunit A-5 GN=NFYA5 OS=Arabidopsis thaliana (Mouse-ear cress) PE=2 SV=1	Os12g0618600 [Oryza sativa Japonica Group]
osa-miR169r-5p	Os03g0411100	Molecular Function: DNA binding (GO:0003677);; Molecular Function: DNA binding transcription factor activity (GO:0003700);; Biological Process: regulation of transcription, DNA-templated (GO:0006355);; Cellular Component: CCAAT-binding factor complex (GO:0016602);;	K08064|4.29884e-34|osa:4333094|Os03g0411100; K08064 nuclear transcription factor Y, alpha (A)	Nuclear transcription factor Y subunit A-7 GN=NFYA7 OS=Arabidopsis thaliana (Mouse-ear cress) PE=2 SV=1	CCAAT-box transcription factor complex WHAP3, putative, expressed [Oryza sativa Japonica Group]
osa-miR171c-5p	Os03g0135550	-	-	-	-
osa-miR171i-3p	Os10g0551200	Molecular Function: DNA binding transcription factor activity (GO:0003700);; Cellular Component: nucleus (GO:0005634);; Biological Process: regulation of transcription, DNA-templated (GO:0006355);; Cellular Component: integral component of membrane (GO:0016021);; Biological Process: cell differentiation (GO:0030154);; Molecular Function: sequence-specific DNA binding (GO:0043565);;	--	Scarecrow-like protein 6 GN=SCL6 OS=Arabidopsis thaliana (Mouse-ear cress) PE=1 SV=1	putative Scl1 protein [Oryza sativa Japonica Group]
osa-miR171i-5p	Os04g0555151	Molecular Function: DNA binding transcription factor activity (GO:0003700);; Cellular Component: nucleus (GO:0005634);; Biological Process: regulation of transcription, DNA-templated (GO:0006355);; Biological Process: cell differentiation (GO:0030154);; Molecular Function: sequence-specific DNA binding (GO:0043565);;	--	Scarecrow-like protein 6 GN=SCL6 OS=Arabidopsis thaliana (Mouse-ear cress) PE=1 SV=1	Os04g0555000 [Oryza sativa Japonica Group]
osa-miR1848	Os06g0131300	Biological Process: arginine catabolic process (GO:0006527);; Biological Process: spermidine biosynthetic process (GO:0008295);; Molecular Function: arginine decarboxylase activity (GO:0008792);; Biological Process: response to cold (GO:0009409);; Biological Process: putrescine biosynthetic process from arginine (GO:0033388);;	K01583|0|osa:4340008|Os06g0131300; K01583 arginine decarboxylase [EC:4.1.1.19] (A)	Arginine decarboxylase 1 GN=P0493C11.18 OS=Oryza sativa subsp. japonica (Rice) PE=1 SV=1	Os06g0131300 [Oryza sativa Japonica Group]
osa-miR1848	Os09g0472100	Molecular Function: ATP binding (GO:0005524);; Cellular Component: plasma membrane (GO:0005886);; Cellular Component: integral component of membrane (GO:0016021);; Molecular Function: ATPase activity, coupled to transmembrane movement of substances (GO:0042626);; Biological Process: transmembrane transport (GO:0055085);;	--	ABC transporter G family member 15 GN=MSA6.13 OS=Arabidopsis thaliana (Mouse-ear cress) PE=2 SV=2	Os09g0472100 [Oryza sativa Japonica Group]
osa-miR1848	Os07g0288700	Molecular Function: ATP binding (GO:0005524);; Cellular Component: plasma membrane (GO:0005886);; Cellular Component: plastid (GO:0009536);; Cellular Component: integral component of membrane (GO:0016021);; Molecular Function: ATPase activity, coupled to transmembrane movement of substances (GO:0042626);; Biological Process: transmembrane transport (GO:0055085);;	--	ABC transporter G family member 15 GN=MSA6.13 OS=Arabidopsis thaliana (Mouse-ear cress) PE=2 SV=2	Os07g0288700 [Oryza sativa Japonica Group]
osa-miR1848	Os10g0438600	Biological Process: lipid metabolic process (GO:0006629);; Molecular Function: lipase activity (GO:0016298);;	--	GDSL esterase/lipase EXL3 (Precursor) GN=EXL3 OS=Arabidopsis thaliana (Mouse-ear cress) PE=2 SV=1	hypothetical protein OsI_33753 [Oryza sativa Indica Group]
osa-miR1848	Os09g0472200	Molecular Function: ATP binding (GO:0005524);; Cellular Component: plasma membrane (GO:0005886);; Cellular Component: integral component of membrane (GO:0016021);; Molecular Function: ATPase activity, coupled to transmembrane movement of substances (GO:0042626);; Biological Process: transmembrane transport (GO:0055085);;	--	ABC transporter G family member 11 GN=At1g17840 OS=Arabidopsis thaliana (Mouse-ear cress) PE=1 SV=1	Os09g0472200 [Oryza sativa Japonica Group]
osa-miR1848	Os06g0599200	Molecular Function: iron ion binding (GO:0005506);; Biological Process: defense response (GO:0006952);; Cellular Component: integral component of membrane (GO:0016021);; Molecular Function: heme binding (GO:0020037);; Biological Process: electron transport chain (GO:0022900);; Molecular Function: ent-cassa-12,15-diene 11-hydroxylase activity (GO:0036202);; Biological Process: diterpene phytoalexi…	K16084|0|osa:4341447|Os06g0599200; K16084 ent-cassa-12,15-diene 11-hydroxylase [EC:1.14.13.145] (A)	Ent-cassadiene C11-alpha-hydroxylase 1 OS=Oryza sativa subsp. japonica (Rice) PE=1 SV=1	Os06g0599200 [Oryza sativa Japonica Group]
osa-miR1848	Os02g0569900	Molecular Function: iron ion binding (GO:0005506);; Biological Process: defense response (GO:0006952);; Cellular Component: integral component of membrane (GO:0016021);; Molecular Function: heme binding (GO:0020037);; Biological Process: electron transport chain (GO:0022900);; Molecular Function: ent-cassa-12,15-diene 11-hydroxylase activity (GO:0036202);; Biological Process: diterpene phytoalexi…	K16084|0|osa:4329723|Os02g0569900; K16084 ent-cassa-12,15-diene 11-hydroxylase [EC:1.14.13.145] (A)	Ent-cassadiene C11-alpha-hydroxylase 1 OS=Oryza sativa subsp. japonica (Rice) PE=1 SV=1	Os02g0569900 [Oryza sativa Japonica Group]
osa-miR1848	Os05g0419200	--	--	Protein root UVB sensitive 6 {ECO:0000303|PubMed:19515790} OS=Arabidopsis thaliana (Mouse-ear cress) PE=2 SV=1	hypothetical protein OsI_19997 [Oryza sativa Indica Group]
osa-miR1848	Os05g0410200	Biological Process: metabolic process (GO:0008152);; Molecular Function: hydrolase activity (GO:0016787);;	--	Probable carboxylesterase 17 GN=CXE17 OS=Arabidopsis thaliana (Mouse-ear cress) PE=2 SV=1	Os05g0410200 [Oryza sativa Japonica Group]
osa-miR1848	Os05g0120300	--	--	--	Os05g0120300 [Oryza sativa Japonica Group]
osa-miR1848	Os02g0176000	Cellular Component: intracellular (GO:0005622);; Molecular Function: zinc ion binding (GO:0008270);;	--	B-box zinc finger protein 32 {ECO:0000303|PubMed:19920209} OS=Arabidopsis thaliana (Mouse-ear cress) PE=1 SV=1	Os02g0176000 [Oryza sativa Japonica Group]
osa-miR1848	Os03g0802400	Molecular Function: ATP binding (GO:0005524);; Cellular Component: integral component of membrane (GO:0016021);;	--	Cell division control protein 48 homolog C GN=F4P13.15 OS=Arabidopsis thaliana (Mouse-ear cress) PE=2 SV=2	Os03g0802500 [Oryza sativa Japonica Group]
osa-miR1850.1	Os04g0543100	Molecular Function: protein kinase activity (GO:0004672);; Molecular Function: ATP binding (GO:0005524);; Biological Process: protein phosphorylation (GO:0006468);;	--	--	hypothetical protein OsJ_15641 [Oryza sativa Japonica Group]
osa-miR1861d	Os09g0268000	Molecular Function: protein serine/threonine kinase activity (GO:0004674);; Molecular Function: ATP binding (GO:0005524);; Cellular Component: mitochondrion (GO:0005739);; Biological Process: protein phosphorylation (GO:0006468);; Cellular Component: integral component of membrane (GO:0016021);; Molecular Function: carbohydrate binding (GO:0030246);;	--	L-type lectin-domain containing receptor kinase IV.1 (Precursor) GN=F13M22.21 OS=Arabidopsis thaliana (Mouse-ear cress) PE=2 SV=1	putative receptor like protein kinase [Oryza sativa Japonica Group]
osa-miR1861d	Os05g0341300	Molecular Function: GTPase activity (GO:0003924);; Molecular Function: signal transducer activity (GO:0004871);; Molecular Function: GTPase inhibitor activity (GO:0005095);; Molecular Function: GTP binding (GO:0005525);; Biological Process: G-protein coupled receptor signaling pathway (GO:0007186);; Molecular Function: channel regulator activity (GO:0016247);; Molecular Function: G-protein beta/g…	--	Guanine nucleotide-binding protein alpha-2 subunit GN=GPA2 OS=Glycine max (Soybean) PE=2 SV=1	Os05g0341300 [Oryza sativa Japonica Group]
osa-miR2103	Os03g0606100	Cellular Component: integral component of membrane (GO:0016021);;	--	--	hypothetical protein OsI_12556 [Oryza sativa Indica Group]
osa-miR2103	Os03g0710700	Biological Process: respiratory burst involved in defense response (GO:0002679);; Cellular Component: nucleus (GO:0005634);; Cellular Component: cytoplasm (GO:0005737);; Biological Process: protein targeting to membrane (GO:0006612);; Biological Process: ER-nucleus signaling pathway (GO:0006984);; Biological Process: salicylic acid biosynthetic process (GO:0009697);; Biological Process: response …	--	--	Os03g0710700 [Oryza sativa Japonica Group]
osa-miR2118b	Os01g0149350	Molecular Function: ADP binding (GO:0043531);;	--	Putative disease resistance protein RGA1 GN=RGA1 OS=Solanum bulbocastanum (Wild potato) PE=2 SV=2	Os01g0149350 [Oryza sativa Japonica Group]
osa-miR2118b	Os08g0539700	Molecular Function: ATP binding (GO:0005524);; Biological Process: apoptotic process (GO:0006915);; Biological Process: defense response (GO:0006952);; Molecular Function: ADP binding (GO:0043531);;	--	Disease resistance protein RPM1 GN=F17A9.20 OS=Arabidopsis thaliana (Mouse-ear cress) PE=1 SV=1	Os08g0539700 [Oryza sativa Japonica Group]
osa-miR2877	Os03g0712900	Cellular Component: mitochondrion (GO:0005739);;	--	Pentatricopeptide repeat-containing protein At4g01570 GN=At4g01570 OS=Arabidopsis thaliana (Mouse-ear cress) PE=2 SV=1	expressed protein [Oryza sativa Japonica Group]
osa-miR2905	Os08g0434100	Molecular Function: RNA binding (GO:0003723);; Molecular Function: ribonuclease T2 activity (GO:0033897);; Biological Process: biological_process (GO:0044699);; Biological Process: RNA phosphodiester bond hydrolysis, endonucleolytic (GO:0090502);;	K01166|1.25141e-93|osa:4345656|Os08g0434100; K01166 ribonuclease T2 [EC:3.1.27.1] (A)	Ribonuclease 3 (Precursor) GN=RNS3 OS=Arabidopsis thaliana (Mouse-ear cress) PE=2 SV=1	Os08g0434100 [Oryza sativa Japonica Group]
osa-miR319a-3p.2-3p	Os12g0616400	Molecular Function: DNA binding (GO:0003677);; Cellular Component: nucleus (GO:0005634);; Biological Process: regulation of transcription, DNA-templated (GO:0006355);; Biological Process: multicellular organism development (GO:0007275);;	--	Transcription factor PCF8 GN=PCF8 OS=Oryza sativa subsp. japonica (Rice) PE=2 SV=1	transcription factor PCF8 [Oryza sativa Japonica Group]
osa-miR390-5p	Os11g0569300	Molecular Function: protein serine/threonine kinase activity (GO:0004674);; Molecular Function: ATP binding (GO:0005524);; Biological Process: protein phosphorylation (GO:0006468);; Cellular Component: integral component of membrane (GO:0016021);;	--	Probable LRR receptor-like serine/threonine-protein kinase At3g47570 (Precursor) GN=At3g47570 OS=Arabidopsis thaliana (Mouse-ear cress) PE=2 SV=1	Os11g0569300 [Oryza sativa Japonica Group]
osa-miR395b	Os03g0195300	Cellular Component: integral component of plasma membrane (GO:0005887);; Molecular Function: secondary active sulfate transmembrane transporter activity (GO:0008271);; Biological Process: sulfate transmembrane transport (GO:1902358);;	K17469|4.01272e-150|osa:4331932|Os03g0195300; K17469 sulfate transporter 2, low-affinity (A)	Sulfate transporter 2.2 GN=SULTR2;2 OS=Arabidopsis thaliana (Mouse-ear cress) PE=1 SV=3	Putative sulfate transporter [Oryza sativa Japonica Group]
osa-miR396f-3p	Os11g0481150	Molecular Function: ADP binding (GO:0043531);;	--	Putative disease resistance protein At3g14460 GN=At3g14460 OS=Arabidopsis thaliana (Mouse-ear cress) PE=3 SV=1	hypothetical protein OsJ_33886 [Oryza sativa Japonica Group]
osa-miR397a	Os03g0273200	Molecular Function: copper ion binding (GO:0005507);; Biological Process: lignin biosynthetic process (GO:0009809);; Cellular Component: integral component of membrane (GO:0016021);; Molecular Function: oxidoreductase activity, oxidizing metal ions (GO:0016722);; Biological Process: lignin catabolic process (GO:0046274);; Cellular Component: apoplast (GO:0048046);; Molecular Function: hydroquinon…	--	Laccase-10 (Precursor) GN=OsJ_009911 OS=Oryza sativa subsp. japonica (Rice) PE=2 SV=1	hypothetical protein OsI_10938 [Oryza sativa Indica Group]
osa-miR397b	Os05g0458500	Molecular Function: copper ion binding (GO:0005507);; Biological Process: lignin biosynthetic process (GO:0009809);; Molecular Function: oxidoreductase activity, oxidizing metal ions (GO:0016722);; Biological Process: lignin catabolic process (GO:0046274);; Cellular Component: apoplast (GO:0048046);; Molecular Function: hydroquinone:oxygen oxidoreductase activity (GO:0052716);; Biological Process…	--	Laccase-12/13 (Precursor) GN=OJ1362_D02.10 OS=Oryza sativa subsp. japonica (Rice) PE=2 SV=1	Os05g0458500 [Oryza sativa Japonica Group]
osa-miR397b	Os05g0458600	Molecular Function: copper ion binding (GO:0005507);; Biological Process: lignin biosynthetic process (GO:0009809);; Molecular Function: oxidoreductase activity, oxidizing metal ions (GO:0016722);; Biological Process: lignin catabolic process (GO:0046274);; Cellular Component: apoplast (GO:0048046);; Molecular Function: hydroquinone:oxygen oxidoreductase activity (GO:0052716);; Biological Process…	--	Laccase-12/13 (Precursor) GN=OJ1362_D02.10 OS=Oryza sativa subsp. japonica (Rice) PE=2 SV=1	Os05g0458500 [Oryza sativa Japonica Group]
osa-miR3980a-3p	Os11g0170400	Cellular Component: plastid (GO:0009536);;	--	--	Os08g0347200 [Oryza sativa Japonica Group]
osa-miR3980a-3p	Os06g0491300	Cellular Component: plastid (GO:0009536);;	--	--	Os06g0491300 [Oryza sativa Japonica Group]
osa-miR3980a-3p	Os08g0450100	Cellular Component: extracellular region (GO:0005576);; Cellular Component: cell wall (GO:0005618);; Molecular Function: pectinesterase activity (GO:0030599);; Biological Process: cell wall modification (GO:0042545);; Biological Process: negative regulation of catalytic activity (GO:0043086);; Molecular Function: aspartyl esterase activity (GO:0045330);; Biological Process: pectin catabolic proce…	K01051|3.10626e-168|osa:4345722|Os08g0450100; K01051 pectinesterase [EC:3.1.1.11] (A)	Pectinesterase PPE8B (Precursor) OS=Prunus persica (Peach) PE=2 SV=1	Os08g0450100 [Oryza sativa Japonica Group]
osa-miR398b	Os07g0436350	--	--	--	hypothetical protein [Oryza sativa Japonica Group]
osa-miR399d	Os05g0529700	Cellular Component: plastid (GO:0009536);;	--	--	Os05g0529700 [Oryza sativa Japonica Group]
osa-miR399j	Os05g0529700	Cellular Component: plastid (GO:0009536);;	--	--	Os05g0529700 [Oryza sativa Japonica Group]
osa-miR408-3p	Os03g0709300	Molecular Function: electron transfer activity (GO:0009055);; Cellular Component: anchored component of plasma membrane (GO:0046658);;	--	Chemocyanin (Precursor) OS=Lilium longiflorum (Trumpet lily) PE=1 SV=1	Os03g0709300 [Oryza sativa Japonica Group]
osa-miR444b.2	Os08g0431700	--	--	--	Os08g0431700 [Oryza sativa Japonica Group]
osa-miR5156	Os11g0308100	Molecular Function: protein serine/threonine kinase activity (GO:0004674);; Molecular Function: ATP binding (GO:0005524);; Biological Process: protein phosphorylation (GO:0006468);;	--	Shaggy-related protein kinase NtK-1 GN=NTK-1 OS=Nicotiana tabacum (Common tobacco) PE=2 SV=1	hypothetical protein OsJ_33736 [Oryza sativa Japonica Group]
osa-miR528-5p	Os06g0154200	Cellular Component: nucleus (GO:0005634);; Biological Process: response to light stimulus (GO:0009416);; Biological Process: auxin polar transport (GO:0009926);; Biological Process: regulation of meristem structural organization (GO:0009934);; Biological Process: shoot system morphogenesis (GO:0010016);; Biological Process: negative regulation of seed germination (GO:0010187);; Biological Process…	--	F-box/LRR-repeat MAX2 homolog GN=OSJNBa0085L11.6-1 OS=Oryza sativa subsp. japonica (Rice) PE=2 SV=2	Os06g0154200 [Oryza sativa Japonica Group]
osa-miR529b	Os09g0507100	Molecular Function: DNA binding (GO:0003677);; Cellular Component: nucleus (GO:0005634);; Biological Process: regulation of transcription, DNA-templated (GO:0006355);; Molecular Function: metal ion binding (GO:0046872);;	--	Squamosa promoter-binding-like protein 18 GN=SPL18 OS=Oryza sativa subsp. japonica (Rice) PE=2 SV=1	Os09g0507100 [Oryza sativa Japonica Group]
osa-miR529b	Os01g0880200	Cellular Component: integral component of membrane (GO:0016021);; Molecular Function: transferase activity, transferring glycosyl groups (GO:0016757);;	--	UDP-glucuronate:xylan alpha-glucuronosyltransferase 1 GN=MVE11.2 OS=Arabidopsis thaliana (Mouse-ear cress) PE=2 SV=1	hypothetical protein OsI_04661 [Oryza sativa Indica Group]
osa-miR5340	Os02g0787700	Molecular Function: ionotropic glutamate receptor activity (GO:0004970);; Biological Process: ion transport (GO:0006811);; Cellular Component: integral component of membrane (GO:0016021);; Biological Process: ionotropic glutamate receptor signaling pathway (GO:0035235);;	--	Glutamate receptor 2.2 (Precursor) GN=GLR2.2 OS=Arabidopsis thaliana (Mouse-ear cress) PE=2 SV=1	Os02g0787600 [Oryza sativa Japonica Group]
osa-miR5340	Os04g0526800	--	--	Putative GEM-like protein 8 GN=At5g23370 OS=Arabidopsis thaliana (Mouse-ear cress) PE=3 SV=1	Os04g0526800 [Oryza sativa Japonica Group]
osa-miR5493	Os10g0113000	Molecular Function: oxidoreductase activity (GO:0016491);; Biological Process: oxidation-reduction process (GO:0055114);;	--	Probable NAD(P)H-dependent oxidoreductase 1 OS=Oryza sativa subsp. japonica (Rice) PE=1 SV=1	Os10g0113000 [Oryza sativa Japonica Group]
osa-miR5788	Os07g0187350	Molecular Function: nucleotide binding (GO:0000166);; Molecular Function: nucleic acid binding (GO:0003676);; Molecular Function: zinc ion binding (GO:0008270);;	--	Glycine-rich RNA-binding protein RZ1C {ECO:0000305} OS=Arabidopsis thaliana (Mouse-ear cress) PE=1 SV=1	glycine-rich RNA-binding protein 7 [Oryza sativa Indica Group]
osa-miR812f	Os04g0436900	Molecular Function: DNA binding (GO:0003677);; Cellular Component: nucleus (GO:0005634);; Cellular Component: mitochondrion (GO:0005739);; Biological Process: regulation of transcription, DNA-templated (GO:0006355);; Biological Process: biological_process (GO:0044699);; Biological Process: anatomical structure development (GO:0048856);;	--	NAC transcription factor NAM-B2 GN=NAM-B2 OS=Triticum turgidum subsp. durum (Durum wheat) PE=2 SV=1	Os04g0437000 [Oryza sativa Japonica Group]
osa-miR812o-5p	Os07g0160100	Molecular Function: DNA binding (GO:0003677);; Cellular Component: nucleus (GO:0005634);; Biological Process: cell differentiation (GO:0030154);; Molecular Function: metal ion binding (GO:0046872);; Biological Process: specification of floral organ number (GO:0048833);;	--	Protein YABBY 1 OS=Oryza sativa subsp. japonica (Rice) PE=2 SV=1	Os07g0160100 [Oryza sativa Japonica Group]
osa-miR812p	Os04g0558700	--	--	--	Os04g0558700 [Oryza sativa Japonica Group]
osa-miR818a	Os06g0580100	Cellular Component: integral component of membrane (GO:0016021);;	--	--	Os06g0580100 [Oryza sativa Japonica Group]
osa-miR818a	Os07g0471683	Cellular Component: plastid (GO:0009536);; Molecular Function: protein dimerization activity (GO:0046983);;	--	--	hypothetical protein OsI_25949 [Oryza sativa Indica Group]
osa-miR818a	Os03g0683900	Molecular Function: ubiquitin-protein transferase activity (GO:0004842);; Cellular Component: nucleus (GO:0005634);; Cellular Component: cytoplasm (GO:0005737);; Molecular Function: ligase activity (GO:0016874);; Biological Process: ubiquitin-dependent protein catabolic process (GO:0042787);;	--	E3 ubiquitin-protein ligase UPL7 GN=UPL7 OS=Arabidopsis thaliana (Mouse-ear cress) PE=2 SV=1	Os03g0683900 [Oryza sativa Japonica Group]
osa-miR818a	Os06g0287500	Molecular Function: ADP binding (GO:0043531);;	--	Putative disease resistance RPP13-like protein 3 GN=RPP13L3 OS=Arabidopsis thaliana (Mouse-ear cress) PE=3 SV=1	hypothetical protein OsJ_21012 [Oryza sativa Japonica Group]
osa-miR818a	Os01g0170500	Cellular Component: integral component of membrane (GO:0016021);;	--	--	Os01g0170500 [Oryza sativa Japonica Group]
Novel.101	Os04g0190000	Molecular Function: D-arabinono-1,4-lactone oxidase activity (GO:0003885);; Cellular Component: mitochondrion (GO:0005739);; Cellular Component: membrane (GO:0016020);; Molecular Function: flavin adenine dinucleotide binding (GO:0050660);; Biological Process: oxidation-reduction process (GO:0055114);;	--	Zinc finger A20 domain-containing stress-associated protein 18 GN=SAP18 OS=Oryza sativa subsp. japonica (Rice) PE=2 SV=1	Os04g0190000 [Oryza sativa Japonica Group]
Novel.101	Os08g0215300	--	--	--	Os08g0215300 [Oryza sativa Japonica Group]
Novel.106	Os03g0250200	Cellular Component: membrane (GO:0016020);;	--	Putative HVA22-like protein g GN=HVA22G OS=Arabidopsis thaliana (Mouse-ear cress) PE=3 SV=2	Os03g0250200 [Oryza sativa Japonica Group]
Novel.106	Os01g0265400	Cellular Component: integral component of membrane (GO:0016021);;	--	--	unnamed protein product [Oryza sativa Japonica Group]
Novel.112	Os03g0724700	--	--	--	expressed protein [Oryza sativa Japonica Group]
Novel.115	Os01g0603100	Molecular Function: ADP binding (GO:0043531);;	--	Disease resistance protein RPM1 GN=F17A9.20 OS=Arabidopsis thaliana (Mouse-ear cress) PE=1 SV=1	hypothetical protein OsI_02746 [Oryza sativa Indica Group]
Novel.115	Os08g0538200	Molecular Function: nucleotide binding (GO:0000166);; Molecular Function: aminoacyl-tRNA ligase activity (GO:0004812);; Biological Process: tRNA aminoacylation for protein translation (GO:0006418);; Cellular Component: integral component of membrane (GO:0016021);;	--	--	unknown [Zea mays]
Novel.115	Os09g0491100	Cellular Component: mitochondrion (GO:0005739);; Biological Process: carbohydrate metabolic process (GO:0005975);; Molecular Function: beta-glucosidase activity (GO:0008422);; Molecular Function: scopolin beta-glucosidase activity (GO:0102483);; Biological Process: glycosyl compound metabolic process (GO:1901657);;	K01188|3.48647e-141|osa:4347441|Os09g0491100; K01188 beta-glucosidase [EC:3.2.1.21] (A)	Beta-glucosidase 30 (Precursor) GN=BGLU30 OS=Oryza sativa subsp. japonica (Rice) PE=2 SV=1	hypothetical protein OsJ_29837 [Oryza sativa Japonica Group]
Novel.115	Os11g0225300	Molecular Function: protein kinase activity (GO:0004672);; Biological Process: protein phosphorylation (GO:0006468);; Molecular Function: identical protein binding (GO:0042802);; Molecular Function: ADP binding (GO:0043531);;	--	Putative late blight resistance protein homolog R1B-12 GN=R1B-12 OS=Solanum demissum (Wild potato) PE=3 SV=2	Os11g0225300 [Oryza sativa Japonica Group]
Novel.115	Os09g0517200	Molecular Function: ADP binding (GO:0043531);;	--	Disease resistance protein RPM1 GN=F17A9.20 OS=Arabidopsis thaliana (Mouse-ear cress) PE=1 SV=1	putative resistance protein [Oryza sativa Japonica Group]
Novel.115	Os11g0592500	Molecular Function: protein serine/threonine phosphatase activity (GO:0004722);; Biological Process: protein dephosphorylation (GO:0006470);; Molecular Function: ADP binding (GO:0043531);;	--	Probable protein phosphatase 2C 36 GN=OSJNBa0078D06.30 OS=Oryza sativa subsp. japonica (Rice) PE=2 SV=1	hypothetical protein OsI_14946 [Oryza sativa Indica Group]
Novel.115	Os06g0143700	Cellular Component: integral component of plasma membrane (GO:0005887);; Molecular Function: secondary active sulfate transmembrane transporter activity (GO:0008271);; Cellular Component: plasmodesma (GO:0009506);; Biological Process: sulfate transmembrane transport (GO:1902358);;	K17471|3.56482e-114|osa:4340095|Os06g0143700; K17471 sulfate transporter 3 (A)	Probable sulfate transporter 3.4 GN=SULTR3;4 OS=Arabidopsis thaliana (Mouse-ear cress) PE=2 SV=1	hypothetical protein OsJ_20097 [Oryza sativa Japonica Group]
Novel.115	Os04g0423200	Cellular Component: integral component of membrane (GO:0016021);;	--	UPF0496 protein At3g49070 GN=At3g49070 OS=Arabidopsis thaliana (Mouse-ear cress) PE=2 SV=1	Os04g0423200 [Oryza sativa Japonica Group]
Novel.115	Os07g0592600	Molecular Function: ligase activity (GO:0016874);;	K14487|0|osa:4343785|Os07g0592600; K14487 auxin responsive GH3 gene family (A)	Probable indole-3-acetic acid-amido synthetase GH3.8 OS=Oryza sativa subsp. japonica (Rice) PE=2 SV=1	Os07g0592600 [Oryza sativa Japonica Group]
Novel.116	Os05g0110000	Biological Process: protein polyubiquitination (GO:0000209);; Cellular Component: mitochondrion (GO:0005739);; Molecular Function: zinc ion binding (GO:0008270);; Biological Process: ubiquitin-dependent protein catabolic process (GO:0042787);; Biological Process: proteasome-mediated ubiquitin-dependent protein catabolic process (GO:0043161);; Molecular Function: ubiquitin protein ligase activity …	--	E3 ubiquitin-protein ligase RING1 GN=RING1 OS=Gossypium hirsutum (Upland cotton) PE=1 SV=1	Os05g0110000 [Oryza sativa Japonica Group]
Novel.116	Os11g0606500	Molecular Function: ADP binding (GO:0043531);;	--	Putative late blight resistance protein homolog R1A-6 GN=R1A-6 OS=Solanum demissum (Wild potato) PE=3 SV=2	Os11g0606500 [Oryza sativa Japonica Group]
Novel.116	Os11g0604900	Molecular Function: ADP binding (GO:0043531);;	--	Putative late blight resistance protein homolog R1B-16 GN=R1B-16 OS=Solanum demissum (Wild potato) PE=3 SV=1	NB-ARC domain containing protein [Oryza sativa Japonica Group]
Novel.116	Os01g0603100	Molecular Function: ADP binding (GO:0043531);;	--	Disease resistance protein RPM1 GN=F17A9.20 OS=Arabidopsis thaliana (Mouse-ear cress) PE=1 SV=1	hypothetical protein OsI_02746 [Oryza sativa Indica Group]
Novel.116	Os01g0335700	Molecular Function: ATP binding (GO:0005524);; Biological Process: apoptotic process (GO:0006915);; Molecular Function: ADP binding (GO:0043531);;	--	Disease resistance protein RPM1 GN=F17A9.20 OS=Arabidopsis thaliana (Mouse-ear cress) PE=1 SV=1	Os01g0335700 [Oryza sativa Japonica Group]
Novel.116	Os09g0491100	Cellular Component: mitochondrion (GO:0005739);; Biological Process: carbohydrate metabolic process (GO:0005975);; Molecular Function: beta-glucosidase activity (GO:0008422);; Molecular Function: scopolin beta-glucosidase activity (GO:0102483);; Biological Process: glycosyl compound metabolic process (GO:1901657);;	K01188|3.48647e-141|osa:4347441|Os09g0491100; K01188 beta-glucosidase [EC:3.2.1.21] (A)	Beta-glucosidase 30 (Precursor) GN=BGLU30 OS=Oryza sativa subsp. japonica (Rice) PE=2 SV=1	hypothetical protein OsJ_29837 [Oryza sativa Japonica Group]
Novel.116	Os10g0131000	Molecular Function: ADP binding (GO:0043531);;	--	Disease resistance protein RPM1 GN=F17A9.20 OS=Arabidopsis thaliana (Mouse-ear cress) PE=1 SV=1	Putative disease resistance protein [Oryza sativa Japonica Group]
Novel.116	Os10g0132700	Molecular Function: ADP binding (GO:0043531);;	--	Disease resistance protein RPM1 GN=F17A9.20 OS=Arabidopsis thaliana (Mouse-ear cress) PE=1 SV=1	Putative disease resistance protein RPM1 [Oryza sativa Japonica Group]
Novel.116	Os11g0225300	Molecular Function: protein kinase activity (GO:0004672);; Biological Process: protein phosphorylation (GO:0006468);; Molecular Function: identical protein binding (GO:0042802);; Molecular Function: ADP binding (GO:0043531);;	--	Putative late blight resistance protein homolog R1B-12 GN=R1B-12 OS=Solanum demissum (Wild potato) PE=3 SV=2	Os11g0225300 [Oryza sativa Japonica Group]
Novel.116	Os11g0592500	Molecular Function: protein serine/threonine phosphatase activity (GO:0004722);; Biological Process: protein dephosphorylation (GO:0006470);; Molecular Function: ADP binding (GO:0043531);;	--	Probable protein phosphatase 2C 36 GN=OSJNBa0078D06.30 OS=Oryza sativa subsp. japonica (Rice) PE=2 SV=1	hypothetical protein OsI_14946 [Oryza sativa Indica Group]
Novel.118	Os03g0125650	--	--	--	Os03g0125700 [Oryza sativa Japonica Group]
Novel.118	Os09g0572700	Molecular Function: electron transfer activity (GO:0009055);; Cellular Component: anchored component of plasma membrane (GO:0046658);;	--	Blue copper protein (Precursor) OS=Pisum sativum (Garden pea) PE=2 SV=1	Os09g0572700 [Oryza sativa Japonica Group]
Novel.118	Os01g0102900	Cellular Component: chloroplast (GO:0009507);;	--	Light-regulated protein (Precursor) OS=Oryza sativa subsp. japonica (Rice) PE=2 SV=1	hypothetical protein [Oryza sativa Japonica Group]
Novel.118	Os02g0153300	Molecular Function: protein serine/threonine kinase activity (GO:0004674);; Molecular Function: ATP binding (GO:0005524);; Biological Process: protein phosphorylation (GO:0006468);; Cellular Component: integral component of membrane (GO:0016021);;	--	Tyrosine-sulfated glycopeptide receptor 1 GN=PSYR1 OS=Arabidopsis thaliana (Mouse-ear cress) PE=2 SV=1	Os02g0153400 [Oryza sativa Japonica Group]
Novel.120	Os03g0597400	Cellular Component: plastid (GO:0009536);;	--	--	hypothetical protein [Oryza sativa Japonica Group]
Novel.120	Os04g0468000	Cellular Component: mitochondrion (GO:0005739);; Biological Process: metal ion transport (GO:0030001);; Molecular Function: transition metal ion binding (GO:0046914);; Biological Process: cellular transition metal ion homeostasis (GO:0046916);;	--	--	OSJNBa0016O02.12 [Oryza sativa Japonica Group]
Novel.129	Os02g0464400	Molecular Function: protein kinase activity (GO:0004672);; Molecular Function: ATP binding (GO:0005524);; Cellular Component: mitochondrion (GO:0005739);; Biological Process: protein phosphorylation (GO:0006468);; Cellular Component: integral component of membrane (GO:0016021);; Molecular Function: carbohydrate binding (GO:0030246);; Biological Process: recognition of pollen (GO:0048544);;	--	Protein ROOT PRIMORDIUM DEFECTIVE 1 GN=RPD1 OS=Arabidopsis thaliana (Mouse-ear cress) PE=1 SV=1	hypothetical protein OsJ_06652 [Oryza sativa Japonica Group]
Novel.130	Os11g0160500	Molecular Function: DNA binding transcription factor activity (GO:0003700);; Cellular Component: nucleus (GO:0005634);; Biological Process: regulation of transcription, DNA-templated (GO:0006355);; Molecular Function: sequence-specific DNA binding (GO:0043565);;	--	Transcription factor VIP1 GN=F2J6.6 OS=Arabidopsis thaliana (Mouse-ear cress) PE=1 SV=1	bZIP transcriptional activator RSG-related [Oryza sativa Japonica Group]
Novel.132	Os03g0724700	--	--	--	expressed protein [Oryza sativa Japonica Group]
Novel.2	Os11g0471300	Biological Process: DNA metabolic process (GO:0006259);; Cellular Component: integral component of membrane (GO:0016021);; Biological Process: developmental process (GO:0032502);;	--	--	transposon protein, putative, Mariner sub-class [Oryza sativa Japonica Group]
Novel.24	Os12g0267400	Cellular Component: plastid (GO:0009536);;	--	--	Os12g0267400 [Oryza sativa Japonica Group]
Novel.27	Os12g0573000	Cellular Component: integral component of membrane (GO:0016021);;	--	--	expressed protein [Oryza sativa Japonica Group]
Novel.29	Os03g0743800	Molecular Function: nucleic acid binding (GO:0003676);; Molecular Function: helicase activity (GO:0004386);; Molecular Function: ATP binding (GO:0005524);; Cellular Component: mitochondrion (GO:0005739);; Cellular Component: viral nucleocapsid (GO:0019013);; Cellular Component: ribonucleoprotein complex (GO:0030529);;	K12854|0|dosa:Os03t0743800-00|Os03g0743800; Similar to predicted protein.; K12854 pre-mRNA-splicing helicase BRR2 [EC:3.6.4.13] (A)	Helicase and polymerase-containing protein TEBICHI GN=TEB OS=Arabidopsis thaliana (Mouse-ear cress) PE=2 SV=1	putative Sec63 domain containing protein [Oryza sativa Japonica Group]
Novel.39	Os06g0241100	Molecular Function: protein serine/threonine kinase activity (GO:0004674);; Molecular Function: ATP binding (GO:0005524);; Biological Process: protein phosphorylation (GO:0006468);; Cellular Component: integral component of membrane (GO:0016021);;	--	G-type lectin S-receptor-like serine/threonine-protein kinase SD2-5 (Precursor) GN=SD25 OS=Arabidopsis thaliana (Mouse-ear cress) PE=1 SV=1	Os06g0241100 [Oryza sativa Japonica Group]
Novel.39	Os06g0136201	Biological Process: transport (GO:0006810);; Cellular Component: integral component of membrane (GO:0016021);;	--	Protein cornichon homolog 4 GN=At1g12390 OS=Arabidopsis thaliana (Mouse-ear cress) PE=1 SV=1	hypothetical protein [Oryza sativa Japonica Group]
Novel.39	Os01g0805975	Cellular Component: extracellular region (GO:0005576);; Biological Process: multicellular organism development (GO:0007275);; Cellular Component: membrane (GO:0016020);; Biological Process: cell differentiation (GO:0030154);;	--	--	hypothetical protein OsJ_03803 [Oryza sativa Japonica Group]
Novel.39	Os01g0307624	Cellular Component: mitochondrion (GO:0005739);; Cellular Component: plastid (GO:0009536);; Cellular Component: membrane (GO:0016020);;	--	--	hypothetical protein OsI_11016 [Oryza sativa Indica Group]
Novel.4	Os02g0147800	Cellular Component: nucleus (GO:0005634);; Molecular Function: zinc ion binding (GO:0008270);; Molecular Function: sequence-specific DNA binding (GO:0043565);; Biological Process: positive regulation of transcription, DNA-templated (GO:0045893);;	--	Pathogenesis-related homeodomain protein GN=F27B13.180 OS=Arabidopsis thaliana (Mouse-ear cress) PE=2 SV=1	Os02g0147800 [Oryza sativa Japonica Group]
Novel.4	Os03g0170400	Molecular Function: protein serine/threonine kinase activity (GO:0004674);; Molecular Function: protein tyrosine kinase activity (GO:0004713);; Molecular Function: ATP binding (GO:0005524);; Biological Process: protein phosphorylation (GO:0006468);; Cellular Component: plastid (GO:0009536);;	K04733|4.88963e-131|dosa:Os03t0170400-01|Os03g0170400; Similar to serine/threonine-protein kinase NAK.; K04733 interleukin-1 receptor-associated kinase 4 [EC:2.7.11.1] (A)	Protein kinase 2B, chloroplastic (Precursor) GN=APK2B OS=Arabidopsis thaliana (Mouse-ear cress) PE=2 SV=1	serine/threonine-protein kinase NAK, putative, expressed [Oryza sativa Japonica Group]
Novel.4	Os12g0611100	Molecular Function: protein serine/threonine kinase activity (GO:0004674);; Molecular Function: ATP binding (GO:0005524);; Cellular Component: plasma membrane (GO:0005886);; Biological Process: protein phosphorylation (GO:0006468);;	--	Probable leucine-rich repeat receptor-like serine/threonine-protein kinase At3g14840 (Precursor) GN=LRR-RLK OS=Arabidopsis thaliana (Mouse-ear cress) PE=2 SV=1	hypothetical protein OsI_39081 [Oryza sativa Indica Group]
Novel.43	Os05g0543600	Molecular Function: DNA binding (GO:0003677);;	K09422|8.16445e-125|osa:4339490|Os05g0543600; K09422 myb proto-oncogene protein, plant (A)	Myb-related protein Hv33 GN=MYB2 OS=Hordeum vulgare (Barley) PE=2 SV=3	putative myb-related protein [Oryza sativa Indica Group]
Novel.48	Os03g0293850	Molecular Function: binding (GO:0005488);; Cellular Component: integral component of membrane (GO:0016021);; Molecular Function: oxidoreductase activity (GO:0016491);; Biological Process: response to stimulus (GO:0050896);;	--	--	Os03g0293850 [Oryza sativa Japonica Group]
Novel.50	Os07g0590700	-	-	-	-
Novel.52	Os05g0419200	--	--	Protein root UVB sensitive 6 {ECO:0000303|PubMed:19515790} OS=Arabidopsis thaliana (Mouse-ear cress) PE=2 SV=1	hypothetical protein OsI_19997 [Oryza sativa Indica Group]
Novel.52	Os06g0196700	Molecular Function: DNA binding (GO:0003677);; Cellular Component: nucleus (GO:0005634);; Biological Process: regulation of transcription, DNA-templated (GO:0006355);; Biological Process: auxin-activated signaling pathway (GO:0009734);;	--	Auxin response factor 16 GN=OsJ_019622 OS=Oryza sativa subsp. japonica (Rice) PE=2 SV=1	RecName: Full=Auxin response factor 16 [Oryza sativa Japonica Group]
Novel.54	Os09g0317700	Molecular Function: glutathione transferase activity (GO:0004364);; Cellular Component: cytoplasm (GO:0005737);; Biological Process: glutathione metabolic process (GO:0006749);;	--	--	Os09g0317700 [Oryza sativa Japonica Group]
Novel.57	Os06g0673300	Molecular Function: protein kinase activity (GO:0004672);; Molecular Function: ATP binding (GO:0005524);; Biological Process: protein phosphorylation (GO:0006468);; Cellular Component: integral component of membrane (GO:0016021);;	--	--	Os06g0673300 [Oryza sativa Japonica Group]
Novel.58	Os05g0115100	Cellular Component: integral component of membrane (GO:0016021);;	--	--	Os05g0115100 [Oryza sativa Japonica Group]
Novel.58	Os08g0157800	--	--	--	Os08g0157800 [Oryza sativa Japonica Group]
Novel.58	Os05g0590000	Molecular Function: DNA binding (GO:0003677);; Molecular Function: aspartic-type endopeptidase activity (GO:0004190);; Biological Process: proteolysis (GO:0006508);; Biological Process: protein catabolic process (GO:0030163);;	--	Protein ASPARTIC PROTEASE IN GUARD CELL 1 (Precursor) GN=ASPG1 OS=Arabidopsis thaliana (Mouse-ear cress) PE=1 SV=1	Os05g0590000 [Oryza sativa Japonica Group]
Novel.65	Os09g0479600	Molecular Function: ADP binding (GO:0043531);;	--	Disease resistance protein RPM1 GN=F17A9.20 OS=Arabidopsis thaliana (Mouse-ear cress) PE=1 SV=1	putative PPR1 [Oryza sativa Japonica Group]
Novel.72	Os11g0550300	Molecular Function: catalytic activity (GO:0003824);; Biological Process: metabolic process (GO:0008152);; Cellular Component: plastid (GO:0009536);;	--	Putative ribonuclease H protein At1g65750 GN=At1g65750 OS=Arabidopsis thaliana (Mouse-ear cress) PE=3 SV=1	Putative retroelement [Oryza sativa Japonica Group]
Novel.72	Os09g0482640	Molecular Function: protein serine/threonine kinase activity (GO:0004674);; Molecular Function: calcium ion binding (GO:0005509);; Molecular Function: ATP binding (GO:0005524);; Cellular Component: plasma membrane (GO:0005886);; Biological Process: protein phosphorylation (GO:0006468);; Biological Process: cell surface receptor signaling pathway (GO:0007166);; Cellular Component: integral compone…	--	Wall-associated receptor kinase 3 (Precursor) GN=WAK3 OS=Arabidopsis thaliana (Mouse-ear cress) PE=2 SV=2	hypothetical protein OsJ_29789 [Oryza sativa Japonica Group]
Novel.72	Os03g0227601	Molecular Function: monooxygenase activity (GO:0004497);; Biological Process: anatomical structure morphogenesis (GO:0009653);; Biological Process: response to jasmonic acid (GO:0009753);; Biological Process: cellular process (GO:0009987);; Biological Process: brassinosteroid homeostasis (GO:0010268);; Cellular Component: membrane (GO:0016020);; Biological Process: sterol metabolic process (GO:00…	K09587|1.86342e-106|osa:4332134|Os03g0227700; K09587 steroid 22-alpha-hydroxylase [EC:1.14.13.-] (A)	Cytochrome P450 90B1 GN=T3A5.40 OS=Arabidopsis thaliana (Mouse-ear cress) PE=1 SV=2	Os03g0227700 [Oryza sativa Japonica Group]
Novel.72	Os11g0547000	Molecular Function: core promoter binding (GO:0001047);; Cellular Component: nucleus (GO:0005634);; Biological Process: regulation of transcription, DNA-templated (GO:0006355);; Biological Process: signal transduction (GO:0007165);; Biological Process: circadian rhythm (GO:0007623);; Biological Process: response to blue light (GO:0009637);; Molecular Function: photoreceptor activity (GO:0009881);…	K12116|0|osa:4350698|Os11g0547000; K12116 flavin-binding kelch repeat F-box protein 1 (A)	Adagio-like protein 3 OS=Oryza sativa subsp. japonica (Rice) PE=2 SV=2	hypothetical protein OsJ_34201 [Oryza sativa Japonica Group]
Novel.72	Os11g0699532	--	--	--	legume+lectins+beta+domain+containing+protein [Oryza glaberrima]
Novel.72	Os11g0474800	Molecular Function: magnesium ion binding (GO:0000287);; Biological Process: defense response (GO:0006952);; Cellular Component: plastid (GO:0009536);; Molecular Function: ent-kaurene synthase activity (GO:0009899);; Molecular Function: stemar-13-ene synthase activity (GO:0034278);; Molecular Function: syn-stemod-13(17)-ene synthase activity (GO:0034283);; Biological Process: diterpene phytoalexi…	K04121|1.00208e-95|dosa:Os11t0474800-01|Os11g0474800, KAURENE_SYNTHASE-LIKE_11, KSL8, KSL11, DTC2, DITERPENE_CYCLASE_2, KAURENE_SYNTHASE-LIKE_8, ENT-KAURENE_SYNTHASE_8, KS8; Similar to Isoform 2 of Stemar-13-ene synthase.; K04121 ent-kaurene synthase [EC:4.2.3.19] (A)	Stemar-13-ene synthase OS=Oryza sativa subsp. japonica (Rice) PE=2 SV=2	Os11g0474800 [Oryza sativa Japonica Group]
Novel.8	Os09g0364800	Cellular Component: cytoplasm (GO:0005737);; Biological Process: metal ion transport (GO:0030001);; Molecular Function: transition metal ion binding (GO:0046914);; Biological Process: cellular transition metal ion homeostasis (GO:0046916);;	--	Heavy metal-associated isoprenylated plant protein 26 (Precursor) GN=F20M13.140 OS=Arabidopsis thaliana (Mouse-ear cress) PE=1 SV=1	hypothetical protein OsJ_29086 [Oryza sativa Japonica Group]
Novel.8	Os03g0170400	Molecular Function: protein serine/threonine kinase activity (GO:0004674);; Molecular Function: protein tyrosine kinase activity (GO:0004713);; Molecular Function: ATP binding (GO:0005524);; Biological Process: protein phosphorylation (GO:0006468);; Cellular Component: plastid (GO:0009536);;	K04733|4.88963e-131|dosa:Os03t0170400-01|Os03g0170400; Similar to serine/threonine-protein kinase NAK.; K04733 interleukin-1 receptor-associated kinase 4 [EC:2.7.11.1] (A)	Protein kinase 2B, chloroplastic (Precursor) GN=APK2B OS=Arabidopsis thaliana (Mouse-ear cress) PE=2 SV=1	serine/threonine-protein kinase NAK, putative, expressed [Oryza sativa Japonica Group]
Novel.8	Os06g0579100	Cellular Component: integral component of membrane (GO:0016021);;	--	--	Os06g0579100 [Oryza sativa Japonica Group]
Novel.85	Os03g0782200	-	-	-	-
Novel.85	Os04g0420500	Molecular Function: protein serine/threonine kinase activity (GO:0004674);; Molecular Function: ATP binding (GO:0005524);; Cellular Component: chromosome (GO:0005694);; Cellular Component: plasma membrane (GO:0005886);; Biological Process: protein phosphorylation (GO:0006468);; Cellular Component: integral component of membrane (GO:0016021);; Biological Process: recognition of pollen (GO:0048544)…	--	G-type lectin S-receptor-like serine/threonine-protein kinase At2g19130 (Precursor) GN=At2g19130 OS=Arabidopsis thaliana (Mouse-ear cress) PE=2 SV=1	hypothetical protein OsJ_14791 [Oryza sativa Japonica Group]
Novel.85	Os01g0392800	Cellular Component: plastid (GO:0009536);; Cellular Component: integral component of membrane (GO:0016021);;	--	Light-mediated development protein DET1 GN=DET1 OS=Arabidopsis thaliana (Mouse-ear cress) PE=1 SV=2	Os01g0392800 [Oryza sativa Japonica Group]
Novel.88	Os11g0550300	Molecular Function: catalytic activity (GO:0003824);; Biological Process: metabolic process (GO:0008152);; Cellular Component: plastid (GO:0009536);;	--	Putative ribonuclease H protein At1g65750 GN=At1g65750 OS=Arabidopsis thaliana (Mouse-ear cress) PE=3 SV=1	Putative retroelement [Oryza sativa Japonica Group]
Novel.88	Os03g0227601	Molecular Function: monooxygenase activity (GO:0004497);; Biological Process: anatomical structure morphogenesis (GO:0009653);; Biological Process: response to jasmonic acid (GO:0009753);; Biological Process: cellular process (GO:0009987);; Biological Process: brassinosteroid homeostasis (GO:0010268);; Cellular Component: membrane (GO:0016020);; Biological Process: sterol metabolic process (GO:00…	K09587|1.86342e-106|osa:4332134|Os03g0227700; K09587 steroid 22-alpha-hydroxylase [EC:1.14.13.-] (A)	Cytochrome P450 90B1 GN=T3A5.40 OS=Arabidopsis thaliana (Mouse-ear cress) PE=1 SV=2	Os03g0227700 [Oryza sativa Japonica Group]
Novel.88	Os11g0699532	--	--	--	legume+lectins+beta+domain+containing+protein [Oryza glaberrima]
Novel.88	Os09g0482640	Molecular Function: protein serine/threonine kinase activity (GO:0004674);; Molecular Function: calcium ion binding (GO:0005509);; Molecular Function: ATP binding (GO:0005524);; Cellular Component: plasma membrane (GO:0005886);; Biological Process: protein phosphorylation (GO:0006468);; Biological Process: cell surface receptor signaling pathway (GO:0007166);; Cellular Component: integral compone…	--	Wall-associated receptor kinase 3 (Precursor) GN=WAK3 OS=Arabidopsis thaliana (Mouse-ear cress) PE=2 SV=2	hypothetical protein OsJ_29789 [Oryza sativa Japonica Group]
Novel.88	Os11g0547000	Molecular Function: core promoter binding (GO:0001047);; Cellular Component: nucleus (GO:0005634);; Biological Process: regulation of transcription, DNA-templated (GO:0006355);; Biological Process: signal transduction (GO:0007165);; Biological Process: circadian rhythm (GO:0007623);; Biological Process: response to blue light (GO:0009637);; Molecular Function: photoreceptor activity (GO:0009881);…	K12116|0|osa:4350698|Os11g0547000; K12116 flavin-binding kelch repeat F-box protein 1 (A)	Adagio-like protein 3 OS=Oryza sativa subsp. japonica (Rice) PE=2 SV=2	hypothetical protein OsJ_34201 [Oryza sativa Japonica Group]
Novel.88	Os11g0474800	Molecular Function: magnesium ion binding (GO:0000287);; Biological Process: defense response (GO:0006952);; Cellular Component: plastid (GO:0009536);; Molecular Function: ent-kaurene synthase activity (GO:0009899);; Molecular Function: stemar-13-ene synthase activity (GO:0034278);; Molecular Function: syn-stemod-13(17)-ene synthase activity (GO:0034283);; Biological Process: diterpene phytoalexi…	K04121|1.00208e-95|dosa:Os11t0474800-01|Os11g0474800, KAURENE_SYNTHASE-LIKE_11, KSL8, KSL11, DTC2, DITERPENE_CYCLASE_2, KAURENE_SYNTHASE-LIKE_8, ENT-KAURENE_SYNTHASE_8, KS8; Similar to Isoform 2 of Stemar-13-ene synthase.; K04121 ent-kaurene synthase [EC:4.2.3.19] (A)	Stemar-13-ene synthase OS=Oryza sativa subsp. japonica (Rice) PE=2 SV=2	Os11g0474800 [Oryza sativa Japonica Group]
Novel.89	Os04g0556500	Biological Process: flavonoid biosynthetic process (GO:0009813);; Cellular Component: intracellular membrane-bounded organelle (GO:0043231);; Molecular Function: cis-zeatin O-beta-D-glucosyltransferase activity (GO:0050502);; Biological Process: flavonoid glucuronidation (GO:0052696);;	K13495|0|osa:4336629|Os04g0556500; K13495 cis-zeatin O-glucosyltransferase [EC:2.4.1.215] (A)	Cis-zeatin O-glucosyltransferase 1 GN=CISZOG1 OS=Zea mays (Maize) PE=1 SV=1	Os04g0556500 [Oryza sativa Japonica Group]
Novel.89	Os12g0583500	Biological Process: positive gravitropism (GO:0009958);;	--	BTB/POZ domain-containing protein NPY2 GN=NPY2 OS=Arabidopsis thaliana (Mouse-ear cress) PE=2 SV=1	Os12g0583500 [Oryza sativa Japonica Group]
Novel.89	Os01g0544200	Molecular Function: monooxygenase activity (GO:0004497);; Molecular Function: iron ion binding (GO:0005506);; Cellular Component: integral component of membrane (GO:0016021);; Molecular Function: oxidoreductase activity, acting on paired donors, with incorporation or reduction of molecular oxygen (GO:0016705);; Molecular Function: heme binding (GO:0020037);; Biological Process: oxidation-reductio…	--	indole-2-monooxygenase GN=CYP71C4 OS=Zea mays (Maize) PE=1 SV=1	hypothetical protein OsI_02333 [Oryza sativa Indica Group]
Novel.99	Os08g0562600	Cellular Component: integral component of membrane (GO:0016021);;	--	--	Os08g0562600 [Oryza sativa Japonica Group]
Novel.99	Os05g0171050	Molecular Function: phospholipase D activity (GO:0004630);; Molecular Function: calcium ion binding (GO:0005509);; Biological Process: membrane lipid metabolic process (GO:0006643);; Cellular Component: membrane (GO:0016020);; Biological Process: lipid catabolic process (GO:0016042);; Biological Process: phosphatidylcholine metabolic process (GO:0046470);; Molecular Function: N-acylphosphatidylet…	K01115|0|dosa:Os05t0171000-01|Os05g0171000, PHOSPHOLIPASE_D_alpha_2, PLDalpha2; Phospholipase D2 (EC 3.1.4.4).; K01115 phospholipase D1/2 [EC:3.1.4.4] (A)	Phospholipase D alpha 1 (Precursor) GN=PLD1 OS=Oryza sativa subsp. japonica (Rice) PE=1 SV=2	hypothetical protein [Oryza sativa Japonica Group]
Novel.99	Os01g0149200	Biological Process: telomere maintenance (GO:0000723);; Molecular Function: DNA helicase activity (GO:0003678);; Molecular Function: RNA binding (GO:0003723);; Molecular Function: RNA-directed DNA polymerase activity (GO:0003964);; Molecular Function: ubiquitin-protein transferase activity (GO:0004842);; Cellular Component: mitochondrion (GO:0005739);; Biological Process: RNA-dependent DNA biosyn…	--	Putative ribonuclease H protein At1g65750 GN=At1g65750 OS=Arabidopsis thaliana (Mouse-ear cress) PE=3 SV=1	hypothetical protein OsJ_00377 [Oryza sativa Japonica Group]
Novel.99	Os11g0217300	Molecular Function: ATP binding (GO:0005524);; Cellular Component: cytoplasm (GO:0005737);; Molecular Function: kinase activity (GO:0016301);; Biological Process: phosphorylation (GO:0016310);; Molecular Function: phosphotransferase activity, alcohol group as acceptor (GO:0016773);;	K16190|5.94085e-86|osa:4350084|Os11g0217300; K16190 glucuronokinase [EC:2.7.1.43] (A)	Probable glucuronokinase 2 GN=GLCAK2 OS=Arabidopsis thaliana (Mouse-ear cress) PE=2 SV=1	GHMP kinases putative ATP-binding protein, expressed [Oryza sativa Japonica Group]
Novel.99	Os05g0538900	Molecular Function: NADH dehydrogenase (ubiquinone) activity (GO:0008137);; Molecular Function: electron transfer activity (GO:0009055);; Cellular Component: membrane (GO:0016020);; Biological Process: oxidation-reduction process (GO:0055114);;	--	--	hypothetical protein OsI_33522 [Oryza sativa Indica Group]
Novel.99	Os09g0500200	Cellular Component: mitochondrion (GO:0005739);; Molecular Function: NADH dehydrogenase (ubiquinone) activity (GO:0008137);; Molecular Function: electron transfer activity (GO:0009055);; Cellular Component: membrane (GO:0016020);; Biological Process: oxidation-reduction process (GO:0055114);;	K18160|1.21841e-45|osa:4347480|Os09g0500200; K18160 NADH dehydrogenase [ubiquinone] 1 alpha subcomplex assembly factor 2 (A)	--	Os09g0500200 [Oryza sativa Japonica Group]
Novel.99	Os10g0375000	Molecular Function: protein serine/threonine kinase activity (GO:0004674);; Molecular Function: protein tyrosine kinase activity (GO:0004713);; Molecular Function: ATP binding (GO:0005524);; Biological Process: protein phosphorylation (GO:0006468);; Cellular Component: integral component of membrane (GO:0016021);;	--	Probable LRR receptor-like serine/threonine-protein kinase At3g47570 (Precursor) GN=At3g47570 OS=Arabidopsis thaliana (Mouse-ear cress) PE=2 SV=1	Os10g0375000 [Oryza sativa Japonica Group]
osa-miR11337-3p	Os07g0160100	Molecular Function: DNA binding (GO:0003677);; Cellular Component: nucleus (GO:0005634);; Biological Process: cell differentiation (GO:0030154);; Molecular Function: metal ion binding (GO:0046872);; Biological Process: specification of floral organ number (GO:0048833);;	--	Protein YABBY 1 OS=Oryza sativa subsp. japonica (Rice) PE=2 SV=1	Os07g0160100 [Oryza sativa Japonica Group]
osa-miR11337-5p	Os01g0681400	Biological Process: autophagosome assembly (GO:0000045);; Cellular Component: phagophore assembly site (GO:0000407);; Biological Process: cellular response to nitrogen starvation (GO:0006995);; Biological Process: protein localization by the Cvt pathway (GO:0032258);; Cellular Component: phosphatidylinositol 3-kinase complex, class III, type I (GO:0034271);; Cellular Component: phosphatidylinosit…	K08334|6.12579e-49|osa:4324394|Os01g0681400; K08334 beclin 1 (A)	Beclin-1-like protein GN=At3g61710 OS=Arabidopsis thaliana (Mouse-ear cress) PE=2 SV=2	hypothetical protein OsI_12784 [Oryza sativa Indica Group]
osa-miR11337-5p	Os11g0240800	--	--	--	expressed protein [Oryza sativa Japonica Group]
osa-miR11337-5p	Os06g0136201	Biological Process: transport (GO:0006810);; Cellular Component: integral component of membrane (GO:0016021);;	--	Protein cornichon homolog 4 GN=At1g12390 OS=Arabidopsis thaliana (Mouse-ear cress) PE=1 SV=1	hypothetical protein [Oryza sativa Japonica Group]
osa-miR11338-3p	Os07g0160100	Molecular Function: DNA binding (GO:0003677);; Cellular Component: nucleus (GO:0005634);; Biological Process: cell differentiation (GO:0030154);; Molecular Function: metal ion binding (GO:0046872);; Biological Process: specification of floral organ number (GO:0048833);;	--	Protein YABBY 1 OS=Oryza sativa subsp. japonica (Rice) PE=2 SV=1	Os07g0160100 [Oryza sativa Japonica Group]
osa-miR1319a	Os10g0529600	Molecular Function: glutathione transferase activity (GO:0004364);; Cellular Component: cytoplasm (GO:0005737);; Biological Process: glutathione metabolic process (GO:0006749);; Biological Process: toxin catabolic process (GO:0009407);;	--	Probable glutathione S-transferase GSTU6 GN=OSJNBb0038A07.2 OS=Oryza sativa subsp. japonica (Rice) PE=2 SV=2	PREDICTED: probable glutathione S-transferase GSTU6-like [Oryza brachyantha]
osa-miR1320-3p	Os06g0200250	--	--	--	hypothetical protein OsJ_20473 [Oryza sativa Japonica Group]
osa-miR1320-5p	Os06g0200250	--	--	--	hypothetical protein OsJ_20473 [Oryza sativa Japonica Group]
osa-miR1425-3p	Os09g0272600	--	--	--	Os09g0272600 [Oryza sativa Japonica Group]
osa-miR1432-3p	Os09g0539200	Molecular Function: beta-galactosidase activity (GO:0004565);; Cellular Component: cell wall (GO:0005618);; Cellular Component: vacuole (GO:0005773);; Biological Process: carbohydrate metabolic process (GO:0005975);; Molecular Function: carbohydrate binding (GO:0030246);; Cellular Component: apoplast (GO:0048046);;	--	Beta-galactosidase 12 (Precursor) OS=Oryza sativa subsp. japonica (Rice) PE=2 SV=2	RecName: Full=Beta-galactosidase 12; Short=Lactase 12; Flags: Precursor [Oryza sativa Japonica Group]
osa-miR1432-5p	Os08g0517200	Molecular Function: nucleotide binding (GO:0000166);; Molecular Function: calcium-transporting ATPase activity (GO:0005388);; Cellular Component: mitochondrion (GO:0005739);; Cellular Component: integral component of plasma membrane (GO:0005887);; Biological Process: calcium ion transport (GO:0006816);; Molecular Function: ion binding (GO:0043167);;	K01537|4.00981e-47|dosa:Os08t0517200-01|Os08g0517200; Similar to autoinhibited calcium ATPase.; K01537 Ca2+-transporting ATPase [EC:3.6.3.8] (A)	Calcium-transporting ATPase 8, plasma membrane-type GN=ACA8 OS=Arabidopsis thaliana (Mouse-ear cress) PE=1 SV=1	putative calcium-transporting ATPase 8, plasma membrane-type [Oryza sativa Japonica Group]
osa-miR156c-3p	Os08g0542700	Cellular Component: integral component of membrane (GO:0016021);;	--	Ankyrin repeat-containing protein At5g02620 GN=At5g02620 OS=Arabidopsis thaliana (Mouse-ear cress) PE=1 SV=1	ankyrin-like protein [Oryza sativa Japonica Group]
osa-miR156f-3p	Os09g0420900	Molecular Function: signal transducer activity (GO:0004871);; Biological Process: signal transduction (GO:0007165);; Biological Process: animal organ development (GO:0048513);; Biological Process: auxin transport (GO:0060918);;	--	BTB/POZ domain-containing protein NPY1 GN=F11C18.20 OS=Arabidopsis thaliana (Mouse-ear cress) PE=2 SV=1	Os09g0420900 [Oryza sativa Japonica Group]
osa-miR156f-3p	Os01g0740800	--	--	--	Os01g0740700 [Oryza sativa Japonica Group]
osa-miR156f-3p	Os03g0647600	Molecular Function: DNA binding (GO:0003677);; Molecular Function: DNA binding transcription factor activity (GO:0003700);; Biological Process: regulation of transcription, DNA-templated (GO:0006355);; Cellular Component: CCAAT-binding factor complex (GO:0016602);;	K08064|4.27263e-41|osa:4333575|Os03g0647600; K08064 nuclear transcription factor Y, alpha (A)	Nuclear transcription factor Y subunit A-5 GN=NFYA5 OS=Arabidopsis thaliana (Mouse-ear cress) PE=2 SV=1	Os03g0647600 [Oryza sativa Japonica Group]
osa-miR156f-3p	Os05g0151150	Cellular Component: membrane (GO:0016020);;	--	Desiccation-related protein PCC13-62 (Precursor) OS=Craterostigma plantagineum (Blue gem) PE=2 SV=1	Os05g0151100 [Oryza sativa Japonica Group]
osa-miR156f-3p	Os11g0629400	Cellular Component: mitochondrion (GO:0005739);; Cellular Component: microtubule (GO:0005874);;	K18635|2.04583e-12|osa:4350963|Os11g0629400; K18635 protein SPIRAL1 and related proteins (A)	Protein SPIRAL1-like 2 OS=Oryza sativa subsp. japonica (Rice) PE=3 SV=1	Os11g0629400 [Oryza sativa Japonica Group]
osa-miR156j-3p	Os09g0420900	Molecular Function: signal transducer activity (GO:0004871);; Biological Process: signal transduction (GO:0007165);; Biological Process: animal organ development (GO:0048513);; Biological Process: auxin transport (GO:0060918);;	--	BTB/POZ domain-containing protein NPY1 GN=F11C18.20 OS=Arabidopsis thaliana (Mouse-ear cress) PE=2 SV=1	Os09g0420900 [Oryza sativa Japonica Group]
osa-miR156j-3p	Os03g0647600	Molecular Function: DNA binding (GO:0003677);; Molecular Function: DNA binding transcription factor activity (GO:0003700);; Biological Process: regulation of transcription, DNA-templated (GO:0006355);; Cellular Component: CCAAT-binding factor complex (GO:0016602);;	K08064|4.27263e-41|osa:4333575|Os03g0647600; K08064 nuclear transcription factor Y, alpha (A)	Nuclear transcription factor Y subunit A-5 GN=NFYA5 OS=Arabidopsis thaliana (Mouse-ear cress) PE=2 SV=1	Os03g0647600 [Oryza sativa Japonica Group]
osa-miR156j-3p	Os05g0424300	Molecular Function: iron ion binding (GO:0005506);; Cellular Component: membrane (GO:0016020);; Molecular Function: oxidoreductase activity, acting on paired donors, with incorporation or reduction of molecular oxygen, NAD(P)H as one donor, and incorporation of one atom of oxygen (GO:0016709);; Molecular Function: heme binding (GO:0020037);; Biological Process: secondary metabolite biosynthetic p…	--	Cytochrome P450 71A1 GN=CYP71A1 OS=Persea americana (Avocado) PE=1 SV=2	Os05g0424300 [Oryza sativa Japonica Group]
osa-miR156j-3p	Os11g0629400	Cellular Component: mitochondrion (GO:0005739);; Cellular Component: microtubule (GO:0005874);;	K18635|2.04583e-12|osa:4350963|Os11g0629400; K18635 protein SPIRAL1 and related proteins (A)	Protein SPIRAL1-like 2 OS=Oryza sativa subsp. japonica (Rice) PE=3 SV=1	Os11g0629400 [Oryza sativa Japonica Group]
osa-miR156k	Os06g0139200	--	--	--	hypothetical protein OsI_21561 [Oryza sativa Indica Group]
osa-miR156k	Os07g0267200	Cellular Component: cytoplasm (GO:0005737);; Biological Process: translational termination (GO:0006415);; Cellular Component: integral component of membrane (GO:0016021);; Molecular Function: translation release factor activity, codon specific (GO:0016149);;	--	--	Os07g0267200 [Oryza sativa Japonica Group]
osa-miR159f	Os01g0507000	Cellular Component: plastid (GO:0009536);; Cellular Component: integral component of membrane (GO:0016021);;	--	--	unknown [Oryza sativa Indica Group]
osa-miR162b	Os03g0257600	Cellular Component: plastid (GO:0009536);; Biological Process: protein transport (GO:0015031);;	--	--	hypothetical protein OsJ_10195 [Oryza sativa Japonica Group]
osa-miR164a	Os03g0590700	--	--	--	hypothetical protein OsJ_32539 [Oryza sativa Japonica Group]
osa-miR164d	Os03g0590700	--	--	--	hypothetical protein OsJ_32539 [Oryza sativa Japonica Group]
osa-miR164e	Os03g0590700	--	--	--	hypothetical protein OsJ_32539 [Oryza sativa Japonica Group]
osa-miR166a-5p	Os09g0237600	Molecular Function: protein serine/threonine kinase activity (GO:0004674);; Molecular Function: ATP binding (GO:0005524);; Cellular Component: cytosol (GO:0005829);; Biological Process: protein phosphorylation (GO:0006468);; Biological Process: positive regulation of translation (GO:0045727);;	--	--	Os09g0237600 [Oryza sativa Japonica Group]
osa-miR166b-5p	Os10g0407500	Molecular Function: nucleic acid binding (GO:0003676);; Molecular Function: exonuclease activity (GO:0004527);; Cellular Component: membrane (GO:0016020);; Biological Process: nucleic acid phosphodiester bond hydrolysis (GO:0090305);;	--	Protein NEN1 {ECO:0000303|PubMed:25081480} OS=Arabidopsis thaliana (Mouse-ear cress) PE=2 SV=1	Putative exonuclease [Oryza sativa Japonica Group]
osa-miR166k-5p	Os10g0377300	Molecular Function: DNA binding transcription factor activity (GO:0003700);; Cellular Component: nucleus (GO:0005634);; Biological Process: regulation of transcription, DNA-templated (GO:0006355);; Molecular Function: sequence-specific DNA binding (GO:0043565);;	--	Homeobox-leucine zipper protein HOX8 GN=OSJNBa0095C06.14 OS=Oryza sativa subsp. japonica (Rice) PE=2 SV=1	Putative homeodomain leucine zipper protein [Oryza sativa Japonica Group]
osa-miR166k-5p	Os05g0445800	Cellular Component: plastid (GO:0009536);;	--	--	Os05g0445800 [Oryza sativa Japonica Group]
osa-miR167a-5p	Os06g0129100	Biological Process: translation (GO:0006412);; Molecular Function: methyltransferase activity (GO:0008168);; Biological Process: methylation (GO:0032259);;	--	Short-chain dehydrogenase TIC 32, chloroplastic GN=TIC32 OS=Pisum sativum (Garden pea) PE=1 SV=1	putative alcohol dehydrogenase PAN2 [Oryza sativa Japonica Group]
osa-miR167a-5p	Os07g0522600	Molecular Function: ionotropic glutamate receptor activity (GO:0004970);; Biological Process: ion transport (GO:0006811);; Cellular Component: integral component of membrane (GO:0016021);; Biological Process: ionotropic glutamate receptor signaling pathway (GO:0035235);;	--	Glutamate receptor 3.5 (Precursor) GN=T32F6.9 OS=Arabidopsis thaliana (Mouse-ear cress) PE=2 SV=2	hypothetical protein OsJ_24491 [Oryza sativa Japonica Group]
osa-miR169i-3p	Os11g0598800	Biological Process: defense response (GO:0006952);; Biological Process: negative regulation of translation (GO:0017148);; Molecular Function: rRNA N-glycosylase activity (GO:0030598);;	--	--	expressed protein [Oryza sativa Japonica Group]
osa-miR169i-5p.2	Os11g0543500	Cellular Component: integral component of membrane (GO:0016021);;	--	--	Os11g0543500 [Oryza sativa Japonica Group]
osa-miR171i-5p	Os03g0135550	-	-	-	-
osa-miR172a	Os04g0649100	Molecular Function: DNA binding transcription factor activity (GO:0003700);; Biological Process: regulation of transcription, DNA-templated (GO:0006355);; Biological Process: multicellular organism development (GO:0007275);; Cellular Component: plastid (GO:0009536);;	K09284|1.4318e-52|obr:102711617|floral homeotic protein APETALA 2-like; K09284 AP2-like factor, euAP2 lineage (A)	Floral homeotic protein APETALA 2 GN=AP2 OS=Arabidopsis thaliana (Mouse-ear cress) PE=1 SV=1	hypothetical protein OsJ_16420 [Oryza sativa Japonica Group]
osa-miR172a	Os06g0708700	Cellular Component: plasma membrane (GO:0005886);; Biological Process: transport (GO:0006810);; Molecular Function: transmembrane transporter activity (GO:0022857);;	--	WAT1-related protein At3g45870 GN=At3g45870 OS=Arabidopsis thaliana (Mouse-ear cress) PE=2 SV=1	Os06g0708700 [Oryza sativa Japonica Group]
osa-miR172a	Os08g0315001	Molecular Function: nucleotide binding (GO:0000166);; Molecular Function: RNA binding (GO:0003723);; Cellular Component: cytosol (GO:0005829);;	K13126|3.90547e-151|osa:4345242|Os08g0314800; K13126 polyadenylate-binding protein (A)	Polyadenylate-binding protein 4 GN=PAB4 OS=Arabidopsis thaliana (Mouse-ear cress) PE=1 SV=1	Os08g0314800 [Oryza sativa Japonica Group]
osa-miR172a	Os06g0173100	Molecular Function: ATP binding (GO:0005524);; Cellular Component: proteasome regulatory particle, base subcomplex (GO:0008540);; Biological Process: embryo sac development (GO:0009553);; Biological Process: pollen development (GO:0009555);; Molecular Function: TBP-class protein binding (GO:0017025);; Biological Process: ubiquitin-dependent ERAD pathway (GO:0030433);; Cellular Component: nuclear …	K03065|4.69972e-40|pxb:103965298|26S protease regulatory subunit 6A homolog; K03065 26S proteasome regulatory subunit T5 (A)	26S protease regulatory subunit 6A homolog A GN=F22F7.1 OS=Arabidopsis thaliana (Mouse-ear cress) PE=1 SV=1	PREDICTED: 26S protease regulatory subunit 6A homolog [Pyrus x bretschneideri]
osa-miR1846a-3p	Os03g0757200	Biological Process: flavonoid biosynthetic process (GO:0009813);; Cellular Component: intracellular membrane-bounded organelle (GO:0043231);; Biological Process: flavonoid glucuronidation (GO:0052696);; Molecular Function: quercetin 3-O-glucosyltransferase activity (GO:0080043);; Molecular Function: quercetin 7-O-glucosyltransferase activity (GO:0080044);;	--	UDP-glycosyltransferase 83A1 GN=UGT83A1 OS=Arabidopsis thaliana (Mouse-ear cress) PE=2 SV=1	Glucosyl transferase, putative, expressed [Oryza sativa Japonica Group]
osa-miR1846a-3p	Os05g0128000	Molecular Function: RNA polymerase II transcription factor activity, sequence-specific DNA binding (GO:0000981);; Cellular Component: nucleus (GO:0005634);; Biological Process: regulation of transcription by RNA polymerase II (GO:0006357);;	--	Trihelix transcription factor GT-3a GN=T10O8.90 OS=Arabidopsis thaliana (Mouse-ear cress) PE=1 SV=1	Os05g0128000 [Oryza sativa Japonica Group]
osa-miR1846a-3p	Os10g0369950	Molecular Function: inositol-3-phosphate synthase activity (GO:0004512);; Cellular Component: cytoplasm (GO:0005737);; Biological Process: inositol biosynthetic process (GO:0006021);; Biological Process: phospholipid biosynthetic process (GO:0008654);;	K01858|1.70188e-45|osa:4348467|Os10g0369900; K01858 myo-inositol-1-phosphate synthase [EC:5.5.1.4] (A)	Inositol-3-phosphate synthase GN=INPS1 OS=Nicotiana paniculata PE=2 SV=1	Os10g0369900 [Oryza sativa Japonica Group]
osa-miR1846a-5p	Os07g0605350	Cellular Component: mitochondrion (GO:0005739);; Cellular Component: integral component of membrane (GO:0016021);;	--	Protein EGG APPARATUS-1 GN=Ea1 OS=Zea mays (Maize) PE=2 SV=1	hypothetical protein [Oryza sativa Japonica Group]
osa-miR1846a-5p	Os01g0632700	Molecular Function: DNA binding (GO:0003677);; Molecular Function: RNA binding (GO:0003723);; Molecular Function: RNA-directed DNA polymerase activity (GO:0003964);; Molecular Function: aspartic-type endopeptidase activity (GO:0004190);; Cellular Component: nucleus (GO:0005634);; Biological Process: RNA-dependent DNA biosynthetic process (GO:0006278);; Biological Process: DNA recombination (GO:00…	--	--	hypothetical protein [Oryza sativa Japonica Group]
osa-miR1846a-5p	Os10g0463200	Cellular Component: plastid (GO:0009536);; Molecular Function: hydrolase activity, acting on ester bonds (GO:0016788);;	--	GDSL esterase/lipase At5g33370 (Precursor) GN=At5g33370 OS=Arabidopsis thaliana (Mouse-ear cress) PE=2 SV=1	Os10g0463200 [Oryza sativa Japonica Group]
osa-miR1846a-5p	Os01g0595600	Molecular Function: hydrolase activity (GO:0016787);;	--	Probable strigolactone esterase D14 homolog GN=D14 OS=Arabidopsis thaliana (Mouse-ear cress) PE=1 SV=1	Os01g0595600 [Oryza sativa Japonica Group]
osa-miR1846a-5p	Os05g0516700	Cellular Component: mitochondrion (GO:0005739);; Cellular Component: plastid (GO:0009536);; Cellular Component: integral component of membrane (GO:0016021);;	--	--	Os05g0516700 [Oryza sativa Japonica Group]
osa-miR1848	Os01g0366100	Cellular Component: integral component of membrane (GO:0016021);;	--	--	Os01g0366100 [Oryza sativa Japonica Group]
osa-miR1848	Os05g0211100	Molecular Function: iron ion binding (GO:0005506);; Cellular Component: endoplasmic reticulum (GO:0005783);; Cellular Component: plasma membrane (GO:0005886);; Molecular Function: methyltransferase activity (GO:0008168);; Molecular Function: sterol 14-demethylase activity (GO:0008398);; Cellular Component: integral component of membrane (GO:0016021);; Biological Process: sterol biosynthetic proce…	K05917|0|osa:4338097|Os05g0211100; K05917 sterol 14-demethylase [EC:1.14.13.70] (A)	Obtusifoliol 14-alpha demethylase GN=CYP51 OS=Sorghum bicolor (Sorghum) PE=1 SV=1	hypothetical protein OsJ_17535 [Oryza sativa Japonica Group]
osa-miR1848	Os04g0571600	Biological Process: drug transmembrane transport (GO:0006855);; Molecular Function: drug transmembrane transporter activity (GO:0015238);; Molecular Function: antiporter activity (GO:0015297);; Cellular Component: integral component of membrane (GO:0016021);;	K03327|0|osa:4336717|Os04g0571600; K03327 multidrug resistance protein, MATE family (A)	MATE efflux family protein 9 GN=F3L12.7 OS=Arabidopsis thaliana (Mouse-ear cress) PE=2 SV=1	Os04g0571600 [Oryza sativa Japonica Group]
osa-miR1848	Os03g0305950	Cellular Component: Golgi membrane (GO:0000139);; Cellular Component: integral component of membrane (GO:0016021);; Molecular Function: transferase activity, transferring glycosyl groups (GO:0016757);;	--	Xyloglucan 6-xylosyltransferase 2 OS=Arabidopsis thaliana (Mouse-ear cress) PE=1 SV=1	Os03g0305800 [Oryza sativa Japonica Group]
osa-miR1848	Os02g0771700	Molecular Function: hydrolase activity, hydrolyzing O-glycosyl compounds (GO:0004553);; Biological Process: carbohydrate metabolic process (GO:0005975);; Molecular Function: polysaccharide binding (GO:0030247);; Cellular Component: anchored component of plasma membrane (GO:0046658);;	--	Glucan endo-1,3-beta-glucosidase 13 (Precursor) GN=At5g56590 OS=Arabidopsis thaliana (Mouse-ear cress) PE=1 SV=1	Os02g0771700 [Oryza sativa Japonica Group]
osa-miR1848	Os04g0560100	Molecular Function: monooxygenase activity (GO:0004497);; Molecular Function: iron ion binding (GO:0005506);; Cellular Component: integral component of membrane (GO:0016021);; Molecular Function: oxidoreductase activity, acting on paired donors, with incorporation or reduction of molecular oxygen (GO:0016705);; Molecular Function: heme binding (GO:0020037);; Biological Process: oxidation-reductio…	K15398|0|osa:4336648|Os04g0560100; K15398 fatty acid omega-hydroxylase [EC:1.14.-.-] (A)	Cytochrome P450 86A4 GN=CYP86A4 OS=Arabidopsis thaliana (Mouse-ear cress) PE=1 SV=1	Os04g0560100 [Oryza sativa Japonica Group]
osa-miR1848	Os02g0539500	--	--	Protein MKS1 GN=MKS1 OS=Arabidopsis thaliana (Mouse-ear cress) PE=1 SV=2	Os02g0539500 [Oryza sativa Japonica Group]
osa-miR1848	Os08g0412700	Molecular Function: zinc ion binding (GO:0008270);;	--	--	Os08g0412700 [Oryza sativa Japonica Group]
osa-miR1848	Os06g0663600	Molecular Function: endonuclease activity (GO:0004519);; Biological Process: DNA repair (GO:0006281);; Cellular Component: integral component of membrane (GO:0016021);; Biological Process: nucleic acid phosphodiester bond hydrolysis (GO:0090305);;	--	--	hypothetical protein OsI_24016 [Oryza sativa Indica Group]
osa-miR1848	Os01g0160100	Molecular Function: magnesium ion binding (GO:0000287);; Molecular Function: pyruvate decarboxylase activity (GO:0004737);; Molecular Function: thiamine pyrophosphate binding (GO:0030976);;	K01568|9.7519e-179|sot:102593029|pyruvate decarboxylase 2-like; K01568 pyruvate decarboxylase [EC:4.1.1.1] (A)	Pyruvate decarboxylase 2 GN=PDC2 OS=Nicotiana tabacum (Common tobacco) PE=1 SV=1	PREDICTED: pyruvate decarboxylase 2 isoform X1 [Nicotiana tomentosiformis]
osa-miR1850.1	Os09g0414600	Molecular Function: DNA binding (GO:0003677);; Cellular Component: nucleus (GO:0005634);; Biological Process: regulation of transcription, DNA-templated (GO:0006355);; Molecular Function: metal ion binding (GO:0046872);;	--	Zinc-finger homeodomain protein 9 GN=P0707C02.7 OS=Oryza sativa subsp. japonica (Rice) PE=3 SV=2	RecName: Full=Zinc-finger homeodomain protein 9; Short=OsZHD9 [Oryza sativa Japonica Group]
osa-miR1850.1	Os02g0145500	--	--	--	hypothetical protein [Oryza sativa Japonica Group]
osa-miR1850.1	Os01g0799050	Molecular Function: ADP binding (GO:0043531);;	--	Disease resistance RPP13-like protein 4 GN=RPP13L4 OS=Arabidopsis thaliana (Mouse-ear cress) PE=2 SV=2	Os01g0799000 [Oryza sativa Japonica Group]
osa-miR1850.1	Os06g0136300	--	--	--	Os06g0136300 [Oryza sativa Japonica Group]
osa-miR1856	Os09g0255800	Cellular Component: integral component of membrane (GO:0016021);;	--	--	Os09g0255900 [Oryza sativa Japonica Group]
osa-miR1860-3p	Os05g0142200	--	--	--	Os05g0142200 [Oryza sativa Japonica Group]
osa-miR1861a	Os03g0597200	Molecular Function: helicase activity (GO:0004386);; Cellular Component: chloroplast (GO:0009507);; Biological Process: embryo development ending in seed dormancy (GO:0009793);; Biological Process: thylakoid membrane organization (GO:0010027);; Biological Process: vegetative to reproductive phase transition of meristem (GO:0010228);; Biological Process: iron-sulfur cluster assembly (GO:0016226);;…	--	Pentatricopeptide repeat-containing protein At3g53700, chloroplastic (Precursor) GN=MEE40 OS=Arabidopsis thaliana (Mouse-ear cress) PE=2 SV=1	Os03g0597200 [Oryza sativa Japonica Group]
osa-miR1861c	Os07g0614700	Cellular Component: endoplasmic reticulum (GO:0005783);; Biological Process: cellular response to phosphate starvation (GO:0016036);; Biological Process: cellular response to cold (GO:0070417);;	--	SPX domain-containing protein 6 OS=Oryza sativa subsp. japonica (Rice) PE=2 SV=1	SPX domain-containing protein 6 [Oryza sativa Japonica Group]
osa-miR1861c	Os08g0191700	--	K01759|2.34003e-72|rcu:RCOM_0904280|lactoylglutathione lyase, putative (EC:4.4.1.5); K01759 lactoylglutathione lyase [EC:4.4.1.5] (A)	Lactoylglutathione lyase GN=OSJNBa0056O06.9-1 OS=Oryza sativa subsp. japonica (Rice) PE=1 SV=2	glyoxylase 1 [Saccharum hybrid cultivar]
osa-miR1861h	Os04g0416100	Molecular Function: DNA binding (GO:0003677);; Molecular Function: DNA binding transcription factor activity (GO:0003700);; Cellular Component: nucleus (GO:0005634);; Cellular Component: transcription factor complex (GO:0005667);; Cellular Component: mitochondrion (GO:0005739);; Biological Process: regulation of transcription, DNA-templated (GO:0006355);;	K06620|5.23119e-39|obr:102709641|transcription factor E2FA-like; K06620 transcription factor E2F3 (A)	Transcription factor E2FB GN=E2FB OS=Arabidopsis thaliana (Mouse-ear cress) PE=1 SV=1	OSIGBa0092M08.5 [Oryza sativa Indica Group]
osa-miR1862e	Os04g0380300	Molecular Function: ubiquitin-protein transferase activity (GO:0004842);; Biological Process: protein ubiquitination (GO:0016567);; Cellular Component: Cul3-RING ubiquitin ligase complex (GO:0031463);;	--	F-box/kelch-repeat protein At1g67480 GN=At1g67480 OS=Arabidopsis thaliana (Mouse-ear cress) PE=2 SV=1	hypothetical protein F775_06557 [Aegilops tauschii]
osa-miR1871	Os11g0608000	Molecular Function: microtubule motor activity (GO:0003777);; Molecular Function: ATP binding (GO:0005524);; Cellular Component: kinesin complex (GO:0005871);; Cellular Component: microtubule (GO:0005874);; Biological Process: microtubule-based movement (GO:0007018);; Biological Process: synapsis (GO:0007129);; Molecular Function: microtubule binding (GO:0008017);; Cellular Component: plastid (GO…	--	Kinesin-1-like protein PSS1 {ECO:0000303|PubMed:21282525, ECO:0000312|EMBL:DAA34941.1} OS=Oryza sativa subsp. japonica (Rice) PE=1 SV=1	expressed protein [Oryza sativa Japonica Group]
osa-miR1873	Os08g0367400	--	--	--	Os08g0367400 [Oryza sativa Japonica Group]
osa-miR1873	Os10g0409566	Molecular Function: nucleic acid binding (GO:0003676);; Biological Process: ubiquitin-dependent protein catabolic process (GO:0006511);; Cellular Component: plastid (GO:0009536);; Biological Process: DNA integration (GO:0015074);; Cellular Component: integral component of membrane (GO:0016021);; Biological Process: protein deubiquitination (GO:0016579);; Molecular Function: thiol-dependent ubiqui…	--	--	retrotransposon protein, putative, unclassified [Oryza sativa Japonica Group]
osa-miR1876	Os02g0152900	Cellular Component: integral component of membrane (GO:0016021);;	--	--	unknown protein [Oryza sativa Japonica Group]
osa-miR1876	Os04g0117300	Molecular Function: ARF guanyl-nucleotide exchange factor activity (GO:0005086);; Cellular Component: trans-Golgi network (GO:0005802);; Biological Process: pollen germination (GO:0009846);; Biological Process: vesicle-mediated transport (GO:0016192);; Biological Process: regulation of ARF protein signal transduction (GO:0032012);; Biological Process: positive regulation of GTPase activity (GO:00…	K18443|0|obr:102721831|ARF guanine-nucleotide exchange factor GNL2-like; K18443 golgi-specific brefeldin A-resistance guanine nucleotide exchange factor 1 (A)	ARF guanine-nucleotide exchange factor GNL2 GN=T29J13 OS=Arabidopsis thaliana (Mouse-ear cress) PE=2 SV=1	OSJNBb0050O03.11 [Oryza sativa Japonica Group]
osa-miR1876	Os06g0704000	Molecular Function: nucleic acid binding (GO:0003676);;	--	--	Os06g0704000 [Oryza sativa Japonica Group]
osa-miR2103	Os06g0608350	Molecular Function: GTPase activity (GO:0003924);; Molecular Function: GTP binding (GO:0005525);; Biological Process: translation (GO:0006412);; Cellular Component: viral nucleocapsid (GO:0019013);; Cellular Component: ribonucleoprotein complex (GO:0030529);;	K12852|0|osa:4341492|Os06g0608300; K12852 116 kDa U5 small nuclear ribonucleoprotein component (A)	Elongation factor 2 OS=Beta vulgaris (Sugar beet) PE=2 SV=1	Os06g0608300 [Oryza sativa Japonica Group]
osa-miR2118o	Os03g0110700	Biological Process: DNA methylation (GO:0006306);; Molecular Function: methyltransferase activity (GO:0008168);;	--	DNA (cytosine-5)-methyltransferase DRM2 GN=T15N1.110/T15N1.120 OS=Arabidopsis thaliana (Mouse-ear cress) PE=1 SV=1	DNA cytosine methyltransferase Zmet3, putative, expressed [Oryza sativa Japonica Group]
osa-miR2863b	Os09g0344500	Molecular Function: O-methyltransferase activity (GO:0008171);; Molecular Function: S-adenosylmethionine-dependent methyltransferase activity (GO:0008757);; Cellular Component: plastid (GO:0009536);; Biological Process: aromatic compound biosynthetic process (GO:0019438);; Biological Process: methylation (GO:0032259);; Molecular Function: protein dimerization activity (GO:0046983);;	--	O-methyltransferase ZRP4 GN=ZRP4 OS=Zea mays (Maize) PE=2 SV=1	Os09g0344500 [Oryza sativa Japonica Group]
osa-miR2873a	Os04g0677000	Cellular Component: mitochondrion (GO:0005739);;	--	--	hypothetical protein OsI_17920 [Oryza sativa Indica Group]
osa-miR2873b	Os01g0838400	Cellular Component: integral component of membrane (GO:0016021);;	--	--	Os01g0838400 [Oryza sativa Japonica Group]
osa-miR2873b	Os01g0767966	--	K14508|4.4608e-155|osa:4325503|Os01g0767900; K14508 regulatory protein NPR1 (A)	Regulatory protein NPR3 GN=NPR3 OS=Arabidopsis thaliana (Mouse-ear cress) PE=1 SV=1	hypothetical protein OsI_03882 [Oryza sativa Indica Group]
osa-miR2874	Os06g0286310	Biological Process: DNA metabolic process (GO:0006259);; Molecular Function: oxidoreductase activity (GO:0016491);; Biological Process: metabolic process (GO:0044710);;	--	Alpha-ketoglutarate-dependent dioxygenase alkB homolog 2 GN=ALKBH2 OS=Arabidopsis thaliana (Mouse-ear cress) PE=2 SV=2	Os06g0286310 [Oryza sativa Japonica Group]
osa-miR2877	Os06g0188550	--	--	--	Os11g0170400 [Oryza sativa Japonica Group]
osa-miR2877	Os05g0552900	Cellular Component: membrane (GO:0016020);; Biological Process: cellular process (GO:0044763);;	K16732|8.87812e-96|osa:4339545|Os05g0552900; K16732 protein regulator of cytokinesis 1 (A)	65-kDa microtubule-associated protein 3 GN=K17N15.15 OS=Arabidopsis thaliana (Mouse-ear cress) PE=1 SV=1	hypothetical protein OsI_20904 [Oryza sativa Indica Group]
osa-miR2905	Os05g0479900	Cellular Component: mitochondrion (GO:0005739);;	--	--	Os05g0479900 [Oryza sativa Japonica Group]
osa-miR2905	Os06g0234600	Cellular Component: Golgi apparatus (GO:0005794);; Cellular Component: plastid (GO:0009536);; Cellular Component: membrane (GO:0016020);; Molecular Function: O-acetyltransferase activity (GO:0016413);; Biological Process: cell wall organization or biogenesis (GO:0071554);;	--	Protein ALTERED XYLOGLUCAN 4-like GN=MMG15.18 OS=Arabidopsis thaliana (Mouse-ear cress) PE=2 SV=1	Os06g0234600 [Oryza sativa Japonica Group]
osa-miR2905	Os02g0796300	Molecular Function: 3'-5'-exoribonuclease activity (GO:0000175);; Biological Process: nuclear-transcribed mRNA catabolic process, deadenylation-dependent decay (GO:0000288);; Molecular Function: nucleic acid binding (GO:0003676);; Cellular Component: nucleus (GO:0005634);; Cellular Component: CCR4-NOT complex (GO:0030014);; Biological Process: RNA phosphodiester bond hydrolysis, exonucleolytic (G…	K12581|0|osa:4331006|Os02g0796300; K12581 CCR4-NOT transcription complex subunit 7/8 (A)	Probable CCR4-associated factor 1 homolog 7 GN=CAF1-7 OS=Arabidopsis thaliana (Mouse-ear cress) PE=2 SV=2	hypothetical protein OsI_09281 [Oryza sativa Indica Group]
osa-miR2905	Os01g0190300	Cellular Component: nucleus (GO:0005634);; Biological Process: regulation of transcription, DNA-templated (GO:0006355);; Biological Process: auxin-activated signaling pathway (GO:0009734);;	K14484|4.50655e-27|osa:4326775|Os01g0190300; K14484 auxin-responsive protein IAA (A)	Auxin-responsive protein IAA2 GN=P0710E05.18 OS=Oryza sativa subsp. japonica (Rice) PE=2 SV=1	Os01g0190300 [Oryza sativa Japonica Group]
osa-miR397a	Os09g0509200	Molecular Function: phosphogluconate dehydrogenase (decarboxylating) activity (GO:0004616);; Molecular Function: pyruvate dehydrogenase (acetyl-transferring) activity (GO:0004739);; Cellular Component: mitochondrial matrix (GO:0005759);; Biological Process: acetyl-CoA biosynthetic process from pyruvate (GO:0006086);; Biological Process: glycolytic process (GO:0006096);; Biological Process: pentos…	K00162|2.81343e-33|tcc:TCM_014716|Transketolase family protein, putative; K00162 pyruvate dehydrogenase E1 component beta subunit [EC:1.2.4.1] (A)	Pyruvate dehydrogenase E1 component subunit beta-2, mitochondrial (Precursor) OS=Oryza sativa subsp. japonica (Rice) PE=2 SV=1	Pyruvate dehydrogenase E1 component subunit beta, mitochondrial [Gossypium arboreum]
osa-miR397b	Os03g0273200	Molecular Function: copper ion binding (GO:0005507);; Biological Process: lignin biosynthetic process (GO:0009809);; Cellular Component: integral component of membrane (GO:0016021);; Molecular Function: oxidoreductase activity, oxidizing metal ions (GO:0016722);; Biological Process: lignin catabolic process (GO:0046274);; Cellular Component: apoplast (GO:0048046);; Molecular Function: hydroquinon…	--	Laccase-10 (Precursor) GN=OsJ_009911 OS=Oryza sativa subsp. japonica (Rice) PE=2 SV=1	hypothetical protein OsI_10938 [Oryza sativa Indica Group]
osa-miR3980a-3p	Os07g0619500	--	--	--	Os07g0619500 [Oryza sativa Japonica Group]
osa-miR3980a-3p	Os10g0130701	Molecular Function: binding (GO:0005488);; Cellular Component: intracellular membrane-bounded organelle (GO:0043231);;	--	--	Unknown protein [Oryza sativa Japonica Group]
osa-miR3980a-3p	Os05g0592800	Molecular Function: protein serine/threonine phosphatase activity (GO:0004722);; Biological Process: protein dephosphorylation (GO:0006470);; Molecular Function: metal ion binding (GO:0046872);;	K14497|2.40963e-119|osa:4339797|Os05g0592800; K14497 protein phosphatase 2C [EC:3.1.3.16] (A)	Probable protein phosphatase 2C 53 (Precursor) OS=Oryza sativa subsp. japonica (Rice) PE=2 SV=1	Os05g0592800 [Oryza sativa Japonica Group]
osa-miR3980a-3p	Os05g0130100	Molecular Function: protein serine/threonine kinase activity (GO:0004674);; Molecular Function: ATP binding (GO:0005524);; Cellular Component: plasma membrane (GO:0005886);; Biological Process: protein phosphorylation (GO:0006468);; Biological Process: defense response (GO:0006952);; Cellular Component: plasmodesma (GO:0009506);; Cellular Component: integral component of membrane (GO:0016021);;	--	Cysteine-rich receptor-like protein kinase 42 (Precursor) GN=CRK42 OS=Arabidopsis thaliana (Mouse-ear cress) PE=2 SV=1	hypothetical protein [Oryza sativa Japonica Group]
osa-miR408-5p	Os12g0601300	Biological Process: transcription, DNA-templated (GO:0006351);; Biological Process: response to auxin (GO:0009733);; Biological Process: regulation of cellular process (GO:0050794);;	K14484|2.55319e-29|osa:4352721|Os12g0601300; K14484 auxin-responsive protein IAA (A)	Auxin-responsive protein IAA30 GN=IAA30 OS=Oryza sativa subsp. japonica (Rice) PE=2 SV=1	hypothetical protein OsJ_36765 [Oryza sativa Japonica Group]
osa-miR408-5p	Os03g0137750	Cellular Component: mitochondrion (GO:0005739);; Cellular Component: plastid (GO:0009536);; Molecular Function: magnesium ion transmembrane transporter activity (GO:0015095);; Biological Process: magnesium ion transport (GO:0015693);; Cellular Component: integral component of membrane (GO:0016021);; Biological Process: magnesium ion transmembrane transport (GO:1903830);;	--	Putative magnesium transporter MRS2-H GN=MRS2-H OS=Oryza sativa subsp. indica (Rice) PE=3 SV=1	RecName: Full=Putative magnesium transporter MRS2-H [Oryza sativa Indica Group]
osa-miR444a-3p.1	Os08g0431800	Molecular Function: DNA binding transcription factor activity (GO:0003700);; Cellular Component: nucleus (GO:0005634);; Biological Process: regulation of transcription, DNA-templated (GO:0006355);;	--	MADS-box transcription factor 23 GN=OJ1111_B08.22 OS=Oryza sativa subsp. japonica (Rice) PE=2 SV=1	hypothetical protein OsI_29329 [Oryza sativa Indica Group]
osa-miR444b.1	Os08g0499532	Cellular Component: exocyst (GO:0000145);; Cellular Component: mitochondrion (GO:0005739);; Biological Process: exocytosis (GO:0006887);;	--	--	hypothetical protein OsJ_27823 [Oryza sativa Japonica Group]
osa-miR444b.1	Os08g0371200	Molecular Function: DNA binding (GO:0003677);; Molecular Function: RNA binding (GO:0003723);; Molecular Function: RNA-directed DNA polymerase activity (GO:0003964);; Molecular Function: RNA-DNA hybrid ribonuclease activity (GO:0004523);; Cellular Component: mitochondrion (GO:0005739);; Biological Process: RNA-dependent DNA biosynthetic process (GO:0006278);; Biological Process: DNA recombination …	--	RNA-directed DNA polymerase homolog OS=Oenothera berteroana (Bertero&apos;s evening primrose) PE=4 SV=1	OSJNBa0032N05.7 [Oryza sativa Japonica Group]
osa-miR444b.2	Os07g0248900	Molecular Function: DNA binding (GO:0003677);; Molecular Function: transposase activity (GO:0004803);; Biological Process: transposition, DNA-mediated (GO:0006313);; Molecular Function: zinc ion binding (GO:0008270);;	--	--	Os07g0248900 [Oryza sativa Japonica Group]
osa-miR444b.2	Os10g0118800	Cellular Component: integral component of membrane (GO:0016021);; Molecular Function: oxidoreductase activity (GO:0016491);; Biological Process: oxidation-reduction process (GO:0055114);;	K08360|8.12423e-53|dosa:Os10t0118800-00|Os10g0118800; Hypothetical conserved gene.; K08360 cytochrome b-561 (A)	Ascorbate-specific transmembrane electron transporter 2 OS=Zea mays (Maize) PE=2 SV=1	Os10g0118800 [Oryza sativa Japonica Group]
osa-miR444d.3	Os11g0639300	Cellular Component: mitochondrion (GO:0005739);; Cellular Component: integral component of membrane (GO:0016021);;	--	--	Os11g0639300 [Oryza sativa Japonica Group]
osa-miR444d.3	Os01g0159800	Cellular Component: nucleus (GO:0005634);; Cellular Component: plastid (GO:0009536);; Molecular Function: protein dimerization activity (GO:0046983);;	--	Transcription factor bHLH51 GN=T7M7.8 OS=Arabidopsis thaliana (Mouse-ear cress) PE=2 SV=1	unnamed protein product [Oryza sativa Japonica Group]
osa-miR5076	Os04g0416400	Molecular Function: peroxidase activity (GO:0004601);; Cellular Component: integral component of membrane (GO:0016021);; Molecular Function: peroxiredoxin activity (GO:0051920);; Biological Process: oxidation-reduction process (GO:0055114);; Biological Process: cellular oxidant detoxification (GO:0098869);;	--	2-Cys peroxiredoxin BAS1, chloroplastic (Precursor) OS=Oryza sativa subsp. japonica (Rice) PE=1 SV=1	Os04g0416400 [Oryza sativa Japonica Group]
osa-miR5076	Os05g0456800	--	--	--	Os05g0456900 [Oryza sativa Japonica Group]
osa-miR5076	Os10g0144700	Molecular Function: iron ion binding (GO:0005506);; Cellular Component: membrane (GO:0016020);; Molecular Function: oxidoreductase activity, acting on paired donors, with incorporation or reduction of molecular oxygen, NAD(P)H as one donor, and incorporation of one atom of oxygen (GO:0016709);; Molecular Function: heme binding (GO:0020037);; Biological Process: secondary metabolite biosynthetic p…	--	Cytochrome P450 76C2 GN=F17K2.10 OS=Arabidopsis thaliana (Mouse-ear cress) PE=2 SV=1	Os10g0144700 [Oryza sativa Japonica Group]
osa-miR5076	Os02g0468100	Molecular Function: binding (GO:0005488);; Molecular Function: O-acyltransferase activity (GO:0008374);; Cellular Component: integral component of membrane (GO:0016021);; Molecular Function: oxidoreductase activity (GO:0016491);;	--	Probable long-chain-alcohol O-fatty-acyltransferase 4 GN=AT4 OS=Arabidopsis thaliana (Mouse-ear cress) PE=2 SV=1	putative wax synthase [Oryza sativa Japonica Group]
osa-miR5077	Os04g0405500	Cellular Component: integral component of membrane (GO:0016021);;	--	--	OSJNBa0042I15.1 [Oryza sativa Japonica Group]
osa-miR5082	Os10g0475000	--	--	--	Os10g0475000 [Oryza sativa Japonica Group]
osa-miR5156	Os02g0518800	Cellular Component: plastid (GO:0009536);;	--	--	hypothetical protein OsI_07425 [Oryza sativa Indica Group]
osa-miR528-5p	Os06g0567900	Molecular Function: copper ion binding (GO:0005507);; Cellular Component: extracellular region (GO:0005576);; Molecular Function: oxidoreductase activity, oxidizing metal ions (GO:0016722);; Biological Process: oxidation-reduction process (GO:0055114);;	--	L-ascorbate oxidase OS=Cucurbita pepo var. melopepo (Zucchini) PE=1 SV=1	putative L-ascorbate oxidase [Oryza sativa Japonica Group]
osa-miR528-5p	Os10g0469100	Molecular Function: protein serine/threonine kinase activity (GO:0004674);; Molecular Function: protein tyrosine kinase activity (GO:0004713);; Molecular Function: ATP binding (GO:0005524);; Cellular Component: mitochondrion (GO:0005739);; Biological Process: protein phosphorylation (GO:0006468);; Cellular Component: integral component of membrane (GO:0016021);;	--	Probable leucine-rich repeat receptor-like protein kinase At1g35710 (Precursor) GN=At1g35710 OS=Arabidopsis thaliana (Mouse-ear cress) PE=2 SV=1	hypothetical protein OsJ_31848 [Oryza sativa Japonica Group]
osa-miR529b	Os04g0607600	Cellular Component: plasma membrane (GO:0005886);; Molecular Function: sodium ion transmembrane transporter activity (GO:0015081);; Cellular Component: integral component of membrane (GO:0016021);; Biological Process: sodium ion transmembrane transport (GO:0035725);;	--	Probable cation transporter HKT7 GN=OSJNBa0060N03.4 OS=Oryza sativa subsp. japonica (Rice) PE=2 SV=2	Os04g0607600 [Oryza sativa Japonica Group]
osa-miR529b	Os05g0397300	--	--	--	Os05g0397300 [Oryza sativa Japonica Group]
osa-miR529b	Os04g0583500	Cellular Component: extracellular region (GO:0005576);; Cellular Component: cell wall (GO:0005618);; Biological Process: plant-type cell wall organization (GO:0009664);; Cellular Component: integral component of membrane (GO:0016021);;	--	Expansin-A10 (Precursor) GN=OSJNBa0088A01.16 OS=Oryza sativa subsp. japonica (Rice) PE=2 SV=2	PH01B001I13.19 [Phyllostachys edulis]
osa-miR529b	Os04g0551500	Molecular Function: DNA binding (GO:0003677);; Cellular Component: nucleus (GO:0005634);; Biological Process: regulation of transcription, DNA-templated (GO:0006355);; Molecular Function: metal ion binding (GO:0046872);;	--	Squamosa promoter-binding-like protein 7 OS=Oryza sativa subsp. japonica (Rice) PE=2 SV=2	hypothetical protein OsJ_15701 [Oryza sativa Japonica Group]
osa-miR529b	Os10g0568300	Cellular Component: integral component of membrane (GO:0016021);;	--	--	expressed protein [Oryza sativa Japonica Group]
osa-miR531a	Os12g0541300	Molecular Function: peroxidase activity (GO:0004601);; Molecular Function: calcium ion binding (GO:0005509);; Biological Process: iron ion transport (GO:0006826);; Biological Process: response to heat (GO:0009408);; Biological Process: seed germination (GO:0009845);; Biological Process: cellular response to iron ion starvation (GO:0010106);; Biological Process: response to nitrate (GO:0010167);; …	K13447|2.89028e-125|dosa:Os12t0541300-01|Os12g0541300, RESPIRATORY_BURST_OXIDASE_HOMOLOG_H, RBOHH; Similar to Respiratory burst oxidase homolog protein B.; K13447 respiratory burst oxidase [EC:1.6.3.- 1.11.1.-] (A)	Respiratory burst oxidase homolog protein B OS=Oryza sativa subsp. japonica (Rice) PE=1 SV=1	hypothetical protein OsI_38619 [Oryza sativa Indica Group]
osa-miR531a	Os01g0278950	Molecular Function: serine-type endopeptidase activity (GO:0004252);; Biological Process: proteolysis (GO:0006508);; Molecular Function: zinc ion binding (GO:0008270);; Cellular Component: integral component of membrane (GO:0016021);;	--	CO(2)-response secreted protease {ECO:0000303|PubMed:25043023} (Precursor) OS=Arabidopsis thaliana (Mouse-ear cress) PE=2 SV=1	putative subtilisin-like protein [Oryza sativa Japonica Group]
osa-miR531a	Os06g0126100	Molecular Function: protein serine/threonine kinase activity (GO:0004674);; Molecular Function: non-membrane spanning protein tyrosine kinase activity (GO:0004715);; Molecular Function: ATP binding (GO:0005524);; Cellular Component: integral component of membrane (GO:0016021);; Biological Process: peptidyl-tyrosine phosphorylation (GO:0018108);;	--	Probable receptor-like protein kinase At2g21480 (Precursor) GN=At2g21480 OS=Arabidopsis thaliana (Mouse-ear cress) PE=3 SV=1	putative receptor-like protein kinase [Oryza sativa Japonica Group]
osa-miR531a	Os03g0237600	Biological Process: microtubule cytoskeleton organization (GO:0000226);; Biological Process: cytokinesis (GO:0000910);; Molecular Function: microtubule binding (GO:0008017);;	K16732|1.27235e-80|dosa:Os03t0237600-01|Os03g0237600; Similar to ATMAP65-6; microtubule binding.; K16732 protein regulator of cytokinesis 1 (A)	65-kDa microtubule-associated protein 6 GN=MAP65-6 OS=Arabidopsis thaliana (Mouse-ear cress) PE=1 SV=1	Unknown protein [Oryza sativa Japonica Group]
osa-miR531a	Os04g0386700	Cellular Component: integral component of membrane (GO:0016021);;	--	--	OSJNBa0044M19.10 [Oryza sativa Japonica Group]
osa-miR531a	Os01g0720300	Cellular Component: mitochondrion (GO:0005739);; Molecular Function: NADH dehydrogenase (ubiquinone) activity (GO:0008137);; Cellular Component: integral component of membrane (GO:0016021);; Biological Process: ATP synthesis coupled electron transport (GO:0042773);; Molecular Function: metal ion binding (GO:0046872);; Molecular Function: quinone binding (GO:0048038);; Molecular Function: 4 iron, …	K03940|2.50202e-47|dosa:Os01t0720300-00|Os01g0720300; NADH-ubiquinone oxidoreductase 20 kDa subunit, mitochondrial precursor (EC 1.6.5.3) (EC 1.6.99.3) (Complex I-20KD) (CI-20KD).; K03940 NADH dehydrogenase (ubiquinone) Fe-S protein 7 [EC:1.6.5.3 1.6.99.3] (A)	NADH dehydrogenase [ubiquinone] iron-sulfur protein 7, mitochondrial (Precursor) OS=Brassica oleracea (Wild cabbage) PE=2 SV=1	putative NADH dehydrogenase (ubiquinone) chain PSST precursor [Oryza sativa Indica Group]
osa-miR531b	Os01g0278950	Molecular Function: serine-type endopeptidase activity (GO:0004252);; Biological Process: proteolysis (GO:0006508);; Molecular Function: zinc ion binding (GO:0008270);; Cellular Component: integral component of membrane (GO:0016021);;	--	CO(2)-response secreted protease {ECO:0000303|PubMed:25043023} (Precursor) OS=Arabidopsis thaliana (Mouse-ear cress) PE=2 SV=1	putative subtilisin-like protein [Oryza sativa Japonica Group]
osa-miR531b	Os04g0386700	Cellular Component: integral component of membrane (GO:0016021);;	--	--	OSJNBa0044M19.10 [Oryza sativa Japonica Group]
osa-miR531b	Os06g0126100	Molecular Function: protein serine/threonine kinase activity (GO:0004674);; Molecular Function: non-membrane spanning protein tyrosine kinase activity (GO:0004715);; Molecular Function: ATP binding (GO:0005524);; Cellular Component: integral component of membrane (GO:0016021);; Biological Process: peptidyl-tyrosine phosphorylation (GO:0018108);;	--	Probable receptor-like protein kinase At2g21480 (Precursor) GN=At2g21480 OS=Arabidopsis thaliana (Mouse-ear cress) PE=3 SV=1	putative receptor-like protein kinase [Oryza sativa Japonica Group]
osa-miR531b	Os12g0541300	Molecular Function: peroxidase activity (GO:0004601);; Molecular Function: calcium ion binding (GO:0005509);; Biological Process: iron ion transport (GO:0006826);; Biological Process: response to heat (GO:0009408);; Biological Process: seed germination (GO:0009845);; Biological Process: cellular response to iron ion starvation (GO:0010106);; Biological Process: response to nitrate (GO:0010167);; …	K13447|2.89028e-125|dosa:Os12t0541300-01|Os12g0541300, RESPIRATORY_BURST_OXIDASE_HOMOLOG_H, RBOHH; Similar to Respiratory burst oxidase homolog protein B.; K13447 respiratory burst oxidase [EC:1.6.3.- 1.11.1.-] (A)	Respiratory burst oxidase homolog protein B OS=Oryza sativa subsp. japonica (Rice) PE=1 SV=1	hypothetical protein OsI_38619 [Oryza sativa Indica Group]
osa-miR531b	Os03g0237600	Biological Process: microtubule cytoskeleton organization (GO:0000226);; Biological Process: cytokinesis (GO:0000910);; Molecular Function: microtubule binding (GO:0008017);;	K16732|1.27235e-80|dosa:Os03t0237600-01|Os03g0237600; Similar to ATMAP65-6; microtubule binding.; K16732 protein regulator of cytokinesis 1 (A)	65-kDa microtubule-associated protein 6 GN=MAP65-6 OS=Arabidopsis thaliana (Mouse-ear cress) PE=1 SV=1	Unknown protein [Oryza sativa Japonica Group]
osa-miR531b	Os08g0482600	Cellular Component: anchored component of plasma membrane (GO:0046658);;	--	Blue copper protein (Precursor) OS=Pisum sativum (Garden pea) PE=2 SV=1	Os08g0482600 [Oryza sativa Japonica Group]
osa-miR531b	Os01g0720300	Cellular Component: mitochondrion (GO:0005739);; Molecular Function: NADH dehydrogenase (ubiquinone) activity (GO:0008137);; Cellular Component: integral component of membrane (GO:0016021);; Biological Process: ATP synthesis coupled electron transport (GO:0042773);; Molecular Function: metal ion binding (GO:0046872);; Molecular Function: quinone binding (GO:0048038);; Molecular Function: 4 iron, …	K03940|2.50202e-47|dosa:Os01t0720300-00|Os01g0720300; NADH-ubiquinone oxidoreductase 20 kDa subunit, mitochondrial precursor (EC 1.6.5.3) (EC 1.6.99.3) (Complex I-20KD) (CI-20KD).; K03940 NADH dehydrogenase (ubiquinone) Fe-S protein 7 [EC:1.6.5.3 1.6.99.3] (A)	NADH dehydrogenase [ubiquinone] iron-sulfur protein 7, mitochondrial (Precursor) OS=Brassica oleracea (Wild cabbage) PE=2 SV=1	putative NADH dehydrogenase (ubiquinone) chain PSST precursor [Oryza sativa Indica Group]
osa-miR5337a	Os07g0298700	Molecular Function: nucleic acid binding (GO:0003676);; Molecular Function: aspartic-type endopeptidase activity (GO:0004190);; Cellular Component: mitochondrion (GO:0005739);; Biological Process: proteolysis (GO:0006508);; Molecular Function: zinc ion binding (GO:0008270);; Biological Process: DNA integration (GO:0015074);;	--	--	cell wall protein-like [Oryza sativa Japonica Group]
osa-miR5340	Os04g0419200	Cellular Component: plastid (GO:0009536);;	--	--	hypothetical protein OsI_15862 [Oryza sativa Indica Group]
osa-miR535-5p	Os05g0147600	Molecular Function: zinc ion binding (GO:0008270);;	--	Pentatricopeptide repeat-containing protein At3g05340 GN=PCMP-E83 OS=Arabidopsis thaliana (Mouse-ear cress) PE=2 SV=2	Os05g0147600 [Oryza sativa Japonica Group]
osa-miR5539a	Os10g0477200	Molecular Function: zinc ion binding (GO:0008270);;	--	Pentatricopeptide repeat-containing protein At3g57430, chloroplastic (Precursor) GN=PCMP-H81 OS=Arabidopsis thaliana (Mouse-ear cress) PE=2 SV=2	Os10g0477200 [Oryza sativa Japonica Group]
osa-miR5788	Os03g0170400	Molecular Function: protein serine/threonine kinase activity (GO:0004674);; Molecular Function: protein tyrosine kinase activity (GO:0004713);; Molecular Function: ATP binding (GO:0005524);; Biological Process: protein phosphorylation (GO:0006468);; Cellular Component: plastid (GO:0009536);;	K04733|4.88963e-131|dosa:Os03t0170400-01|Os03g0170400; Similar to serine/threonine-protein kinase NAK.; K04733 interleukin-1 receptor-associated kinase 4 [EC:2.7.11.1] (A)	Protein kinase 2B, chloroplastic (Precursor) GN=APK2B OS=Arabidopsis thaliana (Mouse-ear cress) PE=2 SV=1	serine/threonine-protein kinase NAK, putative, expressed [Oryza sativa Japonica Group]
osa-miR5788	Os01g0544200	Molecular Function: monooxygenase activity (GO:0004497);; Molecular Function: iron ion binding (GO:0005506);; Cellular Component: integral component of membrane (GO:0016021);; Molecular Function: oxidoreductase activity, acting on paired donors, with incorporation or reduction of molecular oxygen (GO:0016705);; Molecular Function: heme binding (GO:0020037);; Biological Process: oxidation-reductio…	--	indole-2-monooxygenase GN=CYP71C4 OS=Zea mays (Maize) PE=1 SV=1	hypothetical protein OsI_02333 [Oryza sativa Indica Group]
osa-miR5801c-5p	Os09g0485600	Molecular Function: nucleic acid binding (GO:0003676);; Cellular Component: mitochondrion (GO:0005739);; Molecular Function: metal ion binding (GO:0046872);;	--	Zinc finger protein WIP2 OS=Arabidopsis thaliana (Mouse-ear cress) PE=1 SV=1	Os09g0485600 [Oryza sativa Japonica Group]
osa-miR5815	Os03g0780600	Molecular Function: GTPase activity (GO:0003924);; Molecular Function: structural constituent of cytoskeleton (GO:0005200);; Molecular Function: GTP binding (GO:0005525);; Cellular Component: cytoplasm (GO:0005737);; Cellular Component: microtubule (GO:0005874);; Biological Process: microtubule-based movement (GO:0007018);;	K07375|1.36998e-160|osa:4334309|Os03g0780600; K07375 tubulin beta (A)	Tubulin beta-7 chain GN=OSJNBa0091J19.2 OS=Oryza sativa subsp. japonica (Rice) PE=2 SV=2	beta-tubulin [Oryza sativa Japonica Group]
osa-miR5827	Os06g0474800	Cellular Component: mitochondrion (GO:0005739);;	--	--	hypothetical protein OsI_22964 [Oryza sativa Indica Group]
osa-miR6251	Os05g0528600	Molecular Function: N,N-dimethylaniline monooxygenase activity (GO:0004499);; Molecular Function: flavin adenine dinucleotide binding (GO:0050660);; Molecular Function: NADP binding (GO:0050661);; Biological Process: oxidation-reduction process (GO:0055114);;	K11816|3.48608e-148|dosa:Os05t0528600-01|Os05g0528600, YUCCA2, YUCCA-LIKE_GENE_2; Flavin monooxygenase-like enzyme, Auxin biosynthesis; K11816 indole-3-pyruvate monooxygenase [EC:1.14.13.168] (A)	Indole-3-pyruvate monooxygenase YUCCA2 GN=F17N18.150 OS=Arabidopsis thaliana (Mouse-ear cress) PE=1 SV=1	putative dimethylaniline monooxygenase [Oryza sativa Japonica Group]
osa-miR812f	Os08g0560900	Cellular Component: chloroplast thylakoid membrane (GO:0009535);; Cellular Component: photosystem I reaction center (GO:0009538);; Biological Process: photosynthesis (GO:0015979);;	K02692|8.92292e-121|osa:4346326|Os08g0560900; K02692 photosystem I subunit II (A)	Photosystem I reaction center subunit II, chloroplastic (Precursor) GN=psaD OS=Hordeum vulgare (Barley) PE=1 SV=1	Os08g0560900 [Oryza sativa Japonica Group]
osa-miR812k	Os02g0771600	Biological Process: ethylene biosynthetic process (GO:0009693);; Molecular Function: metal ion binding (GO:0046872);; Molecular Function: dioxygenase activity (GO:0051213);; Biological Process: oxidation-reduction process (GO:0055114);;	K05933|3.01324e-121|osa:4330873|Os02g0771600; K05933 aminocyclopropanecarboxylate oxidase [EC:1.14.17.4] (A)	1-aminocyclopropane-1-carboxylate oxidase GN=ACO OS=Actinidia deliciosa (Kiwi) PE=2 SV=1	Os02g0771600 [Oryza sativa Japonica Group]
osa-miR812k	Os07g0627300	Molecular Function: DNA binding (GO:0003677);; Molecular Function: DNA binding transcription factor activity (GO:0003700);; Biological Process: regulation of transcription, DNA-templated (GO:0006355);; Biological Process: cell cycle (GO:0007049);;	K09422|0|osa:4343977|Os07g0627300; K09422 myb proto-oncogene protein, plant (A)	--	Os07g0627300 [Oryza sativa Japonica Group]
osa-miR812o-5p	Os04g0171800	Molecular Function: iron ion binding (GO:0005506);; Cellular Component: mitochondrion (GO:0005739);; Cellular Component: integral component of membrane (GO:0016021);; Molecular Function: oxidoreductase activity, acting on paired donors, with incorporation or reduction of molecular oxygen, NAD(P)H as one donor, and incorporation of one atom of oxygen (GO:0016709);; Molecular Function: heme binding…	--	Tyrosine N-monooxygenase GN=CYP79A1 OS=Sorghum bicolor (Sorghum) PE=1 SV=3	Os04g0171800 [Oryza sativa Japonica Group]
osa-miR812o-5p	Os02g0640100	Cellular Component: integral component of membrane (GO:0016021);;	--	--	CLE family OsCLE204 protein [Oryza sativa Japonica Group]
osa-miR812p	Os04g0436900	Molecular Function: DNA binding (GO:0003677);; Cellular Component: nucleus (GO:0005634);; Cellular Component: mitochondrion (GO:0005739);; Biological Process: regulation of transcription, DNA-templated (GO:0006355);; Biological Process: biological_process (GO:0044699);; Biological Process: anatomical structure development (GO:0048856);;	--	NAC transcription factor NAM-B2 GN=NAM-B2 OS=Triticum turgidum subsp. durum (Durum wheat) PE=2 SV=1	Os04g0437000 [Oryza sativa Japonica Group]
osa-miR812v	Os09g0426100	Cellular Component: plasma membrane (GO:0005886);; Cellular Component: integral component of membrane (GO:0016021);; Molecular Function: transmembrane transporter activity (GO:0022857);; Biological Process: transmembrane transport (GO:0055085);;	--	WAT1-related protein At4g30420 GN=At4g30420 OS=Arabidopsis thaliana (Mouse-ear cress) PE=3 SV=1	nodulin MtN21-like protein [Oryza sativa Japonica Group]
osa-miR812v	Os02g0771600	Biological Process: ethylene biosynthetic process (GO:0009693);; Molecular Function: metal ion binding (GO:0046872);; Molecular Function: dioxygenase activity (GO:0051213);; Biological Process: oxidation-reduction process (GO:0055114);;	K05933|3.01324e-121|osa:4330873|Os02g0771600; K05933 aminocyclopropanecarboxylate oxidase [EC:1.14.17.4] (A)	1-aminocyclopropane-1-carboxylate oxidase GN=ACO OS=Actinidia deliciosa (Kiwi) PE=2 SV=1	Os02g0771600 [Oryza sativa Japonica Group]
osa-miR812v	Os04g0638100	Molecular Function: transferase activity, transferring acyl groups other than amino-acyl groups (GO:0016747);;	--	Malonyl-CoA:anthocyanidin 5-O-glucoside-6&apos;&apos;-O-malonyltransferase GN=5MAT OS=Arabidopsis thaliana (Mouse-ear cress) PE=1 SV=1	PREDICTED: LOW QUALITY PROTEIN: agmatine coumaroyltransferase-like [Oryza brachyantha]
osa-miR818a	Os03g0363500	Biological Process: hexose transmembrane transport (GO:0008645);; Cellular Component: plastid (GO:0009536);; Cellular Component: membrane (GO:0016020);; Molecular Function: transmembrane transporter activity (GO:0022891);; Biological Process: transmembrane transport (GO:0055085);;	--	Sugar transporter ERD6-like 16 GN=At5g18840 OS=Arabidopsis thaliana (Mouse-ear cress) PE=2 SV=2	hypothetical protein OsJ_10944 [Oryza sativa Japonica Group]
osa-miR818a	Os01g0962100	Cellular Component: integral component of membrane (GO:0016021);;	--	--	hypothetical protein OsI_05308 [Oryza sativa Indica Group]
osa-miR820a	Os03g0743900	Biological Process: sulfate assimilation (GO:0000103);; Molecular Function: sulfate adenylyltransferase (ATP) activity (GO:0004781);; Cellular Component: plastid (GO:0009536);;	K13811|4.25625e-85|osa:4334073|Os03g0743900; K13811 3'-phosphoadenosine 5'-phosphosulfate synthase [EC:2.7.7.4 2.7.1.25] (A)	ATP sulfurylase 1, chloroplastic (Precursor) GN=APS1 OS=Arabidopsis thaliana (Mouse-ear cress) PE=1 SV=1	hypothetical protein OsJ_12530 [Oryza sativa Japonica Group]
Novel.101	Os02g0653300	Cellular Component: mitochondrion (GO:0005739);; Cellular Component: integral component of membrane (GO:0016021);;	--	--	Os02g0653300 [Oryza sativa Japonica Group]
Novel.101	Os05g0501400	Molecular Function: protein serine/threonine kinase activity (GO:0004674);; Molecular Function: ATP binding (GO:0005524);; Cellular Component: plasma membrane (GO:0005886);; Biological Process: protein phosphorylation (GO:0006468);; Biological Process: defense response (GO:0006952);; Cellular Component: plasmodesma (GO:0009506);; Cellular Component: integral component of membrane (GO:0016021);; B…	--	Receptor-like serine/threonine-protein kinase SD1-8 (Precursor) GN=T6K22.110 OS=Arabidopsis thaliana (Mouse-ear cress) PE=1 SV=1	Os05g0501400 [Oryza sativa Japonica Group]
Novel.106	Os11g0131800	Cellular Component: plasma membrane (GO:0005886);; Cellular Component: integral component of membrane (GO:0016021);; Molecular Function: transmembrane transporter activity (GO:0022857);; Biological Process: transmembrane transport (GO:0055085);;	--	--	hypothetical protein [Oryza sativa Japonica Group]
Novel.106	Os11g0131800	Cellular Component: plasma membrane (GO:0005886);; Cellular Component: integral component of membrane (GO:0016021);; Molecular Function: transmembrane transporter activity (GO:0022857);; Biological Process: transmembrane transport (GO:0055085);;	--	--	hypothetical protein [Oryza sativa Japonica Group]
Novel.106	Os05g0440201	Molecular Function: hydrolase activity (GO:0016787);;	--	Histone deacetylase 8 GN=HDA8 OS=Arabidopsis thaliana (Mouse-ear cress) PE=2 SV=1	Os05g0440100 [Oryza sativa Japonica Group]
Novel.106	Os04g0524400	Biological Process: phosphorelay signal transduction system (GO:0000160);; Molecular Function: protein kinase activity (GO:0004672);; Molecular Function: calcium ion binding (GO:0005509);; Molecular Function: ATP binding (GO:0005524);; Cellular Component: mitochondrion (GO:0005739);; Biological Process: protein phosphorylation (GO:0006468);; Cellular Component: chloroplast inner membrane (GO:0009…	--	--	Os04g0524400 [Oryza sativa Japonica Group]
Novel.106	Os01g0779300	Molecular Function: protein serine/threonine kinase activity (GO:0004674);; Molecular Function: ATP binding (GO:0005524);; Biological Process: protein phosphorylation (GO:0006468);; Cellular Component: integral component of membrane (GO:0016021);; Molecular Function: carbohydrate binding (GO:0030246);;	--	L-type lectin-domain containing receptor kinase IX.1 (Precursor) GN=LECRK91 OS=Arabidopsis thaliana (Mouse-ear cress) PE=2 SV=1	Os01g0779300 [Oryza sativa Japonica Group]
Novel.106	Os06g0727200	Molecular Function: catalase activity (GO:0004096);; Cellular Component: glyoxysome (GO:0009514);; Molecular Function: heme binding (GO:0020037);; Biological Process: response to hydrogen peroxide (GO:0042542);; Biological Process: hydrogen peroxide catabolic process (GO:0042744);; Molecular Function: metal ion binding (GO:0046872);; Biological Process: oxidation-reduction process (GO:0055114);; …	K03781|0|osa:4342124|Os06g0727200; K03781 catalase [EC:1.11.1.6] (A)	Catalase isozyme B OS=Oryza sativa subsp. japonica (Rice) PE=2 SV=1	Os06g0727200 [Oryza sativa Japonica Group]
Novel.107	Os07g0562700	Molecular Function: structural molecule activity (GO:0005198);; Biological Process: response to light stimulus (GO:0009416);; Cellular Component: photosystem I (GO:0009522);; Cellular Component: chloroplast thylakoid membrane (GO:0009535);; Biological Process: photosynthesis, light harvesting in photosystem I (GO:0009768);; Cellular Component: chloroplast envelope (GO:0009941);; Cellular Componen…	K08914|3.95882e-161|osa:4343604|Os07g0562700; K08914 light-harvesting complex II chlorophyll a/b binding protein 3 (A)	Chlorophyll a-b binding protein 13, chloroplastic (Precursor) GN=CAB13 OS=Solanum lycopersicum (Tomato) PE=1 SV=1	Os07g0562700 [Oryza sativa Japonica Group]
Novel.115	Os05g0110000	Biological Process: protein polyubiquitination (GO:0000209);; Cellular Component: mitochondrion (GO:0005739);; Molecular Function: zinc ion binding (GO:0008270);; Biological Process: ubiquitin-dependent protein catabolic process (GO:0042787);; Biological Process: proteasome-mediated ubiquitin-dependent protein catabolic process (GO:0043161);; Molecular Function: ubiquitin protein ligase activity …	--	E3 ubiquitin-protein ligase RING1 GN=RING1 OS=Gossypium hirsutum (Upland cotton) PE=1 SV=1	Os05g0110000 [Oryza sativa Japonica Group]
Novel.115	Os11g0223201	Molecular Function: protein kinase activity (GO:0004672);; Biological Process: phosphorylation (GO:0016310);; Molecular Function: identical protein binding (GO:0042802);; Molecular Function: ADP binding (GO:0043531);;	--	Disease resistance RPP13-like protein 4 GN=RPP13L4 OS=Arabidopsis thaliana (Mouse-ear cress) PE=2 SV=2	NB-ARC domain, putative [Oryza sativa Japonica Group]
Novel.115	Os11g0225100	Cellular Component: mitochondrion (GO:0005739);; Molecular Function: identical protein binding (GO:0042802);; Molecular Function: ADP binding (GO:0043531);;	--	Disease resistance protein RPM1 GN=F17A9.20 OS=Arabidopsis thaliana (Mouse-ear cress) PE=1 SV=1	NBS-LRR type protein [Oryza sativa Japonica Group]
Novel.115	Os02g0108100	Cellular Component: mitochondrion (GO:0005739);;	--	--	Os02g0108100 [Oryza sativa Japonica Group]
Novel.115	Os11g0588600	Molecular Function: ADP binding (GO:0043531);;	--	Putative disease resistance RPP13-like protein 2 GN=RPP13L2 OS=Arabidopsis thaliana (Mouse-ear cress) PE=3 SV=1	hypothetical protein OsJ_34495 [Oryza sativa Japonica Group]
Novel.115	Os08g0388300	Molecular Function: DNA binding (GO:0003677);; Molecular Function: RNA binding (GO:0003723);; Molecular Function: RNA-directed DNA polymerase activity (GO:0003964);; Molecular Function: RNA-DNA hybrid ribonuclease activity (GO:0004523);; Cellular Component: mitochondrion (GO:0005739);; Biological Process: RNA-dependent DNA biosynthetic process (GO:0006278);; Biological Process: DNA recombination …	--	Disease resistance protein RPM1 GN=F17A9.20 OS=Arabidopsis thaliana (Mouse-ear cress) PE=1 SV=1	hypothetical protein OsJ_27170 [Oryza sativa Japonica Group]
Novel.115	Os06g0287700	Molecular Function: ADP binding (GO:0043531);;	--	Disease resistance protein RPM1 GN=F17A9.20 OS=Arabidopsis thaliana (Mouse-ear cress) PE=1 SV=1	NBS-LRR type R protein Nbs9-75 [Oryza sativa Japonica Group]
Novel.116	Os10g0154500	Molecular Function: protein serine/threonine kinase activity (GO:0004674);; Molecular Function: protein tyrosine kinase activity (GO:0004713);; Molecular Function: ATP binding (GO:0005524);; Biological Process: protein phosphorylation (GO:0006468);; Cellular Component: plastid (GO:0009536);;	K08818|0|osa:4348132|Os10g0154500; K08818 cell division cycle 2-like [EC:2.7.11.22] (A)	Cyclin-dependent kinase G-1 GN=CDKG-1 OS=Oryza sativa subsp. indica (Rice) PE=3 SV=1	Os10g0154500 [Oryza sativa Japonica Group]
Novel.116	Os11g0223201	Molecular Function: protein kinase activity (GO:0004672);; Biological Process: phosphorylation (GO:0016310);; Molecular Function: identical protein binding (GO:0042802);; Molecular Function: ADP binding (GO:0043531);;	--	Disease resistance RPP13-like protein 4 GN=RPP13L4 OS=Arabidopsis thaliana (Mouse-ear cress) PE=2 SV=2	NB-ARC domain, putative [Oryza sativa Japonica Group]
Novel.116	Os09g0517200	Molecular Function: ADP binding (GO:0043531);;	--	Disease resistance protein RPM1 GN=F17A9.20 OS=Arabidopsis thaliana (Mouse-ear cress) PE=1 SV=1	putative resistance protein [Oryza sativa Japonica Group]
Novel.116	Os10g0524600	Molecular Function: serine-type endopeptidase activity (GO:0004252);; Cellular Component: cell wall (GO:0005618);; Biological Process: proteolysis (GO:0006508);;	--	Subtilisin-like protease SDD1 {ECO:0000303|PubMed:10809670} (Precursor) OS=Arabidopsis thaliana (Mouse-ear cress) PE=2 SV=1	Os10g0524600 [Oryza sativa Japonica Group]
Novel.116	Os11g0588600	Molecular Function: ADP binding (GO:0043531);;	--	Putative disease resistance RPP13-like protein 2 GN=RPP13L2 OS=Arabidopsis thaliana (Mouse-ear cress) PE=3 SV=1	hypothetical protein OsJ_34495 [Oryza sativa Japonica Group]
Novel.116	Os08g0388300	Molecular Function: DNA binding (GO:0003677);; Molecular Function: RNA binding (GO:0003723);; Molecular Function: RNA-directed DNA polymerase activity (GO:0003964);; Molecular Function: RNA-DNA hybrid ribonuclease activity (GO:0004523);; Cellular Component: mitochondrion (GO:0005739);; Biological Process: RNA-dependent DNA biosynthetic process (GO:0006278);; Biological Process: DNA recombination …	--	Disease resistance protein RPM1 GN=F17A9.20 OS=Arabidopsis thaliana (Mouse-ear cress) PE=1 SV=1	hypothetical protein OsJ_27170 [Oryza sativa Japonica Group]
Novel.118	Os06g0241100	Molecular Function: protein serine/threonine kinase activity (GO:0004674);; Molecular Function: ATP binding (GO:0005524);; Biological Process: protein phosphorylation (GO:0006468);; Cellular Component: integral component of membrane (GO:0016021);;	--	G-type lectin S-receptor-like serine/threonine-protein kinase SD2-5 (Precursor) GN=SD25 OS=Arabidopsis thaliana (Mouse-ear cress) PE=1 SV=1	Os06g0241100 [Oryza sativa Japonica Group]
Novel.118	Os06g0136201	Biological Process: transport (GO:0006810);; Cellular Component: integral component of membrane (GO:0016021);;	--	Protein cornichon homolog 4 GN=At1g12390 OS=Arabidopsis thaliana (Mouse-ear cress) PE=1 SV=1	hypothetical protein [Oryza sativa Japonica Group]
Novel.118	Os01g0805975	Cellular Component: extracellular region (GO:0005576);; Biological Process: multicellular organism development (GO:0007275);; Cellular Component: membrane (GO:0016020);; Biological Process: cell differentiation (GO:0030154);;	--	--	hypothetical protein OsJ_03803 [Oryza sativa Japonica Group]
Novel.118	Os01g0178900	Cellular Component: plastid (GO:0009536);; Molecular Function: ADP binding (GO:0043531);;	--	Putative disease resistance RPP13-like protein 1 GN=RPPL1 OS=Arabidopsis thaliana (Mouse-ear cress) PE=3 SV=1	hypothetical protein OsJ_00607 [Oryza sativa Japonica Group]
Novel.118	Os01g0307624	Cellular Component: mitochondrion (GO:0005739);; Cellular Component: plastid (GO:0009536);; Cellular Component: membrane (GO:0016020);;	--	--	hypothetical protein OsI_11016 [Oryza sativa Indica Group]
Novel.118	Os01g0695600	Cellular Component: mitochondrion (GO:0005739);; Biological Process: isoprenoid biosynthetic process (GO:0008299);; Molecular Function: D-cysteine desulfhydrase activity (GO:0019148);; Molecular Function: pyridoxal phosphate binding (GO:0030170);;	--	Putative D-cysteine desulfhydrase 2, mitochondrial (Precursor) OS=Oryza sativa subsp. japonica (Rice) PE=3 SV=1	hypothetical protein [Oryza sativa Japonica Group]
Novel.118	Os01g0124650	Molecular Function: serine-type endopeptidase inhibitor activity (GO:0004867);; Cellular Component: extracellular region (GO:0005576);; Biological Process: negative regulation of endopeptidase activity (GO:0010951);;	--	Bowman-Birk type bran trypsin inhibitor (Precursor) OS=Oryza sativa subsp. japonica (Rice) PE=1 SV=2	putative Bowman Birk trypsin inhibitor [Oryza sativa Indica Group]
Novel.118	Os06g0198600	--	K09705|1.85113e-76|dosa:Os06t0198600-01|Os06g0198600; Protein of unknown function DUF985 domain containing protein.; K09705 hypothetical protein (A)	--	hypothetical protein OsJ_20458 [Oryza sativa Japonica Group]
Novel.120	Os01g0680500	Cellular Component: plastid (GO:0009536);; Cellular Component: integral component of membrane (GO:0016021);;	--	--	hypothetical protein OsI_03274 [Oryza sativa Indica Group]
Novel.120	Os04g0565200	Molecular Function: UDP-glycosyltransferase activity (GO:0008194);; Biological Process: flavonoid biosynthetic process (GO:0009813);; Molecular Function: transferase activity, transferring hexosyl groups (GO:0016758);; Cellular Component: intracellular membrane-bounded organelle (GO:0043231);; Biological Process: flavonoid glucuronidation (GO:0052696);;	K13495|0|osa:4336681|Os04g0565200; K13495 cis-zeatin O-glucosyltransferase [EC:2.4.1.215] (A)	Cis-zeatin O-glucosyltransferase 1 GN=CISZOG1 OS=Zea mays (Maize) PE=1 SV=1	Os04g0565200 [Oryza sativa Japonica Group]
Novel.120	Os10g0475000	--	--	--	Os10g0475000 [Oryza sativa Japonica Group]
Novel.120	Os11g0542100	Molecular Function: zinc ion binding (GO:0008270);;	--	--	Os11g0542100 [Oryza sativa Japonica Group]
Novel.120	Os03g0134300	Biological Process: tRNA dihydrouridine synthesis (GO:0002943);; Molecular Function: DNA binding (GO:0003677);; Cellular Component: mitochondrion (GO:0005739);; Cellular Component: endoplasmic reticulum membrane (GO:0005789);; Biological Process: base-excision repair (GO:0006284);; Biological Process: DNA recombination (GO:0006310);; Biological Process: GPI anchor biosynthetic process (GO:0006506…	--	Endonuclease OS=Nicotiana tabacum (Common tobacco) PE=2 SV=1	OSJNBa0079F16.4 [Oryza sativa Japonica Group]
Novel.128	Os03g0686500	Cellular Component: mitochondrion (GO:0005739);;	--	--	Os03g0686500 [Oryza sativa Japonica Group]
Novel.128	Os01g0100400	Molecular Function: copper ion binding (GO:0005507);; Cellular Component: mitochondrion (GO:0005739);; Molecular Function: L-ascorbate oxidase activity (GO:0008447);; Cellular Component: plant-type cell wall (GO:0009505);; Cellular Component: plasmodesma (GO:0009506);; Cellular Component: integral component of membrane (GO:0016021);; Molecular Function: oxidoreductase activity, oxidizing metal io…	--	Monocopper oxidase-like protein SKU5 (Precursor) GN=SKU5 OS=Arabidopsis thaliana (Mouse-ear cress) PE=1 SV=1	Os01g0100400 [Oryza sativa Japonica Group]
Novel.128	Os01g0904300	Cellular Component: mitochondrion (GO:0005739);;	--	--	Os01g0904300 [Oryza sativa Japonica Group]
Novel.128	Os02g0608500	Molecular Function: protein kinase activity (GO:0004672);; Molecular Function: ATP binding (GO:0005524);; Cellular Component: mitochondrion (GO:0005739);; Biological Process: protein phosphorylation (GO:0006468);;	--	Potassium channel AKT1 GN=AKT1 OS=Oryza sativa subsp. indica (Rice) PE=2 SV=1	Os02g0608500 [Oryza sativa Japonica Group]
Novel.129	Os04g0443801	Molecular Function: NADPH dehydrogenase activity (GO:0003959);; Cellular Component: intracellular (GO:0005622);; Molecular Function: FMN binding (GO:0010181);; Biological Process: oxylipin biosynthetic process (GO:0031408);; Biological Process: oxidation-reduction process (GO:0055114);;	K05894|1.03202e-89|sita:101757769|putative 12-oxophytodienoate reductase 13-like; K05894 12-oxophytodienoic acid reductase [EC:1.3.1.42] (A)	Putative 12-oxophytodienoate reductase 13 GN=OsJ_14925 OS=Oryza sativa subsp. japonica (Rice) PE=2 SV=1	RecName: Full=Putative 12-oxophytodienoate reductase 13; AltName: Full=OPDA-reductase 13; Short=OsOPR13 [Oryza sativa Japonica Group]
Novel.129	Os03g0281800	--	K13141|1.61038e-180|sbi:SORBI_01g038980|SORBIDRAFT_01g038980, Sb01g038980; hypothetical protein; K13141 integrator complex subunit 4 (A)	Protein SIEL {ECO:0000303|PubMed:21924907} OS=Arabidopsis thaliana (Mouse-ear cress) PE=1 SV=1	hypothetical protein OsJ_10378 [Oryza sativa Japonica Group]
Novel.130	Os03g0429800	Molecular Function: xanthine dehydrogenase activity (GO:0004854);; Molecular Function: iron ion binding (GO:0005506);; Cellular Component: cytosol (GO:0005829);; Molecular Function: electron transfer activity (GO:0009055);; Biological Process: xanthine catabolic process (GO:0009115);; Molecular Function: oxidoreductase activity, acting on CH-OH group of donors (GO:0016614);; Molecular Function: o…	K00106|0|osa:4333171|Os03g0429800; K00106 xanthine dehydrogenase/oxidase [EC:1.17.1.4 1.17.3.2] (A)	Xanthine dehydrogenase OS=Oryza sativa subsp. japonica (Rice) PE=2 SV=1	hypothetical protein OsI_12147 [Oryza sativa Indica Group]
Novel.130	Os04g0422300	Cellular Component: plasma membrane (GO:0005886);; Cellular Component: plastid (GO:0009536);; Cellular Component: integral component of membrane (GO:0016021);; Molecular Function: transmembrane transporter activity (GO:0022857);; Biological Process: transmembrane transport (GO:0055085);;	--	WAT1-related protein At4g01440 GN=At4g01440 OS=Arabidopsis thaliana (Mouse-ear cress) PE=2 SV=1	OSJNBa0028I23.24 [Oryza sativa Japonica Group]
Novel.133	Os10g0358200	Molecular Function: ADP binding (GO:0043531);;	K13457|0|dosa:Os10t0358200-00|Os10g0358200; Similar to NB-ARC domain containing protein.; K13457 disease resistance protein RPM1 (A)	Disease resistance protein RPM1 GN=F17A9.20 OS=Arabidopsis thaliana (Mouse-ear cress) PE=1 SV=1	putative disease resistant protein [Oryza sativa Japonica Group]
Novel.133	Os11g0592500	Molecular Function: protein serine/threonine phosphatase activity (GO:0004722);; Biological Process: protein dephosphorylation (GO:0006470);; Molecular Function: ADP binding (GO:0043531);;	--	Probable protein phosphatase 2C 36 GN=OSJNBa0078D06.30 OS=Oryza sativa subsp. japonica (Rice) PE=2 SV=1	hypothetical protein OsI_14946 [Oryza sativa Indica Group]
Novel.2	Os04g0660500	Molecular Function: signal transducer, downstream of receptor, with serine/threonine kinase activity (GO:0004702);; Molecular Function: protein tyrosine kinase activity (GO:0004713);; Molecular Function: ATP binding (GO:0005524);; Cellular Component: cytoplasm (GO:0005737);; Biological Process: signal transduction by protein phosphorylation (GO:0023014);;	--	Mitogen-activated protein kinase kinase kinase ANP1 GN=ANP1 OS=Arabidopsis thaliana (Mouse-ear cress) PE=1 SV=2	Os04g0660500 [Oryza sativa Japonica Group]
Novel.2	Os01g0917500	Molecular Function: protein serine/threonine kinase activity (GO:0004674);; Molecular Function: protein tyrosine kinase activity (GO:0004713);; Molecular Function: protein binding (GO:0005515);; Molecular Function: ATP binding (GO:0005524);; Cellular Component: plasma membrane (GO:0005886);; Biological Process: protein phosphorylation (GO:0006468);; Cellular Component: plastid (GO:0009536);; Biol…	--	Leucine-rich repeat receptor protein kinase EXS (Precursor) GN=T28J14.220 OS=Arabidopsis thaliana (Mouse-ear cress) PE=1 SV=1	Os01g0917500 [Oryza sativa Japonica Group]
Novel.24	Os12g0486800	--	--	--	Os12g0486800 [Oryza sativa Japonica Group]
Novel.24	Os01g0196800	--	--	--	Os01g0196800 [Oryza sativa Japonica Group]
Novel.24	Os11g0429200	-	-	-	-
Novel.24	Os03g0662000	Molecular Function: dihydrolipoyl dehydrogenase activity (GO:0004148);; Cellular Component: mitochondrial matrix (GO:0005759);; Cellular Component: glycine cleavage complex (GO:0005960);; Molecular Function: leghemoglobin reductase activity (GO:0015043);; Biological Process: cell redox homeostasis (GO:0045454);; Molecular Function: flavin adenine dinucleotide binding (GO:0050660);; Biological Pro…	K00382|8.15734e-59|tcc:TCM_021441|Mitochondrial lipoamide dehydrogenase 1; K00382 dihydrolipoamide dehydrogenase [EC:1.8.1.4] (A)	Dihydrolipoyl dehydrogenase, mitochondrial (Precursor) GN=LPD OS=Pisum sativum (Garden pea) PE=1 SV=2	Mitochondrial lipoamide dehydrogenase 1 [Theobroma cacao]
Novel.24	Os01g0650000	Cellular Component: mitochondrion (GO:0005739);; Cellular Component: integral component of membrane (GO:0016021);; Molecular Function: hydrolase activity, acting on ester bonds (GO:0016788);;	--	GDSL esterase/lipase At1g31550 (Precursor) GN=At1g31550 OS=Arabidopsis thaliana (Mouse-ear cress) PE=2 SV=1	hypothetical protein OsJ_02827 [Oryza sativa Japonica Group]
Novel.27	Os07g0160100	Molecular Function: DNA binding (GO:0003677);; Cellular Component: nucleus (GO:0005634);; Biological Process: cell differentiation (GO:0030154);; Molecular Function: metal ion binding (GO:0046872);; Biological Process: specification of floral organ number (GO:0048833);;	--	Protein YABBY 1 OS=Oryza sativa subsp. japonica (Rice) PE=2 SV=1	Os07g0160100 [Oryza sativa Japonica Group]
Novel.27	Os04g0485100	Cellular Component: protein phosphatase type 2A complex (GO:0000159);; Biological Process: signal transduction (GO:0007165);; Biological Process: regulation of phosphoprotein phosphatase activity (GO:0034047);;	K11584|0|osa:4336207|Os04g0485100; K11584 serine/threonine-protein phosphatase 2A regulatory subunit B' (A)	Serine/threonine protein phosphatase 2A 59 kDa regulatory subunit B&apos; gamma isoform OS=Arabidopsis thaliana (Mouse-ear cress) PE=1 SV=2	Os04g0485100 [Oryza sativa Japonica Group]
Novel.28	Os02g0117600	Biological Process: protein peptidyl-prolyl isomerization (GO:0000413);; Molecular Function: peptidyl-prolyl cis-trans isomerase activity (GO:0003755);; Biological Process: protein folding (GO:0006457);; Cellular Component: intracellular membrane-bounded organelle (GO:0043231);; Cellular Component: cytoplasmic part (GO:0044444);;	K01802|1.07572e-44|dosa:Os02t0117600-01|Os02g0117600; Peptidyl-prolyl cis-trans isomerase, FKBP-type domain containing protein.; K01802 peptidylprolyl isomerase [EC:5.2.1.8] (A)	Peptidyl-prolyl cis-trans isomerase FKBP18, chloroplastic (Precursor) GN=FKBP18 OS=Arabidopsis thaliana (Mouse-ear cress) PE=1 SV=2	putative immunophilin / FKBP-type peptidyl-prolyl cis-trans isomerase [Oryza sativa Japonica Group]
Novel.28	Os01g0566100	--	--	Protein EARLY FLOWERING 3 OS=Arabidopsis thaliana (Mouse-ear cress) PE=1 SV=1	Os01g0566100 [Oryza sativa Japonica Group]
Novel.29	Os08g0246300	Molecular Function: ATP binding (GO:0005524);; Cellular Component: mitochondrion (GO:0005739);; Molecular Function: ADP binding (GO:0043531);;	--	Probable GDP-L-fucose synthase 1 GN=OSJNBa0085J13.7 OS=Oryza sativa subsp. japonica (Rice) PE=2 SV=1	Os08g0246300 [Oryza sativa Japonica Group]
Novel.3	Os11g0537375	Molecular Function: peroxidase activity (GO:0004601);; Molecular Function: calcium ion binding (GO:0005509);; Cellular Component: integral component of membrane (GO:0016021);; Molecular Function: oxidoreductase activity, acting on NAD(P)H, oxygen as acceptor (GO:0050664);; Biological Process: oxidation-reduction process (GO:0055114);; Biological Process: cellular oxidant detoxification (GO:009886…	K13447|0|obr:102709038|respiratory burst oxidase homolog protein C-like; K13447 respiratory burst oxidase [EC:1.6.3.- 1.11.1.-] (A)	Respiratory burst oxidase homolog protein B GN=RBOHB OS=Solanum tuberosum (Potato) PE=1 SV=1	respiratory burst oxidase protein D, putative, expressed [Oryza sativa Japonica Group]
Novel.3	Os12g0541350	Molecular Function: peroxidase activity (GO:0004601);; Molecular Function: calcium ion binding (GO:0005509);; Biological Process: iron ion transport (GO:0006826);; Biological Process: response to heat (GO:0009408);; Biological Process: seed germination (GO:0009845);; Biological Process: cellular response to iron ion starvation (GO:0010106);; Biological Process: response to nitrate (GO:0010167);; …	K13447|1.3729e-126|dosa:Os12t0541300-01|Os12g0541300, RESPIRATORY_BURST_OXIDASE_HOMOLOG_H, RBOHH; Similar to Respiratory burst oxidase homolog protein B.; K13447 respiratory burst oxidase [EC:1.6.3.- 1.11.1.-] (A)	Respiratory burst oxidase homolog protein B OS=Oryza sativa subsp. japonica (Rice) PE=1 SV=1	hypothetical protein OsI_38619 [Oryza sativa Indica Group]
Novel.39	Os07g0474700	Cellular Component: Golgi membrane (GO:0000139);; Cellular Component: mitochondrion (GO:0005739);; Cellular Component: endosome (GO:0005768);; Cellular Component: trans-Golgi network (GO:0005802);; Biological Process: homogalacturonan biosynthetic process (GO:0010289);; Molecular Function: polygalacturonate 4-alpha-galacturonosyltransferase activity (GO:0047262);;	--	--	Os07g0474700 [Oryza sativa Japonica Group]
Novel.39	Os06g0205250	Cellular Component: mitochondrion (GO:0005739);; Cellular Component: integral component of membrane (GO:0016021);;	--	--	Os06g0205250 [Oryza sativa Japonica Group]
Novel.39	Os01g0728900	Cellular Component: plastid (GO:0009536);;	--	--	hypothetical protein OsI_03605 [Oryza sativa Indica Group]
Novel.39	Os09g0448100	Molecular Function: ubiquitin-protein transferase activity (GO:0004842);; Cellular Component: mitochondrion (GO:0005739);; Cellular Component: SCF ubiquitin ligase complex (GO:0019005);; Biological Process: SCF-dependent proteasomal ubiquitin-dependent protein catabolic process (GO:0031146);;	--	Putative F-box protein At4g09190 GN=At4g09190 OS=Arabidopsis thaliana (Mouse-ear cress) PE=4 SV=1	Os09g0448100 [Oryza sativa Japonica Group]
Novel.4	Os09g0485201	Molecular Function: NADH dehydrogenase (ubiquinone) activity (GO:0008137);; Molecular Function: electron transfer activity (GO:0009055);; Cellular Component: photosystem I (GO:0009522);; Cellular Component: chloroplast thylakoid membrane (GO:0009535);; Biological Process: photosynthetic electron transport in photosystem I (GO:0009773);; Cellular Component: integral component of membrane (GO:00160…	K02691|1.7259e-55|dosa:Os09t0485201-00|Os09g0485201; Similar to photosystem I subunit VII.; K02691 photosystem I subunit VII (A)	Photosystem I iron-sulfur center {ECO:0000255|HAMAP-Rule:MF_01303} OS=Triticum aestivum (Wheat) PE=3 SV=2	photosystem I subunit VII [Oryza sativa Japonica Group]
Novel.4	Os06g0704800	Molecular Function: transcription cofactor activity (GO:0003712);; Molecular Function: histone acetyltransferase activity (GO:0004402);; Cellular Component: nucleus (GO:0005634);; Biological Process: regulation of transcription, DNA-templated (GO:0006355);; Molecular Function: zinc ion binding (GO:0008270);; Biological Process: histone acetylation (GO:0016573);;	K04498|0|dosa:Os06t0704800-00|Os06g0704800; Probable histone acetyltransferase HAC-like 2.; K04498 E1A/CREB-binding protein [EC:2.3.1.48] (A)	Probable histone acetyltransferase HAC-like 2 OS=Oryza sativa subsp. japonica (Rice) PE=3 SV=2	RecName: Full=Probable histone acetyltransferase HAC-like 2 [Oryza sativa Japonica Group]
Novel.4	Os06g0291500	Biological Process: response to stress (GO:0006950);; Cellular Component: membrane (GO:0016020);;	--	--	hypothetical protein OsI_22602 [Oryza sativa Indica Group]
Novel.4	Os05g0417251	--	--	--	Os05g0417250 [Oryza sativa Japonica Group]
Novel.43	Os04g0509200	Cellular Component: integral component of membrane (GO:0016021);;	--	--	hypothetical protein OsI_16595 [Oryza sativa Indica Group]
Novel.43	Os08g0372900	--	--	--	hypothetical protein OsI_29034 [Oryza sativa Indica Group]
Novel.43	Os05g0208500	Biological Process: response to light stimulus (GO:0009416);; Biological Process: gibberellin catabolic process (GO:0045487);; Molecular Function: metal ion binding (GO:0046872);; Molecular Function: C-19 gibberellin 2-beta-dioxygenase activity (GO:0052634);; Biological Process: oxidation-reduction process (GO:0055114);;	--	--	Os05g0208500 [Oryza sativa Japonica Group]
Novel.44	Os05g0202500	Cellular Component: integral component of membrane (GO:0016021);;	--	--	Os07g0212400 [Oryza sativa Japonica Group]
Novel.45	Os03g0611700	Biological Process: mitochondrial genome maintenance (GO:0000002);; Molecular Function: single-stranded DNA binding (GO:0003697);; Cellular Component: mitochondrion (GO:0005739);; Biological Process: DNA replication (GO:0006260);; Biological Process: negative regulation of DNA recombination (GO:0045910);; Cellular Component: apoplast (GO:0048046);;	--	Protein OSB1, mitochondrial (Precursor) GN=OSB1 OS=Arabidopsis thaliana (Mouse-ear cress) PE=1 SV=1	hypothetical protein OsI_12598 [Oryza sativa Indica Group]
Novel.46	Os03g0339900	Molecular Function: protein serine/threonine kinase activity (GO:0004674);; Molecular Function: ATP binding (GO:0005524);; Biological Process: protein phosphorylation (GO:0006468);; Biological Process: signal transduction (GO:0007165);; Cellular Component: integral component of membrane (GO:0016021);;	--	CBL-interacting protein kinase 10 GN=CIPK10 OS=Oryza sativa subsp. japonica (Rice) PE=2 SV=1	Os03g0339900 [Oryza sativa Japonica Group]
Novel.49	Os12g0565300	Molecular Function: calmodulin binding (GO:0005516);;	--	--	hypothetical protein OsI_38750 [Oryza sativa Indica Group]
Novel.50	Os08g0508800	Molecular Function: iron ion binding (GO:0005506);; Cellular Component: chloroplast (GO:0009507);; Biological Process: response to wounding (GO:0009611);; Molecular Function: linoleate 13S-lipoxygenase activity (GO:0016165);; Molecular Function: phytoene dehydrogenase activity (GO:0016166);; Biological Process: electron transport chain (GO:0022900);; Biological Process: oxylipin biosynthetic proc…	K00454|0|osa:4345993|Os08g0508800; K00454 lipoxygenase [EC:1.13.11.12] (A)	Lipoxygenase 7, chloroplastic (Precursor) OS=Oryza sativa subsp. japonica (Rice) PE=2 SV=2	Os08g0508800 [Oryza sativa Japonica Group]
Novel.51	Os05g0305600	Cellular Component: mitochondrion (GO:0005739);; Molecular Function: ADP binding (GO:0043531);;	--	Disease resistance protein RGA2 GN=RGA2 OS=Solanum bulbocastanum (Wild potato) PE=1 SV=1	Os05g0305600 [Oryza sativa Japonica Group]
Novel.51	Os04g0683600	Molecular Function: protein kinase activity (GO:0004672);; Molecular Function: ATP binding (GO:0005524);; Biological Process: protein phosphorylation (GO:0006468);; Cellular Component: integral component of membrane (GO:0016021);;	--	Probable LRR receptor-like serine/threonine-protein kinase At1g63430 (Precursor) GN=At1g63430 OS=Arabidopsis thaliana (Mouse-ear cress) PE=2 SV=1	H0306F12.6 [Oryza sativa Indica Group]
Novel.51	Os01g0223700	Molecular Function: protein serine/threonine kinase activity (GO:0004674);; Molecular Function: ATP binding (GO:0005524);; Cellular Component: plasma membrane (GO:0005886);; Biological Process: protein phosphorylation (GO:0006468);; Cellular Component: integral component of membrane (GO:0016021);; Biological Process: recognition of pollen (GO:0048544);;	--	G-type lectin S-receptor-like serine/threonine-protein kinase At2g19130 (Precursor) GN=At2g19130 OS=Arabidopsis thaliana (Mouse-ear cress) PE=2 SV=1	Os01g0223700 [Oryza sativa Japonica Group]
Novel.51	Os03g0701000	Biological Process: obsolete protein import into nucleus, docking (GO:0000059);; Biological Process: protein import into nucleus, translocation (GO:0000060);; Cellular Component: mitochondrion (GO:0005739);; Biological Process: NLS-bearing protein import into nucleus (GO:0006607);; Biological Process: ribosomal protein import into nucleus (GO:0006610);; Molecular Function: nuclear localization se…	--	--	HEAT repeat family protein, expressed [Oryza sativa Japonica Group]
Novel.51	Os08g0424600	Molecular Function: ADP binding (GO:0043531);;	--	Disease resistance protein RPM1 GN=F17A9.20 OS=Arabidopsis thaliana (Mouse-ear cress) PE=1 SV=1	putative disease resistance-like protein [Oryza sativa Japonica Group]
Novel.51	Os10g0137000	Cellular Component: mitochondrion (GO:0005739);; Biological Process: primary metabolic process (GO:0044238);; Biological Process: cellular macromolecule metabolic process (GO:0044260);;	--	--	Os10g0137000 [Oryza sativa Japonica Group]
Novel.52	Os02g0155700	Molecular Function: nucleotide binding (GO:0000166);; Molecular Function: protein kinase activity (GO:0004672);; Cellular Component: membrane (GO:0016020);; Biological Process: phosphorylation (GO:0016310);;	--	Receptor-like protein 2 (Precursor) GN=RLP2 OS=Arabidopsis thaliana (Mouse-ear cress) PE=2 SV=1	Os02g0155700 [Oryza sativa Japonica Group]
Novel.52	Os03g0603600	Biological Process: lipid metabolic process (GO:0006629);; Molecular Function: glycerophosphodiester phosphodiesterase activity (GO:0008889);;	K01126|2.82884e-109|osa:4333407|Os03g0603600; K01126 glycerophosphoryl diester phosphodiesterase [EC:3.1.4.46] (A)	Glycerophosphodiester phosphodiesterase GDPD6 {ECO:0000305} (Precursor) OS=Arabidopsis thaliana (Mouse-ear cress) PE=2 SV=1	Os03g0603600 [Oryza sativa Japonica Group]
Novel.53	Os01g0731800	Molecular Function: zinc ion binding (GO:0008270);; Cellular Component: integral component of membrane (GO:0016021);;	--	--	hypothetical protein OsJ_03354 [Oryza sativa Japonica Group]
Novel.53	Os06g0297600	Cellular Component: membrane (GO:0016020);;	--	--	PREDICTED: uncharacterized membrane protein At1g06890 [Brachypodium distachyon]
Novel.53	Os05g0557900	Molecular Function: RNA binding (GO:0003723);;	--	--	Os05g0557900 [Oryza sativa Japonica Group]
Novel.54	Os01g0326100	Molecular Function: peroxidase activity (GO:0004601);; Cellular Component: extracellular region (GO:0005576);; Biological Process: response to oxidative stress (GO:0006979);; Cellular Component: plant-type cell wall (GO:0009505);; Biological Process: plant-type cell wall organization (GO:0009664);; Molecular Function: heme binding (GO:0020037);; Biological Process: hydrogen peroxide catabolic pro…	--	Peroxidase 1 (Precursor) GN=PER1 OS=Zea mays (Maize) PE=1 SV=1	Os01g0326100 [Oryza sativa Japonica Group]
Novel.54	Os01g0339600	Molecular Function: DNA binding (GO:0003677);; Cellular Component: nucleus (GO:0005634);; Cellular Component: mitochondrion (GO:0005739);; Biological Process: regulation of transcription, DNA-templated (GO:0006355);; Cellular Component: plastid (GO:0009536);;	--	--	hypothetical protein OsI_01754 [Oryza sativa Indica Group]
Novel.55	Os03g0681900	Molecular Function: nucleotide binding (GO:0000166);; Molecular Function: nucleic acid binding (GO:0003676);; Molecular Function: zinc ion binding (GO:0008270);;	K12885|2.80882e-72|osa:4333731|Os03g0681900; K12885 heterogeneous nuclear ribonucleoprotein G (A)	Glycine-rich RNA-binding protein RZ1C {ECO:0000305} OS=Arabidopsis thaliana (Mouse-ear cress) PE=1 SV=1	Os03g0681900 [Oryza sativa Japonica Group]
Novel.55	Os12g0215950	Cellular Component: integral component of membrane (GO:0016021);;	--	Receptor-like protein 12 (Precursor) GN=RLP12 OS=Arabidopsis thaliana (Mouse-ear cress) PE=2 SV=2	Leucine Rich Repeat family protein, expressed [Oryza sativa Japonica Group]
Novel.57	Os05g0379500	Molecular Function: ADP binding (GO:0043531);;	--	Putative disease resistance protein RGA4 GN=RGA4 OS=Solanum bulbocastanum (Wild potato) PE=2 SV=1	Os05g0379500 [Oryza sativa Japonica Group]
Novel.57	Os05g0103000	Cellular Component: nucleus (GO:0005634);;	--	Transcription factor bHLH137 GN=K3K7 OS=Arabidopsis thaliana (Mouse-ear cress) PE=2 SV=1	Os05g0103000 [Oryza sativa Japonica Group]
Novel.58	Os09g0427300	Biological Process: negative regulation of cell proliferation (GO:0008285);; Cellular Component: plastid (GO:0009536);; Biological Process: lateral root morphogenesis (GO:0010102);; Cellular Component: integral component of membrane (GO:0016021);;	--	Amino acid permease 3 GN=AAP3 OS=Arabidopsis thaliana (Mouse-ear cress) PE=1 SV=2	hypothetical protein OsJ_29436 [Oryza sativa Japonica Group]
Novel.58	Os05g0479900	Cellular Component: mitochondrion (GO:0005739);;	--	--	Os05g0479900 [Oryza sativa Japonica Group]
Novel.58	Os10g0551100	Cellular Component: mitochondrion (GO:0005739);; Biological Process: regulation of transcription, DNA-templated (GO:0006355);;	--	--	expressed protein [Oryza sativa Japonica Group]
Novel.58	Os02g0641300	Molecular Function: DNA binding (GO:0003677);; Cellular Component: cell (GO:0005623);; Molecular Function: isomerase activity (GO:0016853);; Biological Process: cell redox homeostasis (GO:0045454);;	K09422|5.43119e-84|osa:4330115|Os02g0641300; K09422 myb proto-oncogene protein, plant (A)	Transcription factor LAF1 GN=M7J2.70 OS=Arabidopsis thaliana (Mouse-ear cress) PE=1 SV=2	Os02g0641300 [Oryza sativa Japonica Group]
Novel.58	Os12g0278900	Molecular Function: cysteine-type endopeptidase activity (GO:0004197);; Cellular Component: extracellular space (GO:0005615);; Cellular Component: mitochondrion (GO:0005739);; Cellular Component: lysosome (GO:0005764);; Biological Process: proteolysis involved in cellular protein catabolic process (GO:0051603);;	--	Thiol protease SEN102 (Precursor) GN=SEN102 OS=Hemerocallis sp. (Daylily) PE=2 SV=1	Os12g0278900 [Oryza sativa Japonica Group]
Novel.60	Os06g0195800	--	--	--	Os06g0195800 [Oryza sativa Japonica Group]
Novel.60	Os01g0823200	Cellular Component: membrane (GO:0016020);;	K15285|9.02996e-69|obr:102709223|uncharacterized LOC102709223; K15285 solute carrier family 35, member E3 (A)	Uncharacterized membrane protein At1g06890 GN=At1g06890 OS=Arabidopsis thaliana (Mouse-ear cress) PE=1 SV=1	PREDICTED: uncharacterized membrane protein At1g06890-like [Oryza brachyantha]
Novel.60	Os04g0674800	Cellular Component: extracellular region (GO:0005576);; Molecular Function: cellulase activity (GO:0008810);; Biological Process: cellulose catabolic process (GO:0030245);; Molecular Function: carbohydrate binding (GO:0030246);;	--	Endoglucanase 13 (Precursor) GN=OSJNBa0018M05.16 OS=Oryza sativa subsp. japonica (Rice) PE=2 SV=1	Os04g0674800 [Oryza sativa Japonica Group]
Novel.60	Os06g0208700	--	K18045|2.27077e-37|osa:4340447|Os06g0208700; K18045 tyrosine-protein phosphatase SIW14 [EC:3.1.3.48] (A)	Probable tyrosine-protein phosphatase At1g05000 GN=At1g05000 OS=Arabidopsis thaliana (Mouse-ear cress) PE=1 SV=1	Os06g0208700 [Oryza sativa Japonica Group]
Novel.60	Os07g0630800	Biological Process: carbohydrate metabolic process (GO:0005975);; Biological Process: tricarboxylic acid cycle (GO:0006099);; Biological Process: malate metabolic process (GO:0006108);; Cellular Component: plastid (GO:0009536);; Molecular Function: L-malate dehydrogenase activity (GO:0030060);;	K00026|0|osa:4343993|Os07g0630800; K00026 malate dehydrogenase [EC:1.1.1.37] (A)	Malate dehydrogenase, chloroplastic (Precursor) GN=At3g47520 OS=Arabidopsis thaliana (Mouse-ear cress) PE=1 SV=1	Os07g0630800 [Oryza sativa Japonica Group]
Novel.61	Os02g0787700	Molecular Function: ionotropic glutamate receptor activity (GO:0004970);; Biological Process: ion transport (GO:0006811);; Cellular Component: integral component of membrane (GO:0016021);; Biological Process: ionotropic glutamate receptor signaling pathway (GO:0035235);;	--	Glutamate receptor 2.2 (Precursor) GN=GLR2.2 OS=Arabidopsis thaliana (Mouse-ear cress) PE=2 SV=1	Os02g0787600 [Oryza sativa Japonica Group]
Novel.61	Os05g0317900	Molecular Function: protein serine/threonine kinase activity (GO:0004674);; Molecular Function: ATP binding (GO:0005524);; Biological Process: protein phosphorylation (GO:0006468);; Cellular Component: integral component of membrane (GO:0016021);;	--	Receptor-like protein kinase FERONIA (Precursor) GN=F26O13.190 OS=Arabidopsis thaliana (Mouse-ear cress) PE=1 SV=1	Os05g0317900 [Oryza sativa Japonica Group]
Novel.64	Os03g0818800	Molecular Function: DNA binding (GO:0003677);; Molecular Function: DNA binding transcription factor activity (GO:0003700);; Cellular Component: nucleus (GO:0005634);; Biological Process: regulation of transcription, DNA-templated (GO:0006355);; Biological Process: multicellular organism development (GO:0007275);;	--	Floral homeotic protein APETALA 2 GN=AP2 OS=Arabidopsis thaliana (Mouse-ear cress) PE=1 SV=1	Os03g0818800 [Oryza sativa Japonica Group]
Novel.65	Os07g0521100	Molecular Function: ADP binding (GO:0043531);;	--	Disease resistance protein RGA2 GN=RGA2 OS=Solanum bulbocastanum (Wild potato) PE=1 SV=1	putative resistance complex protein I2C-2 [Oryza sativa Japonica Group]
Novel.65	Os05g0488500	Molecular Function: RNA binding (GO:0003723);; Molecular Function: structural constituent of ribosome (GO:0003735);; Biological Process: translation (GO:0006412);; Cellular Component: integral component of membrane (GO:0016021);; Cellular Component: cytosolic large ribosomal subunit (GO:0022625);; Biological Process: ribosome biogenesis (GO:0042254);;	--	Uncharacterized protein At5g19025 GN=At5g19025 OS=Arabidopsis thaliana (Mouse-ear cress) PE=2 SV=3	Os05g0488500 [Oryza sativa Japonica Group]
Novel.65	Os12g0539333	Cellular Component: mitochondrion (GO:0005739);;	--	--	Os12g0539333 [Oryza sativa Japonica Group]
Novel.72	Os03g0409100	Molecular Function: ATP-dependent peptidase activity (GO:0004176);; Biological Process: proteolysis (GO:0006508);; Cellular Component: plastid (GO:0009536);;	--	--	hypothetical protein [Oryza sativa Japonica Group]
Novel.72	Os10g0389300	Cellular Component: plastid (GO:0009536);; Biological Process: biological_process (GO:0044699);;	K13545|1.48821e-102|dosa:Os10t0389300-01|Os10g0389300; Similar to Red chlorophyll catabolite reductase (Fragment).; K13545 red chlorophyll catabolite reductase [EC:1.3.1.80] (A)	Red chlorophyll catabolite reductase (Fragment) GN=rccR OS=Hordeum vulgare (Barley) PE=2 SV=1	Putative red chlorophyll catabolite reductase [Oryza sativa Japonica Group]
Novel.72	Os06g0673300	Molecular Function: protein kinase activity (GO:0004672);; Molecular Function: ATP binding (GO:0005524);; Biological Process: protein phosphorylation (GO:0006468);; Cellular Component: integral component of membrane (GO:0016021);;	--	--	Os06g0673300 [Oryza sativa Japonica Group]
Novel.72	Os09g0380450	--	--	--	Os09g0380450 [Oryza sativa Japonica Group]
Novel.72	Os05g0167300	--	--	--	hypothetical protein OsJ_17265 [Oryza sativa Japonica Group]
Novel.72	Os04g0683900	--	--	--	Os04g0684000 [Oryza sativa Japonica Group]
Novel.72	Os09g0462200	Biological Process: metabolic process (GO:0008152);; Molecular Function: hydrolase activity (GO:0016787);;	--	Tuliposide A-converting enzyme 1, chloroplastic (Precursor) GN=TCEA1 OS=Tulipa gesneriana (Garden tulip) PE=1 SV=1	Os09g0462200 [Oryza sativa Japonica Group]
Novel.75	Os06g0254600	Biological Process: proteolysis (GO:0006508);; Molecular Function: cysteine-type peptidase activity (GO:0008234);; Cellular Component: plastid (GO:0009536);;	--	Probable peroxygenase 5 GN=F5A18.14 OS=Arabidopsis thaliana (Mouse-ear cress) PE=2 SV=1	putative polyprotein [Oryza sativa Japonica Group]
Novel.78	Os12g0228325	Molecular Function: ubiquitin-protein transferase activity (GO:0004842);; Cellular Component: plastid (GO:0009536);; Biological Process: regulation of signal transduction (GO:0009966);;	--	--	Os12g0228300 [Oryza sativa Japonica Group]
Novel.78	Os02g0805300	Cellular Component: mitochondrion (GO:0005739);;	--	Uncharacterized protein At4g04980 GN=At4g04980 OS=Arabidopsis thaliana (Mouse-ear cress) PE=2 SV=1	hypothetical protein OsI_09346 [Oryza sativa Indica Group]
Novel.78	Os05g0564350	Biological Process: protein polyubiquitination (GO:0000209);; Molecular Function: zinc ion binding (GO:0008270);; Biological Process: ubiquitin-dependent protein catabolic process (GO:0042787);; Biological Process: proteasome-mediated ubiquitin-dependent protein catabolic process (GO:0043161);; Molecular Function: ubiquitin protein ligase activity (GO:0061630);;	--	E3 ubiquitin-protein ligase MBR2 GN=MBR2 OS=Arabidopsis thaliana (Mouse-ear cress) PE=1 SV=1	Os05g0564300 [Oryza sativa Japonica Group]
Novel.8	Os11g0578700	--	--	Putative F-box protein At2g33200 GN=At2g33200 OS=Arabidopsis thaliana (Mouse-ear cress) PE=4 SV=1	hypothetical protein OsI_36579 [Oryza sativa Indica Group]
Novel.8	Os05g0171900	Molecular Function: lyase activity (GO:0016829);;	--	--	Os05g0171900 [Oryza sativa Japonica Group]
Novel.8	Os05g0244500	Molecular Function: hydrolase activity, hydrolyzing O-glycosyl compounds (GO:0004553);; Biological Process: carbohydrate metabolic process (GO:0005975);; Biological Process: actin filament organization (GO:0007015);; Molecular Function: protein binding, bridging (GO:0030674);; Molecular Function: actin filament binding (GO:0051015);;	--	Glucan 1,3-beta-glucosidase {ECO:0000250|UniProtKB:Q7Z9L3} (Fragments) OS=Pseudotsuga menziesii (Douglas-fir) PE=1 SV=1	Os05g0244500 [Oryza sativa Japonica Group]
Novel.8	Os04g0683900	--	--	--	Os04g0684000 [Oryza sativa Japonica Group]
Novel.82	Os05g0145400	--	--	VIN3-like protein 1 GN=MXP5.1 OS=Arabidopsis thaliana (Mouse-ear cress) PE=1 SV=1	Os05g0145400 [Oryza sativa Japonica Group]
Novel.85	Os02g0280700	Molecular Function: iron ion binding (GO:0005506);; Molecular Function: methyltransferase activity (GO:0008168);; Biological Process: methylation (GO:0032259);; Molecular Function: dioxygenase activity (GO:0051213);; Biological Process: oxidation-reduction process (GO:0055114);;	--	Codeine O-demethylase GN=CODM OS=Papaver somniferum (Opium poppy) PE=1 SV=1	Os02g0280700 [Oryza sativa Japonica Group]
Novel.85	Os12g0540000	--	--	--	Os12g0540000 [Oryza sativa Japonica Group]
Novel.85	Os11g0547000	Molecular Function: core promoter binding (GO:0001047);; Cellular Component: nucleus (GO:0005634);; Biological Process: regulation of transcription, DNA-templated (GO:0006355);; Biological Process: signal transduction (GO:0007165);; Biological Process: circadian rhythm (GO:0007623);; Biological Process: response to blue light (GO:0009637);; Molecular Function: photoreceptor activity (GO:0009881);…	K12116|0|osa:4350698|Os11g0547000; K12116 flavin-binding kelch repeat F-box protein 1 (A)	Adagio-like protein 3 OS=Oryza sativa subsp. japonica (Rice) PE=2 SV=2	hypothetical protein OsJ_34201 [Oryza sativa Japonica Group]
Novel.85	Os10g0404900	Molecular Function: DNA binding transcription factor activity (GO:0003700);; Cellular Component: nucleus (GO:0005634);; Biological Process: regulation of transcription, DNA-templated (GO:0006355);; Molecular Function: sequence-specific DNA binding (GO:0043565);;	K09338|5.4014e-53|dosa:Os10t0404900-01|Os10g0404900, HOMEOBOX_GENE_23, HOX23; Similar to HAHB-5 (Fragment).; K09338 homeobox-leucine zipper protein (A)	Homeobox-leucine zipper protein HOX23 GN=OSJNBb0044I14.6 OS=Oryza sativa subsp. japonica (Rice) PE=2 SV=1	Os10g0404900 [Oryza sativa Japonica Group]
Novel.88	Os06g0673300	Molecular Function: protein kinase activity (GO:0004672);; Molecular Function: ATP binding (GO:0005524);; Biological Process: protein phosphorylation (GO:0006468);; Cellular Component: integral component of membrane (GO:0016021);;	--	--	Os06g0673300 [Oryza sativa Japonica Group]
Novel.88	Os03g0409100	Molecular Function: ATP-dependent peptidase activity (GO:0004176);; Biological Process: proteolysis (GO:0006508);; Cellular Component: plastid (GO:0009536);;	--	--	hypothetical protein [Oryza sativa Japonica Group]
Novel.88	Os09g0380450	--	--	--	Os09g0380450 [Oryza sativa Japonica Group]
Novel.88	Os10g0389300	Cellular Component: plastid (GO:0009536);; Biological Process: biological_process (GO:0044699);;	K13545|1.48821e-102|dosa:Os10t0389300-01|Os10g0389300; Similar to Red chlorophyll catabolite reductase (Fragment).; K13545 red chlorophyll catabolite reductase [EC:1.3.1.80] (A)	Red chlorophyll catabolite reductase (Fragment) GN=rccR OS=Hordeum vulgare (Barley) PE=2 SV=1	Putative red chlorophyll catabolite reductase [Oryza sativa Japonica Group]
Novel.88	Os05g0167300	--	--	--	hypothetical protein OsJ_17265 [Oryza sativa Japonica Group]
Novel.88	Os04g0683900	--	--	--	Os04g0684000 [Oryza sativa Japonica Group]
Novel.88	Os09g0462200	Biological Process: metabolic process (GO:0008152);; Molecular Function: hydrolase activity (GO:0016787);;	--	Tuliposide A-converting enzyme 1, chloroplastic (Precursor) GN=TCEA1 OS=Tulipa gesneriana (Garden tulip) PE=1 SV=1	Os09g0462200 [Oryza sativa Japonica Group]
Novel.89	Os03g0265001	Molecular Function: transferase activity (GO:0016740);;	K06119|2.05747e-40|osa:4332345|Os03g0265100; K06119 sulfoquinovosyltransferase [EC:2.4.1.-] (A)	--	Os03g0265100 [Oryza sativa Japonica Group]
Novel.89	Os06g0559600	Cellular Component: integral component of membrane (GO:0016021);;	--	--	hypothetical protein OsJ_21690 [Oryza sativa Japonica Group]
Novel.93	Os02g0710950	Molecular Function: ATP binding (GO:0005524);; Cellular Component: vacuolar membrane (GO:0005774);; Cellular Component: endoplasmic reticulum (GO:0005783);; Cellular Component: Golgi apparatus (GO:0005794);; Cellular Component: chloroplast (GO:0009507);; Molecular Function: 2-alkenal reductase [NAD(P)] activity (GO:0032440);; Biological Process: oxidation-reduction process (GO:0055114);;	K09486|2.66338e-119|osa:4330492|Os02g0710900; K09486 hypoxia up-regulated 1 (A)	Heat shock 70 kDa protein 17 (Precursor) OS=Arabidopsis thaliana (Mouse-ear cress) PE=1 SV=1	hypothetical protein OsJ_08115 [Oryza sativa Japonica Group]
Novel.97	Os02g0606400	Molecular Function: calcium ion binding (GO:0005509);; Cellular Component: plastid (GO:0009536);;	K13448|1.4273e-81|osa:9269542|Os02g0606501; K13448 calcium-binding protein CML (A)	Probable calcium-binding protein CML17 GN=CML17 OS=Oryza sativa subsp. japonica (Rice) PE=2 SV=1	Os02g0606501 [Oryza sativa Japonica Group]
Novel.97	Os05g0215600	--	--	--	Os05g0215600 [Oryza sativa Japonica Group]
Novel.99	Os09g0414600	Molecular Function: DNA binding (GO:0003677);; Cellular Component: nucleus (GO:0005634);; Biological Process: regulation of transcription, DNA-templated (GO:0006355);; Molecular Function: metal ion binding (GO:0046872);;	--	Zinc-finger homeodomain protein 9 GN=P0707C02.7 OS=Oryza sativa subsp. japonica (Rice) PE=3 SV=2	RecName: Full=Zinc-finger homeodomain protein 9; Short=OsZHD9 [Oryza sativa Japonica Group]
Novel.99	Os06g0136201	Biological Process: transport (GO:0006810);; Cellular Component: integral component of membrane (GO:0016021);;	--	Protein cornichon homolog 4 GN=At1g12390 OS=Arabidopsis thaliana (Mouse-ear cress) PE=1 SV=1	hypothetical protein [Oryza sativa Japonica Group]
Novel.99	Os11g0550300	Molecular Function: catalytic activity (GO:0003824);; Biological Process: metabolic process (GO:0008152);; Cellular Component: plastid (GO:0009536);;	--	Putative ribonuclease H protein At1g65750 GN=At1g65750 OS=Arabidopsis thaliana (Mouse-ear cress) PE=3 SV=1	Putative retroelement [Oryza sativa Japonica Group]
Novel.99	Os06g0564800	Molecular Function: mannosyltransferase activity (GO:0000030);; Cellular Component: mitochondrion (GO:0005739);; Cellular Component: endoplasmic reticulum (GO:0005783);; Biological Process: protein glycosylation (GO:0006486);; Cellular Component: integral component of membrane (GO:0016021);; Biological Process: mannosylation (GO:0097502);;	K03842|5.23186e-40|dosa:Os06t0564800-01|Os06g0564800; Similar to beta-1,4-mannosyltransferase.; K03842 beta-1,4-mannosyltransferase [EC:2.4.1.142] (A)	--	hypothetical protein OsI_23401 [Oryza sativa Indica Group]
Novel.99	Os06g0295500	Molecular Function: nucleic acid binding (GO:0003676);; Molecular Function: exonuclease activity (GO:0004527);; Biological Process: signal transduction (GO:0007165);; Biological Process: DNA integration (GO:0015074);; Cellular Component: integral component of membrane (GO:0016021);; Biological Process: nucleic acid phosphodiester bond hydrolysis (GO:0090305);;	--	Endonuclease OS=Nicotiana tabacum (Common tobacco) PE=2 SV=1	embryogenesis transmembrane protein-like [Oryza sativa Japonica Group]
Novel.99	Os07g0233200	Cellular Component: nucleus (GO:0005634);; Biological Process: regulation of transcription, DNA-templated (GO:0006355);; Molecular Function: zinc ion binding (GO:0008270);; Molecular Function: histone binding (GO:0042393);;	--	PHD finger protein ALFIN-LIKE 2 OS=Oryza sativa subsp. japonica (Rice) PE=2 SV=1	unnamed protein product [Oryza sativa Japonica Group]
Novel.99	Os01g0142600	--	--	--	Os01g0142600 [Oryza sativa Japonica Group]
Novel.99	Os08g0541300	Cellular Component: integral component of membrane (GO:0016021);;	--	LRR receptor-like serine/threonine-protein kinase GSO1 (Precursor) GN=GSO1 OS=Arabidopsis thaliana (Mouse-ear cress) PE=2 SV=1	Os08g0541300 [Oryza sativa Japonica Group]
Novel.99	Os11g0474800	Molecular Function: magnesium ion binding (GO:0000287);; Biological Process: defense response (GO:0006952);; Cellular Component: plastid (GO:0009536);; Molecular Function: ent-kaurene synthase activity (GO:0009899);; Molecular Function: stemar-13-ene synthase activity (GO:0034278);; Molecular Function: syn-stemod-13(17)-ene synthase activity (GO:0034283);; Biological Process: diterpene phytoalexi…	K04121|1.00208e-95|dosa:Os11t0474800-01|Os11g0474800, KAURENE_SYNTHASE-LIKE_11, KSL8, KSL11, DTC2, DITERPENE_CYCLASE_2, KAURENE_SYNTHASE-LIKE_8, ENT-KAURENE_SYNTHASE_8, KS8; Similar to Isoform 2 of Stemar-13-ene synthase.; K04121 ent-kaurene synthase [EC:4.2.3.19] (A)	Stemar-13-ene synthase OS=Oryza sativa subsp. japonica (Rice) PE=2 SV=2	Os11g0474800 [Oryza sativa Japonica Group]
osa-miR11337-5p	Os05g0215600	--	--	--	Os05g0215600 [Oryza sativa Japonica Group]
osa-miR11337-5p	Os06g0674000	Cellular Component: integral component of membrane (GO:0016021);;	--	--	Os06g0674000 [Oryza sativa Japonica Group]
osa-miR11337-5p	Os01g0776800	Cellular Component: integral component of membrane (GO:0016021);;	--	--	unknown protein [Oryza sativa Japonica Group]
osa-miR11337-5p	Os12g0228400	Biological Process: tRNA dihydrouridine synthesis (GO:0002943);; Molecular Function: DNA binding (GO:0003677);; Cellular Component: mitochondrion (GO:0005739);; Biological Process: base-excision repair (GO:0006284);; Biological Process: DNA recombination (GO:0006310);; Molecular Function: zinc ion binding (GO:0008270);; Cellular Component: plastid (GO:0009536);; Biological Process: DNA integratio…	--	Chaperonin CPN60-2, mitochondrial (Precursor) GN=CPN60II OS=Zea mays (Maize) PE=2 SV=1	hypothetical protein LOC_Os12g12650 [Oryza sativa Japonica Group]
osa-miR11338-3p	Os03g0608700	Cellular Component: membrane (GO:0016020);;	--	--	transposon protein, putative, CACTA, En/Spm sub-class, expressed [Oryza sativa Japonica Group]
osa-miR11340-3p	Os05g0163050	Molecular Function: nucleotide binding (GO:0000166);; Molecular Function: arginine-tRNA ligase activity (GO:0004814);; Cellular Component: cytoplasm (GO:0005737);; Biological Process: arginyl-tRNA aminoacylation (GO:0006420);;	K01887|3.5896e-64|osa:4337898|Os05g0163000; K01887 arginyl-tRNA synthetase [EC:6.1.1.19] (A)	--	Os05g0163000 [Oryza sativa Japonica Group]
osa-miR11340-3p	Os11g0599100	--	--	--	hypothetical protein OsI_36678 [Oryza sativa Indica Group]
osa-miR11340-3p	Os04g0175300	Cellular Component: integral component of membrane (GO:0016021);;	--	--	Os04g0175300 [Oryza sativa Japonica Group]
osa-miR11342-5p	Os07g0615900	Molecular Function: DNA binding transcription factor activity (GO:0003700);; Biological Process: regulation of transcription, DNA-templated (GO:0006355);; Molecular Function: zinc ion binding (GO:0008270);; Molecular Function: sequence-specific DNA binding (GO:0043565);;	K17604|0|osa:4343903|Os07g0615900; K17604 zinc finger SWIM domain-containing protein 3 (A)	Protein FAR1-RELATED SEQUENCE 5 GN=FRS5 OS=Arabidopsis thaliana (Mouse-ear cress) PE=2 SV=1	Os07g0615900 [Oryza sativa Japonica Group]
osa-miR11342-5p	Os08g0224150	Molecular Function: protein serine/threonine kinase activity (GO:0004674);; Molecular Function: ATP binding (GO:0005524);; Biological Process: protein phosphorylation (GO:0006468);; Cellular Component: integral component of membrane (GO:0016021);;	--	Serine/threonine-protein kinase HT1 GN=HT1 OS=Arabidopsis thaliana (Mouse-ear cress) PE=1 SV=1	Os08g0224100 [Oryza sativa Japonica Group]
osa-miR11342-5p	Os02g0803900	Cellular Component: mitochondrion (GO:0005739);; Cellular Component: plastid (GO:0009536);; Biological Process: flavonoid biosynthetic process (GO:0009813);; Biological Process: flavonoid glucuronidation (GO:0052696);; Molecular Function: quercetin 3-O-glucosyltransferase activity (GO:0080043);; Molecular Function: quercetin 7-O-glucosyltransferase activity (GO:0080044);;	--	Putative UDP-rhamnose:rhamnosyltransferase 1 OS=Fragaria ananassa (Strawberry) PE=2 SV=1	glucosyltransferase IS5a salicylate-induced-like [Oryza sativa Japonica Group]
osa-miR11342-5p	Os04g0121900	-	-	-	-
osa-miR11342-5p	Os01g0149200	Biological Process: telomere maintenance (GO:0000723);; Molecular Function: DNA helicase activity (GO:0003678);; Molecular Function: RNA binding (GO:0003723);; Molecular Function: RNA-directed DNA polymerase activity (GO:0003964);; Molecular Function: ubiquitin-protein transferase activity (GO:0004842);; Cellular Component: mitochondrion (GO:0005739);; Biological Process: RNA-dependent DNA biosyn…	--	Putative ribonuclease H protein At1g65750 GN=At1g65750 OS=Arabidopsis thaliana (Mouse-ear cress) PE=3 SV=1	hypothetical protein OsJ_00377 [Oryza sativa Japonica Group]
osa-miR11342-5p	Os01g0681400	Biological Process: autophagosome assembly (GO:0000045);; Cellular Component: phagophore assembly site (GO:0000407);; Biological Process: cellular response to nitrogen starvation (GO:0006995);; Biological Process: protein localization by the Cvt pathway (GO:0032258);; Cellular Component: phosphatidylinositol 3-kinase complex, class III, type I (GO:0034271);; Cellular Component: phosphatidylinosit…	K08334|6.12579e-49|osa:4324394|Os01g0681400; K08334 beclin 1 (A)	Beclin-1-like protein GN=At3g61710 OS=Arabidopsis thaliana (Mouse-ear cress) PE=2 SV=2	hypothetical protein OsI_12784 [Oryza sativa Indica Group]
osa-miR11342-5p	Os11g0240800	--	--	--	expressed protein [Oryza sativa Japonica Group]
osa-miR11342-5p	Os04g0468000	Cellular Component: mitochondrion (GO:0005739);; Biological Process: metal ion transport (GO:0030001);; Molecular Function: transition metal ion binding (GO:0046914);; Biological Process: cellular transition metal ion homeostasis (GO:0046916);;	--	--	OSJNBa0016O02.12 [Oryza sativa Japonica Group]
osa-miR11342-5p	Os06g0136201	Biological Process: transport (GO:0006810);; Cellular Component: integral component of membrane (GO:0016021);;	--	Protein cornichon homolog 4 GN=At1g12390 OS=Arabidopsis thaliana (Mouse-ear cress) PE=1 SV=1	hypothetical protein [Oryza sativa Japonica Group]
osa-miR1319a	Os09g0540500	Molecular Function: RNA polymerase II transcription cofactor activity (GO:0001104);; Biological Process: regulation of transcription by RNA polymerase II (GO:0006357);; Cellular Component: mediator complex (GO:0016592);; Cellular Component: core mediator complex (GO:0070847);;	--	Mediator of RNA polymerase II transcription subunit 4 GN=F9G14.160 OS=Arabidopsis thaliana (Mouse-ear cress) PE=1 SV=1	hypothetical protein OsI_32214 [Oryza sativa Indica Group]
osa-miR1319a	Os01g0901300	Molecular Function: GDP-D-glucose phosphorylase activity (GO:0080048);;	--	GDP-L-galactose phosphorylase 2 GN=MCO15.7 OS=Arabidopsis thaliana (Mouse-ear cress) PE=1 SV=1	B1065G12.8 [Oryza sativa Japonica Group]
osa-miR1319a	Os09g0426000	Cellular Component: plasma membrane (GO:0005886);; Cellular Component: integral component of membrane (GO:0016021);; Molecular Function: transmembrane transporter activity (GO:0022857);; Biological Process: transmembrane transport (GO:0055085);;	--	WAT1-related protein At4g30420 GN=At4g30420 OS=Arabidopsis thaliana (Mouse-ear cress) PE=3 SV=1	hypothetical protein OsI_31431 [Oryza sativa Indica Group]
osa-miR1320-3p	Os06g0280900	Molecular Function: catalytic activity (GO:0003824);; Molecular Function: binding (GO:0005488);; Cellular Component: mitochondrion (GO:0005739);; Cellular Component: plastid (GO:0009536);; Cellular Component: integral component of membrane (GO:0016021);;	--	--	putative polyprotein [Oryza sativa Japonica Group]
osa-miR1320-3p	Os12g0142600	--	--	--	Os12g0142600 [Oryza sativa Japonica Group]
osa-miR1320-5p	Os12g0242800	Molecular Function: DNA binding (GO:0003677);; Cellular Component: integral component of membrane (GO:0016021);;	--	--	Os12g0242800 [Oryza sativa Japonica Group]
osa-miR1320-5p	Os07g0517300	Cellular Component: condensed chromosome (GO:0000793);; Cellular Component: nucleolus (GO:0005730);; Biological Process: positive regulation of DNA repair (GO:0045739);; Biological Process: chromosome organization (GO:0051276);;	K11490|1.1078e-101|osa:4343387|Os07g0517300; K11490 condensin-2 complex subunit H2 (A)	Condensin-2 complex subunit H2 GN=MGL6.20 OS=Arabidopsis thaliana (Mouse-ear cress) PE=2 SV=1	hypothetical protein OsI_26204 [Oryza sativa Indica Group]
osa-miR1320-5p	Os09g0379900	Biological Process: (1->3)-beta-D-glucan catabolic process (GO:0006076);; Cellular Component: cell surface (GO:0009986);; Molecular Function: glucan endo-1,3-beta-D-glucosidase activity (GO:0042973);; Molecular Function: glucan endo-1,3-beta-glucanase activity, C-3 substituted reducing group (GO:0052861);;	--	--	Os09g0379900 [Oryza sativa Japonica Group]
osa-miR1425-3p	Os01g0901300	Molecular Function: GDP-D-glucose phosphorylase activity (GO:0080048);;	--	GDP-L-galactose phosphorylase 2 GN=MCO15.7 OS=Arabidopsis thaliana (Mouse-ear cress) PE=1 SV=1	B1065G12.8 [Oryza sativa Japonica Group]
osa-miR1425-3p	Os03g0275900	Molecular Function: ubiquitin-protein transferase activity (GO:0004842);; Cellular Component: nucleus (GO:0005634);; Cellular Component: cytoplasm (GO:0005737);; Biological Process: protein ubiquitination (GO:0016567);; Molecular Function: ligase activity (GO:0016874);;	--	E3 ubiquitin-protein ligase SPL11 GN=SPL11 OS=Oryza sativa subsp. japonica (Rice) PE=1 SV=2	Os03g0275900 [Oryza sativa Japonica Group]
osa-miR1425-3p	Os06g0472400	Molecular Function: catalytic activity (GO:0003824);;	--	--	Os06g0472400 [Oryza sativa Japonica Group]
osa-miR1428a-5p	Os01g0160200	Cellular Component: integral component of membrane (GO:0016021);;	--	Receptor-like protein 12 (Precursor) GN=RLP12 OS=Arabidopsis thaliana (Mouse-ear cress) PE=2 SV=2	Os01g0160200 [Oryza sativa Japonica Group]
osa-miR1428a-5p	Os03g0332900	Molecular Function: protein kinase activity (GO:0004672);; Molecular Function: ATP binding (GO:0005524);; Biological Process: protein phosphorylation (GO:0006468);; Cellular Component: integral component of membrane (GO:0016021);;	--	Probable inactive receptor kinase At5g58300 (Precursor) GN=At5g58300 OS=Arabidopsis thaliana (Mouse-ear cress) PE=2 SV=1	Os03g0332900 [Oryza sativa Japonica Group]
osa-miR1428a-5p	Os02g0272900	Molecular Function: ADP binding (GO:0043531);;	--	Putative late blight resistance protein homolog R1B-16 GN=R1B-16 OS=Solanum demissum (Wild potato) PE=3 SV=1	Os02g0272900 [Oryza sativa Japonica Group]
osa-miR1428a-5p	Os03g0679700	Biological Process: thiamine biosynthetic process (GO:0009228);; Cellular Component: chloroplast stroma (GO:0009570);; Molecular Function: iron-sulfur cluster binding (GO:0051536);; Molecular Function: ADP-ribose pyrophosphohydrolase activity (GO:0080041);;	K03147|0|osa:4333719|Os03g0679700; K03147 phosphomethylpyrimidine synthase [EC:4.1.99.17] (A)	Phosphomethylpyrimidine synthase, chloroplastic (Precursor) GN=T27A16.27 OS=Arabidopsis thaliana (Mouse-ear cress) PE=1 SV=1	Os03g0679700 [Oryza sativa Japonica Group]
osa-miR1428b	Os01g0140400	Cellular Component: endosome (GO:0005768);; Cellular Component: vacuole (GO:0005773);; Cellular Component: trans-Golgi network (GO:0005802);; Cellular Component: plasma membrane (GO:0005886);; Cellular Component: integral component of membrane (GO:0016021);; Molecular Function: kinase activity (GO:0016301);; Biological Process: phosphorylation (GO:0016310);;	--	Probable LRR receptor-like serine/threonine-protein kinase PAM74 (Precursor) GN=PAM74 OS=Arabidopsis thaliana (Mouse-ear cress) PE=2 SV=1	Os01g0140400 [Oryza sativa Japonica Group]
osa-miR1428b	Os10g0469600	Molecular Function: protein serine/threonine kinase activity (GO:0004674);; Molecular Function: protein tyrosine kinase activity (GO:0004713);; Molecular Function: ATP binding (GO:0005524);; Cellular Component: mitochondrion (GO:0005739);; Biological Process: protein phosphorylation (GO:0006468);; Cellular Component: integral component of membrane (GO:0016021);;	--	Probable leucine-rich repeat receptor-like protein kinase At1g35710 (Precursor) GN=At1g35710 OS=Arabidopsis thaliana (Mouse-ear cress) PE=2 SV=1	hypothetical protein OsJ_31849 [Oryza sativa Japonica Group]
osa-miR1428e-3p	Os01g0140400	Cellular Component: endosome (GO:0005768);; Cellular Component: vacuole (GO:0005773);; Cellular Component: trans-Golgi network (GO:0005802);; Cellular Component: plasma membrane (GO:0005886);; Cellular Component: integral component of membrane (GO:0016021);; Molecular Function: kinase activity (GO:0016301);; Biological Process: phosphorylation (GO:0016310);;	--	Probable LRR receptor-like serine/threonine-protein kinase PAM74 (Precursor) GN=PAM74 OS=Arabidopsis thaliana (Mouse-ear cress) PE=2 SV=1	Os01g0140400 [Oryza sativa Japonica Group]
osa-miR1428e-3p	Os10g0469600	Molecular Function: protein serine/threonine kinase activity (GO:0004674);; Molecular Function: protein tyrosine kinase activity (GO:0004713);; Molecular Function: ATP binding (GO:0005524);; Cellular Component: mitochondrion (GO:0005739);; Biological Process: protein phosphorylation (GO:0006468);; Cellular Component: integral component of membrane (GO:0016021);;	--	Probable leucine-rich repeat receptor-like protein kinase At1g35710 (Precursor) GN=At1g35710 OS=Arabidopsis thaliana (Mouse-ear cress) PE=2 SV=1	hypothetical protein OsJ_31849 [Oryza sativa Japonica Group]
osa-miR1428e-5p	Os08g0150600	Cellular Component: mitochondrion (GO:0005739);;	--	F-box/LRR-repeat protein At5g35995 GN=At5g35995 OS=Arabidopsis thaliana (Mouse-ear cress) PE=2 SV=1	hypothetical protein OsI_27799 [Oryza sativa Indica Group]
osa-miR1429-5p	Os06g0708000	Biological Process: MAPK cascade (GO:0000165);; Molecular Function: MAP kinase activity (GO:0004707);; Molecular Function: ATP binding (GO:0005524);; Cellular Component: nucleus (GO:0005634);; Cellular Component: mitochondrion (GO:0005739);; Biological Process: defense response (GO:0006952);; Cellular Component: integral component of membrane (GO:0016021);;	--	Mitogen-activated protein kinase 12 OS=Oryza sativa subsp. japonica (Rice) PE=1 SV=2	hypothetical protein OsJ_22609 [Oryza sativa Japonica Group]
osa-miR1431	Os01g0188900	--	--	--	hypothetical protein OsJ_00578 [Oryza sativa Japonica Group]
osa-miR1431	Os02g0456500	Biological Process: tRNA dihydrouridine synthesis (GO:0002943);; Molecular Function: DNA binding (GO:0003677);; Cellular Component: mitochondrion (GO:0005739);; Biological Process: base-excision repair (GO:0006284);; Biological Process: DNA recombination (GO:0006310);; Molecular Function: zinc ion binding (GO:0008270);; Cellular Component: plastid (GO:0009536);; Biological Process: DNA integratio…	--	Endonuclease OS=Nicotiana tabacum (Common tobacco) PE=2 SV=1	OSJNBa0079F16.4 [Oryza sativa Japonica Group]
osa-miR1432-3p	Os10g0442000	Molecular Function: protein serine/threonine kinase activity (GO:0004674);; Molecular Function: ATP binding (GO:0005524);; Biological Process: protein phosphorylation (GO:0006468);; Cellular Component: integral component of membrane (GO:0016021);; Molecular Function: carbohydrate binding (GO:0030246);;	--	L-type lectin-domain containing receptor kinase IV.2 (Precursor) GN=F5K20.110 OS=Arabidopsis thaliana (Mouse-ear cress) PE=2 SV=1	Os10g0442000 [Oryza sativa Japonica Group]
osa-miR1432-3p	Os01g0526200	Molecular Function: nucleotide binding (GO:0000166);; Molecular Function: RNA binding (GO:0003723);; Cellular Component: nucleolus (GO:0005730);; Biological Process: cysteine biosynthetic process from serine (GO:0006535);;	K14782|9.14437e-51|dosa:Os01t0526200-01|Os01g0526200; TRAUB family protein.; K14782 protein AATF/BFR2 (A)	--	hypothetical protein OsI_02244 [Oryza sativa Indica Group]
osa-miR1432-5p	Os01g0170700	--	--	--	hypothetical protein OsJ_00544 [Oryza sativa Japonica Group]
osa-miR1432-5p	Os05g0155700	Cellular Component: integral component of membrane (GO:0016021);; Molecular Function: transferase activity (GO:0016740);;	K10532|1.08296e-36|osa:4337855|Os05g0155700; K10532 heparan-alpha-glucosaminide N-acetyltransferase [EC:2.3.1.78] (A)	--	Os05g0155700 [Oryza sativa Japonica Group]
osa-miR156a	Os06g0674000	Cellular Component: integral component of membrane (GO:0016021);;	--	--	Os06g0674000 [Oryza sativa Japonica Group]
osa-miR156a	Os06g0470075	Cellular Component: integral component of membrane (GO:0016021);; Molecular Function: transferase activity, transferring glycosyl groups (GO:0016757);;	--	--	Os06g0470150 [Oryza sativa Japonica Group]
osa-miR156c-3p	Os08g0135900	Biological Process: tryptophan biosynthetic process (GO:0000162);; Molecular Function: tryptophan synthase activity (GO:0004834);; Cellular Component: chloroplast (GO:0009507);; Molecular Function: pyridoxal phosphate binding (GO:0030170);;	K01696|2.17711e-112|osa:4344612|Os08g0135900; K01696 tryptophan synthase beta chain [EC:4.2.1.20] (A)	Tryptophan synthase beta chain 1 (Fragment) GN=TSB1 OS=Zea mays (Maize) PE=2 SV=1	tryptophane synthase1 [Oryza officinalis]
osa-miR156c-3p	Os03g0226400	Biological Process: cation transport (GO:0006812);; Molecular Function: cation transmembrane transporter activity (GO:0008324);; Cellular Component: membrane (GO:0016020);; Biological Process: transmembrane transport (GO:0055085);;	--	Metal tolerance protein 4 OS=Oryza sativa subsp. japonica (Rice) PE=2 SV=1	Os03g0226400 [Oryza sativa Japonica Group]
osa-miR156c-3p	Os03g0237600	Biological Process: microtubule cytoskeleton organization (GO:0000226);; Biological Process: cytokinesis (GO:0000910);; Molecular Function: microtubule binding (GO:0008017);;	K16732|1.27235e-80|dosa:Os03t0237600-01|Os03g0237600; Similar to ATMAP65-6; microtubule binding.; K16732 protein regulator of cytokinesis 1 (A)	65-kDa microtubule-associated protein 6 GN=MAP65-6 OS=Arabidopsis thaliana (Mouse-ear cress) PE=1 SV=1	Unknown protein [Oryza sativa Japonica Group]
osa-miR156c-3p	Os02g0164300	Cellular Component: mitochondrion (GO:0005739);;	--	Probable beta-1,3-galactosyltransferase 2 GN=B3GALT2 OS=Arabidopsis thaliana (Mouse-ear cress) PE=2 SV=1	PREDICTED: probable beta-1,3-galactosyltransferase 2-like [Oryza brachyantha]
osa-miR156c-3p	Os03g0748700	Biological Process: meiosis I (GO:0007127);; Biological Process: metabolic process (GO:0008152);; Cellular Component: plastid (GO:0009536);; Biological Process: response to stimulus (GO:0050896);;	--	--	unnamed protein product [Oryza sativa Japonica Group]
osa-miR156c-3p	Os05g0464100	Biological Process: double-strand break repair via homologous recombination (GO:0000724);; Molecular Function: DNA binding (GO:0003677);; Molecular Function: helicase activity (GO:0004386);; Molecular Function: ATP binding (GO:0005524);; Cellular Component: nucleus (GO:0005634);; Biological Process: DNA replication (GO:0006260);; Biological Process: male meiotic nuclear division (GO:0007140);; Bi…	K10737|5.96234e-106|osa:4339038|Os05g0464100; K10737 DNA helicase MCM8 [EC:3.6.4.12] (A)	Probable DNA helicase MCM8 OS=Oryza sativa subsp. japonica (Rice) PE=2 SV=1	RecName: Full=Probable DNA helicase MCM8; AltName: Full=Minichromosome maintenance 8; Short=OsMCM8 [Oryza sativa Japonica Group]
osa-miR156c-3p	Os04g0648900	Molecular Function: DNA binding (GO:0003677);; Molecular Function: DNA binding transcription factor activity (GO:0003700);; Cellular Component: nucleus (GO:0005634);; Biological Process: regulation of transcription, DNA-templated (GO:0006355);;	K09286|6.0443e-79|osa:4337215|Os04g0648900; K09286 EREBP-like factor (A)	Ethylene-responsive transcription factor ERF008 GN=ERF008 OS=Arabidopsis thaliana (Mouse-ear cress) PE=2 SV=1	Os04g0648900 [Oryza sativa Japonica Group]
osa-miR156c-3p	Os07g0601000	Molecular Function: 3-beta-hydroxy-delta5-steroid dehydrogenase activity (GO:0003854);; Biological Process: steroid biosynthetic process (GO:0006694);; Molecular Function: coenzyme binding (GO:0050662);; Biological Process: oxidation-reduction process (GO:0055114);;	--	Cinnamoyl-CoA reductase 1 GN=T24D18.5 OS=Arabidopsis thaliana (Mouse-ear cress) PE=1 SV=1	Os07g0601000 [Oryza sativa Japonica Group]
osa-miR156c-3p	Os01g0622066	Cellular Component: endosome (GO:0005768);; Cellular Component: trans-Golgi network (GO:0005802);; Cellular Component: integral component of membrane (GO:0016021);;	--	--	hypothetical protein OsI_02908 [Oryza sativa Indica Group]
osa-miR156f-3p	Os08g0542700	Cellular Component: integral component of membrane (GO:0016021);;	--	Ankyrin repeat-containing protein At5g02620 GN=At5g02620 OS=Arabidopsis thaliana (Mouse-ear cress) PE=1 SV=1	ankyrin-like protein [Oryza sativa Japonica Group]
osa-miR156f-3p	Os06g0494250	Molecular Function: protein serine/threonine kinase activity (GO:0004674);; Molecular Function: ATP binding (GO:0005524);; Cellular Component: mitochondrion (GO:0005739);; Cellular Component: plasma membrane (GO:0005886);; Biological Process: protein phosphorylation (GO:0006468);; Cellular Component: integral component of membrane (GO:0016021);; Molecular Function: carbohydrate binding (GO:003024…	--	G-type lectin S-receptor-like serine/threonine-protein kinase SD2-5 (Precursor) GN=SD25 OS=Arabidopsis thaliana (Mouse-ear cress) PE=1 SV=1	hypothetical protein OsJ_21426 [Oryza sativa Japonica Group]
osa-miR156j-3p	Os01g0706700	Molecular Function: chloride channel activity (GO:0005254);; Cellular Component: chloride channel complex (GO:0034707);; Biological Process: chloride transmembrane transport (GO:1902476);;	--	Anoctamin-like protein Os01g0706700 OS=Oryza sativa subsp. japonica (Rice) PE=2 SV=1	Os01g0706700 [Oryza sativa Japonica Group]
osa-miR156j-3p	Os02g0326100	Cellular Component: integral component of membrane (GO:0016021);;	--	--	hypothetical protein OsI_07007 [Oryza sativa Indica Group]
osa-miR156k	Os01g0390900	Molecular Function: protein tyrosine phosphatase activity (GO:0004725);; Molecular Function: protein tyrosine/serine/threonine phosphatase activity (GO:0008138);; Biological Process: peptidyl-tyrosine dephosphorylation (GO:0035335);;	--	Dual specificity protein phosphatase 1B GN=F28L1.5 OS=Arabidopsis thaliana (Mouse-ear cress) PE=1 SV=1	Os01g0390900 [Oryza sativa Japonica Group]
osa-miR156k	Os03g0561400	Molecular Function: DNA binding (GO:0003677);; Molecular Function: RNA binding (GO:0003723);; Molecular Function: RNA-directed DNA polymerase activity (GO:0003964);; Molecular Function: RNA-DNA hybrid ribonuclease activity (GO:0004523);; Cellular Component: mitochondrion (GO:0005739);; Biological Process: RNA-dependent DNA biosynthetic process (GO:0006278);; Biological Process: DNA recombination …	--	--	hypothetical protein OsJ_28580 [Oryza sativa Japonica Group]
osa-miR156k	Os08g0192100	--	--	--	hypothetical protein OsI_28109 [Oryza sativa Indica Group]
osa-miR156k	Os03g0680100	Cellular Component: plastid (GO:0009536);;	--	Hsp70-Hsp90 organizing protein GN=HOP OS=Triticum aestivum (Wheat) PE=1 SV=1	hypothetical protein OsJ_12110 [Oryza sativa Japonica Group]
osa-miR156k	Os01g0113800	Molecular Function: protein serine/threonine kinase activity (GO:0004674);; Molecular Function: protein tyrosine kinase activity (GO:0004713);; Molecular Function: ATP binding (GO:0005524);; Biological Process: protein phosphorylation (GO:0006468);; Cellular Component: integral component of membrane (GO:0016021);; Molecular Function: polysaccharide binding (GO:0030247);;	--	Probable receptor-like protein kinase At5g39020 (Precursor) GN=At5g39020 OS=Arabidopsis thaliana (Mouse-ear cress) PE=2 SV=1	Os01g0113800 [Oryza sativa Japonica Group]
osa-miR156k	Os01g0590700	Molecular Function: nucleic acid binding (GO:0003676);; Molecular Function: ATP-dependent peptidase activity (GO:0004176);; Molecular Function: metalloendopeptidase activity (GO:0004222);; Molecular Function: ATP binding (GO:0005524);; Biological Process: proteolysis (GO:0006508);; Biological Process: response to heat (GO:0009408);; Cellular Component: chloroplast thylakoid membrane (GO:0009535);…	K08955|0|dosa:Os01t0590700-01|Os01g0590700; Peptidase M41 domain containing protein.; K08955 ATP-dependent metalloprotease [EC:3.4.24.-] (A)	ATP-dependent zinc metalloprotease FTSH 9, chloroplastic/mitochondrial (Precursor) OS=Oryza sativa subsp. japonica (Rice) PE=3 SV=1	hypothetical protein OsJ_02424 [Oryza sativa Japonica Group]
osa-miR156k	Os02g0450000	Molecular Function: nucleic acid binding (GO:0003676);;	--	--	Os02g0450000 [Oryza sativa Japonica Group]
osa-miR156k	Os12g0580900	Molecular Function: protein serine/threonine phosphatase activity (GO:0004722);; Cellular Component: mitochondrion (GO:0005739);; Biological Process: protein dephosphorylation (GO:0006470);; Molecular Function: metal ion binding (GO:0046872);;	--	Probable protein phosphatase 2C 78 OS=Oryza sativa subsp. japonica (Rice) PE=2 SV=1	hypothetical protein OsJ_36658 [Oryza sativa Japonica Group]
osa-miR156k	Os09g0375100	Cellular Component: mitochondrion (GO:0005739);; Cellular Component: integral component of membrane (GO:0016021);;	--	Pentatricopeptide repeat-containing protein At1g52640, mitochondrial (Precursor) GN=At1g52640 OS=Arabidopsis thaliana (Mouse-ear cress) PE=2 SV=1	hypothetical protein OsJ_29150 [Oryza sativa Japonica Group]
osa-miR159a.1	Os10g0336300	Molecular Function: protein serine/threonine kinase activity (GO:0004674);; Molecular Function: protein tyrosine kinase activity (GO:0004713);; Molecular Function: ATP binding (GO:0005524);; Biological Process: protein phosphorylation (GO:0006468);; Cellular Component: integral component of membrane (GO:0016021);;	--	Probable LRR receptor-like serine/threonine-protein kinase At3g47570 (Precursor) GN=At3g47570 OS=Arabidopsis thaliana (Mouse-ear cress) PE=2 SV=1	hypothetical protein OsJ_31109 [Oryza sativa Japonica Group]
osa-miR159a.1	Os12g0566100	--	--	--	expressed protein [Oryza sativa Japonica Group]
osa-miR159a.2	Os10g0558600	Cellular Component: mitochondrion (GO:0005739);; Molecular Function: zinc ion binding (GO:0008270);;	--	Pentatricopeptide repeat-containing protein At3g02330 OS=Arabidopsis thaliana (Mouse-ear cress) PE=2 SV=2	putative PPR repeat protein [Oryza sativa Japonica Group]
osa-miR159f	Os03g0331700	Molecular Function: calcium ion binding (GO:0005509);;	K13448|1.76843e-103|osa:4332731|Os03g0331700; K13448 calcium-binding protein CML (A)	Probable calcium-binding protein CML27 GN=CML27 OS=Oryza sativa subsp. japonica (Rice) PE=2 SV=1	Os03g0331700 [Oryza sativa Japonica Group]
osa-miR159f	Os11g0569600	Molecular Function: protein serine/threonine kinase activity (GO:0004674);; Molecular Function: protein binding (GO:0005515);; Molecular Function: ATP binding (GO:0005524);; Biological Process: protein phosphorylation (GO:0006468);; Cellular Component: integral component of membrane (GO:0016021);; Biological Process: protein ubiquitination (GO:0016567);; Biological Process: defense response to ba…	--	Probable LRR receptor-like serine/threonine-protein kinase At3g47570 (Precursor) GN=At3g47570 OS=Arabidopsis thaliana (Mouse-ear cress) PE=2 SV=1	Os11g0569600 [Oryza sativa Japonica Group]
osa-miR159f	Os05g0492100	Molecular Function: ADP binding (GO:0043531);;	--	Disease resistance protein RGA2 GN=RGA2 OS=Solanum bulbocastanum (Wild potato) PE=1 SV=1	unnamed protein product [Oryza sativa Japonica Group]
osa-miR164a	Os06g0699301	Cellular Component: integral component of membrane (GO:0016021);;	--	--	Os06g0699301 [Oryza sativa Japonica Group]
osa-miR164a	Os12g0147800	Cellular Component: extracellular region (GO:0005576);; Biological Process: multicellular organism development (GO:0007275);; Molecular Function: growth factor activity (GO:0008083);; Biological Process: cell proliferation (GO:0008283);; Biological Process: cell differentiation (GO:0030154);;	--	Phytosulfokine-beta (Precursor) GN=PSK5 OS=Oryza sativa subsp. japonica (Rice) PE=1 SV=1	hypothetical protein OsI_37465 [Oryza sativa Indica Group]
osa-miR164a	Os08g0250900	Cellular Component: mitochondrion (GO:0005739);; Biological Process: regulation of transcription, DNA-templated (GO:0006355);; Biological Process: protein metabolic process (GO:0019538);;	--	Chaperone protein ClpB2, chloroplastic (Precursor) OS=Oryza sativa subsp. japonica (Rice) PE=2 SV=1	101 kDa heat shock protein; HSP101-like protein [Oryza sativa Japonica Group]
osa-miR164a	Os06g0590800	Biological Process: flavonoid biosynthetic process (GO:0009813);; Cellular Component: intracellular membrane-bounded organelle (GO:0043231);; Biological Process: flavonoid glucuronidation (GO:0052696);; Molecular Function: quercetin 3-O-glucosyltransferase activity (GO:0080043);; Molecular Function: quercetin 7-O-glucosyltransferase activity (GO:0080044);;	--	Scopoletin glucosyltransferase GN=TOGT1 OS=Nicotiana tabacum (Common tobacco) PE=1 SV=1	putative anthocyanin 3&apos;-glucosyltransferase [Oryza sativa Japonica Group]
osa-miR164a	Os01g0329800	Molecular Function: RNA binding (GO:0003723);;	--	--	hypothetical protein OsJ_01571 [Oryza sativa Japonica Group]
osa-miR164d	Os06g0699301	Cellular Component: integral component of membrane (GO:0016021);;	--	--	Os06g0699301 [Oryza sativa Japonica Group]
osa-miR164d	Os12g0147800	Cellular Component: extracellular region (GO:0005576);; Biological Process: multicellular organism development (GO:0007275);; Molecular Function: growth factor activity (GO:0008083);; Biological Process: cell proliferation (GO:0008283);; Biological Process: cell differentiation (GO:0030154);;	--	Phytosulfokine-beta (Precursor) GN=PSK5 OS=Oryza sativa subsp. japonica (Rice) PE=1 SV=1	hypothetical protein OsI_37465 [Oryza sativa Indica Group]
osa-miR164d	Os08g0250900	Cellular Component: mitochondrion (GO:0005739);; Biological Process: regulation of transcription, DNA-templated (GO:0006355);; Biological Process: protein metabolic process (GO:0019538);;	--	Chaperone protein ClpB2, chloroplastic (Precursor) OS=Oryza sativa subsp. japonica (Rice) PE=2 SV=1	101 kDa heat shock protein; HSP101-like protein [Oryza sativa Japonica Group]
osa-miR164d	Os01g0329800	Molecular Function: RNA binding (GO:0003723);;	--	--	hypothetical protein OsJ_01571 [Oryza sativa Japonica Group]
osa-miR164d	Os06g0590800	Biological Process: flavonoid biosynthetic process (GO:0009813);; Cellular Component: intracellular membrane-bounded organelle (GO:0043231);; Biological Process: flavonoid glucuronidation (GO:0052696);; Molecular Function: quercetin 3-O-glucosyltransferase activity (GO:0080043);; Molecular Function: quercetin 7-O-glucosyltransferase activity (GO:0080044);;	--	Scopoletin glucosyltransferase GN=TOGT1 OS=Nicotiana tabacum (Common tobacco) PE=1 SV=1	putative anthocyanin 3&apos;-glucosyltransferase [Oryza sativa Japonica Group]
osa-miR164e	Os06g0590800	Biological Process: flavonoid biosynthetic process (GO:0009813);; Cellular Component: intracellular membrane-bounded organelle (GO:0043231);; Biological Process: flavonoid glucuronidation (GO:0052696);; Molecular Function: quercetin 3-O-glucosyltransferase activity (GO:0080043);; Molecular Function: quercetin 7-O-glucosyltransferase activity (GO:0080044);;	--	Scopoletin glucosyltransferase GN=TOGT1 OS=Nicotiana tabacum (Common tobacco) PE=1 SV=1	putative anthocyanin 3&apos;-glucosyltransferase [Oryza sativa Japonica Group]
osa-miR164e	Os01g0329800	Molecular Function: RNA binding (GO:0003723);;	--	--	hypothetical protein OsJ_01571 [Oryza sativa Japonica Group]
osa-miR164e	Os06g0699301	Cellular Component: integral component of membrane (GO:0016021);;	--	--	Os06g0699301 [Oryza sativa Japonica Group]
osa-miR164e	Os02g0154600	Cellular Component: integral component of membrane (GO:0016021);;	--	GDP-mannose transporter GONST3 GN=GONST3 OS=Arabidopsis thaliana (Mouse-ear cress) PE=2 SV=1	Os02g0154700 [Oryza sativa Japonica Group]
osa-miR164e	Os08g0250900	Cellular Component: mitochondrion (GO:0005739);; Biological Process: regulation of transcription, DNA-templated (GO:0006355);; Biological Process: protein metabolic process (GO:0019538);;	--	Chaperone protein ClpB2, chloroplastic (Precursor) OS=Oryza sativa subsp. japonica (Rice) PE=2 SV=1	101 kDa heat shock protein; HSP101-like protein [Oryza sativa Japonica Group]
osa-miR164e	Os12g0147800	Cellular Component: extracellular region (GO:0005576);; Biological Process: multicellular organism development (GO:0007275);; Molecular Function: growth factor activity (GO:0008083);; Biological Process: cell proliferation (GO:0008283);; Biological Process: cell differentiation (GO:0030154);;	--	Phytosulfokine-beta (Precursor) GN=PSK5 OS=Oryza sativa subsp. japonica (Rice) PE=1 SV=1	hypothetical protein OsI_37465 [Oryza sativa Indica Group]
osa-miR166a-5p	Os07g0439000	Cellular Component: mitochondrion (GO:0005739);;	--	--	unnamed protein product [Oryza sativa Japonica Group]
osa-miR166g-5p	Os11g0208600	Cellular Component: integral component of membrane (GO:0016021);;	--	--	F-box family-3 [Oryza ridleyi]
osa-miR166h-5p	Os01g0621300	--	--	--	hypothetical protein OsI_02903 [Oryza sativa Indica Group]
osa-miR166h-5p	Os10g0548700	Molecular Function: protein serine/threonine kinase activity (GO:0004674);; Molecular Function: ubiquitin-protein transferase activity (GO:0004842);; Molecular Function: ATP binding (GO:0005524);; Biological Process: protein phosphorylation (GO:0006468);; Cellular Component: plastid (GO:0009536);; Biological Process: protein ubiquitination (GO:0016567);;	--	Serine/threonine-protein kinase GN=PUB33 OS=Arabidopsis thaliana (Mouse-ear cress) PE=2 SV=2	Os10g0548700 [Oryza sativa Japonica Group]
osa-miR166h-5p	Os07g0533800	Molecular Function: DNA binding (GO:0003677);; Molecular Function: aspartic-type endopeptidase activity (GO:0004190);; Biological Process: proteolysis (GO:0006508);; Biological Process: protein catabolic process (GO:0030163);;	--	Aspartic proteinase nepenthesin-1 (Precursor) GN=nep1 OS=Nepenthes gracilis (Slender pitcher plant) PE=1 SV=1	Os07g0533800 [Oryza sativa Japonica Group]
osa-miR166h-5p	Os07g0208900	Cellular Component: endoplasmic reticulum membrane (GO:0005789);; Cellular Component: integral component of membrane (GO:0016021);; Molecular Function: transferase activity, transferring glycosyl groups (GO:0016757);; Biological Process: protein N-linked glycosylation via asparagine (GO:0018279);; Biological Process: transmembrane transport (GO:0055085);;	--	--	hypothetical protein OsI_25341 [Oryza sativa Indica Group]
osa-miR166h-5p	Os11g0691650	Molecular Function: protein serine/threonine kinase activity (GO:0004674);; Molecular Function: calcium ion binding (GO:0005509);; Molecular Function: ATP binding (GO:0005524);; Cellular Component: plasma membrane (GO:0005886);; Biological Process: protein phosphorylation (GO:0006468);; Biological Process: cell surface receptor signaling pathway (GO:0007166);; Cellular Component: integral compone…	K04730|0|dosa:Os11t0691650-00|Os11g0691650; Serine/threonine protein kinase domain containing protein.; K04730 interleukin-1 receptor-associated kinase 1 [EC:2.7.11.1] (A)	Wall-associated receptor kinase-like 9 (Precursor) GN=WAKL9 OS=Arabidopsis thaliana (Mouse-ear cress) PE=2 SV=1	protein kinase [Oryza sativa Japonica Group]
osa-miR166k-5p	Os12g0465600	-	-	-	-
osa-miR167a-5p	Os01g0852200	Molecular Function: inorganic phosphate transmembrane transporter activity (GO:0005315);; Cellular Component: plastid (GO:0009536);; Cellular Component: integral component of membrane (GO:0016021);; Biological Process: anion transmembrane transport (GO:0098656);;	--	Probable anion transporter 3, chloroplastic (Precursor) OS=Oryza sativa subsp. japonica (Rice) PE=2 SV=1	hypothetical protein OsJ_04099 [Oryza sativa Japonica Group]
osa-miR167a-5p	Os01g0192550	Cellular Component: integral component of membrane (GO:0016021);;	--	--	Os01g0192550 [Oryza sativa Japonica Group]
osa-miR167a-5p	Os07g0688100	Cellular Component: mitochondrion (GO:0005739);; Cellular Component: vacuolar membrane (GO:0005774);; Biological Process: abscisic acid biosynthetic process (GO:0009688);;	--	Pentatricopeptide repeat-containing protein At1g13040, mitochondrial (Precursor) GN=At1g13040 OS=Arabidopsis thaliana (Mouse-ear cress) PE=2 SV=1	Os07g0688100 [Oryza sativa Japonica Group]
osa-miR167a-5p	Os09g0567700	Molecular Function: protein binding (GO:0005515);; Cellular Component: nucleus (GO:0005634);; Biological Process: regulation of transcription, DNA-templated (GO:0006355);;	K11293|0|osa:4347889|Os09g0567700; K11293 protein HIRA/HIR1 (A)	Protein HIRA OS=Oryza sativa subsp. japonica (Rice) PE=2 SV=1	Os09g0567700 [Oryza sativa Japonica Group]
osa-miR167e-3p	Os11g0551900	Molecular Function: ATP binding (GO:0005524);; Cellular Component: nucleus (GO:0005634);; Biological Process: regulation of transcription, DNA-templated (GO:0006355);; Biological Process: developmental process (GO:0032502);;	--	Growth-regulating factor 8 GN=GRF8 OS=Oryza sativa subsp. japonica (Rice) PE=2 SV=1	expressed protein [Oryza sativa Japonica Group]
osa-miR167e-3p	Os01g0612600	--	--	--	Os01g0612600 [Oryza sativa Japonica Group]
osa-miR167h-3p	Os01g0598900	Molecular Function: tRNA binding (GO:0000049);; Biological Process: tRNA wobble uridine modification (GO:0002098);; Cellular Component: cytoplasm (GO:0005737);; Molecular Function: nucleotidyltransferase activity (GO:0016779);; Biological Process: protein urmylation (GO:0032447);; Biological Process: tRNA thio-modification (GO:0034227);;	K14168|4.56762e-63|osa:9269998|Os01g0598900; K14168 cytoplasmic tRNA 2-thiolation protein 1 [EC:2.7.7.-] (A)	Cytoplasmic tRNA 2-thiolation protein 1 {ECO:0000255|HAMAP-Rule:MF_03053} OS=Oryza sativa subsp. japonica (Rice) PE=2 SV=1	Os01g0598900 [Oryza sativa Japonica Group]
osa-miR167h-3p	Os02g0603600	Molecular Function: core promoter sequence-specific DNA binding (GO:0001046);; Molecular Function: transcriptional activator activity, RNA polymerase II transcription regulatory region sequence-specific DNA binding (GO:0001228);; Cellular Component: nucleus (GO:0005634);; Cellular Component: mitochondrion (GO:0005739);; Cellular Component: plastid (GO:0009536);; Biological Process: positive regul…	--	Transcription factor bHLH130 GN=T24P15.19 OS=Arabidopsis thaliana (Mouse-ear cress) PE=1 SV=1	unknown protein [Oryza sativa Japonica Group]
osa-miR167h-3p	Os02g0762300	Molecular Function: tRNA binding (GO:0000049);; Biological Process: tRNA wobble uridine modification (GO:0002098);; Cellular Component: cytoplasm (GO:0005737);; Cellular Component: integral component of membrane (GO:0016021);; Molecular Function: nucleotidyltransferase activity (GO:0016779);; Biological Process: protein urmylation (GO:0032447);; Biological Process: tRNA thio-modification (GO:0034…	K14168|3.72406e-34|eus:EUTSA_v10018770mg|hypothetical protein; K14168 cytoplasmic tRNA 2-thiolation protein 1 [EC:2.7.7.-] (A)	Cytoplasmic tRNA 2-thiolation protein 1 {ECO:0000255|HAMAP-Rule:MF_03053} OS=Oryza sativa subsp. japonica (Rice) PE=2 SV=1	T23E18.11 [Arabidopsis thaliana]
osa-miR168a-5p	Os03g0687000	Molecular Function: transporter activity (GO:0005215);; Biological Process: transport (GO:0006810);; Cellular Component: integral component of membrane (GO:0016021);;	K14638|0|zma:100191680|uncharacterized LOC100191680; K14638 solute carrier family 15 (peptide/histidine transporter), member 3/4 (A)	Protein NRT1/ PTR FAMILY 2.11 GN=MRG21.10 OS=Arabidopsis thaliana (Mouse-ear cress) PE=1 SV=1	hypothetical protein OsI_13072 [Oryza sativa Indica Group]
osa-miR169i-3p	Os08g0154950	--	--	Oxysterol-binding protein-related protein 2A GN=ORP2A OS=Arabidopsis thaliana (Mouse-ear cress) PE=2 SV=1	Os08g0154900 [Oryza sativa Japonica Group]
osa-miR169i-3p	Os07g0553633	Molecular Function: protein serine/threonine kinase activity (GO:0004674);; Molecular Function: ATP binding (GO:0005524);; Cellular Component: plasma membrane (GO:0005886);; Biological Process: protein phosphorylation (GO:0006468);; Cellular Component: integral component of membrane (GO:0016021);; Biological Process: recognition of pollen (GO:0048544);;	--	G-type lectin S-receptor-like serine/threonine-protein kinase At2g19130 (Precursor) GN=At2g19130 OS=Arabidopsis thaliana (Mouse-ear cress) PE=2 SV=1	Os07g0553633 [Oryza sativa Japonica Group]
osa-miR169i-5p.2	Os05g0151150	Cellular Component: membrane (GO:0016020);;	--	Desiccation-related protein PCC13-62 (Precursor) OS=Craterostigma plantagineum (Blue gem) PE=2 SV=1	Os05g0151100 [Oryza sativa Japonica Group]
osa-miR169i-5p.2	Os11g0435400	Molecular Function: RNA binding (GO:0003723);; Molecular Function: RNA-directed DNA polymerase activity (GO:0003964);; Cellular Component: mitochondrion (GO:0005739);; Biological Process: RNA-dependent DNA biosynthetic process (GO:0006278);; Molecular Function: zinc ion binding (GO:0008270);; Cellular Component: plastid (GO:0009536);; Biological Process: DNA integration (GO:0015074);; Cellular Co…	--	--	Os11g0435400 [Oryza sativa Japonica Group]
osa-miR169i-5p.2	Os04g0449450	Molecular Function: protein serine/threonine phosphatase activity (GO:0004722);; Biological Process: protein dephosphorylation (GO:0006470);; Cellular Component: plastid (GO:0009536);; Molecular Function: metal ion binding (GO:0046872);;	--	Probable protein phosphatase 2C 40 GN=OSJNBa0064H22.20 OS=Oryza sativa subsp. japonica (Rice) PE=3 SV=3	RecName: Full=Probable protein phosphatase 2C 40; Short=OsPP2C40 [Oryza sativa Japonica Group]
osa-miR169i-5p.2	Os03g0756200	Molecular Function: protein serine/threonine kinase activity (GO:0004674);; Molecular Function: ATP binding (GO:0005524);; Biological Process: protein phosphorylation (GO:0006468);; Cellular Component: integral component of membrane (GO:0016021);;	--	LRR receptor-like serine/threonine-protein kinase RPK2 (Precursor) OS=Arabidopsis thaliana (Mouse-ear cress) PE=2 SV=1	Os03g0756200 [Oryza sativa Japonica Group]
osa-miR171a	Os02g0302900	Cellular Component: endomembrane system (GO:0012505);; Cellular Component: intracellular membrane-bounded organelle (GO:0043231);; Cellular Component: cytoplasmic part (GO:0044444);;	--	Reticulon-like protein B17 GN=RTNLB17 OS=Arabidopsis thaliana (Mouse-ear cress) PE=2 SV=1	hypothetical protein OsI_06874 [Oryza sativa Indica Group]
osa-miR171c-5p	Os10g0349900	Biological Process: lipid transport (GO:0006869);; Molecular Function: lipid binding (GO:0008289);;	--	pEARLI1-like lipid transfer protein 2 (Precursor) GN=At4g12490 OS=Arabidopsis thaliana (Mouse-ear cress) PE=2 SV=1	Os10g0349900 [Oryza sativa Japonica Group]
osa-miR171d-5p	Os03g0135550	-	-	-	-
osa-miR171d-5p	Os03g0297900	Molecular Function: copper ion binding (GO:0005507);; Cellular Component: plastid (GO:0009536);; Molecular Function: oxidoreductase activity, oxidizing metal ions (GO:0016722);; Biological Process: lignin catabolic process (GO:0046274);; Cellular Component: apoplast (GO:0048046);; Molecular Function: hydroquinone:oxygen oxidoreductase activity (GO:0052716);; Biological Process: oxidation-reductio…	--	Laccase-5 (Precursor) GN=T3G21.14 OS=Arabidopsis thaliana (Mouse-ear cress) PE=2 SV=1	Multicopper oxidase family protein, expressed [Oryza sativa Japonica Group]
osa-miR171d-5p	Os04g0555151	Molecular Function: DNA binding transcription factor activity (GO:0003700);; Cellular Component: nucleus (GO:0005634);; Biological Process: regulation of transcription, DNA-templated (GO:0006355);; Biological Process: cell differentiation (GO:0030154);; Molecular Function: sequence-specific DNA binding (GO:0043565);;	--	Scarecrow-like protein 6 GN=SCL6 OS=Arabidopsis thaliana (Mouse-ear cress) PE=1 SV=1	Os04g0555000 [Oryza sativa Japonica Group]
osa-miR171i-3p	Os02g0302900	Cellular Component: endomembrane system (GO:0012505);; Cellular Component: intracellular membrane-bounded organelle (GO:0043231);; Cellular Component: cytoplasmic part (GO:0044444);;	--	Reticulon-like protein B17 GN=RTNLB17 OS=Arabidopsis thaliana (Mouse-ear cress) PE=2 SV=1	hypothetical protein OsI_06874 [Oryza sativa Indica Group]
osa-miR171i-5p	Os06g0318566	Biological Process: proteolysis (GO:0006508);; Molecular Function: serine-type peptidase activity (GO:0008236);; Cellular Component: plastid (GO:0009536);;	--	Carboxyl-terminal-processing peptidase 3, chloroplastic (Precursor) GN=CTPA3 OS=Arabidopsis thaliana (Mouse-ear cress) PE=3 SV=1	PREDICTED: C-terminal processing peptidase, chloroplastic-like [Setaria italica]
osa-miR171i-5p	Os02g0194600	Molecular Function: protein kinase activity (GO:0004672);; Molecular Function: ATP binding (GO:0005524);; Biological Process: protein phosphorylation (GO:0006468);; Cellular Component: integral component of membrane (GO:0016021);;	--	Protein STRUBBELIG-RECEPTOR FAMILY 8 (Precursor) GN=SRF8 OS=Arabidopsis thaliana (Mouse-ear cress) PE=2 SV=1	hypothetical protein OsJ_05739 [Oryza sativa Japonica Group]
osa-miR172a	Os03g0710700	Biological Process: respiratory burst involved in defense response (GO:0002679);; Cellular Component: nucleus (GO:0005634);; Cellular Component: cytoplasm (GO:0005737);; Biological Process: protein targeting to membrane (GO:0006612);; Biological Process: ER-nucleus signaling pathway (GO:0006984);; Biological Process: salicylic acid biosynthetic process (GO:0009697);; Biological Process: response …	--	--	Os03g0710700 [Oryza sativa Japonica Group]
osa-miR172a	Os12g0618800	Molecular Function: acetylglucosaminyltransferase activity (GO:0008375);; Cellular Component: integral component of membrane (GO:0016021);;	--	--	Os12g0618800 [Oryza sativa Japonica Group]
osa-miR1846a-3p	Os03g0227900	Molecular Function: nucleotide binding (GO:0000166);; Molecular Function: protein kinase activity (GO:0004672);; Cellular Component: plastid (GO:0009536);; Cellular Component: membrane (GO:0016020);; Biological Process: phosphorylation (GO:0016310);;	--	Probable receptor-like serine/threonine-protein kinase At4g34500 GN=At4g34500 OS=Arabidopsis thaliana (Mouse-ear cress) PE=2 SV=1	Putative serine/threonine protein kinase [Oryza sativa Japonica Group]
osa-miR1846a-3p	Os01g0621600	Molecular Function: protein serine/threonine kinase activity (GO:0004674);; Molecular Function: protein tyrosine kinase activity (GO:0004713);; Molecular Function: ATP binding (GO:0005524);; Biological Process: protein phosphorylation (GO:0006468);;	--	Protein kinase GN=PHY1 OS=Ceratodon purpureus (Fire moss) PE=3 SV=3	Os01g0621600 [Oryza sativa Japonica Group]
osa-miR1846a-3p	Os01g0698000	Cellular Component: integral component of membrane (GO:0016021);;	--	--	Os01g0698000 [Oryza sativa Japonica Group]
osa-miR1846a-5p	Os12g0518000	Cellular Component: integral component of membrane (GO:0016021);;	--	--	Os12g0518000 [Oryza sativa Japonica Group]
osa-miR1846a-5p	Os02g0290900	Cellular Component: extracellular region (GO:0005576);; Cellular Component: integral component of membrane (GO:0016021);; Molecular Function: carboxylic ester hydrolase activity (GO:0052689);;	--	GDSL esterase/lipase At3g53100 (Precursor) GN=At3g53100 OS=Arabidopsis thaliana (Mouse-ear cress) PE=2 SV=1	PREDICTED: GDSL esterase/lipase 7-like [Oryza brachyantha]
osa-miR1846a-5p	Os07g0684800	Molecular Function: DNA binding (GO:0003677);; Cellular Component: nucleus (GO:0005634);; Biological Process: regulation of transcription, DNA-templated (GO:0006355);;	--	NAC domain-containing protein 100 GN=NAC100 OS=Arabidopsis thaliana (Mouse-ear cress) PE=2 SV=1	Os07g0684800 [Oryza sativa Japonica Group]
osa-miR1846a-5p	Os01g0544700	--	--	--	hypothetical protein OsJ_01655 [Oryza sativa Japonica Group]
osa-miR1846a-5p	Os10g0206500	--	--	Zinc finger A20 domain-containing stress-associated protein 18 GN=SAP18 OS=Oryza sativa subsp. japonica (Rice) PE=2 SV=1	expressed protein [Oryza sativa Japonica Group]
osa-miR1846a-5p	Os07g0107000	Biological Process: phenylpropanoid biosynthetic process (GO:0009699);; Molecular Function: guiding stereospecific synthesis activity (GO:0042349);; Biological Process: regulation of catalytic activity (GO:0050790);;	--	Dirigent protein 1 (Precursor) GN=DIR1 OS=Arabidopsis thaliana (Mouse-ear cress) PE=2 SV=1	Os07g0107100 [Oryza sativa Japonica Group]
osa-miR1846a-5p	Os07g0578300	Molecular Function: serine-type endopeptidase activity (GO:0004252);; Cellular Component: cell wall (GO:0005618);; Biological Process: proteolysis (GO:0006508);;	--	Subtilisin-like protease (Precursor) GN=At5g67360 OS=Arabidopsis thaliana (Mouse-ear cress) PE=1 SV=1	Os07g0578300 [Oryza sativa Japonica Group]
osa-miR1846a-5p	Os12g0203900	--	--	--	hypothetical protein [Oryza sativa Japonica Group]
osa-miR1846a-5p	Os12g0203900	--	--	--	hypothetical protein [Oryza sativa Japonica Group]
osa-miR1846a-5p	Os08g0230900	Molecular Function: serine-type endopeptidase activity (GO:0004252);; Cellular Component: cell wall (GO:0005618);;	--	Subtilisin-like protease (Precursor) GN=At5g67360 OS=Arabidopsis thaliana (Mouse-ear cress) PE=1 SV=1	Os02g0779200 [Oryza sativa Japonica Group]
osa-miR1846a-5p	Os10g0576100	Molecular Function: magnesium ion binding (GO:0000287);; Molecular Function: ATP binding (GO:0005524);; Cellular Component: intracellular (GO:0005622);; Biological Process: myo-inositol hexakisphosphate biosynthetic process (GO:0010264);; Biological Process: phosphorylation (GO:0016310);; Biological Process: inositol trisphosphate metabolic process (GO:0032957);; Molecular Function: inositol tetr…	K00913|0|osa:4349492|Os10g0576100; K00913 inositol-1,3,4-trisphosphate 5/6-kinase / inositol-tetrakisphosphate 1-kinase [EC:2.7.1.159 2.7.1.134] (A)	Inositol-tetrakisphosphate 1-kinase 1 GN=ITPK1 OS=Zea mays (Maize) PE=2 SV=1	Os10g0576100 [Oryza sativa Japonica Group]
osa-miR1846a-5p	Os04g0389500	Cellular Component: nucleolus (GO:0005730);; Cellular Component: plastid (GO:0009536);; Biological Process: maturation of SSU-rRNA (GO:0030490);; Cellular Component: Noc4p-Nop14p complex (GO:0030692);; Cellular Component: small-subunit processome (GO:0032040);;	--	--	hypothetical protein OsI_12505 [Oryza sativa Indica Group]
osa-miR1847.1	Os09g0556200	--	--	70 kDa peptidyl-prolyl isomerase GN=FKBP70 OS=Triticum aestivum (Wheat) PE=1 SV=1	Os09g0556200 [Oryza sativa Japonica Group]
osa-miR1847.1	Os01g0210800	Cellular Component: mitochondrion (GO:0005739);; Cellular Component: plastid (GO:0009536);; Cellular Component: membrane (GO:0016020);; Molecular Function: transferase activity (GO:0016740);;	K01000|9.82391e-72|zma:100501365|uncharacterized LOC100501365; K01000 phospho-N-acetylmuramoyl-pentapeptide-transferase [EC:2.7.8.13] (A)	Phospho-N-acetylmuramoyl-pentapeptide-transferase homolog OS=Arabidopsis thaliana (Mouse-ear cress) PE=2 SV=3	hypothetical protein OsI_00862 [Oryza sativa Indica Group]
osa-miR1847.1	Os01g0850700	Molecular Function: copper ion binding (GO:0005507);; Molecular Function: oxidoreductase activity, oxidizing metal ions (GO:0016722);; Biological Process: lignin catabolic process (GO:0046274);; Cellular Component: apoplast (GO:0048046);; Molecular Function: hydroquinone:oxygen oxidoreductase activity (GO:0052716);; Biological Process: oxidation-reduction process (GO:0055114);;	--	Laccase-7 (Precursor) OS=Oryza sativa subsp. japonica (Rice) PE=2 SV=1	Os01g0850700 [Oryza sativa Japonica Group]
osa-miR1847.1	Os03g0321700	Molecular Function: DNA binding transcription factor activity (GO:0003700);; Biological Process: regulation of transcription, DNA-templated (GO:0006355);; Molecular Function: sequence-specific DNA binding (GO:0043565);;	--	Probable WRKY transcription factor 46 GN=WRKY46 OS=Arabidopsis thaliana (Mouse-ear cress) PE=2 SV=1	oswrky55 - superfamily of rice tfs having wrky and zinc finger domains [Oryza sativa Indica Group]
osa-miR1848	Os02g0525600	--	--	--	Os02g0525600 [Oryza sativa Japonica Group]
osa-miR1848	Os03g0267100	Cellular Component: nucleus (GO:0005634);; Cellular Component: cytoplasm (GO:0005737);; Biological Process: response to heat (GO:0009408);; Biological Process: response to hydrogen peroxide (GO:0042542);; Biological Process: response to ethanol (GO:0045471);; Biological Process: response to arsenic-containing substance (GO:0046685);; Biological Process: response to cadmium ion (GO:0046686);; Biol…	K13993|6.53967e-82|osa:4332363|Os03g0267200; K13993 HSP20 family protein (A)	17.7 kDa class I heat shock protein OS=Oryza sativa subsp. japonica (Rice) PE=2 SV=1	Os03g0267200 [Oryza sativa Japonica Group]
osa-miR1848	Os04g0413900	--	--	--	Os04g0413900 [Oryza sativa Japonica Group]
osa-miR1848	Os07g0628900	Molecular Function: protein serine/threonine kinase activity (GO:0004674);; Molecular Function: ATP binding (GO:0005524);; Cellular Component: plasma membrane (GO:0005886);; Biological Process: protein phosphorylation (GO:0006468);; Biological Process: defense response (GO:0006952);; Cellular Component: plasmodesma (GO:0009506);; Cellular Component: integral component of membrane (GO:0016021);;	--	Cysteine-rich receptor-like protein kinase 10 (Precursor) GN=F21P8.70 OS=Arabidopsis thaliana (Mouse-ear cress) PE=1 SV=3	Os07g0628900 [Oryza sativa Japonica Group]
osa-miR1848	Os01g0851000	Cellular Component: cytoplasm (GO:0005737);; Cellular Component: integral component of membrane (GO:0016021);;	--	Fructokinase-like 1, chloroplastic {ECO:0000312|EMBL:AEE79187.1} (Precursor) OS=Arabidopsis thaliana (Mouse-ear cress) PE=1 SV=1	putative axi 1 [Oryza sativa Japonica Group]
osa-miR1848	Os11g0158300	Cellular Component: mitochondrion (GO:0005739);;	--	Pentatricopeptide repeat-containing protein At5g15340, mitochondrial (Precursor) GN=PCMP-H91 OS=Arabidopsis thaliana (Mouse-ear cress) PE=2 SV=1	Os11g0158300 [Oryza sativa Japonica Group]
osa-miR1848	Os03g0775400	Molecular Function: zinc ion binding (GO:0008270);;	--	Pentatricopeptide repeat-containing protein At2g22070 GN=PCMP-H41 OS=Arabidopsis thaliana (Mouse-ear cress) PE=3 SV=1	Os03g0775400 [Oryza sativa Japonica Group]
osa-miR1848	Os03g0795200	Molecular Function: zinc ion binding (GO:0008270);; Cellular Component: chloroplast (GO:0009507);; Biological Process: mRNA modification (GO:0016556);; Biological Process: chloroplast RNA processing (GO:0031425);;	--	Pentatricopeptide repeat-containing protein At2g02980 GN=PCMP-H26 OS=Arabidopsis thaliana (Mouse-ear cress) PE=2 SV=2	Os03g0795200 [Oryza sativa Japonica Group]
osa-miR1848	Os05g0295700	Biological Process: cellular amino acid metabolic process (GO:0006520);; Biological Process: oxidation-reduction process (GO:0055114);;	--	--	Os05g0295700 [Oryza sativa Japonica Group]
osa-miR1848	Os06g0214800	Biological Process: metabolic process (GO:0008152);; Molecular Function: hydrolase activity (GO:0016787);;	--	2-hydroxyisoflavanone dehydratase GN=HIDM OS=Glycyrrhiza echinata (Licorice) PE=1 SV=1	Os06g0214800 [Oryza sativa Japonica Group]
osa-miR1848	Os09g0125900	Molecular Function: RNA-directed DNA polymerase activity (GO:0003964);; Molecular Function: calmodulin binding (GO:0005516);; Molecular Function: ATP binding (GO:0005524);; Cellular Component: mitochondrion (GO:0005739);; Cellular Component: plasma membrane (GO:0005886);; Biological Process: RNA-dependent DNA biosynthetic process (GO:0006278);; Biological Process: response to stress (GO:0006950);…	--	ABC transporter G family member 11 GN=At1g17840 OS=Arabidopsis thaliana (Mouse-ear cress) PE=1 SV=1	expressed protein [Oryza sativa Japonica Group]
osa-miR1848	Os07g0472100	Cellular Component: plastid (GO:0009536);;	--	Pentatricopeptide repeat-containing protein At1g73710 GN=At1g73710 OS=Arabidopsis thaliana (Mouse-ear cress) PE=2 SV=1	crp1-like protein [Oryza sativa Japonica Group]
osa-miR1850.1	Os04g0662850	--	--	--	PREDICTED: protein RCC2-like [Oryza brachyantha]
osa-miR1850.1	Os03g0104800	Cellular Component: integral component of membrane (GO:0016021);;	--	--	hypothetical protein OsJ_09079 [Oryza sativa Japonica Group]
osa-miR1850.1	Os03g0226600	Biological Process: methylation (GO:0032259);; Molecular Function: histamine N-methyltransferase activity (GO:0046539);;	--	--	Os03g0226600 [Oryza sativa Japonica Group]
osa-miR1850.2	Os07g0107000	Biological Process: phenylpropanoid biosynthetic process (GO:0009699);; Molecular Function: guiding stereospecific synthesis activity (GO:0042349);; Biological Process: regulation of catalytic activity (GO:0050790);;	--	Dirigent protein 1 (Precursor) GN=DIR1 OS=Arabidopsis thaliana (Mouse-ear cress) PE=2 SV=1	Os07g0107100 [Oryza sativa Japonica Group]
osa-miR1857-3p	Os12g0159500	Biological Process: metabolic process (GO:0008152);; Cellular Component: plastid (GO:0009536);; Molecular Function: transferase activity, transferring hexosyl groups (GO:0016758);;	--	--	expressed protein [Oryza sativa Japonica Group]
osa-miR1857-3p	Os12g0261250	--	--	--	hypothetical protein [Oryza sativa Japonica Group]
osa-miR1860-3p	Os04g0372400	Cellular Component: plastid (GO:0009536);;	--	--	OSIGBa0140A01.5 [Oryza sativa Indica Group]
osa-miR1861a	Os11g0194900	Molecular Function: protein serine/threonine kinase activity (GO:0004674);; Molecular Function: ATP binding (GO:0005524);; Biological Process: protein phosphorylation (GO:0006468);; Biological Process: response to stress (GO:0006950);;	--	Receptor-like cytosolic serine/threonine-protein kinase RBK2 GN=RBK2 OS=Arabidopsis thaliana (Mouse-ear cress) PE=1 SV=1	At5g63940 [Oryza sativa Japonica Group]
osa-miR1861a	Os08g0431700	--	--	--	Os08g0431700 [Oryza sativa Japonica Group]
osa-miR1861a	Os02g0140101	Molecular Function: dolichyl-phosphate beta-D-mannosyltransferase activity (GO:0004582);; Cellular Component: endoplasmic reticulum membrane (GO:0005789);; Biological Process: GPI anchor biosynthetic process (GO:0006506);; Biological Process: dolichol metabolic process (GO:0019348);; Molecular Function: enzyme regulator activity (GO:0030234);; Cellular Component: dolichol-phosphate-mannose syntha…	K09658|6.27334e-38|sita:101768888|dolichol phosphate-mannose biosynthesis regulatory protein-like; K09658 dolichyl-phosphate mannosyltransferase polypeptide 2, regulatory subunit (A)	--	PREDICTED: dolichol phosphate-mannose biosynthesis regulatory protein-like isoform X1 [Setaria italica]
osa-miR1861b	Os08g0431800	Molecular Function: DNA binding transcription factor activity (GO:0003700);; Cellular Component: nucleus (GO:0005634);; Biological Process: regulation of transcription, DNA-templated (GO:0006355);;	--	MADS-box transcription factor 23 GN=OJ1111_B08.22 OS=Oryza sativa subsp. japonica (Rice) PE=2 SV=1	hypothetical protein OsI_29329 [Oryza sativa Indica Group]
osa-miR1861b	Os03g0597200	Molecular Function: helicase activity (GO:0004386);; Cellular Component: chloroplast (GO:0009507);; Biological Process: embryo development ending in seed dormancy (GO:0009793);; Biological Process: thylakoid membrane organization (GO:0010027);; Biological Process: vegetative to reproductive phase transition of meristem (GO:0010228);; Biological Process: iron-sulfur cluster assembly (GO:0016226);;…	--	Pentatricopeptide repeat-containing protein At3g53700, chloroplastic (Precursor) GN=MEE40 OS=Arabidopsis thaliana (Mouse-ear cress) PE=2 SV=1	Os03g0597200 [Oryza sativa Japonica Group]
osa-miR1861c	Os10g0118900	Molecular Function: helicase activity (GO:0004386);;	K10706|1.23074e-137|obr:102712572|uncharacterized LOC102712572; K10706 senataxin [EC:3.6.4.-] (A)	Probable helicase MAGATAMA 3 GN=MAA3 OS=Arabidopsis thaliana (Mouse-ear cress) PE=2 SV=1	Putative DNA2-NAM7 helicase family protein [Oryza sativa]
osa-miR1861d	Os05g0215000	--	--	BURP domain-containing protein 1 (Precursor) OS=Oryza sativa subsp. japonica (Rice) PE=2 SV=1	Os05g0215000 [Oryza sativa Japonica Group]
osa-miR1861d	Os05g0217800	--	--	BURP domain-containing protein 2 (Precursor) OS=Oryza sativa subsp. japonica (Rice) PE=2 SV=1	Os05g0217800 [Oryza sativa Japonica Group]
osa-miR1861d	Os04g0416100	Molecular Function: DNA binding (GO:0003677);; Molecular Function: DNA binding transcription factor activity (GO:0003700);; Cellular Component: nucleus (GO:0005634);; Cellular Component: transcription factor complex (GO:0005667);; Cellular Component: mitochondrion (GO:0005739);; Biological Process: regulation of transcription, DNA-templated (GO:0006355);;	K06620|5.23119e-39|obr:102709641|transcription factor E2FA-like; K06620 transcription factor E2F3 (A)	Transcription factor E2FB GN=E2FB OS=Arabidopsis thaliana (Mouse-ear cress) PE=1 SV=1	OSIGBa0092M08.5 [Oryza sativa Indica Group]
osa-miR1861e	Os12g0204100	Cellular Component: vacuole (GO:0005773);; Cellular Component: integral component of plasma membrane (GO:0005887);; Biological Process: water transport (GO:0006833);; Cellular Component: plasmodesma (GO:0009506);; Cellular Component: plastid (GO:0009536);; Biological Process: cellular water homeostasis (GO:0009992);; Molecular Function: water channel activity (GO:0015250);; Molecular Function: gl…	K09874|2.03979e-63|dosa:Os12t0204100-01|Os12g0204100; Similar to Major intrinsic protein, expressed.; K09874 aquaporin NIP (A)	Aquaporin NIP3-2 OS=Oryza sativa subsp. japonica (Rice) PE=2 SV=1	Major intrinsic protein, expressed [Oryza sativa Japonica Group]
osa-miR1861h	Os09g0268000	Molecular Function: protein serine/threonine kinase activity (GO:0004674);; Molecular Function: ATP binding (GO:0005524);; Cellular Component: mitochondrion (GO:0005739);; Biological Process: protein phosphorylation (GO:0006468);; Cellular Component: integral component of membrane (GO:0016021);; Molecular Function: carbohydrate binding (GO:0030246);;	--	L-type lectin-domain containing receptor kinase IV.1 (Precursor) GN=F13M22.21 OS=Arabidopsis thaliana (Mouse-ear cress) PE=2 SV=1	putative receptor like protein kinase [Oryza sativa Japonica Group]
osa-miR1861h	Os05g0341300	Molecular Function: GTPase activity (GO:0003924);; Molecular Function: signal transducer activity (GO:0004871);; Molecular Function: GTPase inhibitor activity (GO:0005095);; Molecular Function: GTP binding (GO:0005525);; Biological Process: G-protein coupled receptor signaling pathway (GO:0007186);; Molecular Function: channel regulator activity (GO:0016247);; Molecular Function: G-protein beta/g…	--	Guanine nucleotide-binding protein alpha-2 subunit GN=GPA2 OS=Glycine max (Soybean) PE=2 SV=1	Os05g0341300 [Oryza sativa Japonica Group]
osa-miR1862a	Os05g0215000	--	--	BURP domain-containing protein 1 (Precursor) OS=Oryza sativa subsp. japonica (Rice) PE=2 SV=1	Os05g0215000 [Oryza sativa Japonica Group]
osa-miR1862d	Os03g0348200	Molecular Function: RNA binding (GO:0003723);; Molecular Function: RNA-directed DNA polymerase activity (GO:0003964);; Cellular Component: mitochondrion (GO:0005739);; Biological Process: RNA-dependent DNA biosynthetic process (GO:0006278);; Molecular Function: zinc ion binding (GO:0008270);;	--	(S)-beta-bisabolene synthase GN=TPS1 OS=Zingiber officinale (Ginger) PE=1 SV=1	retrotransposon protein, putative, unclassified [Oryza sativa Japonica Group]
osa-miR1862e	Os06g0559600	Cellular Component: integral component of membrane (GO:0016021);;	--	--	hypothetical protein OsJ_21690 [Oryza sativa Japonica Group]
osa-miR1862e	Os09g0541700	Cellular Component: plastid (GO:0009536);;	--	--	Os09g0541700 [Oryza sativa Japonica Group]
osa-miR1862f	Os05g0215000	--	--	BURP domain-containing protein 1 (Precursor) OS=Oryza sativa subsp. japonica (Rice) PE=2 SV=1	Os05g0215000 [Oryza sativa Japonica Group]
osa-miR1862f	Os09g0241700	Molecular Function: glutathione transferase activity (GO:0004364);; Cellular Component: mitochondrion (GO:0005739);; Cellular Component: ribosome (GO:0005840);; Biological Process: glutathione metabolic process (GO:0006749);; Molecular Function: hydrolase activity, acting on ester bonds (GO:0016788);;	--	Glutathione S-transferase T3 GN=K1O13.1 OS=Arabidopsis thaliana (Mouse-ear cress) PE=2 SV=1	PREDICTED: uncharacterized protein LOC102701433 [Oryza brachyantha]
osa-miR1862f	Os06g0574700	Molecular Function: protein serine/threonine kinase activity (GO:0004674);; Molecular Function: ATP binding (GO:0005524);; Cellular Component: plasma membrane (GO:0005886);; Biological Process: protein phosphorylation (GO:0006468);; Cellular Component: integral component of membrane (GO:0016021);; Biological Process: recognition of pollen (GO:0048544);;	--	Putative receptor protein kinase ZmPK1 (Precursor) GN=PK1 OS=Zea mays (Maize) PE=2 SV=2	putative Ser/Thr protein kinase [Oryza sativa Japonica Group]
osa-miR1862f	Os03g0333800	--	--	--	hypothetical protein OsJ_10736 [Oryza sativa Japonica Group]
osa-miR1865-5p	Os06g0612300	Molecular Function: nucleic acid binding (GO:0003676);; Cellular Component: integral component of membrane (GO:0016021);; Molecular Function: metal ion binding (GO:0046872);;	--	Zinc finger protein WIP2 OS=Arabidopsis thaliana (Mouse-ear cress) PE=1 SV=1	hypothetical protein OsI_23689 [Oryza sativa Indica Group]
osa-miR1868	Os02g0592600	Molecular Function: phosphatidylinositol phospholipase C activity (GO:0004435);; Cellular Component: intracellular (GO:0005622);; Biological Process: lipid metabolic process (GO:0006629);; Biological Process: intracellular signal transduction (GO:0035556);;	--	Serine/threonine-protein phosphatase 7 long form homolog GN=At1g48120 OS=Arabidopsis thaliana (Mouse-ear cress) PE=2 SV=1	Os02g0592600 [Oryza sativa Japonica Group]
osa-miR1870-3p	Os01g0210800	Cellular Component: mitochondrion (GO:0005739);; Cellular Component: plastid (GO:0009536);; Cellular Component: membrane (GO:0016020);; Molecular Function: transferase activity (GO:0016740);;	K01000|9.82391e-72|zma:100501365|uncharacterized LOC100501365; K01000 phospho-N-acetylmuramoyl-pentapeptide-transferase [EC:2.7.8.13] (A)	Phospho-N-acetylmuramoyl-pentapeptide-transferase homolog OS=Arabidopsis thaliana (Mouse-ear cress) PE=2 SV=3	hypothetical protein OsI_00862 [Oryza sativa Indica Group]
osa-miR1871	Os01g0513500	Molecular Function: nucleic acid binding (GO:0003676);; Molecular Function: RNA-DNA hybrid ribonuclease activity (GO:0004523);; Biological Process: DNA integration (GO:0015074);; Cellular Component: integral component of membrane (GO:0016021);; Biological Process: RNA phosphodiester bond hydrolysis, endonucleolytic (GO:0090502);;	--	--	unknown protein [Oryza sativa Japonica Group]
osa-miR1871	Os10g0130701	Molecular Function: binding (GO:0005488);; Cellular Component: intracellular membrane-bounded organelle (GO:0043231);;	--	--	Unknown protein [Oryza sativa Japonica Group]
osa-miR1871	Os05g0349000	Biological Process: cellular process (GO:0009987);;	--	Putative ribonuclease H protein At1g65750 GN=At1g65750 OS=Arabidopsis thaliana (Mouse-ear cress) PE=3 SV=1	hypothetical protein [Oryza sativa Japonica Group]
osa-miR1871	Os01g0902100	Molecular Function: ATP binding (GO:0005524);; Cellular Component: integral component of membrane (GO:0016021);; Molecular Function: 2-alkenal reductase [NAD(P)] activity (GO:0032440);; Molecular Function: ATPase activity, coupled to transmembrane movement of substances (GO:0042626);; Biological Process: transmembrane transport (GO:0055085);; Biological Process: oxidation-reduction process (GO:00…	--	ABC transporter C family member 3 GN=MJG19.3 OS=Arabidopsis thaliana (Mouse-ear cress) PE=1 SV=1	hypothetical protein OsJ_04442 [Oryza sativa Japonica Group]
osa-miR1873	Os02g0478900	Biological Process: spliceosomal complex assembly (GO:0000245);; Molecular Function: mRNA binding (GO:0003729);; Cellular Component: U2 snRNP (GO:0005686);; Cellular Component: U12-type spliceosomal complex (GO:0005689);; Cellular Component: integral component of membrane (GO:0016021);; Cellular Component: U2-type prespliceosome (GO:0071004);; Cellular Component: catalytic step 2 spliceosome (GO:…	K12828|0|dosa:Os02t0478900-00|Os02g0478900; Similar to Splicing factor 3B subunit 1.; K12828 splicing factor 3B subunit 1 (A)	--	Os02g0478900 [Oryza sativa Japonica Group]
osa-miR1876	Os01g0188900	--	--	--	hypothetical protein OsJ_00578 [Oryza sativa Japonica Group]
osa-miR1876	Os10g0409566	Molecular Function: nucleic acid binding (GO:0003676);; Biological Process: ubiquitin-dependent protein catabolic process (GO:0006511);; Cellular Component: plastid (GO:0009536);; Biological Process: DNA integration (GO:0015074);; Cellular Component: integral component of membrane (GO:0016021);; Biological Process: protein deubiquitination (GO:0016579);; Molecular Function: thiol-dependent ubiqui…	--	--	retrotransposon protein, putative, unclassified [Oryza sativa Japonica Group]
osa-miR1876	Os06g0726300	Molecular Function: DNA binding (GO:0003677);; Cellular Component: nucleus (GO:0005634);; Biological Process: regulation of transcription, DNA-templated (GO:0006355);;	--	Putative NAC domain-containing protein 94 GN=ANAC094 OS=Arabidopsis thaliana (Mouse-ear cress) PE=3 SV=1	Os06g0726300 [Oryza sativa Japonica Group]
osa-miR1876	Os05g0285900	Cellular Component: plastid (GO:0009536);;	--	--	Os05g0285900 [Oryza sativa Japonica Group]
osa-miR1880	Os12g0578400	Molecular Function: beta-glucuronidase activity (GO:0004566);; Molecular Function: calmodulin binding (GO:0005516);; Biological Process: metabolic process (GO:0008152);; Cellular Component: membrane (GO:0016020);;	K07964|2.95833e-146|obr:102707920|heparanase-like protein 1-like; K07964 heparanase 1 [EC:3.2.1.166] (A)	Heparanase-like protein 1 (Precursor) GN=At5g07830 OS=Arabidopsis thaliana (Mouse-ear cress) PE=2 SV=1	hypothetical protein OsI_38868 [Oryza sativa Indica Group]
osa-miR1880	Os05g0420600	Cellular Component: mitochondrial intermembrane space (GO:0005758);; Biological Process: mitochondrial electron transport, ubiquinol to cytochrome c (GO:0006122);; Biological Process: mitochondrial electron transport, cytochrome c to oxygen (GO:0006123);; Molecular Function: electron transfer activity (GO:0009055);; Molecular Function: heme binding (GO:0020037);; Molecular Function: metal ion bin…	K08738|1.19054e-23|osa:4338825|Os05g0420600; K08738 cytochrome c (A)	Cytochrome c OS=Oryza sativa subsp. japonica (Rice) PE=1 SV=1	Os05g0420600 [Oryza sativa Japonica Group]
osa-miR1880	Os03g0122000	Molecular Function: protein serine/threonine kinase activity (GO:0004674);; Molecular Function: ATP binding (GO:0005524);; Biological Process: protein phosphorylation (GO:0006468);;	K08269|1.02733e-73|osa:4331441|Os03g0122000; K08269 serine/threonine-protein kinase ULK/ATG1 [EC:2.7.11.1] (A)	CBL-interacting serine/threonine-protein kinase 18 GN=F28N24.9 OS=Arabidopsis thaliana (Mouse-ear cress) PE=1 SV=1	Putative serine/threonine protein kinase [Oryza sativa Japonica Group]
osa-miR1881	Os04g0340300	Molecular Function: magnesium ion binding (GO:0000287);; Cellular Component: mitochondrion (GO:0005739);; Biological Process: metabolic process (GO:0008152);; Cellular Component: plastid (GO:0009536);; Molecular Function: terpene synthase activity (GO:0010333);;	--	Probable terpene synthase 2 GN=TPS2 OS=Ricinus communis (Castor bean) PE=3 SV=1	OSJNBa0067G20.8 [Oryza sativa Japonica Group]
osa-miR1881	Os06g0202700	Cellular Component: integral component of membrane (GO:0016021);;	--	--	Os06g0202700 [Oryza sativa Japonica Group]
osa-miR1881	Os02g0810500	Molecular Function: GTPase activator activity (GO:0005096);; Cellular Component: cytoplasm (GO:0005737);; Biological Process: intracellular protein transport (GO:0006886);; Cellular Component: endomembrane system (GO:0012505);; Molecular Function: Rab GTPase binding (GO:0017137);; Biological Process: regulation of vesicle fusion (GO:0031338);; Cellular Component: intracellular membrane-bounded or…	--	--	hypothetical protein OsI_09386 [Oryza sativa Indica Group]
osa-miR1883a	Os05g0185650	Cellular Component: mitochondrion (GO:0005739);; Cellular Component: integral component of membrane (GO:0016021);;	--	--	hypothetical protein OsI_18735 [Oryza sativa Indica Group]
osa-miR2090	Os10g0422566	Cellular Component: mitochondrion (GO:0005739);;	--	Pentatricopeptide repeat-containing protein At1g03100, mitochondrial (Precursor) GN=At1g03100 OS=Arabidopsis thaliana (Mouse-ear cress) PE=2 SV=1	Os10g0422566 [Oryza sativa Japonica Group]
osa-miR2090	Os12g0456100	Cellular Component: plastid (GO:0009536);;	--	Putative pentatricopeptide repeat-containing protein At5g06400, mitochondrial (Precursor) GN=At5g06400 OS=Arabidopsis thaliana (Mouse-ear cress) PE=3 SV=1	Os12g0456100 [Oryza sativa Japonica Group]
osa-miR2090	Os03g0302200	Molecular Function: zinc ion binding (GO:0008270);;	--	Methyl-CpG-binding domain-containing protein 9 GN=MBD9 OS=Arabidopsis thaliana (Mouse-ear cress) PE=2 SV=1	Os03g0302200 [Oryza sativa Japonica Group]
osa-miR2103	Os12g0118400	Cellular Component: chloroplast envelope (GO:0009941);; Cellular Component: integral component of membrane (GO:0016021);; Molecular Function: hydrolase activity (GO:0016787);;	--	Potassium channel AKT3 GN=OJ1656_E11.135 OS=Oryza sativa subsp. japonica (Rice) PE=3 SV=1	PREDICTED: uncharacterized protein LOC102704663 [Oryza brachyantha]
osa-miR2103	Os11g0199700	Biological Process: tRNA dihydrouridine synthesis (GO:0002943);; Molecular Function: DNA binding (GO:0003677);; Cellular Component: mitochondrion (GO:0005739);; Biological Process: base-excision repair (GO:0006284);; Biological Process: DNA recombination (GO:0006310);; Molecular Function: zinc ion binding (GO:0008270);; Cellular Component: plastid (GO:0009536);; Biological Process: DNA integratio…	--	Endonuclease OS=Nicotiana tabacum (Common tobacco) PE=2 SV=1	OSJNBa0079F16.4 [Oryza sativa Japonica Group]
osa-miR2103	Os03g0224200	Biological Process: phosphorelay signal transduction system (GO:0000160);; Molecular Function: DNA binding (GO:0003677);; Molecular Function: DNA binding transcription factor activity (GO:0003700);; Cellular Component: nucleus (GO:0005634);; Biological Process: regulation of transcription, DNA-templated (GO:0006355);; Biological Process: cytokinin-activated signaling pathway (GO:0009736);; Biolog…	K14491|0|osa:4332111|Os03g0224200; K14491 two-component response regulator ARR-B family (A)	Two-component response regulator ARR2 OS=Arabidopsis thaliana (Mouse-ear cress) PE=1 SV=1	Os03g0224200 [Oryza sativa Japonica Group]
osa-miR2103	Os11g0150700	Molecular Function: protein serine/threonine kinase activity (GO:0004674);; Molecular Function: ATP binding (GO:0005524);; Cellular Component: nucleus (GO:0005634);; Cellular Component: plasma membrane (GO:0005886);; Biological Process: protein phosphorylation (GO:0006468);; Cellular Component: chloroplast (GO:0009507);; Biological Process: intracellular signal transduction (GO:0035556);;	--	Serine/threonine-protein kinase D6PKL2 GN=MCA23.7 OS=Arabidopsis thaliana (Mouse-ear cress) PE=1 SV=1	Os11g0150700 [Oryza sativa Japonica Group]
osa-miR2103	Os08g0224800	Biological Process: biosynthetic process (GO:0009058);; Cellular Component: integral component of membrane (GO:0016021);; Molecular Function: nucleotidyltransferase activity (GO:0016779);;	K00967|2.01951e-79|osa:4344972|Os08g0224800; K00967 ethanolamine-phosphate cytidylyltransferase [EC:2.7.7.14] (A)	Ethanolamine-phosphate cytidylyltransferase GN=PECT1 OS=Arabidopsis thaliana (Mouse-ear cress) PE=1 SV=1	Os08g0224800 [Oryza sativa Japonica Group]
osa-miR2103	Os01g0243300	--	--	--	Os01g0243300 [Oryza sativa Japonica Group]
osa-miR2103	Os06g0675200	Cellular Component: plastid (GO:0009536);;	--	--	Os06g0675200 [Oryza sativa Japonica Group]
osa-miR2103	Os03g0334300	Cellular Component: mitochondrion (GO:0005739);;	--	--	expressed protein [Oryza sativa Japonica Group]
osa-miR2118b	Os05g0414200	Molecular Function: ADP binding (GO:0043531);;	--	Putative disease resistance RPP13-like protein 1 GN=RPPL1 OS=Arabidopsis thaliana (Mouse-ear cress) PE=3 SV=1	PREDICTED: putative disease resistance protein RGA1 [Brachypodium distachyon]
osa-miR2118b	Os01g0798900	Molecular Function: ADP binding (GO:0043531);;	--	Probable disease resistance protein At5g45490 GN=At5g45490 OS=Arabidopsis thaliana (Mouse-ear cress) PE=2 SV=1	blight resistance protein RGA3-like [Oryza sativa Japonica Group]
osa-miR2118b	Os10g0161400	Cellular Component: plastid (GO:0009536);; Molecular Function: ADP binding (GO:0043531);;	--	Putative disease resistance protein RGA1 GN=RGA1 OS=Solanum bulbocastanum (Wild potato) PE=2 SV=2	Os10g0161400 [Oryza sativa Japonica Group]
osa-miR2118o	Os04g0323500	--	--	--	hypothetical protein OsJ_14256 [Oryza sativa Japonica Group]
osa-miR2118o	Os04g0259200	--	--	--	Os04g0259200 [Oryza sativa Japonica Group]
osa-miR2863a	Os10g0464000	Cellular Component: mitochondrion (GO:0005739);; Cellular Component: vacuolar membrane (GO:0005774);; Cellular Component: plasma membrane (GO:0005886);; Biological Process: protein targeting to membrane (GO:0006612);; Cellular Component: plasmodesma (GO:0009506);; Biological Process: response to nitrate (GO:0010167);; Biological Process: regulation of plant-type hypersensitive response (GO:001036…	--	Hypersensitive-induced response protein 3 OS=Arabidopsis thaliana (Mouse-ear cress) PE=1 SV=1	Os10g0464000 [Oryza sativa Japonica Group]
osa-miR2863b	Os06g0291600	Molecular Function: protein serine/threonine kinase activity (GO:0004674);; Molecular Function: ATP binding (GO:0005524);; Cellular Component: nucleus (GO:0005634);; Cellular Component: plasma membrane (GO:0005886);; Biological Process: protein phosphorylation (GO:0006468);; Cellular Component: plastid (GO:0009536);; Biological Process: intracellular signal transduction (GO:0035556);;	--	Protein kinase G11A GN=OsI_021818 OS=Oryza sativa subsp. indica (Rice) PE=2 SV=1	RecName: Full=Protein kinase G11A [Oryza sativa Indica Group]
osa-miR2867-3p	Os12g0114000	Cellular Component: integral component of membrane (GO:0016021);;	--	--	hypothetical protein OsI_37213 [Oryza sativa Indica Group]
osa-miR2867-3p	Os02g0532900	Molecular Function: hydrolase activity, hydrolyzing O-glycosyl compounds (GO:0004553);; Biological Process: carbohydrate metabolic process (GO:0005975);; Cellular Component: integral component of membrane (GO:0016021);; Molecular Function: polysaccharide binding (GO:0030247);; Cellular Component: anchored component of plasma membrane (GO:0046658);;	--	Glucan endo-1,3-beta-glucosidase 14 (Precursor) GN=At2g27500 OS=Arabidopsis thaliana (Mouse-ear cress) PE=1 SV=2	Os02g0532900 [Oryza sativa Japonica Group]
osa-miR2871a-5p	Os01g0866700	Biological Process: mRNA splicing, via spliceosome (GO:0000398);; Cellular Component: P-body (GO:0000932);; Molecular Function: RNA binding (GO:0003723);; Cellular Component: U6 snRNP (GO:0005688);; Cellular Component: viral nucleocapsid (GO:0019013);; Biological Process: cytoplasmic mRNA processing body assembly (GO:0033962);; Cellular Component: U4/U6 x U5 tri-snRNP complex (GO:0046540);; Cellu…	K12622|1.36134e-14|pda:103700794|probable U6 snRNA-associated Sm-like protein LSm3; K12622 U6 snRNA-associated Sm-like protein LSm3 (A)	Sm-like protein LSM3B {ECO:0000305} OS=Arabidopsis thaliana (Mouse-ear cress) PE=1 SV=1	PREDICTED: probable U6 snRNA-associated Sm-like protein LSm3, partial [Phoenix dactylifera]
osa-miR2873a	Os12g0601800	Molecular Function: DNA binding transcription factor activity (GO:0003700);; Biological Process: regulation of transcription, DNA-templated (GO:0006355);; Molecular Function: sequence-specific DNA binding (GO:0043565);;	--	Regulatory protein opaque-2 GN=O2 OS=Zea mays (Maize) PE=1 SV=1	bZIP transcription factor family protein, expressed [Oryza sativa Japonica Group]
osa-miR2873a	Os02g0527600	Molecular Function: protein serine/threonine kinase activity (GO:0004674);; Molecular Function: ATP binding (GO:0005524);; Cellular Component: plasma membrane (GO:0005886);; Biological Process: protein phosphorylation (GO:0006468);; Biological Process: proteasome-mediated ubiquitin-dependent protein catabolic process (GO:0043161);; Molecular Function: metal ion binding (GO:0046872);; Biological P…	K14510|8.75944e-116|dosa:Os02t0527600-01|Os02g0527600; Similar to CTR1-like protein kinase.; K14510 serine/threonine-protein kinase CTR1 [EC:2.7.11.1] (A)	Serine/threonine-protein kinase CTR1 GN=CTR1 OS=Arabidopsis thaliana (Mouse-ear cress) PE=1 SV=1	putative CTR1-like protein kinase [Oryza sativa Japonica Group]
osa-miR2873a	Os05g0421300	Cellular Component: plasma membrane (GO:0005886);;	--	--	Os05g0421300 [Oryza sativa Japonica Group]
osa-miR2873b	Os03g0701000	Biological Process: obsolete protein import into nucleus, docking (GO:0000059);; Biological Process: protein import into nucleus, translocation (GO:0000060);; Cellular Component: mitochondrion (GO:0005739);; Biological Process: NLS-bearing protein import into nucleus (GO:0006607);; Biological Process: ribosomal protein import into nucleus (GO:0006610);; Molecular Function: nuclear localization se…	--	--	HEAT repeat family protein, expressed [Oryza sativa Japonica Group]
osa-miR2873b	Os08g0192200	--	--	--	Os08g0192200 [Oryza sativa Japonica Group]
osa-miR2873b	Os02g0566300	Molecular Function: nucleotide binding (GO:0000166);; Molecular Function: nucleic acid binding (GO:0003676);; Molecular Function: catalytic activity (GO:0003824);; Cellular Component: plastid (GO:0009536);; Cellular Component: membrane (GO:0016020);; Biological Process: protein metabolic process (GO:0019538);; Biological Process: cellular macromolecule metabolic process (GO:0044260);; Biological …	--	--	OSJNBb0062H02.17 [Oryza sativa Japonica Group]
osa-miR2874	Os03g0231850	Molecular Function: squalene monooxygenase activity (GO:0004506);; Cellular Component: plastid (GO:0009536);; Cellular Component: integral component of membrane (GO:0016021);; Molecular Function: flavin adenine dinucleotide binding (GO:0050660);; Biological Process: oxidation-reduction process (GO:0055114);;	K00511|1.61268e-163|sita:101777295|squalene monooxygenase-like; K00511 squalene monooxygenase [EC:1.14.13.132] (A)	Squalene epoxidase 2, mitochondrial (Precursor) GN=SQE2 OS=Arabidopsis thaliana (Mouse-ear cress) PE=1 SV=1	PREDICTED: squalene monooxygenase-like isoform X1 [Setaria italica]
osa-miR2874	Os11g0153100	Cellular Component: integral component of membrane (GO:0016021);;	--	--	Os11g0153100 [Oryza sativa Japonica Group]
osa-miR2874	Os04g0607500	Cellular Component: plasma membrane (GO:0005886);; Molecular Function: sodium ion transmembrane transporter activity (GO:0015081);; Cellular Component: integral component of membrane (GO:0016021);; Biological Process: sodium ion transmembrane transport (GO:0035725);;	--	Cation transporter HKT4 GN=OSJNBa0060N03.3 OS=Oryza sativa subsp. japonica (Rice) PE=1 SV=2	Os04g0607500 [Oryza sativa Japonica Group]
osa-miR2877	Os01g0950700	Molecular Function: calmodulin binding (GO:0005516);;	--	--	Os01g0950700 [Oryza sativa Japonica Group]
osa-miR2877	Os12g0566050	Cellular Component: integral component of plasma membrane (GO:0005887);; Molecular Function: anion transmembrane transporter activity (GO:0008509);; Biological Process: regulation of intracellular pH (GO:0051453);; Biological Process: anion transmembrane transport (GO:0098656);;	--	Probable boron transporter 3 GN=BOR3 OS=Arabidopsis thaliana (Mouse-ear cress) PE=1 SV=1	PREDICTED: probable boron transporter 2 [Malus domestica]
osa-miR2877	Os02g0777800	Molecular Function: protein kinase activity (GO:0004672);; Molecular Function: ATP binding (GO:0005524);; Biological Process: protein phosphorylation (GO:0006468);;	--	Serine/threonine-protein kinase At5g01020 GN=At5g01020 OS=Arabidopsis thaliana (Mouse-ear cress) PE=1 SV=1	unnamed protein product [Oryza sativa Japonica Group]
osa-miR2877	Os06g0293500	Biological Process: signal transduction (GO:0007165);; Cellular Component: integral component of membrane (GO:0016021);;	--	--	Os06g0293500 [Oryza sativa Japonica Group]
osa-miR2878-3p	Os02g0517900	Molecular Function: endopeptidase activity (GO:0004175);; Cellular Component: nucleus (GO:0005634);; Cellular Component: plastid (GO:0009536);; Biological Process: protein desumoylation (GO:0016926);; Molecular Function: SUMO-specific protease activity (GO:0016929);;	--	--	hypothetical protein OsI_07420 [Oryza sativa Indica Group]
osa-miR2878-5p	Os05g0194000	Molecular Function: RNA binding (GO:0003723);; Cellular Component: mitochondrion (GO:0005739);; Biological Process: mRNA processing (GO:0006397);; Biological Process: ubiquitin-dependent protein catabolic process (GO:0006511);; Biological Process: RNA splicing (GO:0008380);; Cellular Component: chloroplast stroma (GO:0009570);; Cellular Component: ribonucleoprotein complex (GO:0030529);; Molecula…	--	CRS2-associated factor 2, chloroplastic (Precursor) OS=Oryza sativa subsp. japonica (Rice) PE=3 SV=1	hypothetical protein OsI_18767 [Oryza sativa Indica Group]
osa-miR2878-5p	Os01g0680500	Cellular Component: plastid (GO:0009536);; Cellular Component: integral component of membrane (GO:0016021);;	--	--	hypothetical protein OsI_03274 [Oryza sativa Indica Group]
osa-miR2905	Os06g0592200	Molecular Function: aldehyde dehydrogenase (NAD) activity (GO:0004029);; Biological Process: phenylpropanoid biosynthetic process (GO:0009699);; Molecular Function: coniferyl-aldehyde dehydrogenase activity (GO:0050269);; Biological Process: oxidation-reduction process (GO:0055114);;	--	Aldehyde dehydrogenase family 2 member C4 GN=MOB24.3 OS=Arabidopsis thaliana (Mouse-ear cress) PE=1 SV=2	Os06g0592400 [Oryza sativa Japonica Group]
osa-miR2905	Os01g0819233	Cellular Component: endoplasmic reticulum (GO:0005783);; Cellular Component: membrane (GO:0016020);;	--	Synaptotagmin-1 OS=Arabidopsis thaliana (Mouse-ear cress) PE=1 SV=2	putative synaptotagmin C [Oryza sativa Japonica Group]
osa-miR2905	Os01g0877600	Molecular Function: zinc ion binding (GO:0008270);;	--	PHD finger protein At1g33420 GN=At1g33420 OS=Arabidopsis thaliana (Mouse-ear cress) PE=1 SV=1	Os01g0877500 [Oryza sativa Japonica Group]
osa-miR2905	Os09g0379600	Molecular Function: DNA binding transcription factor activity (GO:0003700);; Cellular Component: nucleus (GO:0005634);; Biological Process: regulation of transcription, DNA-templated (GO:0006355);; Molecular Function: sequence-specific DNA binding (GO:0043565);;	--	Homeobox-leucine zipper protein HOX25 OS=Oryza sativa subsp. japonica (Rice) PE=2 SV=2	hypothetical protein OsJ_29180 [Oryza sativa Japonica Group]
osa-miR2905	Os02g0825700	--	--	--	hypothetical protein SORBIDRAFT_01g035710 [Sorghum bicolor]
osa-miR319a-3p.2-3p	Os10g0524400	Molecular Function: phospholipase D activity (GO:0004630);; Molecular Function: calcium ion binding (GO:0005509);; Cellular Component: membrane (GO:0016020);; Biological Process: lipid catabolic process (GO:0016042);; Molecular Function: oxidoreductase activity, acting on CH-OH group of donors (GO:0016614);; Molecular Function: lyase activity (GO:0016829);; Biological Process: phosphatidylcholine…	K01115|0|osa:4349161|Os10g0524400; K01115 phospholipase D1/2 [EC:3.1.4.4] (A)	Protein HOTHEAD (Precursor) GN=F3N23.17 OS=Arabidopsis thaliana (Mouse-ear cress) PE=1 SV=1	Os10g0524400 [Oryza sativa Japonica Group]
osa-miR319a-3p.2-3p	Os01g0507000	Cellular Component: plastid (GO:0009536);; Cellular Component: integral component of membrane (GO:0016021);;	--	--	unknown [Oryza sativa Indica Group]
osa-miR319a-3p.2-3p	Os05g0490600	Molecular Function: DNA binding (GO:0003677);; Cellular Component: integral component of membrane (GO:0016021);;	K09422|6.90939e-77|osa:4339167|Os05g0490600; K09422 myb proto-oncogene protein, plant (A)	Transcription factor GAMYB GN=GAM1 OS=Oryza sativa subsp. indica (Rice) PE=2 SV=1	Os05g0490600 [Oryza sativa Japonica Group]
osa-miR390-3p	Os11g0205500	Cellular Component: mitochondrion (GO:0005739);; Cellular Component: plastid (GO:0009536);; Cellular Component: integral component of membrane (GO:0016021);;	--	--	Os11g0205500 [Oryza sativa Japonica Group]
osa-miR390-5p	Os04g0368000	Molecular Function: protein serine/threonine kinase activity (GO:0004674);; Molecular Function: calcium ion binding (GO:0005509);; Molecular Function: ATP binding (GO:0005524);; Cellular Component: plasma membrane (GO:0005886);; Biological Process: protein phosphorylation (GO:0006468);; Biological Process: cell surface receptor signaling pathway (GO:0007166);; Cellular Component: integral compone…	--	Wall-associated receptor kinase-like 2 (Precursor) GN=WAKL2 OS=Arabidopsis thaliana (Mouse-ear cress) PE=2 SV=1	Os04g0368000 [Oryza sativa Japonica Group]
osa-miR390-5p	Os01g0515300	Molecular Function: protein kinase activity (GO:0004672);; Molecular Function: ATP binding (GO:0005524);; Cellular Component: mitochondrion (GO:0005739);; Biological Process: protein phosphorylation (GO:0006468);; Cellular Component: integral component of membrane (GO:0016021);;	--	Probable leucine-rich repeat receptor-like protein kinase At1g35710 (Precursor) GN=At1g35710 OS=Arabidopsis thaliana (Mouse-ear cress) PE=2 SV=1	hypothetical protein OsJ_01997 [Oryza sativa Japonica Group]
osa-miR390-5p	Os07g0557400	Cellular Component: membrane (GO:0016020);;	K15014|8.11168e-146|sita:101777789|equilibrative nucleotide transporter 3-like; K15014 solute carrier family 29 (equilibrative nucleoside transporter), member 1/2/3 (A)	Equilibrative nucleotide transporter 5 GN=ENT5 OS=Arabidopsis thaliana (Mouse-ear cress) PE=2 SV=1	PREDICTED: equilibrative nucleotide transporter 3-like isoform X1 [Setaria italica]
osa-miR395a	Os03g0168300	Cellular Component: plastid (GO:0009536);;	--	--	expressed protein [Oryza sativa Japonica Group]
osa-miR395a	Os07g0147600	Molecular Function: protein serine/threonine kinase activity (GO:0004674);; Molecular Function: ATP binding (GO:0005524);; Biological Process: protein phosphorylation (GO:0006468);; Cellular Component: integral component of membrane (GO:0016021);; Molecular Function: hydrolase activity, acting on ester bonds (GO:0016788);;	--	Probable receptor-like protein kinase At1g30570 (Precursor) GN=At1g30570 OS=Arabidopsis thaliana (Mouse-ear cress) PE=3 SV=1	Os07g0147600 [Oryza sativa Japonica Group]
osa-miR395a	Os12g0281300	Cellular Component: plastid (GO:0009536);; Cellular Component: integral component of membrane (GO:0016021);; Molecular Function: ADP binding (GO:0043531);;	--	Putative disease resistance RPP13-like protein 2 GN=RPP13L2 OS=Arabidopsis thaliana (Mouse-ear cress) PE=3 SV=1	NBS-LRR, partial [Oryza sativa Indica Group]
osa-miR395b	Os06g0625500	Molecular Function: peroxidase activity (GO:0004601);; Cellular Component: chloroplast stroma (GO:0009570);; Molecular Function: peroxiredoxin activity (GO:0051920);; Biological Process: oxidation-reduction process (GO:0055114);; Biological Process: cellular oxidant detoxification (GO:0098869);;	--	Peroxiredoxin-2E-1, chloroplastic (Precursor) OS=Oryza sativa subsp. japonica (Rice) PE=2 SV=1	Os06g0625500 [Oryza sativa Japonica Group]
osa-miR395c	Os03g0168300	Cellular Component: plastid (GO:0009536);;	--	--	expressed protein [Oryza sativa Japonica Group]
osa-miR395c	Os03g0195300	Cellular Component: integral component of plasma membrane (GO:0005887);; Molecular Function: secondary active sulfate transmembrane transporter activity (GO:0008271);; Biological Process: sulfate transmembrane transport (GO:1902358);;	K17469|4.01272e-150|osa:4331932|Os03g0195300; K17469 sulfate transporter 2, low-affinity (A)	Sulfate transporter 2.2 GN=SULTR2;2 OS=Arabidopsis thaliana (Mouse-ear cress) PE=1 SV=3	Putative sulfate transporter [Oryza sativa Japonica Group]
osa-miR396a-3p	Os02g0226000	--	K13347|8.11332e-24|obr:102710471|peroxisomal membrane protein PMP22-like; K13347 peroxisomal membrane protein 2 (A)	Peroxisomal membrane protein PMP22 GN=PMP22 OS=Arabidopsis thaliana (Mouse-ear cress) PE=1 SV=1	hypothetical protein OsI_06429 [Oryza sativa Indica Group]
osa-miR396a-3p	Os01g0801901	Molecular Function: DNA binding transcription factor activity (GO:0003700);; Cellular Component: nucleus (GO:0005634);; Cellular Component: cytoplasm (GO:0005737);; Biological Process: regulation of transcription, DNA-templated (GO:0006355);; Biological Process: hyperosmotic salinity response (GO:0042538);; Molecular Function: sequence-specific DNA binding (GO:0043565);;	--	--	PREDICTED: uncharacterized protein LOC102712588 [Oryza brachyantha]
osa-miR396a-5p	Os04g0600900	Molecular Function: ATP binding (GO:0005524);; Cellular Component: nucleus (GO:0005634);; Biological Process: regulation of transcription, DNA-templated (GO:0006355);; Cellular Component: plastid (GO:0009536);; Biological Process: developmental process (GO:0032502);;	--	Growth-regulating factor 3 OS=Oryza sativa subsp. japonica (Rice) PE=3 SV=2	RecName: Full=Growth-regulating factor 3; Short=OsGRF3; AltName: Full=Transcription activator GRF3 [Oryza sativa Japonica Group]
osa-miR396a-5p	Os02g0701300	Molecular Function: ATP binding (GO:0005524);; Cellular Component: nucleus (GO:0005634);; Biological Process: regulation of transcription, DNA-templated (GO:0006355);; Cellular Component: plastid (GO:0009536);; Molecular Function: protein domain specific binding (GO:0019904);; Biological Process: developmental process (GO:0032502);;	--	Growth-regulating factor 4 OS=Oryza sativa subsp. japonica (Rice) PE=2 SV=1	transcription activator GRF2 [Oryza sativa Japonica Group]
osa-miR396a-5p	Os03g0674700	Molecular Function: ATP binding (GO:0005524);; Cellular Component: nucleus (GO:0005634);; Biological Process: regulation of transcription, DNA-templated (GO:0006355);; Biological Process: developmental process (GO:0032502);;	--	Growth-regulating factor 9 OS=Oryza sativa subsp. japonica (Rice) PE=2 SV=1	Os03g0674700 [Oryza sativa Japonica Group]
osa-miR396a-5p	Os03g0729500	Molecular Function: ATP binding (GO:0005524);; Cellular Component: nucleus (GO:0005634);; Biological Process: regulation of transcription, DNA-templated (GO:0006355);; Biological Process: developmental process (GO:0032502);;	--	Growth-regulating factor 6 OS=Oryza sativa subsp. japonica (Rice) PE=2 SV=2	Os03g0729500 [Oryza sativa Japonica Group]
osa-miR396a-5p	Os02g0776900	Molecular Function: ATP binding (GO:0005524);; Cellular Component: nucleus (GO:0005634);; Biological Process: regulation of transcription, DNA-templated (GO:0006355);; Biological Process: response to gibberellin (GO:0009739);; Biological Process: response to deep water (GO:0030912);; Biological Process: developmental process (GO:0032502);;	--	Growth-regulating factor 1 OS=Oryza sativa subsp. japonica (Rice) PE=3 SV=1	Os02g0776900 [Oryza sativa Japonica Group]
osa-miR396a-5p	Os11g0551900	Molecular Function: ATP binding (GO:0005524);; Cellular Component: nucleus (GO:0005634);; Biological Process: regulation of transcription, DNA-templated (GO:0006355);; Biological Process: developmental process (GO:0032502);;	--	Growth-regulating factor 8 GN=GRF8 OS=Oryza sativa subsp. japonica (Rice) PE=2 SV=1	expressed protein [Oryza sativa Japonica Group]
osa-miR396a-5p	Os05g0528200	Biological Process: ribosomal large subunit assembly (GO:0000027);; Molecular Function: structural constituent of ribosome (GO:0003735);; Cellular Component: mitochondrial ribosome (GO:0005761);; Biological Process: translation (GO:0006412);; Molecular Function: rRNA binding (GO:0019843);;	K02887|3.67201e-34|osa:4339398|Os05g0528200; K02887 large subunit ribosomal protein L20 (A)	50S ribosomal protein L20, cyanelle GN=rpl20 OS=Cyanophora paradoxa PE=3 SV=3	hypothetical protein OsI_20708 [Oryza sativa Indica Group]
osa-miR396c-5p	Os04g0600900	Molecular Function: ATP binding (GO:0005524);; Cellular Component: nucleus (GO:0005634);; Biological Process: regulation of transcription, DNA-templated (GO:0006355);; Cellular Component: plastid (GO:0009536);; Biological Process: developmental process (GO:0032502);;	--	Growth-regulating factor 3 OS=Oryza sativa subsp. japonica (Rice) PE=3 SV=2	RecName: Full=Growth-regulating factor 3; Short=OsGRF3; AltName: Full=Transcription activator GRF3 [Oryza sativa Japonica Group]
osa-miR396c-5p	Os02g0701300	Molecular Function: ATP binding (GO:0005524);; Cellular Component: nucleus (GO:0005634);; Biological Process: regulation of transcription, DNA-templated (GO:0006355);; Cellular Component: plastid (GO:0009536);; Molecular Function: protein domain specific binding (GO:0019904);; Biological Process: developmental process (GO:0032502);;	--	Growth-regulating factor 4 OS=Oryza sativa subsp. japonica (Rice) PE=2 SV=1	transcription activator GRF2 [Oryza sativa Japonica Group]
osa-miR396c-5p	Os03g0674700	Molecular Function: ATP binding (GO:0005524);; Cellular Component: nucleus (GO:0005634);; Biological Process: regulation of transcription, DNA-templated (GO:0006355);; Biological Process: developmental process (GO:0032502);;	--	Growth-regulating factor 9 OS=Oryza sativa subsp. japonica (Rice) PE=2 SV=1	Os03g0674700 [Oryza sativa Japonica Group]
osa-miR396c-5p	Os03g0729500	Molecular Function: ATP binding (GO:0005524);; Cellular Component: nucleus (GO:0005634);; Biological Process: regulation of transcription, DNA-templated (GO:0006355);; Biological Process: developmental process (GO:0032502);;	--	Growth-regulating factor 6 OS=Oryza sativa subsp. japonica (Rice) PE=2 SV=2	Os03g0729500 [Oryza sativa Japonica Group]
osa-miR396c-5p	Os02g0776900	Molecular Function: ATP binding (GO:0005524);; Cellular Component: nucleus (GO:0005634);; Biological Process: regulation of transcription, DNA-templated (GO:0006355);; Biological Process: response to gibberellin (GO:0009739);; Biological Process: response to deep water (GO:0030912);; Biological Process: developmental process (GO:0032502);;	--	Growth-regulating factor 1 OS=Oryza sativa subsp. japonica (Rice) PE=3 SV=1	Os02g0776900 [Oryza sativa Japonica Group]
osa-miR396c-5p	Os11g0551900	Molecular Function: ATP binding (GO:0005524);; Cellular Component: nucleus (GO:0005634);; Biological Process: regulation of transcription, DNA-templated (GO:0006355);; Biological Process: developmental process (GO:0032502);;	--	Growth-regulating factor 8 GN=GRF8 OS=Oryza sativa subsp. japonica (Rice) PE=2 SV=1	expressed protein [Oryza sativa Japonica Group]
osa-miR396f-3p	Os02g0829000	-	-	-	-
osa-miR397a	Os01g0634500	Molecular Function: copper ion binding (GO:0005507);; Cellular Component: cell wall (GO:0005618);; Biological Process: lignin biosynthetic process (GO:0009809);; Molecular Function: oxidoreductase activity, oxidizing metal ions (GO:0016722);; Molecular Function: pectinesterase activity (GO:0030599);; Biological Process: cell wall modification (GO:0042545);; Molecular Function: aspartyl esterase a…	--	Laccase-2 (Precursor) OS=Oryza sativa subsp. japonica (Rice) PE=2 SV=1	RecName: Full=Laccase-2; AltName: Full=Benzenediol:oxygen oxidoreductase 2; AltName: Full=Diphenol oxidase 2; AltName: Full=Urishiol oxidase 2; Flags: Precursor [Oryza sativa Japonica Group]
osa-miR397a	Os01g0389700	Cellular Component: plastid (GO:0009536);; Cellular Component: integral component of membrane (GO:0016021);;	--	--	Os01g0389700 [Oryza sativa Japonica Group]
osa-miR397b	Os12g0258700	Molecular Function: copper ion binding (GO:0005507);; Molecular Function: oxidoreductase activity, oxidizing metal ions (GO:0016722);; Biological Process: lignin catabolic process (GO:0046274);; Cellular Component: apoplast (GO:0048046);; Molecular Function: hydroquinone:oxygen oxidoreductase activity (GO:0052716);; Biological Process: oxidation-reduction process (GO:0055114);;	--	Laccase-24 (Precursor) OS=Oryza sativa subsp. japonica (Rice) PE=2 SV=1	unnamed protein product [Oryza sativa Japonica Group]
osa-miR397b	Os01g0228901	Molecular Function: DNA binding (GO:0003677);; Cellular Component: plastid (GO:0009536);; Cellular Component: membrane (GO:0016020);;	--	Myb-related protein 3R-1 GN=MYB3R-1 OS=Arabidopsis thaliana (Mouse-ear cress) PE=2 SV=1	putative Myb-like protein [Oryza sativa Japonica Group]
osa-miR397b	Os05g0541900	Molecular Function: structural constituent of ribosome (GO:0003735);; Biological Process: translation (GO:0006412);; Cellular Component: cytosolic large ribosomal subunit (GO:0022625);;	K02903|1.00314e-53|dosa:Os05t0541900-01|Os05g0541900; Similar to 60S ribosomal protein l28.; K02903 large subunit ribosomal protein L28e (A)	60S ribosomal protein L28-1 GN=RPL28A OS=Arabidopsis thaliana (Mouse-ear cress) PE=2 SV=1	putative 60S ribosomal L28 protein [Oryza sativa Japonica Group]
osa-miR397b	Os09g0509200	Molecular Function: phosphogluconate dehydrogenase (decarboxylating) activity (GO:0004616);; Molecular Function: pyruvate dehydrogenase (acetyl-transferring) activity (GO:0004739);; Cellular Component: mitochondrial matrix (GO:0005759);; Biological Process: acetyl-CoA biosynthetic process from pyruvate (GO:0006086);; Biological Process: glycolytic process (GO:0006096);; Biological Process: pentos…	K00162|2.81343e-33|tcc:TCM_014716|Transketolase family protein, putative; K00162 pyruvate dehydrogenase E1 component beta subunit [EC:1.2.4.1] (A)	Pyruvate dehydrogenase E1 component subunit beta-2, mitochondrial (Precursor) OS=Oryza sativa subsp. japonica (Rice) PE=2 SV=1	Pyruvate dehydrogenase E1 component subunit beta, mitochondrial [Gossypium arboreum]
osa-miR3980a-3p	Os01g0260500	Molecular Function: ATP binding (GO:0005524);; Biological Process: apoptotic process (GO:0006915);; Biological Process: defense response (GO:0006952);; Molecular Function: ADP binding (GO:0043531);;	--	Putative disease resistance protein RGA3 GN=RGA3 OS=Solanum bulbocastanum (Wild potato) PE=2 SV=2	Os01g0260500 [Oryza sativa Japonica Group]
osa-miR3980a-3p	Os05g0470900	--	--	--	Os05g0470900 [Oryza sativa Japonica Group]
osa-miR3980a-3p	Os11g0474566	--	--	--	Os11g0474566 [Oryza sativa Japonica Group]
osa-miR3980a-3p	Os01g0921550	Molecular Function: kinase activity (GO:0016301);; Biological Process: phosphorylation (GO:0016310);;	--	SNF1-related protein kinase regulatory subunit gamma-1 GN=T8P19.40 OS=Arabidopsis thaliana (Mouse-ear cress) PE=1 SV=2	Os01g0921500 [Oryza sativa Japonica Group]
osa-miR3980a-3p	Os03g0766600	--	--	--	Os03g0766600 [Oryza sativa Japonica Group]
osa-miR3980a-3p	Os07g0530700	Cellular Component: integral component of membrane (GO:0016021);;	--	--	Os07g0530700 [Oryza sativa Japonica Group]
osa-miR398a	Os07g0436350	--	--	--	hypothetical protein [Oryza sativa Japonica Group]
osa-miR399d	Os11g0310100	Cellular Component: mitochondrion (GO:0005739);; Biological Process: DNA replication (GO:0006260);; Biological Process: cell cycle (GO:0007049);; Biological Process: cellular component organization (GO:0016043);; Biological Process: regulation of biological process (GO:0050789);; Molecular Function: organic cyclic compound binding (GO:0097159);; Molecular Function: heterocyclic compound binding (…	--	DNA replication licensing factor MCM5 OS=Oryza sativa subsp. japonica (Rice) PE=2 SV=1	hypothetical protein OsI_35918 [Oryza sativa Indica Group]
osa-miR399d	Os12g0154600	Cellular Component: integral component of membrane (GO:0016021);;	--	UDP-galactose transporter 2 GN=UDP-GALT2 OS=Arabidopsis thaliana (Mouse-ear cress) PE=2 SV=1	Os12g0154600 [Oryza sativa Japonica Group]
osa-miR399j	Os11g0310100	Cellular Component: mitochondrion (GO:0005739);; Biological Process: DNA replication (GO:0006260);; Biological Process: cell cycle (GO:0007049);; Biological Process: cellular component organization (GO:0016043);; Biological Process: regulation of biological process (GO:0050789);; Molecular Function: organic cyclic compound binding (GO:0097159);; Molecular Function: heterocyclic compound binding (…	--	DNA replication licensing factor MCM5 OS=Oryza sativa subsp. japonica (Rice) PE=2 SV=1	hypothetical protein OsI_35918 [Oryza sativa Indica Group]
osa-miR399j	Os12g0154600	Cellular Component: integral component of membrane (GO:0016021);;	--	UDP-galactose transporter 2 GN=UDP-GALT2 OS=Arabidopsis thaliana (Mouse-ear cress) PE=2 SV=1	Os12g0154600 [Oryza sativa Japonica Group]
osa-miR408-3p	Os05g0151000	Molecular Function: RNA polymerase II activity (GO:0001055);; Molecular Function: DNA binding (GO:0003677);; Cellular Component: DNA-directed RNA polymerase II, core complex (GO:0005665);; Biological Process: transcription by RNA polymerase II (GO:0006366);;	K03006|0|osa:4337831|Os05g0151000; K03006 DNA-directed RNA polymerase II subunit RPB1 [EC:2.7.7.6] (A)	DNA-directed RNA polymerase II subunit 1 GN=F4B14.70 OS=Arabidopsis thaliana (Mouse-ear cress) PE=1 SV=3	Os05g0151000 [Oryza sativa Japonica Group]
osa-miR408-3p	Os06g0218600	Molecular Function: electron transfer activity (GO:0009055);; Cellular Component: integral component of membrane (GO:0016021);; Cellular Component: anchored component of plasma membrane (GO:0046658);; Molecular Function: metal ion binding (GO:0046872);;	--	Blue copper protein (Precursor) OS=Pisum sativum (Garden pea) PE=2 SV=1	Os06g0218600 [Oryza sativa Japonica Group]
osa-miR408-3p	Os02g0653200	Molecular Function: copper ion binding (GO:0005507);; Molecular Function: electron transfer activity (GO:0009055);; Biological Process: electron transport chain (GO:0022900);; Cellular Component: anchored component of plasma membrane (GO:0046658);;	--	Uclacyanin-2 (Precursor) GN=At2g44790 OS=Arabidopsis thaliana (Mouse-ear cress) PE=1 SV=1	Os02g0653200 [Oryza sativa Japonica Group]
osa-miR408-3p	Os08g0482700	Molecular Function: electron transfer activity (GO:0009055);; Cellular Component: anchored component of plasma membrane (GO:0046658);;	--	Blue copper protein (Precursor) OS=Pisum sativum (Garden pea) PE=2 SV=1	unknown protein [Oryza sativa Japonica Group]
osa-miR408-3p	Os08g0543051	Molecular Function: ADP binding (GO:0043531);;	--	Putative disease resistance protein RGA1 GN=RGA1 OS=Solanum bulbocastanum (Wild potato) PE=2 SV=2	Os08g0543100 [Oryza sativa Japonica Group]
osa-miR408-3p	Os01g0705000	--	--	--	hypothetical protein [Oryza sativa Japonica Group]
osa-miR408-3p	Os01g0103900	--	--	--	hypothetical protein OsI_00034 [Oryza sativa Indica Group]
osa-miR408-5p	Os03g0262500	--	--	Chaperone protein dnaJ 15 GN=T2E12.8 OS=Arabidopsis thaliana (Mouse-ear cress) PE=1 SV=1	expressed protein [Oryza sativa Japonica Group]
osa-miR408-5p	Os02g0108100	Cellular Component: mitochondrion (GO:0005739);;	--	--	Os02g0108100 [Oryza sativa Japonica Group]
osa-miR408-5p	Os01g0184200	Cellular Component: intracellular membrane-bounded organelle (GO:0043231);; Cellular Component: cytoplasmic part (GO:0044444);;	--	--	Os04g0323800 [Oryza sativa Japonica Group]
osa-miR444a-3p.1	Os02g0579600	Molecular Function: DNA binding (GO:0003677);; Molecular Function: DNA binding transcription factor activity (GO:0003700);; Cellular Component: nucleus (GO:0005634);; Biological Process: regulation of transcription, DNA-templated (GO:0006355);; Molecular Function: protein dimerization activity (GO:0046983);;	K09264|1.04145e-53|osa:4329771|Os02g0579600; K09264 MADS-box transcription factor, plant (A)	MADS-box transcription factor 27 GN=B1267B06.20 OS=Oryza sativa subsp. japonica (Rice) PE=2 SV=2	Os02g0579600 [Oryza sativa Japonica Group]
osa-miR444a-3p.1	Os07g0298700	Molecular Function: nucleic acid binding (GO:0003676);; Molecular Function: aspartic-type endopeptidase activity (GO:0004190);; Cellular Component: mitochondrion (GO:0005739);; Biological Process: proteolysis (GO:0006508);; Molecular Function: zinc ion binding (GO:0008270);; Biological Process: DNA integration (GO:0015074);;	--	--	cell wall protein-like [Oryza sativa Japonica Group]
osa-miR444a-3p.1	Os08g0431700	--	--	--	Os08g0431700 [Oryza sativa Japonica Group]
osa-miR444a-3p.1	Os08g0162400	Cellular Component: mitochondrion (GO:0005739);; Molecular Function: zinc ion binding (GO:0008270);;	K10666|0|osa:4344731|Os08g0162400; K10666 E3 ubiquitin-protein ligase RNF5 [EC:6.3.2.19] (A)	E3 ubiquitin-protein ligase RMA3 GN=RMA3 OS=Arabidopsis thaliana (Mouse-ear cress) PE=1 SV=1	Os08g0162400 [Oryza sativa Japonica Group]
osa-miR444b.1	Os02g0329450	Cellular Component: spindle (GO:0005819);; Cellular Component: phragmoplast (GO:0009524);; Molecular Function: microtubule minus-end binding (GO:0051011);; Biological Process: spindle assembly (GO:0051225);; Cellular Component: HAUS complex (GO:0070652);;	--	--	Os02g0329300 [Oryza sativa Japonica Group]
osa-miR444b.1	Os10g0478600	Cellular Component: exocyst (GO:0000145);; Biological Process: exocytosis (GO:0006887);;	--	--	hypothetical protein OsJ_31902 [Oryza sativa Japonica Group]
osa-miR444b.1	Os01g0511800	Cellular Component: mitochondrion (GO:0005739);;	--	--	Os01g0511800 [Oryza sativa Japonica Group]
osa-miR444b.1	Os07g0284950	Cellular Component: mitochondrion (GO:0005739);;	--	--	Os01g0511800 [Oryza sativa Japonica Group]
osa-miR444b.2	Os08g0431800	Molecular Function: DNA binding transcription factor activity (GO:0003700);; Cellular Component: nucleus (GO:0005634);; Biological Process: regulation of transcription, DNA-templated (GO:0006355);;	--	MADS-box transcription factor 23 GN=OJ1111_B08.22 OS=Oryza sativa subsp. japonica (Rice) PE=2 SV=1	hypothetical protein OsI_29329 [Oryza sativa Indica Group]
osa-miR444b.2	Os04g0602600	Cellular Component: mitochondrion (GO:0005739);; Cellular Component: chloroplast (GO:0009507);; Biological Process: mitochondrial mRNA modification (GO:0080156);; Biological Process: chloroplast RNA modification (GO:1900865);;	--	Pentatricopeptide repeat-containing protein At3g22150, chloroplastic (Precursor) GN=PCMP-E95 OS=Arabidopsis thaliana (Mouse-ear cress) PE=2 SV=1	B0403H10-OSIGBa0105A11.20 [Oryza sativa Indica Group]
osa-miR444b.2	Os12g0560400	Biological Process: maintenance of transcriptional fidelity during DNA-templated transcription elongation from RNA polymerase II promoter (GO:0001193);; Molecular Function: nucleic acid binding (GO:0003676);; Molecular Function: DNA-directed 5'-3' RNA polymerase activity (GO:0003899);; Cellular Component: DNA-directed RNA polymerase II, core complex (GO:0005665);; Cellular Component: nucleolus (G…	K03017|3.02981e-37|osa:4352511|Os12g0560400; K03017 DNA-directed RNA polymerase II subunit RPB9 (A)	DNA-directed RNA polymerases II, IV and V subunit 9B GN=FCAALL OS=Arabidopsis thaliana (Mouse-ear cress) PE=1 SV=1	DNA-directed RNA polymerase II 14.5 kDa polypeptide, putative, expressed [Oryza sativa Japonica Group]
osa-miR444d.3	Os09g0546700	Molecular Function: calmodulin binding (GO:0005516);; Cellular Component: mitochondrion (GO:0005739);; Biological Process: auxin-activated signaling pathway (GO:0009734);; Biological Process: auxin polar transport (GO:0009926);; Biological Process: regulation of organ growth (GO:0046620);;	--	Auxin-induced protein 6B OS=Glycine max (Soybean) PE=2 SV=1	putative auxin induced protein [Oryza sativa Japonica Group]
osa-miR444d.3	Os08g0501700	Molecular Function: protein serine/threonine kinase activity (GO:0004674);; Molecular Function: calcium ion binding (GO:0005509);; Molecular Function: ATP binding (GO:0005524);; Cellular Component: plasma membrane (GO:0005886);; Biological Process: protein phosphorylation (GO:0006468);; Biological Process: cell surface receptor signaling pathway (GO:0007166);; Cellular Component: integral compone…	--	Wall-associated receptor kinase 3 (Precursor) GN=WAK3 OS=Arabidopsis thaliana (Mouse-ear cress) PE=2 SV=2	Os08g0501700 [Oryza sativa Japonica Group]
osa-miR444d.3	Os10g0411500	--	--	--	Os10g0411500 [Oryza sativa Japonica Group]
osa-miR444d.3	Os06g0257600	Molecular Function: hydrolase activity, acting on ester bonds (GO:0016788);;	--	GDSL esterase/lipase At5g37690 (Precursor) GN=At5g37690 OS=Arabidopsis thaliana (Mouse-ear cress) PE=2 SV=1	predicted protein [Hordeum vulgare subsp. vulgare]
osa-miR5076	Os09g0542600	Cellular Component: mitochondrion (GO:0005739);; Molecular Function: zinc ion binding (GO:0008270);; Cellular Component: plastid (GO:0009536);; Cellular Component: integral component of membrane (GO:0016021);;	--	NEP1-interacting protein 2 GN=T17A5.9 OS=Arabidopsis thaliana (Mouse-ear cress) PE=1 SV=1	Os09g0542600 [Oryza sativa Japonica Group]
osa-miR5076	Os03g0250200	Cellular Component: membrane (GO:0016020);;	--	Putative HVA22-like protein g GN=HVA22G OS=Arabidopsis thaliana (Mouse-ear cress) PE=3 SV=2	Os03g0250200 [Oryza sativa Japonica Group]
osa-miR5077	Os01g0510901	Cellular Component: mitochondrion (GO:0005739);; Cellular Component: integral component of membrane (GO:0016021);;	--	Transcription initiation factor TFIID subunit 6 GN=F13M7.6 OS=Arabidopsis thaliana (Mouse-ear cress) PE=1 SV=1	hypothetical protein [Oryza sativa Japonica Group]
osa-miR5077	Os05g0180300	Molecular Function: kinase activity (GO:0016301);; Biological Process: phosphorylation (GO:0016310);;	--	Leucine-rich repeat extensin-like protein 4 (Precursor) GN=LRX4 OS=Arabidopsis thaliana (Mouse-ear cress) PE=2 SV=1	Os05g0180300 [Oryza sativa Japonica Group]
osa-miR5077	Os03g0361500	Molecular Function: magnesium ion binding (GO:0000287);; Cellular Component: mitochondrion (GO:0005739);; Biological Process: metabolic process (GO:0008152);; Molecular Function: terpene synthase activity (GO:0010333);;	--	(+)-germacrene D synthase OS=Zingiber officinale (Ginger) PE=1 SV=1	hypothetical protein OsI_11662 [Oryza sativa Indica Group]
osa-miR5077	Os11g0694500	Molecular Function: protein serine/threonine kinase activity (GO:0004674);; Molecular Function: protein tyrosine kinase activity (GO:0004713);; Molecular Function: ATP binding (GO:0005524);; Biological Process: protein phosphorylation (GO:0006468);; Cellular Component: integral component of membrane (GO:0016021);;	--	LRR receptor-like serine/threonine-protein kinase EFR (Precursor) GN=EFR OS=Arabidopsis thaliana (Mouse-ear cress) PE=1 SV=1	Leucine Rich Repeat, putative [Oryza sativa Japonica Group]
osa-miR5079a	Os07g0217800	Molecular Function: monooxygenase activity (GO:0004497);; Molecular Function: iron ion binding (GO:0005506);; Cellular Component: integral component of membrane (GO:0016021);; Molecular Function: oxidoreductase activity, acting on paired donors, with incorporation or reduction of molecular oxygen (GO:0016705);; Molecular Function: heme binding (GO:0020037);; Biological Process: oxidation-reductio…	--	--	hypothetical protein OsJ_28950 [Oryza sativa Japonica Group]
osa-miR5079a	Os12g0480100	Cellular Component: chloroplast thylakoid membrane (GO:0009535);; Biological Process: response to blue light (GO:0009637);; Biological Process: response to sucrose (GO:0009744);; Biological Process: response to red light (GO:0010114);; Biological Process: regulation of proton transport (GO:0010155);; Biological Process: photosystem II assembly (GO:0010207);; Biological Process: response to far re…	--	High-light-induced protein, chloroplastic (Precursor) GN=T7H20.170 OS=Arabidopsis thaliana (Mouse-ear cress) PE=1 SV=1	Os12g0480100 [Oryza sativa Japonica Group]
osa-miR5079a	Os07g0521800	Cellular Component: integral component of membrane (GO:0016021);; Molecular Function: ADP binding (GO:0043531);;	--	Putative disease resistance RPP13-like protein 1 GN=RPPL1 OS=Arabidopsis thaliana (Mouse-ear cress) PE=3 SV=1	Os07g0521800 [Oryza sativa Japonica Group]
osa-miR5079a	Os12g0510500	Molecular Function: ADP binding (GO:0043531);;	--	Disease resistance protein RPM1 GN=F17A9.20 OS=Arabidopsis thaliana (Mouse-ear cress) PE=1 SV=1	Os12g0510500 [Oryza sativa Japonica Group]
osa-miR5079a	Os07g0563300	Molecular Function: DNA binding (GO:0003677);; Cellular Component: nucleus (GO:0005634);; Biological Process: regulation of transcription, DNA-templated (GO:0006355);; Molecular Function: zinc ion binding (GO:0008270);; Cellular Component: plastid (GO:0009536);; Biological Process: leaf development (GO:0048366);;	--	B3 domain-containing protein Os07g0563300 GN=OJ1720_F04.105 OS=Oryza sativa subsp. japonica (Rice) PE=3 SV=2	VP1/ABI3 family regulatory protein-like protein [Oryza sativa Japonica Group]
osa-miR5079a	Os01g0716450	Cellular Component: endosome (GO:0005768);; Cellular Component: vacuolar membrane (GO:0005774);; Cellular Component: trans-Golgi network (GO:0005802);; Molecular Function: S-adenosylmethionine-dependent methyltransferase activity (GO:0008757);; Cellular Component: plastid (GO:0009536);; Biological Process: methylation (GO:0032259);;	--	--	hypothetical protein OsI_03515 [Oryza sativa Indica Group]
osa-miR5082	Os05g0161500	Molecular Function: calcium ion binding (GO:0005509);; Molecular Function: ATP binding (GO:0005524);; Molecular Function: GTP binding (GO:0005525);; Molecular Function: GTP diphosphokinase activity (GO:0008728);; Molecular Function: guanosine-3',5'-bis(diphosphate) 3'-diphosphatase activity (GO:0008893);; Cellular Component: chloroplast (GO:0009507);; Biological Process: guanosine tetraphosphate …	--	Probable GTP diphosphokinase CRSH2, chloroplastic (Precursor) GN=OSJNBa0034O12.17 OS=Oryza sativa subsp. japonica (Rice) PE=2 SV=1	Os05g0161500 [Oryza sativa Japonica Group]
osa-miR5082	Os07g0409400	Molecular Function: double-stranded DNA binding (GO:0003690);; Cellular Component: mitochondrion (GO:0005739);; Biological Process: regulation of transcription, DNA-templated (GO:0006355);;	--	--	Os07g0409400 [Oryza sativa Japonica Group]
osa-miR5082	Os06g0285900	Biological Process: signal transduction (GO:0007165);; Cellular Component: integral component of membrane (GO:0016021);;	K11267|8.88875e-58|osa:4340775|Os06g0285900; K11267 sister chromatid cohesion protein PDS5 (A)	--	Os06g0285900 [Oryza sativa Japonica Group]
osa-miR5082	Os01g0180300	Cellular Component: plastid (GO:0009536);; Cellular Component: integral component of membrane (GO:0016021);;	--	MAR-binding filament-like protein 1-1 GN=MFP1-1 OS=Nicotiana tabacum (Common tobacco) PE=2 SV=1	Os01g0180300 [Oryza sativa Japonica Group]
osa-miR5082	Os03g0289800	Molecular Function: iron ion binding (GO:0005506);; Molecular Function: dioxygenase activity (GO:0051213);; Biological Process: oxidation-reduction process (GO:0055114);;	--	Protein SRG1 GN=SRG1 OS=Arabidopsis thaliana (Mouse-ear cress) PE=2 SV=1	hypothetical protein OsI_11102 [Oryza sativa Indica Group]
osa-miR5082	Os02g0483500	Cellular Component: mitochondrion (GO:0005739);; Cellular Component: plastid (GO:0009536);; Molecular Function: transferase activity, transferring acyl groups other than amino-acyl groups (GO:0016747);;	--	Phenolic glucoside malonyltransferase 1 GN=PMAT1 OS=Arabidopsis thaliana (Mouse-ear cress) PE=1 SV=1	Os02g0483500 [Oryza sativa Japonica Group]
osa-miR5082	Os06g0338200	Molecular Function: copper ion binding (GO:0005507);; Molecular Function: primary amine oxidase activity (GO:0008131);; Biological Process: amine metabolic process (GO:0009308);; Molecular Function: quinone binding (GO:0048038);; Biological Process: oxidation-reduction process (GO:0055114);;	K00276|4.53479e-163|osa:4340945|Os06g0338200; K00276 primary-amine oxidase [EC:1.4.3.21] (A)	Primary amine oxidase (Precursor; Fragment) OS=Lens culinaris (Lentil) PE=1 SV=3	hypothetical protein OsJ_21228 [Oryza sativa Japonica Group]
osa-miR5082	Os11g0252400	Biological Process: signal transduction (GO:0007165);; Cellular Component: integral component of membrane (GO:0016021);;	--	Ankyrin repeat-containing protein At3g12360 GN=At3g12360 OS=Arabidopsis thaliana (Mouse-ear cress) PE=2 SV=1	hypothetical protein SORBIDRAFT_10g009950 [Sorghum bicolor]
osa-miR5082	Os02g0483800	Cellular Component: mitochondrion (GO:0005739);; Cellular Component: plastid (GO:0009536);; Molecular Function: transferase activity, transferring acyl groups other than amino-acyl groups (GO:0016747);;	--	Phenolic glucoside malonyltransferase 2 GN=PMAT2 OS=Arabidopsis thaliana (Mouse-ear cress) PE=1 SV=1	Os02g0483800 [Oryza sativa Japonica Group]
osa-miR5082	Os03g0359600	Biological Process: polysaccharide biosynthetic process (GO:0000271);; Cellular Component: Golgi apparatus (GO:0005794);; Biological Process: actin filament-based movement (GO:0030048);; Molecular Function: polygalacturonate 4-alpha-galacturonosyltransferase activity (GO:0047262);; Cellular Component: pollen tube (GO:0090406);;	--	Probable galacturonosyltransferase-like 4 GN=F28L1.20 OS=Arabidopsis thaliana (Mouse-ear cress) PE=2 SV=1	Os03g0359600 [Oryza sativa Japonica Group]
osa-miR5149	Os06g0328900	Molecular Function: iron ion binding (GO:0005506);; Cellular Component: mitochondrion (GO:0005739);; Cellular Component: membrane (GO:0016020);; Molecular Function: oxidoreductase activity, acting on paired donors, with incorporation or reduction of molecular oxygen, NAD(P)H as one donor, and incorporation of one atom of oxygen (GO:0016709);; Molecular Function: heme binding (GO:0020037);; Biolog…	--	Cytochrome P450 89A2 GN=F13O11.20 OS=Arabidopsis thaliana (Mouse-ear cress) PE=2 SV=2	Os06g0328900 [Oryza sativa Japonica Group]
osa-miR5149	Os09g0265800	Biological Process: mRNA splicing, via spliceosome (GO:0000398);; Molecular Function: nucleic acid binding (GO:0003676);; Molecular Function: RNA-DNA hybrid ribonuclease activity (GO:0004523);; Cellular Component: mitochondrion (GO:0005739);; Cellular Component: membrane (GO:0016020);; Cellular Component: catalytic step 2 spliceosome (GO:0071013);; Biological Process: RNA phosphodiester bond hydr…	--	--	retrotransposon protein, putative, Ty3-gypsy sub-class [Oryza sativa Japonica Group]
osa-miR5149	Os02g0755900	Biological Process: flavonoid biosynthetic process (GO:0009813);; Cellular Component: intracellular membrane-bounded organelle (GO:0043231);; Biological Process: flavonoid glucuronidation (GO:0052696);; Molecular Function: quercetin 3-O-glucosyltransferase activity (GO:0080043);; Molecular Function: quercetin 7-O-glucosyltransferase activity (GO:0080044);;	--	7-deoxyloganetin glucosyltransferase GN=UGT85A24 OS=Gardenia jasminoides (Cape jasmine) PE=1 SV=1	Os02g0755900 [Oryza sativa Japonica Group]
osa-miR5156	Os01g0265400	Cellular Component: integral component of membrane (GO:0016021);;	--	--	unnamed protein product [Oryza sativa Japonica Group]
osa-miR528-3p	Os10g0529600	Molecular Function: glutathione transferase activity (GO:0004364);; Cellular Component: cytoplasm (GO:0005737);; Biological Process: glutathione metabolic process (GO:0006749);; Biological Process: toxin catabolic process (GO:0009407);;	--	Probable glutathione S-transferase GSTU6 GN=OSJNBb0038A07.2 OS=Oryza sativa subsp. japonica (Rice) PE=2 SV=2	PREDICTED: probable glutathione S-transferase GSTU6-like [Oryza brachyantha]
osa-miR528-3p	Os12g0495600	Molecular Function: ADP binding (GO:0043531);;	--	Disease resistance protein RPP13 GN=RPP13 OS=Arabidopsis thaliana (Mouse-ear cress) PE=2 SV=2	Os12g0495600 [Oryza sativa Japonica Group]
osa-miR528-3p	Os12g0117850	Cellular Component: plasma membrane (GO:0005886);; Biological Process: plant-type cell wall biogenesis (GO:0009832);; Cellular Component: integral component of membrane (GO:0016021);; Biological Process: cell growth (GO:0016049);;	--	--	Os11g0118600 [Oryza sativa Japonica Group]
osa-miR528-3p	Os01g0897100	--	--	--	Os01g0897100 [Oryza sativa Japonica Group]
osa-miR528-3p	Os10g0382400	Cellular Component: mitochondrion (GO:0005739);; Biological Process: flavonoid biosynthetic process (GO:0009813);; Biological Process: flavonoid glucuronidation (GO:0052696);; Molecular Function: quercetin 3-O-glucosyltransferase activity (GO:0080043);; Molecular Function: quercetin 7-O-glucosyltransferase activity (GO:0080044);;	--	--	Hypothetical protein [Oryza sativa Japonica Group]
osa-miR528-5p	Os03g0129400	Cellular Component: mitochondrion (GO:0005739);;	--	--	Os03g0129400 [Oryza sativa Japonica Group]
osa-miR528-5p	Os02g0768000	Cellular Component: integral component of membrane (GO:0016021);;	--	--	Os02g0768000 [Oryza sativa Japonica Group]
osa-miR528-5p	Os08g0519000	--	--	--	Os08g0519000 [Oryza sativa Japonica Group]
osa-miR529b	Os01g0895000	-	-	-	-
osa-miR529b	Os03g0793000	Molecular Function: DNA binding (GO:0003677);; Molecular Function: zinc ion binding (GO:0008270);;	--	Zinc finger A20 and AN1 domain-containing stress-associated protein 7 GN=OSJNBb0060J21.16 OS=Oryza sativa subsp. japonica (Rice) PE=2 SV=1	Os03g0793000 [Oryza sativa Japonica Group]
osa-miR529b	Os10g0372100	Cellular Component: mitochondrion (GO:0005739);;	--	--	hypothetical protein OsJ_31281 [Oryza sativa Japonica Group]
osa-miR529b	Os01g0510901	Cellular Component: mitochondrion (GO:0005739);; Cellular Component: integral component of membrane (GO:0016021);;	--	Transcription initiation factor TFIID subunit 6 GN=F13M7.6 OS=Arabidopsis thaliana (Mouse-ear cress) PE=1 SV=1	hypothetical protein [Oryza sativa Japonica Group]
osa-miR529b	Os10g0496900	Molecular Function: NADPH dehydrogenase activity (GO:0003959);; Cellular Component: chloroplast (GO:0009507);; Biological Process: photosynthesis (GO:0015979);; Biological Process: chlorophyll biosynthetic process (GO:0015995);; Molecular Function: protochlorophyllide reductase activity (GO:0016630);; Molecular Function: pentaerythritol trinitrate reductase activity (GO:0018548);; Molecular Funct…	K00218|1.18672e-116|osa:4349004|Os10g0496900; K00218 protochlorophyllide reductase [EC:1.3.1.33] (A)	Protochlorophyllide reductase B, chloroplastic (Precursor) GN=OSJNBa0017E08.8 OS=Oryza sativa subsp. japonica (Rice) PE=2 SV=1	Os10g0496900 [Oryza sativa Japonica Group]
osa-miR529b	Os12g0222900	Cellular Component: integral component of membrane (GO:0016021);;	--	Receptor-like protein 12 (Precursor) GN=RLP12 OS=Arabidopsis thaliana (Mouse-ear cress) PE=2 SV=2	Os12g0222900 [Oryza sativa Japonica Group]
osa-miR529b	Os08g0461400	Molecular Function: RNA binding (GO:0003723);; Molecular Function: RNA-directed DNA polymerase activity (GO:0003964);; Cellular Component: mitochondrion (GO:0005739);; Biological Process: RNA-dependent DNA biosynthetic process (GO:0006278);; Molecular Function: zinc ion binding (GO:0008270);; Molecular Function: electron transfer activity (GO:0009055);; Molecular Function: hydrolase activity (GO:…	--	Putative ribonuclease H protein At1g65750 GN=At1g65750 OS=Arabidopsis thaliana (Mouse-ear cress) PE=3 SV=1	P0650D04.15 [Oryza sativa Japonica Group]
osa-miR529b	Os09g0372700	Cellular Component: endoplasmic reticulum (GO:0005783);; Cellular Component: integral component of membrane (GO:0016021);; Biological Process: ceramide biosynthetic process (GO:0046513);; Molecular Function: sphingosine N-acyltransferase activity (GO:0050291);;	K04710|3.89075e-85|obr:102701019|ASC1-like protein 1-like; K04710 ceramide synthetase [EC:2.3.1.24] (A)	ASC1-like protein 1 GN=OJ1115_A05.19 OS=Oryza sativa subsp. japonica (Rice) PE=2 SV=1	hypothetical protein OsJ_29136 [Oryza sativa Japonica Group]
osa-miR529b	Os07g0558000	Cellular Component: mitochondrion (GO:0005739);;	K08869|0|osa:4343579|Os07g0558000; K08869 aarF domain-containing kinase (A)	Uncharacterized aarF domain-containing protein kinase At1g79600, chloroplastic (Precursor) GN=At1g79600 OS=Arabidopsis thaliana (Mouse-ear cress) PE=2 SV=1	Os07g0558000 [Oryza sativa Japonica Group]
osa-miR529b	Os05g0521700	Cellular Component: mitochondrion (GO:0005739);;	--	--	Os05g0521700 [Oryza sativa Japonica Group]
osa-miR531a	Os04g0437300	Molecular Function: ubiquitin-protein transferase activity (GO:0004842);; Biological Process: protein ubiquitination (GO:0016567);;	--	U-box domain-containing protein 27 GN=PUB27 OS=Arabidopsis thaliana (Mouse-ear cress) PE=2 SV=1	Os04g0437300 [Oryza sativa Japonica Group]
osa-miR531a	Os02g0640100	Cellular Component: integral component of membrane (GO:0016021);;	--	--	CLE family OsCLE204 protein [Oryza sativa Japonica Group]
osa-miR531a	Os02g0160800	--	--	--	Os02g0160800 [Oryza sativa Japonica Group]
osa-miR531b	Os04g0631600	Molecular Function: core promoter sequence-specific DNA binding (GO:0001046);; Molecular Function: transcriptional activator activity, RNA polymerase II transcription regulatory region sequence-specific DNA binding (GO:0001228);; Cellular Component: nucleus (GO:0005634);; Biological Process: positive regulation of transcription by RNA polymerase II (GO:0045944);; Molecular Function: protein dimer…	--	Transcription factor bHLH112 GN=T13M11.1 OS=Arabidopsis thaliana (Mouse-ear cress) PE=2 SV=1	hypothetical protein OsI_17552 [Oryza sativa Indica Group]
osa-miR531b	Os04g0437300	Molecular Function: ubiquitin-protein transferase activity (GO:0004842);; Biological Process: protein ubiquitination (GO:0016567);;	--	U-box domain-containing protein 27 GN=PUB27 OS=Arabidopsis thaliana (Mouse-ear cress) PE=2 SV=1	Os04g0437300 [Oryza sativa Japonica Group]
osa-miR531b	Os08g0193100	Molecular Function: prenyltransferase activity (GO:0004659);; Biological Process: ubiquinone biosynthetic process (GO:0006744);; Biological Process: isoprenoid biosynthetic process (GO:0008299);; Biological Process: embryo development (GO:0009790);; Cellular Component: integral component of membrane (GO:0016021);;	K14066|1.67435e-41|obr:102714758|solanesyl-diphosphate synthase 1, mitochondrial-like; K14066 geranyl diphosphate synthase [EC:2.5.1.1] (A)	Solanesyl diphosphate synthase 3, chloroplastic/mitochondrial (Precursor) GN=T31E10.3 OS=Arabidopsis thaliana (Mouse-ear cress) PE=1 SV=1	hypothetical protein OsI_28120 [Oryza sativa Indica Group]
osa-miR531b	Os04g0403200	Molecular Function: zinc ion binding (GO:0008270);;	--	--	hypothetical protein OsJ_14669 [Oryza sativa Japonica Group]
osa-miR531b	Os02g0123450	--	--	--	Os02g0123400 [Oryza sativa Japonica Group]
osa-miR531b	Os02g0774700	Molecular Function: nucleotide binding (GO:0000166);; Cellular Component: plastid (GO:0009536);;	--	--	hypothetical protein OsJ_08568 [Oryza sativa Japonica Group]
osa-miR531b	Os02g0640100	Cellular Component: integral component of membrane (GO:0016021);;	--	--	CLE family OsCLE204 protein [Oryza sativa Japonica Group]
osa-miR531b	Os02g0160800	--	--	--	Os02g0160800 [Oryza sativa Japonica Group]
osa-miR5337a	Os07g0255200	Biological Process: telomere maintenance (GO:0000723);; Molecular Function: DNA helicase activity (GO:0003678);; Biological Process: DNA repair (GO:0006281);; Biological Process: DNA duplex unwinding (GO:0032508);;	--	--	putative helicase [Oryza sativa Japonica Group]
osa-miR5337b	Os04g0689400	Molecular Function: protein serine/threonine kinase activity (GO:0004674);; Molecular Function: ATP binding (GO:0005524);; Biological Process: protein phosphorylation (GO:0006468);; Cellular Component: integral component of membrane (GO:0016021);;	--	Probable receptor-like protein kinase At1g49730 (Precursor) GN=At1g49730 OS=Arabidopsis thaliana (Mouse-ear cress) PE=2 SV=1	hypothetical protein OsI_18023 [Oryza sativa Indica Group]
osa-miR5337b	Os08g0432000	--	--	MADS-box transcription factor 23 GN=OJ1111_B08.22 OS=Oryza sativa subsp. japonica (Rice) PE=2 SV=1	hypothetical protein OsJ_27415 [Oryza sativa Japonica Group]
osa-miR5340	Os03g0584400	Molecular Function: ATP binding (GO:0005524);; Cellular Component: mitochondrion (GO:0005739);;	--	ATP-dependent zinc metalloprotease FTSH 2, chloroplastic (Precursor) GN=F7F1.16 OS=Arabidopsis thaliana (Mouse-ear cress) PE=1 SV=1	putative ATPase [Oryza sativa Japonica Group]
osa-miR5340	Os02g0601700	--	--	--	hypothetical protein OsJ_07415 [Oryza sativa Japonica Group]
osa-miR535-3p	Os03g0188100	Biological Process: drug transmembrane transport (GO:0006855);; Molecular Function: drug transmembrane transporter activity (GO:0015238);; Molecular Function: antiporter activity (GO:0015297);; Cellular Component: integral component of membrane (GO:0016021);;	K03327|1.1837e-105|dosa:Os03t0188100-01|Os03g0188100; Similar to transparent testa 12 protein.; K03327 multidrug resistance protein, MATE family (A)	Protein TRANSPARENT TESTA 12 GN=F17J16_80 OS=Arabidopsis thaliana (Mouse-ear cress) PE=2 SV=1	hypothetical protein OsJ_09708 [Oryza sativa Japonica Group]
osa-miR535-5p	Os11g0686100	Molecular Function: serine-type endopeptidase activity (GO:0004252);; Biological Process: proteolysis (GO:0006508);; Cellular Component: plastid (GO:0009536);;	--	--	Os11g0686200 [Oryza sativa Japonica Group]
osa-miR535-5p	Os06g0208700	--	K18045|2.27077e-37|osa:4340447|Os06g0208700; K18045 tyrosine-protein phosphatase SIW14 [EC:3.1.3.48] (A)	Probable tyrosine-protein phosphatase At1g05000 GN=At1g05000 OS=Arabidopsis thaliana (Mouse-ear cress) PE=1 SV=1	Os06g0208700 [Oryza sativa Japonica Group]
osa-miR5493	Os08g0475000	Biological Process: metabolic process (GO:0008152);; Molecular Function: hydrolase activity (GO:0016787);;	--	2-hydroxyisoflavanone dehydratase GN=HIDM OS=Glycyrrhiza echinata (Licorice) PE=1 SV=1	Os08g0475000 [Oryza sativa Japonica Group]
osa-miR5493	Os12g0540100	Cellular Component: mitochondrion (GO:0005739);; Cellular Component: integral component of membrane (GO:0016021);;	--	--	hypothetical protein LOC_Os12g35490 [Oryza sativa Japonica Group]
osa-miR5493	Os10g0113900	Molecular Function: oxidoreductase activity (GO:0016491);; Biological Process: oxidation-reduction process (GO:0055114);;	--	Non-functional NADPH-dependent codeinone reductase 2 GN=COR2 OS=Papaver somniferum (Opium poppy) PE=1 SV=1	hypothetical protein OsI_32558 [Oryza sativa Indica Group]
osa-miR5493	Os01g0224300	Cellular Component: integral component of membrane (GO:0016021);;	--	--	Os05g0337100 [Oryza sativa Japonica Group]
osa-miR5493	Os06g0697600	Molecular Function: ATP binding (GO:0005524);; Biological Process: cell division (GO:0051301);;	--	26S protease regulatory subunit S10B homolog B GN=RPT4B OS=Arabidopsis thaliana (Mouse-ear cress) PE=1 SV=1	Os06g0697600 [Oryza sativa Japonica Group]
osa-miR5513	Os05g0474600	Molecular Function: alditol:NADP+ 1-oxidoreductase activity (GO:0004032);; Biological Process: vernalization response (GO:0010048);; Biological Process: photoperiodism, flowering (GO:0048573);; Biological Process: oxidation-reduction process (GO:0055114);;	--	Aldose reductase OS=Hordeum vulgare (Barley) PE=1 SV=1	unknown protein [Oryza sativa Japonica Group]
osa-miR5539a	Os02g0712600	Molecular Function: protein serine/threonine kinase activity (GO:0004674);; Molecular Function: ATP binding (GO:0005524);; Cellular Component: mitochondrion (GO:0005739);; Biological Process: protein phosphorylation (GO:0006468);; Cellular Component: integral component of membrane (GO:0016021);; Molecular Function: carbohydrate binding (GO:0030246);;	--	Probable L-type lectin-domain containing receptor kinase S.7 (Precursor) GN=LECRKS7 OS=Arabidopsis thaliana (Mouse-ear cress) PE=2 SV=1	hypothetical protein OsJ_08124 [Oryza sativa Japonica Group]
osa-miR5539a	Os04g0662800	--	--	--	PREDICTED: protein RCC2-like [Oryza brachyantha]
osa-miR5788	Os06g0164900	Molecular Function: protein serine/threonine kinase activity (GO:0004674);; Molecular Function: ATP binding (GO:0005524);; Cellular Component: plasma membrane (GO:0005886);; Biological Process: protein phosphorylation (GO:0006468);; Cellular Component: integral component of membrane (GO:0016021);; Biological Process: recognition of pollen (GO:0048544);;	--	Putative receptor protein kinase ZmPK1 (Precursor) GN=PK1 OS=Zea mays (Maize) PE=2 SV=2	Os06g0164900 [Oryza sativa Japonica Group]
osa-miR5788	Os02g0160400	Molecular Function: carbohydrate:proton symporter activity (GO:0005351);; Molecular Function: glucose transmembrane transporter activity (GO:0005355);; Cellular Component: integral component of plasma membrane (GO:0005887);; Biological Process: proton transmembrane transport (GO:0015992);; Biological Process: glucose import (GO:0046323);; Biological Process: glucose transmembrane transport (GO:19…	--	Sugar transport protein 9 GN=STP9 OS=Arabidopsis thaliana (Mouse-ear cress) PE=1 SV=1	hypothetical protein OsI_05943 [Oryza sativa Indica Group]
osa-miR5813	Os02g0218400	Molecular Function: protein kinase activity (GO:0004672);; Molecular Function: ATP binding (GO:0005524);; Biological Process: protein phosphorylation (GO:0006468);; Biological Process: response to stress (GO:0006950);;	--	Serine/threonine-protein kinase OS=Arabidopsis thaliana (Mouse-ear cress) PE=1 SV=2	Os02g0218400 [Oryza sativa Japonica Group]
osa-miR5814	Os10g0132700	Molecular Function: ADP binding (GO:0043531);;	--	Disease resistance protein RPM1 GN=F17A9.20 OS=Arabidopsis thaliana (Mouse-ear cress) PE=1 SV=1	Putative disease resistance protein RPM1 [Oryza sativa Japonica Group]
osa-miR5815	Os02g0504200	Molecular Function: ADP binding (GO:0043531);;	--	Putative disease resistance RPP13-like protein 1 GN=RPPL1 OS=Arabidopsis thaliana (Mouse-ear cress) PE=3 SV=1	putative disease resistance protein I2 [Oryza sativa Japonica Group]
osa-miR5815	Os01g0805900	Molecular Function: GTPase activity (GO:0003924);; Molecular Function: structural constituent of cytoskeleton (GO:0005200);; Molecular Function: GTP binding (GO:0005525);; Cellular Component: cytoplasm (GO:0005737);; Cellular Component: microtubule (GO:0005874);; Biological Process: microtubule-based process (GO:0007017);;	K07375|5.05274e-140|pop:POPTR_0001s27950g|hypothetical protein; K07375 tubulin beta (A)	Tubulin beta-2 chain GN=TUBB2 OS=Eleusine indica (Goosegrass) PE=2 SV=1	tubulin beta-6 [Brassica oleracea var. italica]
osa-miR5815	Os01g0180850	Molecular Function: ATP binding (GO:0005524);;	K09489|0|osa:4325355|Os01g0180800; K09489 heat shock 70kDa protein 4 (A)	Heat shock 70 kDa protein 14 OS=Arabidopsis thaliana (Mouse-ear cress) PE=2 SV=1	Os01g0180800 [Oryza sativa Japonica Group]
osa-miR5827	Os08g0176200	Molecular Function: protein serine/threonine kinase activity (GO:0004674);; Molecular Function: ATP binding (GO:0005524);; Biological Process: protein phosphorylation (GO:0006468);; Biological Process: signal transduction (GO:0007165);; Cellular Component: integral component of membrane (GO:0016021);; Molecular Function: transmembrane receptor protein kinase activity (GO:0019199);;	K13418|4.0209e-118|smo:SELMODRAFT_444590|SERK2b-1; hypothetical protein; K13418 somatic embryogenesis receptor kinase 1 [EC:2.7.10.1 2.7.11.1] (A)	Protein NSP-INTERACTING KINASE 3 (Precursor) GN=NIK3 OS=Arabidopsis thaliana (Mouse-ear cress) PE=1 SV=1	somatic embryogenesis receptor kinase [Momordica charantia]
osa-miR5827	Os08g0233400	Cellular Component: mitochondrion (GO:0005739);; Cellular Component: plastid (GO:0009536);; Molecular Function: lyase activity (GO:0016829);;	--	Hsp70-Hsp90 organizing protein 3 GN=HOP3 OS=Arabidopsis thaliana (Mouse-ear cress) PE=2 SV=1	hypothetical protein OsJ_26508 [Oryza sativa Japonica Group]
osa-miR5827	Os11g0223000	Molecular Function: ADP binding (GO:0043531);;	--	Disease resistance protein RPP13 GN=RPP13 OS=Arabidopsis thaliana (Mouse-ear cress) PE=2 SV=2	Os11g0222900 [Oryza sativa Japonica Group]
osa-miR6251	Os01g0967700	Molecular Function: nucleic acid binding (GO:0003676);; Cellular Component: intracellular organelle (GO:0043229);;	--	--	Os01g0967700 [Oryza sativa Japonica Group]
osa-miR810b.1	Os03g0703100	Molecular Function: glucan exo-1,3-beta-glucosidase activity (GO:0004338);; Molecular Function: beta-galactosidase activity (GO:0004565);; Molecular Function: beta-mannosidase activity (GO:0004567);; Cellular Component: extracellular region (GO:0005576);; Cellular Component: mitochondrion (GO:0005739);; Biological Process: carbohydrate metabolic process (GO:0005975);; Cellular Component: integral…	--	Beta-glucosidase 8 (Precursor) OS=Oryza sativa subsp. japonica (Rice) PE=1 SV=1	PREDICTED: beta-glucosidase 1-like isoform X2 [Phoenix dactylifera]
osa-miR812f	Os06g0579600	--	--	--	Os06g0579600 [Oryza sativa Japonica Group]
osa-miR812f	Os07g0296000	Cellular Component: plastid (GO:0009536);;	--	--	Os07g0296100 [Oryza sativa Japonica Group]
osa-miR812g	Os06g0579600	--	--	--	Os06g0579600 [Oryza sativa Japonica Group]
osa-miR812g	Os09g0379900	Biological Process: (1->3)-beta-D-glucan catabolic process (GO:0006076);; Cellular Component: cell surface (GO:0009986);; Molecular Function: glucan endo-1,3-beta-D-glucosidase activity (GO:0042973);; Molecular Function: glucan endo-1,3-beta-glucanase activity, C-3 substituted reducing group (GO:0052861);;	--	--	Os09g0379900 [Oryza sativa Japonica Group]
osa-miR812v	Os04g0558700	--	--	--	Os04g0558700 [Oryza sativa Japonica Group]
osa-miR812v	Os11g0199000	Cellular Component: mitochondrion (GO:0005739);; Biological Process: signal transduction (GO:0007165);; Molecular Function: galactosylgalactosylxylosylprotein 3-beta-glucuronosyltransferase activity (GO:0015018);; Cellular Component: integral component of membrane (GO:0016021);;	--	--	hypothetical protein OsJ_33279 [Oryza sativa Japonica Group]
osa-miR818a	Os08g0483200	Molecular Function: nucleotide binding (GO:0000166);; Molecular Function: RNA binding (GO:0003723);; Cellular Component: chloroplast stroma (GO:0009570);; Cellular Component: viral nucleocapsid (GO:0019013);; Cellular Component: ribonucleoprotein complex (GO:0030529);;	--	33 kDa ribonucleoprotein, chloroplastic (Precursor) OS=Nicotiana sylvestris (Wood tobacco) PE=1 SV=1	Os08g0483200 [Oryza sativa Japonica Group]
osa-miR818a	Os01g0264400	--	--	--	Os01g0264400 [Oryza sativa Japonica Group]
osa-miR818a	Os01g0785700	--	--	Pentatricopeptide repeat-containing protein At1g55890, mitochondrial (Precursor) GN=At1g55890 OS=Arabidopsis thaliana (Mouse-ear cress) PE=2 SV=1	Os01g0785700 [Oryza sativa Japonica Group]
osa-miR818a	Os07g0194950	--	--	--	hypothetical protein [Oryza sativa Japonica Group]
osa-miR818a	Os07g0489950	Biological Process: flavonoid biosynthetic process (GO:0009813);; Cellular Component: intracellular membrane-bounded organelle (GO:0043231);; Biological Process: flavonoid glucuronidation (GO:0052696);; Molecular Function: quercetin 3-O-glucosyltransferase activity (GO:0080043);; Molecular Function: quercetin 7-O-glucosyltransferase activity (GO:0080044);;	--	7-deoxyloganetic acid glucosyltransferase GN=UGT709C2 OS=Catharanthus roseus (Madagascar periwinkle) PE=1 SV=1	Os07g0489950 [Oryza sativa Japonica Group]
osa-miR818a	Os05g0215600	--	--	--	Os05g0215600 [Oryza sativa Japonica Group]
osa-miR820a	Os01g0872566	Molecular Function: transporter activity (GO:0005215);; Biological Process: oligopeptide transport (GO:0006857);; Cellular Component: integral component of membrane (GO:0016021);;	--	Protein NRT1/ PTR FAMILY 5.12 GN=NPF5.12 OS=Arabidopsis thaliana (Mouse-ear cress) PE=2 SV=1	oligopeptide transporter -like protein [Oryza sativa Japonica Group]
osa-miR820a	Os03g0757200	Biological Process: flavonoid biosynthetic process (GO:0009813);; Cellular Component: intracellular membrane-bounded organelle (GO:0043231);; Biological Process: flavonoid glucuronidation (GO:0052696);; Molecular Function: quercetin 3-O-glucosyltransferase activity (GO:0080043);; Molecular Function: quercetin 7-O-glucosyltransferase activity (GO:0080044);;	--	UDP-glycosyltransferase 83A1 GN=UGT83A1 OS=Arabidopsis thaliana (Mouse-ear cress) PE=2 SV=1	Glucosyl transferase, putative, expressed [Oryza sativa Japonica Group]
Novel.101	Os02g0496500	Molecular Function: catalytic activity (GO:0003824);; Cellular Component: mitochondrion (GO:0005739);; Biological Process: DNA repair (GO:0006281);; Molecular Function: 4 iron, 4 sulfur cluster binding (GO:0051539);;	--	Protein ROS1 GN=F1O11.12 OS=Arabidopsis thaliana (Mouse-ear cress) PE=1 SV=2	Os02g0496500 [Oryza sativa Japonica Group]
Novel.101	Os09g0566075	Molecular Function: chorismate mutase activity (GO:0004106);; Molecular Function: prephenate dehydratase activity (GO:0004664);; Biological Process: L-phenylalanine biosynthetic process (GO:0009094);; Cellular Component: chloroplast stroma (GO:0009570);; Molecular Function: amino acid binding (GO:0016597);; Molecular Function: arogenate dehydratase activity (GO:0047769);;	--	Arogenate dehydratase/prephenate dehydratase 6, chloroplastic (Precursor) GN=T23G18.10 OS=Arabidopsis thaliana (Mouse-ear cress) PE=1 SV=1	Os09g0566000 [Oryza sativa Japonica Group]
Novel.101	Os10g0435400	Cellular Component: plastid (GO:0009536);;	--	BTB/POZ and MATH domain-containing protein 1 GN=BPM1 OS=Arabidopsis thaliana (Mouse-ear cress) PE=1 SV=1	Os10g0435400 [Oryza sativa Japonica Group]
Novel.104	Os02g0771600	Biological Process: ethylene biosynthetic process (GO:0009693);; Molecular Function: metal ion binding (GO:0046872);; Molecular Function: dioxygenase activity (GO:0051213);; Biological Process: oxidation-reduction process (GO:0055114);;	K05933|3.01324e-121|osa:4330873|Os02g0771600; K05933 aminocyclopropanecarboxylate oxidase [EC:1.14.17.4] (A)	1-aminocyclopropane-1-carboxylate oxidase GN=ACO OS=Actinidia deliciosa (Kiwi) PE=2 SV=1	Os02g0771600 [Oryza sativa Japonica Group]
Novel.104	Os06g0580100	Cellular Component: integral component of membrane (GO:0016021);;	--	--	Os06g0580100 [Oryza sativa Japonica Group]
Novel.106	Os04g0372700	Molecular Function: zinc ion binding (GO:0008270);; Molecular Function: oxidoreductase activity (GO:0016491);; Biological Process: oxidation-reduction process (GO:0055114);;	--	Putative quinone-oxidoreductase homolog, chloroplastic GN=At4g13010 OS=Arabidopsis thaliana (Mouse-ear cress) PE=2 SV=1	Os04g0372700 [Oryza sativa Japonica Group]
Novel.106	Os03g0743800	Molecular Function: nucleic acid binding (GO:0003676);; Molecular Function: helicase activity (GO:0004386);; Molecular Function: ATP binding (GO:0005524);; Cellular Component: mitochondrion (GO:0005739);; Cellular Component: viral nucleocapsid (GO:0019013);; Cellular Component: ribonucleoprotein complex (GO:0030529);;	K12854|0|dosa:Os03t0743800-00|Os03g0743800; Similar to predicted protein.; K12854 pre-mRNA-splicing helicase BRR2 [EC:3.6.4.13] (A)	Helicase and polymerase-containing protein TEBICHI GN=TEB OS=Arabidopsis thaliana (Mouse-ear cress) PE=2 SV=1	putative Sec63 domain containing protein [Oryza sativa Japonica Group]
Novel.106	Os03g0377700	Cellular Component: Golgi membrane (GO:0000139);; Cellular Component: integral component of membrane (GO:0016021);; Molecular Function: transferase activity, transferring glycosyl groups (GO:0016757);; Biological Process: cell wall organization (GO:0071555);;	--	Probable mannan synthase 5 GN=OSJNBb0048D20.18 OS=Oryza sativa subsp. japonica (Rice) PE=2 SV=1	Os03g0377700 [Oryza sativa Japonica Group]
Novel.107	Os10g0136625	Molecular Function: protein serine/threonine kinase activity (GO:0004674);; Molecular Function: ATP binding (GO:0005524);; Cellular Component: plasma membrane (GO:0005886);; Biological Process: protein phosphorylation (GO:0006468);; Biological Process: defense response (GO:0006952);; Cellular Component: plasmodesma (GO:0009506);; Cellular Component: integral component of membrane (GO:0016021);;	--	Receptor-like serine/threonine-protein kinase SD1-7 (Precursor) GN=F1E22.15 OS=Arabidopsis thaliana (Mouse-ear cress) PE=1 SV=1	Os10g0136500 [Oryza sativa Japonica Group]
Novel.107	Os03g0592500	Biological Process: response to light stimulus (GO:0009416);; Cellular Component: photosystem I (GO:0009522);; Cellular Component: photosystem II (GO:0009523);; Cellular Component: chloroplast thylakoid membrane (GO:0009535);; Biological Process: photosynthesis, light harvesting in photosystem I (GO:0009768);; Cellular Component: chloroplast envelope (GO:0009941);; Cellular Component: plastoglobu…	K08913|6.94479e-155|osa:4333359|Os03g0592500; K08913 light-harvesting complex II chlorophyll a/b binding protein 2 (A)	Chlorophyll a-b binding protein, chloroplastic (Precursor) OS=Oryza sativa subsp. japonica (Rice) PE=2 SV=1	Chlorophyll a-b binding protein, chloroplast precursor, putative, expressed [Oryza sativa Japonica Group]
Novel.112	Os05g0516850	Molecular Function: GTP binding (GO:0005525);; Cellular Component: intracellular (GO:0005622);; Biological Process: small GTPase mediated signal transduction (GO:0007264);; Molecular Function: hydrolase activity (GO:0016787);;	--	Ras-related protein Rab11D GN=RAB11D OS=Lotus japonicus (Lotus corniculatus var. japonicus) PE=2 SV=1	Os05g0516800 [Oryza sativa Japonica Group]
Novel.112	Os03g0135800	Cellular Component: mitochondrion (GO:0005739);;	--	--	Os03g0135800 [Oryza sativa Japonica Group]
Novel.112	Os01g0505400	Molecular Function: magnesium ion binding (GO:0000287);; Cellular Component: cytosol (GO:0005829);; Molecular Function: carboxy-lyase activity (GO:0016831);; Molecular Function: thiamine pyrophosphate binding (GO:0030976);;	K12261|0|dosa:Os01t0505400-01|Os01g0505400; Similar to 2-hydroxyphytanoyl-CoA lyase.; K12261 2-hydroxyacyl-CoA lyase 1 [EC:4.1.-.-] (A)	2-hydroxyacyl-CoA lyase OS=Oryza sativa subsp. japonica (Rice) PE=3 SV=3	unnamed protein product [Oryza sativa Japonica Group]
Novel.112	Os07g0486400	--	--	--	hypothetical protein OsJ_24278 [Oryza sativa Japonica Group]
Novel.115	Os12g0608500	Molecular Function: protein serine/threonine kinase activity (GO:0004674);; Molecular Function: ATP binding (GO:0005524);; Biological Process: protein phosphorylation (GO:0006468);; Cellular Component: integral component of membrane (GO:0016021);;	--	L-type lectin-domain containing receptor kinase IX.1 (Precursor) GN=LECRK91 OS=Arabidopsis thaliana (Mouse-ear cress) PE=2 SV=1	Os12g0608500 [Oryza sativa Japonica Group]
Novel.115	Os03g0385400	Cellular Component: vacuole (GO:0005773);; Biological Process: proteolysis (GO:0006508);; Biological Process: lipid transport (GO:0006869);; Molecular Function: peptidase activity (GO:0008233);; Molecular Function: lipid binding (GO:0008289);; Cellular Component: integral component of membrane (GO:0016021);; Cellular Component: anchored component of membrane (GO:0031225);; Cellular Component: ale…	--	Non-specific lipid transfer protein-like 1 (Precursor) GN=B1246D11.7 OS=Oryza sativa subsp. japonica (Rice) PE=1 SV=1	Os03g0385400 [Oryza sativa Japonica Group]
Novel.115	Os10g0524600	Molecular Function: serine-type endopeptidase activity (GO:0004252);; Cellular Component: cell wall (GO:0005618);; Biological Process: proteolysis (GO:0006508);;	--	Subtilisin-like protease SDD1 {ECO:0000303|PubMed:10809670} (Precursor) OS=Arabidopsis thaliana (Mouse-ear cress) PE=2 SV=1	Os10g0524600 [Oryza sativa Japonica Group]
Novel.115	Os02g0270200	Molecular Function: serine-type endopeptidase activity (GO:0004252);; Cellular Component: cell wall (GO:0005618);; Biological Process: proteolysis (GO:0006508);; Cellular Component: integral component of membrane (GO:0016021);;	--	Subtilisin-like protease SBT3.3 {ECO:0000303|PubMed:16193095} (Precursor) OS=Arabidopsis thaliana (Mouse-ear cress) PE=2 SV=1	hypothetical protein OsI_06697 [Oryza sativa Indica Group]
Novel.115	Os09g0334800	Molecular Function: protein serine/threonine kinase activity (GO:0004674);; Molecular Function: ATP binding (GO:0005524);; Biological Process: protein phosphorylation (GO:0006468);; Cellular Component: integral component of membrane (GO:0016021);; Molecular Function: carbohydrate binding (GO:0030246);;	--	L-type lectin-domain containing receptor kinase IX.1 (Precursor) GN=LECRK91 OS=Arabidopsis thaliana (Mouse-ear cress) PE=2 SV=1	Os09g0334800 [Oryza sativa Japonica Group]
Novel.115	Os08g0293300	Molecular Function: ADP binding (GO:0043531);;	--	Putative disease resistance RPP13-like protein 3 GN=RPP13L3 OS=Arabidopsis thaliana (Mouse-ear cress) PE=3 SV=1	Os08g0293300 [Oryza sativa Japonica Group]
Novel.115	Os11g0588400	Molecular Function: ADP binding (GO:0043531);;	--	Disease resistance RPP13-like protein 4 GN=RPP13L4 OS=Arabidopsis thaliana (Mouse-ear cress) PE=2 SV=2	Os11g0588400 [Oryza sativa Japonica Group]
Novel.115	Os08g0174800	Molecular Function: protein tyrosine kinase activity (GO:0004713);; Molecular Function: ATP binding (GO:0005524);; Biological Process: peptidyl-tyrosine phosphorylation (GO:0018108);; Molecular Function: ADP binding (GO:0043531);;	--	Somatic embryogenesis receptor kinase 1 (Precursor) OS=Arabidopsis thaliana (Mouse-ear cress) PE=1 SV=2	hypothetical protein OsJ_26222 [Oryza sativa Japonica Group]
Novel.115	Os04g0605300	--	--	Plant intracellular Ras-group-related LRR protein 1 OS=Oryza sativa subsp. japonica (Rice) PE=2 SV=2	Os04g0605300 [Oryza sativa Japonica Group]
Novel.115	Os02g0612200	Molecular Function: ADP binding (GO:0043531);;	--	--	Os02g0612200 [Oryza sativa Japonica Group]
Novel.116	Os11g0225100	Cellular Component: mitochondrion (GO:0005739);; Molecular Function: identical protein binding (GO:0042802);; Molecular Function: ADP binding (GO:0043531);;	--	Disease resistance protein RPM1 GN=F17A9.20 OS=Arabidopsis thaliana (Mouse-ear cress) PE=1 SV=1	NBS-LRR type protein [Oryza sativa Japonica Group]
Novel.116	Os02g0108100	Cellular Component: mitochondrion (GO:0005739);;	--	--	Os02g0108100 [Oryza sativa Japonica Group]
Novel.116	Os03g0271600	Biological Process: protein polyubiquitination (GO:0000209);; Molecular Function: zinc ion binding (GO:0008270);; Biological Process: ubiquitin-dependent protein catabolic process (GO:0042787);; Biological Process: proteasome-mediated ubiquitin-dependent protein catabolic process (GO:0043161);; Molecular Function: ubiquitin protein ligase activity (GO:0061630);;	--	E3 ubiquitin-protein ligase RING1 GN=RING1 OS=Gossypium hirsutum (Upland cotton) PE=1 SV=1	Os03g0271600 [Oryza sativa Japonica Group]
Novel.116	Os06g0143700	Cellular Component: integral component of plasma membrane (GO:0005887);; Molecular Function: secondary active sulfate transmembrane transporter activity (GO:0008271);; Cellular Component: plasmodesma (GO:0009506);; Biological Process: sulfate transmembrane transport (GO:1902358);;	K17471|3.56482e-114|osa:4340095|Os06g0143700; K17471 sulfate transporter 3 (A)	Probable sulfate transporter 3.4 GN=SULTR3;4 OS=Arabidopsis thaliana (Mouse-ear cress) PE=2 SV=1	hypothetical protein OsJ_20097 [Oryza sativa Japonica Group]
Novel.116	Os08g0293300	Molecular Function: ADP binding (GO:0043531);;	--	Putative disease resistance RPP13-like protein 3 GN=RPP13L3 OS=Arabidopsis thaliana (Mouse-ear cress) PE=3 SV=1	Os08g0293300 [Oryza sativa Japonica Group]
Novel.116	Os03g0730500	Molecular Function: serine-type carboxypeptidase activity (GO:0004185);; Molecular Function: transferase activity, transferring acyl groups other than amino-acyl groups (GO:0016747);; Biological Process: secondary metabolic process (GO:0019748);; Biological Process: proteolysis involved in cellular protein catabolic process (GO:0051603);;	K16296|1.0547e-58|osa:4333997|Os03g0730500; K16296 serine carboxypeptidase-like clade I [EC:3.4.16.-] (A)	Serine carboxypeptidase-like 16 (Precursor) OS=Arabidopsis thaliana (Mouse-ear cress) PE=2 SV=1	Os03g0730500 [Oryza sativa Japonica Group]
Novel.116	Os03g0425800	Molecular Function: DNA binding (GO:0003677);; Cellular Component: plastid (GO:0009536);;	--	AT-rich interactive domain-containing protein 2 GN=ARID2 OS=Arabidopsis thaliana (Mouse-ear cress) PE=2 SV=1	Os03g0425800 [Oryza sativa Japonica Group]
Novel.116	Os01g0779300	Molecular Function: protein serine/threonine kinase activity (GO:0004674);; Molecular Function: ATP binding (GO:0005524);; Biological Process: protein phosphorylation (GO:0006468);; Cellular Component: integral component of membrane (GO:0016021);; Molecular Function: carbohydrate binding (GO:0030246);;	--	L-type lectin-domain containing receptor kinase IX.1 (Precursor) GN=LECRK91 OS=Arabidopsis thaliana (Mouse-ear cress) PE=2 SV=1	Os01g0779300 [Oryza sativa Japonica Group]
Novel.116	Os02g0524600	--	K11805|0|dosa:Os02t0524600-01|Os02g0524600; WD40 repeat protein.; K11805 WD repeat-containing protein 68 (A)	WD repeat-containing protein LWD1 GN=F13K23.16 OS=Arabidopsis thaliana (Mouse-ear cress) PE=2 SV=1	putative WD40 repeat protein [Oryza sativa Japonica Group]
Novel.116	Os03g0730400	Molecular Function: carboxypeptidase activity (GO:0004180);; Cellular Component: mitochondrion (GO:0005739);; Biological Process: proteolysis (GO:0006508);;	K16296|1.49576e-42|dosa:Os03t0730400-01|Os03g0730400; Similar to Serine carboxypeptidase.; K16296 serine carboxypeptidase-like clade I [EC:3.4.16.-] (A)	Serine carboxypeptidase-like 3 (Precursor) GN=SCPL3 OS=Arabidopsis thaliana (Mouse-ear cress) PE=2 SV=1	hypothetical protein OsJ_12449 [Oryza sativa Japonica Group]
Novel.116	Os08g0468700	Biological Process: nitric oxide biosynthetic process (GO:0006809);; Molecular Function: nitrate reductase (NADH) activity (GO:0009703);; Molecular Function: heme binding (GO:0020037);; Biological Process: electron transport chain (GO:0022900);; Molecular Function: molybdenum ion binding (GO:0030151);; Biological Process: nitrate assimilation (GO:0042128);; Molecular Function: ADP binding (GO:004…	K10534|0|osa:4345798|Os08g0468700; K10534 nitrate reductase (NAD(P)H) [EC:1.7.1.1 1.7.1.2 1.7.1.3] (A)	Nitrate reductase [NADH] 1 GN=P0470B03.25 OS=Oryza sativa subsp. japonica (Rice) PE=2 SV=3	Os08g0468700 [Oryza sativa Japonica Group]
Novel.116	Os03g0385400	Cellular Component: vacuole (GO:0005773);; Biological Process: proteolysis (GO:0006508);; Biological Process: lipid transport (GO:0006869);; Molecular Function: peptidase activity (GO:0008233);; Molecular Function: lipid binding (GO:0008289);; Cellular Component: integral component of membrane (GO:0016021);; Cellular Component: anchored component of membrane (GO:0031225);; Cellular Component: ale…	--	Non-specific lipid transfer protein-like 1 (Precursor) GN=B1246D11.7 OS=Oryza sativa subsp. japonica (Rice) PE=1 SV=1	Os03g0385400 [Oryza sativa Japonica Group]
Novel.116	Os04g0423200	Cellular Component: integral component of membrane (GO:0016021);;	--	UPF0496 protein At3g49070 GN=At3g49070 OS=Arabidopsis thaliana (Mouse-ear cress) PE=2 SV=1	Os04g0423200 [Oryza sativa Japonica Group]
Novel.116	Os01g0604100	--	--	--	hypothetical protein OsJ_02518 [Oryza sativa Japonica Group]
Novel.116	Os02g0315400	Cellular Component: integral component of membrane (GO:0016021);;	--	--	Os02g0315400 [Oryza sativa Japonica Group]
Novel.116	Os02g0687900	Molecular Function: carboxypeptidase activity (GO:0004180);; Biological Process: proteolysis (GO:0006508);;	--	Serine carboxypeptidase-like 17 (Precursor) GN=SCPL17 OS=Arabidopsis thaliana (Mouse-ear cress) PE=2 SV=1	Os02g0687900 [Oryza sativa Japonica Group]
Novel.116	Os04g0605300	--	--	Plant intracellular Ras-group-related LRR protein 1 OS=Oryza sativa subsp. japonica (Rice) PE=2 SV=2	Os04g0605300 [Oryza sativa Japonica Group]
Novel.116	Os11g0582300	Molecular Function: nucleotide binding (GO:0000166);; Cellular Component: endoplasmic reticulum (GO:0005783);; Molecular Function: hydrolase activity (GO:0016787);; Cellular Component: membrane part (GO:0044425);;	--	Protein ROOT HAIR DEFECTIVE 3 homolog 2 {ECO:0000255|HAMAP-Rule:MF_03109} OS=Oryza sativa subsp. japonica (Rice) PE=2 SV=1	Os11g0582300 [Oryza sativa Japonica Group]
[truncated: 8,689 more rows]
