# Supplementary material for: Whole-transcriptome profiling and identification of cold tolerance-related ceRNA networks in japonica rice varieties
Source: Front Plant Sci. 2024 Mar 19;15:1260591. doi: 10.3389/fpls.2024.1260591 (PMC10985246; doi:10.3389/fpls.2024.1260591)
Supplement: Supplementary file 13 [file Table_10.xlsx]

## Sheet: Sheet1
Table S10 Results of RNAhybrid analysis of miRNA-mRNA
MiRNA	Target	Energy	Pvalue	Position
osa-miR11337-3p	Os06g0654900	-31.5	0.001044	15
osa-miR11337-5p	Os01g0654450	-30.3	0.003401	195
osa-miR11337-5p	Os01g0694400	-32.8	0.000827	90
osa-miR11337-5p	Os02g0110900	-32.3	0.001515	6
osa-miR11337-5p	Os11g0438000	-31.5	0.00308	129
osa-miR11337-5p	Os11g0673150	-31.6	0.00217	140
osa-miR11337-5p	Os12g0267400	-31.9	0.007552	74
osa-miR11338-3p	Os01g0100200	-31.8	0.003735	17
osa-miR11338-3p	Os01g0135900	-32.2	0.004026	199
osa-miR11338-3p	Os01g0543600	-33.3	0.002632	264
osa-miR11338-3p	Os01g0544200	-33.3	0.008924	795
osa-miR11338-3p	Os01g0654400	-30.1	0.003451	31
osa-miR11338-3p	Os01g0694400	-32.3	0.001488	38
osa-miR11338-3p	Os01g0712500	-34.5	0.001979	132
osa-miR11338-3p	Os01g0970400	-32	0.007944	58
osa-miR11338-3p	Os02g0119600	-31.2	0.002734	78
osa-miR11338-3p	Os02g0164300	-32.3	0.004531	401
osa-miR11338-3p	Os02g0173300	-30.7	0.004268	70
osa-miR11338-3p	Os02g0206700	-34.2	0.009763	1351
osa-miR11338-3p	Os03g0221500	-34.2	0.009858	1100
osa-miR11338-3p	Os03g0333400	-31.1	0.00736	199
osa-miR11338-3p	Os03g0576600	-31.7	0.004677	397
osa-miR11338-3p	Os03g0663500	-32.9	0.004598	408
osa-miR11338-3p	Os03g0773050	-30.9	0.008321	138
osa-miR11338-3p	Os03g0797800	-32.9	0.003776	292
osa-miR11338-3p	Os05g0129300	-31.1	0.006012	108
osa-miR11338-3p	Os05g0368100	-32.5	0.004972	202
osa-miR11338-3p	Os05g0420000	-31.1	0.006386	88
osa-miR11338-3p	Os05g0420000	-31.1	0.006386	142
osa-miR11338-3p	Os05g0420000	-31.1	0.006386	279
osa-miR11338-3p	Os05g0432200	-30.2	0.00401	98
osa-miR11338-3p	Os05g0486200	-30.8	0.004933	336
osa-miR11338-3p	Os06g0150400	-32.9	0.008333	156
osa-miR11338-3p	Os06g0289300	-30.5	0.009622	144
osa-miR11338-3p	Os06g0610000	-31.5	0.002874	94
osa-miR11338-3p	Os06g0654900	-32	0.001038	13
osa-miR11338-3p	Os07g0508250	-30.2	0.00241	75
osa-miR11338-3p	Os07g0587300	-30.6	0.005537	44
osa-miR11338-3p	Os07g0602900	-33.3	0.007262	73
osa-miR11338-3p	Os07g0618700	-31.3	0.009834	18
osa-miR11338-3p	Os07g0621201	-31.6	0.00715	17
osa-miR11338-3p	Os08g0122700	-31.4	0.00488	22
osa-miR11338-3p	Os08g0487400	-30.4	0.001224	31
osa-miR11338-3p	Os08g0518900	-33.4	0.006743	780
osa-miR11338-3p	Os09g0379600	-31.4	0.009634	517
osa-miR11338-3p	Os09g0385300	-32.2	0.002382	70
osa-miR11338-3p	Os10g0377450	-30.3	0.003424	145
osa-miR11338-3p	Os10g0496600	-30.6	0.008787	154
osa-miR11338-3p	Os11g0116300	-31.6	0.008788	502
osa-miR11338-3p	Os11g0141800	-30.5	0.005087	247
osa-miR11338-3p	Os11g0246200	-33.7	0.008064	677
osa-miR11338-3p	Os11g0256300	-31.6	0.002568	263
osa-miR11338-3p	Os11g0450050	-32.1	0.003642	14
osa-miR11338-3p	Os12g0115700	-31.6	0.008788	502
osa-miR11338-3p	Os12g0152750	-30.3	0.002983	19
osa-miR11338-3p	Os12g0610300	-30.2	0.009387	81
osa-miR11342-3p	Os01g0135900	-30.9	0.007082	199
osa-miR11342-3p	Os01g0543600	-30.9	0.008474	264
osa-miR11342-3p	Os01g0654400	-30.1	0.002873	31
osa-miR11342-3p	Os01g0694400	-31.3	0.002237	38
osa-miR11342-3p	Os01g0712500	-32.9	0.00401	132
osa-miR11342-3p	Os02g0164300	-31	0.007935	401
osa-miR11342-3p	Os03g0576600	-31.6	0.004185	397
osa-miR11342-3p	Os03g0663500	-31.9	0.006761	408
osa-miR11342-3p	Os03g0797800	-31.6	0.006574	292
osa-miR11342-3p	Os05g0368100	-31.2	0.008659	202
osa-miR11342-3p	Os05g0432200	-30.1	0.003559	98
osa-miR11342-3p	Os06g0654900	-30.4	0.002271	13
osa-miR11342-3p	Os08g0122700	-30.1	0.00867	22
osa-miR11342-3p	Os09g0385300	-30.4	0.005671	70
osa-miR11342-3p	Os09g0545300	-30.6	0.008856	136
osa-miR11342-3p	Os11g0256300	-30.3	0.004617	263
osa-miR11342-3p	Os11g0450050	-30.5	0.00763	14
osa-miR11342-5p	Os11g0438000	-30.6	0.005191	129
osa-miR1423-3p	Os01g0102900	-31.1	0.003494	48
osa-miR1423-3p	Os01g0121500	-35.8	0.000193	192
osa-miR1423-3p	Os01g0121600	-33.9	0.000917	287
osa-miR1423-3p	Os01g0128000	-32.7	0.009259	949
osa-miR1423-3p	Os01g0131450	-30.3	0.002948	116
osa-miR1423-3p	Os01g0135600	-31.7	0.002269	14
osa-miR1423-3p	Os01g0136100	-31.3	0.004256	276
osa-miR1423-3p	Os01g0136200	-31.3	0.004256	276
osa-miR1423-3p	Os01g0136700	-32.5	0.008583	505
osa-miR1423-3p	Os01g0137700	-32.2	0.008982	449
osa-miR1423-3p	Os01g0140700	-34.9	0.002432	497
osa-miR1423-3p	Os01g0140700	-34.3	0.003343	317
osa-miR1423-3p	Os01g0142875	-33.4	0.0035	82
osa-miR1423-3p	Os01g0144800	-31.8	0.00176	54
osa-miR1423-3p	Os01g0150200	-31.9	0.006313	46
osa-miR1423-3p	Os01g0163000	-36.1	0.008968	117
osa-miR1423-3p	Os01g0172600	-31.4	0.008717	359
osa-miR1423-3p	Os01g0185300	-35.7	0.002669	381
osa-miR1423-3p	Os01g0186950	-31.3	0.002775	253
osa-miR1423-3p	Os01g0197350	-30.2	0.006921	269
osa-miR1423-3p	Os01g0198500	-32.6	0.004891	447
osa-miR1423-3p	Os01g0199700	-32.9	0.004087	457
osa-miR1423-3p	Os01g0210800	-31	0.00545	376
osa-miR1423-3p	Os01g0211800	-33.1	0.006778	312
osa-miR1423-3p	Os01g0221900	-30.5	0.003666	176
osa-miR1423-3p	Os01g0222300	-33	0.007874	792
osa-miR1423-3p	Os01g0225000	-32.4	0.009399	225
osa-miR1423-3p	Os01g0234499	-34.2	0.002349	287
osa-miR1423-3p	Os01g0236000	-30.8	0.009842	318
osa-miR1423-3p	Os01g0246400	-31.7	0.005975	45
osa-miR1423-3p	Os01g0256500	-31.3	0.00211	33
osa-miR1423-3p	Os01g0263600	-35.1	0.009577	654
osa-miR1423-3p	Os01g0265700	-37	0.000457	62
osa-miR1423-3p	Os01g0276900	-32.2	0.001663	140
osa-miR1423-3p	Os01g0278000	-33.4	0.002985	254
osa-miR1423-3p	Os01g0281050	-30.7	0.00768	460
osa-miR1423-3p	Os01g0283400	-31.3	0.00228	137
osa-miR1423-3p	Os01g0308600	-32	0.003643	205
osa-miR1423-3p	Os01g0308600	-31.1	0.00606	164
osa-miR1423-3p	Os01g0329000	-36.7	0.002731	892
osa-miR1423-3p	Os01g0330100	-33.1	0.000605	74
osa-miR1423-3p	Os01g0358100	-31.7	0.00201	23
osa-miR1423-3p	Os01g0358100	-30.8	0.003418	168
osa-miR1423-3p	Os01g0358100	-30.8	0.003418	277
osa-miR1423-3p	Os01g0358100	-30.3	0.004591	218
osa-miR1423-3p	Os01g0369900	-32.3	0.003473	137
osa-miR1423-3p	Os01g0382400	-30.3	0.009215	204
osa-miR1423-3p	Os01g0388101	-30.9	0.004948	23
osa-miR1423-3p	Os01g0388700	-32.3	0.005237	570
osa-miR1423-3p	Os01g0510200	-31.2	0.002605	70
osa-miR1423-3p	Os01g0589700	-31	0.009207	237
osa-miR1423-3p	Os01g0606000	-32.1	0.007537	355
osa-miR1423-3p	Os01g0607000	-31.5	0.004672	44
osa-miR1423-3p	Os01g0615250	-34	0.006633	68
osa-miR1423-3p	Os01g0621400	-30.5	0.002771	80
osa-miR1423-3p	Os01g0626400	-32.9	0.00955	615
osa-miR1423-3p	Os01g0627900	-32	0.004463	235
osa-miR1423-3p	Os01g0631800	-32.6	0.000893	170
osa-miR1423-3p	Os01g0639600	-37.7	0.000331	336
osa-miR1423-3p	Os01g0648225	-31.6	0.003126	192
osa-miR1423-3p	Os01g0663051	-31.1	0.001721	99
osa-miR1423-3p	Os01g0665900	-30.9	0.007623	181
osa-miR1423-3p	Os01g0666600	-31	0.007654	138
osa-miR1423-3p	Os01g0667900	-30.9	0.005149	227
osa-miR1423-3p	Os01g0677900	-36.3	0.005532	332
osa-miR1423-3p	Os01g0687400	-33	0.00608	657
osa-miR1423-3p	Os01g0690200	-32.4	0.009298	126
osa-miR1423-3p	Os01g0694400	-32.2	0.001184	42
osa-miR1423-3p	Os01g0699400	-34.3	0.005329	81
osa-miR1423-3p	Os01g0699500	-33.8	0.007216	131
osa-miR1423-3p	Os01g0699600	-35.6	0.002956	149
osa-miR1423-3p	Os01g0702700	-34.7	0.002455	667
osa-miR1423-3p	Os01g0720300	-31.4	0.006866	259
osa-miR1423-3p	Os01g0727500	-30.5	0.005112	219
osa-miR1423-3p	Os01g0727820	-30.4	0.008517	174
osa-miR1423-3p	Os01g0733001	-31.8	0.00214	299
osa-miR1423-3p	Os01g0733001	-30.3	0.005154	66
osa-miR1423-3p	Os01g0735900	-35.1	0.004581	1024
osa-miR1423-3p	Os01g0738900	-33.2	0.001696	374
osa-miR1423-3p	Os01g0749000	-31.8	0.008444	498
osa-miR1423-3p	Os01g0751400	-30.5	0.006731	226
osa-miR1423-3p	Os01g0752500	-31.7	0.006532	354
osa-miR1423-3p	Os01g0758500	-33.9	0.001641	28
osa-miR1423-3p	Os01g0758500	-30.8	0.009236	509
osa-miR1423-3p	Os01g0766200	-32.3	0.009024	38
osa-miR1423-3p	Os01g0770700	-32.4	0.002609	53
osa-miR1423-3p	Os01g0770700	-31.3	0.00488	165
osa-miR1423-3p	Os01g0771000	-33.2	0.003249	436
osa-miR1423-3p	Os01g0773700	-31.1	0.003279	188
osa-miR1423-3p	Os01g0779201	-32.2	0.000586	20
osa-miR1423-3p	Os01g0788400	-34.7	0.007027	517
osa-miR1423-3p	Os01g0793800	-33.2	0.000767	154
osa-miR1423-3p	Os01g0794600	-30.6	0.007691	348
osa-miR1423-3p	Os01g0802700	-33.8	0.007275	236
osa-miR1423-3p	Os01g0815400	-30.3	0.003194	232
osa-miR1423-3p	Os01g0823500	-32.9	0.00955	416
osa-miR1423-3p	Os01g0830900	-30.8	0.008727	422
osa-miR1423-3p	Os01g0831250	-32.8	0.006628	867
osa-miR1423-3p	Os01g0838600	-31.7	0.006816	114
osa-miR1423-3p	Os01g0848900	-31.1	0.005148	93
osa-miR1423-3p	Os01g0849000	-30.5	0.006146	251
osa-miR1423-3p	Os01g0857900	-31.7	0.001974	59
osa-miR1423-3p	Os01g0861000	-31.7	0.001798	287
osa-miR1423-3p	Os01g0866000	-31.3	0.008214	65
osa-miR1423-3p	Os01g0868000	-32.6	0.009805	379
osa-miR1423-3p	Os01g0871800	-32.8	0.000973	69
osa-miR1423-3p	Os01g0871800	-31.6	0.001981	194
osa-miR1423-3p	Os01g0871900	-35.4	0.003454	492
osa-miR1423-3p	Os01g0884700	-32.5	0.009203	652
osa-miR1423-3p	Os01g0885900	-32.1	0.006377	402
osa-miR1423-3p	Os01g0896400	-34.3	0.000942	46
osa-miR1423-3p	Os01g0913100	-31	0.006484	116
osa-miR1423-3p	Os01g0923000	-30.3	0.005829	167
osa-miR1423-3p	Os01g0931000	-32.1	0.002746	174
osa-miR1423-3p	Os01g0937100	-34.5	0.004956	497
osa-miR1423-3p	Os01g0942300	-34.4	0.000609	191
osa-miR1423-3p	Os01g0949400	-33.9	0.003762	18
osa-miR1423-3p	Os01g0963600	-32.5	0.003137	410
osa-miR1423-3p	Os01g0963600	-31.8	0.004648	129
osa-miR1423-3p	Os01g0975900	-33.2	0.003952	375
osa-miR1423-3p	Os02g0107300	-31.5	0.003945	249
osa-miR1423-3p	Os02g0114400	-31.6	0.007875	162
osa-miR1423-3p	Os02g0121400	-32.2	0.007141	701
osa-miR1423-3p	Os02g0122600	-30.3	0.007266	101
osa-miR1423-3p	Os02g0132500	-31.6	0.004213	180
osa-miR1423-3p	Os02g0147300	-31.5	0.005672	12
osa-miR1423-3p	Os02g0147600	-32.9	0.009211	399
osa-miR1423-3p	Os02g0160500	-30.7	0.001044	170
osa-miR1423-3p	Os02g0162600	-30.9	0.005081	238
osa-miR1423-3p	Os02g0175250	-30.6	0.003245	21
osa-miR1423-3p	Os02g0185400	-34.8	0.002701	810
osa-miR1423-3p	Os02g0196100	-34.3	0.00167	269
osa-miR1423-3p	Os02g0197800	-30.1	0.007534	1
osa-miR1423-3p	Os02g0203000	-31	0.008574	320
osa-miR1423-3p	Os02g0208700	-32.2	0.009624	518
osa-miR1423-3p	Os02g0213450	-30.4	0.009788	407
osa-miR1423-3p	Os02g0232050	-31.5	0.006799	138
osa-miR1423-3p	Os02g0246900	-35.1	0.000822	429
osa-miR1423-3p	Os02g0247100	-32.2	0.00175	5
osa-miR1423-3p	Os02g0247800	-30.8	0.007023	143
osa-miR1423-3p	Os02g0249200	-33.9	0.001183	303
osa-miR1423-3p	Os02g0254600	-30.2	0.003464	3
osa-miR1423-3p	Os02g0257300	-35.1	0.004367	395
osa-miR1423-3p	Os02g0265800	-31.3	0.007393	383
osa-miR1423-3p	Os02g0266500	-30.5	0.009064	395
osa-miR1423-3p	Os02g0301650	-32.2	0.00234	297
osa-miR1423-3p	Os02g0445300	-30.3	0.002183	51
osa-miR1423-3p	Os02g0471100	-30.1	0.007534	23
osa-miR1423-3p	Os02g0486400	-33.9	0.000865	275
osa-miR1423-3p	Os02g0497400	-34.2	0.00084	353
osa-miR1423-3p	Os02g0507100	-31.3	0.002682	261
osa-miR1423-3p	Os02g0526700	-34.8	0.004717	873
osa-miR1423-3p	Os02g0527900	-34.4	0.007583	1192
osa-miR1423-3p	Os02g0539500	-32.6	0.006407	170
osa-miR1423-3p	Os02g0543000	-35.3	0.00019	224
osa-miR1423-3p	Os02g0550800	-35.8	0.003231	450
osa-miR1423-3p	Os02g0567800	-34.1	0.003762	381
osa-miR1423-3p	Os02g0575200	-32.6	0.008411	100
osa-miR1423-3p	Os02g0582600	-31.6	0.009018	496
osa-miR1423-3p	Os02g0592833	-31.5	0.00268	297
osa-miR1423-3p	Os02g0595400	-31.5	0.006677	207
osa-miR1423-3p	Os02g0620600	-35.1	0.004882	1209
osa-miR1423-3p	Os02g0621800	-40.3	0.000801	2112
osa-miR1423-3p	Os02g0624350	-31.5	0.003729	309
osa-miR1423-3p	Os02g0630300	-32.1	0.009697	390
osa-miR1423-3p	Os02g0634600	-33.3	0.008684	142
osa-miR1423-3p	Os02g0648100	-34.4	0.004093	479
osa-miR1423-3p	Os02g0648900	-32.3	0.001995	147
osa-miR1423-3p	Os02g0651300	-32.5	0.009397	98
osa-miR1423-3p	Os02g0657600	-34.3	0.002855	584
osa-miR1423-3p	Os02g0658400	-34.4	0.005305	315
osa-miR1423-3p	Os02g0662200	-34.1	0.002033	80
osa-miR1423-3p	Os02g0667300	-31.8	0.002397	135
osa-miR1423-3p	Os02g0667300	-30.3	0.005709	231
osa-miR1423-3p	Os02g0668500	-32.1	0.00623	41
osa-miR1423-3p	Os02g0670500	-30.9	0.003393	286
osa-miR1423-3p	Os02g0670500	-30.3	0.004829	227
osa-miR1423-3p	Os02g0677300	-34.4	0.001638	458
osa-miR1423-3p	Os02g0682300	-30.4	0.008422	252
osa-miR1423-3p	Os02g0682500	-33.2	0.007303	833
osa-miR1423-3p	Os02g0686100	-31.5	0.005903	139
osa-miR1423-3p	Os02g0691500	-35.3	0.00266	419
osa-miR1423-3p	Os02g0692700	-32.5	0.005988	708
osa-miR1423-3p	Os02g0703800	-31.3	0.002237	90
osa-miR1423-3p	Os02g0711400	-32.1	0.002274	52
osa-miR1423-3p	Os02g0713700	-35.9	0.001598	740
osa-miR1423-3p	Os02g0720500	-32.1	0.003522	185
osa-miR1423-3p	Os02g0724100	-31.9	0.007441	297
osa-miR1423-3p	Os02g0731700	-35.5	0.003387	60
osa-miR1423-3p	Os02g0731800	-32.4	0.001378	54
osa-miR1423-3p	Os02g0732300	-30.4	0.006081	113
osa-miR1423-3p	Os02g0755900	-35.4	0.004414	850
osa-miR1423-3p	Os02g0759000	-30.2	0.008193	256
osa-miR1423-3p	Os02g0759000	-30.2	0.008193	153
osa-miR1423-3p	Os02g0761500	-30.4	0.007308	350
osa-miR1423-3p	Os02g0761500	-30.2	0.008193	167
osa-miR1423-3p	Os02g0764100	-33.1	0.004203	168
osa-miR1423-3p	Os02g0786900	-31.6	0.006144	223
osa-miR1423-3p	Os02g0787600	-38.3	0.003232	2635
osa-miR1423-3p	Os02g0789600	-35.6	0.005497	429
osa-miR1423-3p	Os02g0799700	-30.3	0.00983	345
osa-miR1423-3p	Os02g0807600	-30.2	0.005465	41
osa-miR1423-3p	Os02g0834100	-30.5	0.002088	118
osa-miR1423-3p	Os03g0100300	-32.7	0.008413	183
osa-miR1423-3p	Os03g0103200	-30.5	0.005982	252
osa-miR1423-3p	Os03g0113000	-32.5	0.009935	145
osa-miR1423-3p	Os03g0114900	-32	0.004689	207
osa-miR1423-3p	Os03g0123800	-34.5	0.001389	20
osa-miR1423-3p	Os03g0123800	-31.6	0.006902	37
osa-miR1423-3p	Os03g0127000	-34.3	0.000234	12
osa-miR1423-3p	Os03g0130300	-31.8	0.000868	189
osa-miR1423-3p	Os03g0131000	-34.8	0.000901	482
osa-miR1423-3p	Os03g0131000	-33.4	0.001975	177
osa-miR1423-3p	Os03g0159400	-32	0.005632	340
osa-miR1423-3p	Os03g0159900	-30.1	0.00976	64
osa-miR1423-3p	Os03g0162500	-32.5	0.008208	85
osa-miR1423-3p	Os03g0170500	-31.3	0.006344	504
osa-miR1423-3p	Os03g0183200	-30.7	0.008185	216
osa-miR1423-3p	Os03g0191900	-33.5	0.004545	203
osa-miR1423-3p	Os03g0200200	-31.7	0.006702	51
osa-miR1423-3p	Os03g0207200	-33.8	0.005574	143
osa-miR1423-3p	Os03g0225150	-32.3	0.001877	354
osa-miR1423-3p	Os03g0225150	-31.9	0.002369	223
osa-miR1423-3p	Os03g0231650	-30.1	0.008463	57
osa-miR1423-3p	Os03g0233200	-33.4	0.005029	735
osa-miR1423-3p	Os03g0233200	-33.2	0.005593	337
osa-miR1423-3p	Os03g0234900	-32.4	0.009955	669
osa-miR1423-3p	Os03g0239300	-32.3	0.005863	369
osa-miR1423-3p	Os03g0243900	-33.3	0.006296	276
osa-miR1423-3p	Os03g0243900	-32.7	0.008634	200
osa-miR1423-3p	Os03g0243900	-32.5	0.009591	849
osa-miR1423-3p	Os03g0245500	-33.3	0.005586	199
osa-miR1423-3p	Os03g0251350	-34.5	0.001862	204
osa-miR1423-3p	Os03g0251350	-32	0.007258	131
osa-miR1423-3p	Os03g0266900	-31	0.005317	288
osa-miR1423-3p	Os03g0273200	-35.6	0.004926	65
osa-miR1423-3p	Os03g0280750	-33.4	0.005418	419
osa-miR1423-3p	Os03g0283750	-31.6	0.001695	154
osa-miR1423-3p	Os03g0285200	-31.1	0.000646	25
osa-miR1423-3p	Os03g0296500	-36.3	0.00258	88
osa-miR1423-3p	Os03g0302800	-32.2	0.005043	79
osa-miR1423-3p	Os03g0305000	-37.1	0.002249	21
osa-miR1423-3p	Os03g0305400	-32	0.004067	118
osa-miR1423-3p	Os03g0312500	-30.3	0.003059	74
osa-miR1423-3p	Os03g0319000	-30.5	0.001491	11
osa-miR1423-3p	Os03g0327751	-32.5	0.002344	78
osa-miR1423-3p	Os03g0331700	-30.8	0.008811	548
osa-miR1423-3p	Os03g0339400	-32.2	0.008929	93
osa-miR1423-3p	Os03g0346200	-30.3	0.003126	161
osa-miR1423-3p	Os03g0353400	-30.4	0.008045	369
osa-miR1423-3p	Os03g0356400	-31.3	0.007528	466
osa-miR1423-3p	Os03g0385400	-32.7	0.002684	231
osa-miR1423-3p	Os03g0385400	-30.9	0.007391	419
osa-miR1423-3p	Os03g0395700	-32.1	0.004653	206
osa-miR1423-3p	Os03g0398250	-30.2	0.007695	188
osa-miR1423-3p	Os03g0398600	-32.2	0.008199	703
osa-miR1423-3p	Os03g0411800	-36.7	0.001184	63
osa-miR1423-3p	Os03g0432666	-30.1	0.003087	194
osa-miR1423-3p	Os03g0437600	-32.2	0.00774	128
osa-miR1423-3p	Os03g0439000	-32.4	0.009049	436
osa-miR1423-3p	Os03g0596800	-31.4	0.004832	230
osa-miR1423-3p	Os03g0607700	-31.4	0.00998	387
osa-miR1423-3p	Os03g0618800	-30.6	0.007349	394
osa-miR1423-3p	Os03g0618800	-30.2	0.009222	179
osa-miR1423-3p	Os03g0651800	-31.5	0.007929	299
osa-miR1423-3p	Os03g0654600	-33.6	0.005575	72
osa-miR1423-3p	Os03g0661600	-33.6	0.003894	335
osa-miR1423-3p	Os03g0663500	-31.5	0.007736	150
osa-miR1423-3p	Os03g0664400	-31.4	0.009837	548
osa-miR1423-3p	Os03g0670700	-30.9	0.008818	345
osa-miR1423-3p	Os03g0687700	-33	0.00415	351
osa-miR1423-3p	Os03g0703900	-32.4	0.007226	81
osa-miR1423-3p	Os03g0717950	-32.4	0.005371	546
osa-miR1423-3p	Os03g0723700	-33	0.002117	336
osa-miR1423-3p	Os03g0725800	-32.8	0.009176	880
osa-miR1423-3p	Os03g0727100	-33.1	0.003014	38
osa-miR1423-3p	Os03g0733000	-31.1	0.001158	23
osa-miR1423-3p	Os03g0737700	-35	0.003329	697
osa-miR1423-3p	Os03g0743650	-32	0.001653	28
osa-miR1423-3p	Os03g0744600	-31.6	0.009345	77
osa-miR1423-3p	Os03g0758500	-31.8	0.003851	325
osa-miR1423-3p	Os03g0761500	-36.3	0.005548	885
osa-miR1423-3p	Os03g0764100	-33.3	0.004224	124
osa-miR1423-3p	Os03g0766600	-32.8	0.00051	170
osa-miR1423-3p	Os03g0775000	-33.8	0.005071	164
osa-miR1423-3p	Os03g0781700	-31.6	0.009083	518
osa-miR1423-3p	Os03g0790500	-33.3	0.0071	748
osa-miR1423-3p	Os03g0791432	-31.2	0.002796	86
osa-miR1423-3p	Os03g0793000	-30.7	0.007514	293
osa-miR1423-3p	Os03g0798400	-32.1	0.006085	317
osa-miR1423-3p	Os03g0798400	-31.5	0.008449	435
osa-miR1423-3p	Os03g0798600	-33.1	0.001599	70
osa-miR1423-3p	Os03g0799050	-30.6	0.007619	1
osa-miR1423-3p	Os03g0807500	-31.4	0.00751	516
osa-miR1423-3p	Os03g0809900	-32.6	0.003456	87
osa-miR1423-3p	Os03g0815100	-32.6	0.008185	843
osa-miR1423-3p	Os03g0817100	-33.4	0.002235	149
osa-miR1423-3p	Os03g0817800	-33.7	0.006708	857
osa-miR1423-3p	Os03g0819400	-34.9	0.001019	522
osa-miR1423-3p	Os03g0819400	-32.5	0.003868	206
osa-miR1423-3p	Os03g0823400	-33.8	0.00071	195
osa-miR1423-3p	Os03g0825850	-32.4	0.003248	54
osa-miR1423-3p	Os03g0832300	-34.1	0.000595	23
osa-miR1423-3p	Os03g0835150	-30.4	0.001736	153
osa-miR1423-3p	Os03g0835300	-30.2	0.007695	193
osa-miR1423-3p	Os03g0850200	-32.4	0.004338	232
osa-miR1423-3p	Os03g0850200	-32.2	0.004846	158
osa-miR1423-3p	Os03g0857750	-30.1	0.000645	55
osa-miR1423-3p	Os04g0110200	-31	0.008496	306
osa-miR1423-3p	Os04g0116600	-33.7	0.004648	786
osa-miR1423-3p	Os04g0117300	-37.7	0.002278	469
osa-miR1423-3p	Os04g0190000	-33.3	0.000796	239
osa-miR1423-3p	Os04g0206450	-32.6	0.009053	275
osa-miR1423-3p	Os04g0229100	-33.6	0.006069	261
osa-miR1423-3p	Os04g0229100	-33.3	0.007063	1032
osa-miR1423-3p	Os04g0229100	-33.1	0.007883	816
osa-miR1423-3p	Os04g0249900	-31.9	0.000583	25
osa-miR1423-3p	Os04g0252850	-32.2	0.005639	214
osa-miR1423-3p	Os04g0269700	-33.9	0.001883	222
osa-miR1423-3p	Os04g0271200	-31.9	0.006313	46
osa-miR1423-3p	Os04g0338100	-32.6	0.001095	73
osa-miR1423-3p	Os04g0385600	-34.1	0.0055	1041
osa-miR1423-3p	Os04g0398000	-32.2	0.007589	539
osa-miR1423-3p	Os04g0400700	-32.2	0.006085	366
osa-miR1423-3p	Os04g0405900	-30.4	0.002053	198
osa-miR1423-3p	Os04g0406600	-33.4	0.009337	762
osa-miR1423-3p	Os04g0415401	-31.4	0.009063	427
osa-miR1423-3p	Os04g0417600	-33.3	0.009086	551
osa-miR1423-3p	Os04g0430950	-36.4	0.000353	337
osa-miR1423-3p	Os04g0443200	-31.4	0.004832	249
osa-miR1423-3p	Os04g0444300	-31.6	0.004986	489
osa-miR1423-3p	Os04g0445900	-30.9	0.00584	366
osa-miR1423-3p	Os04g0450400	-34	0.007544	696
osa-miR1423-3p	Os04g0453233	-34.2	0.001764	395
osa-miR1423-3p	Os04g0457000	-33.5	0.003358	425
osa-miR1423-3p	Os04g0459200	-30.1	0.001972	139
osa-miR1423-3p	Os04g0463000	-36.8	0.003479	1719
osa-miR1423-3p	Os04g0484850	-32.1	0.000671	16
osa-miR1423-3p	Os04g0486900	-30.3	0.007834	21
osa-miR1423-3p	Os04g0486950	-34.4	0.008692	1275
osa-miR1423-3p	Os04g0493100	-31.7	0.003655	421
osa-miR1423-3p	Os04g0493600	-33.2	0.000481	99
osa-miR1423-3p	Os04g0496000	-30.8	0.005101	326
osa-miR1423-3p	Os04g0500600	-31.8	0.001412	157
osa-miR1423-3p	Os04g0515900	-31.9	0.009509	282
osa-miR1423-3p	Os04g0517000	-31.9	0.004257	452
osa-miR1423-3p	Os04g0520700	-30.7	0.007931	302
osa-miR1423-3p	Os04g0522500	-37.6	0.000738	42
osa-miR1423-3p	Os04g0527000	-31.5	0.007482	231
osa-miR1423-3p	Os04g0530300	-34.5	0.003733	41
osa-miR1423-3p	Os04g0531600	-33.6	0.000939	150
osa-miR1423-3p	Os04g0537100	-30.7	0.007308	34
osa-miR1423-3p	Os04g0538700	-33.9	0.009694	23
osa-miR1423-3p	Os04g0552300	-35.5	0.000838	153
osa-miR1423-3p	Os04g0561600	-32	0.006632	344
osa-miR1423-3p	Os04g0568500	-32.5	0.002434	341
osa-miR1423-3p	Os04g0571600	-34.5	0.008101	459
osa-miR1423-3p	Os04g0572700	-32.1	0.005375	197
osa-miR1423-3p	Os04g0577375	-30.1	0.004621	159
osa-miR1423-3p	Os04g0578400	-36.8	0.000843	257
osa-miR1423-3p	Os04g0578833	-31	0.003309	49
osa-miR1423-3p	Os04g0583000	-33.5	0.004216	502
osa-miR1423-3p	Os04g0583200	-32.1	0.00492	440
osa-miR1423-3p	Os04g0583266	-31.3	0.002682	177
osa-miR1423-3p	Os04g0583900	-37.1	0.00156	339
osa-miR1423-3p	Os04g0584300	-30.3	0.004204	108
osa-miR1423-3p	Os04g0591300	-35.2	0.000664	513
osa-miR1423-3p	Os04g0598000	-30.5	0.004294	248
osa-miR1423-3p	Os04g0604900	-33.9	0.004228	1
osa-miR1423-3p	Os04g0613200	-34.4	0.007057	643
osa-miR1423-3p	Os04g0624900	-32.1	0.000681	80
osa-miR1423-3p	Os04g0630500	-32.7	0.003079	419
osa-miR1423-3p	Os04g0640800	-34.3	0.00425	1035
osa-miR1423-3p	Os04g0647900	-36	0.00921	204
osa-miR1423-3p	Os04g0670000	-32	0.004919	90
osa-miR1423-3p	Os04g0677300	-34.1	0.00252	580
osa-miR1423-3p	Os04g0680300	-31.8	0.002705	219
osa-miR1423-3p	Os04g0685400	-36.9	0.000398	255
osa-miR1423-3p	Os04g0688500	-33.2	0.007196	637
osa-miR1423-3p	Os04g0690500	-32.8	0.004047	484
osa-miR1423-3p	Os05g0103000	-33.7	0.005291	282
osa-miR1423-3p	Os05g0111300	-30.9	0.001634	15
osa-miR1423-3p	Os05g0112800	-32.5	0.00663	361
osa-miR1423-3p	Os05g0119000	-33.9	0.003403	548
osa-miR1423-3p	Os05g0121900	-36.7	0.001072	588
osa-miR1423-3p	Os05g0125100	-31.7	0.006588	534
osa-miR1423-3p	Os05g0126800	-30.6	0.005647	62
osa-miR1423-3p	Os05g0160300	-33.3	0.000796	172
osa-miR1423-3p	Os05g0160300	-31.3	0.00259	57
osa-miR1423-3p	Os05g0162000	-33.1	0.007845	46
osa-miR1423-3p	Os05g0163300	-37	0.0006	582
osa-miR1423-3p	Os05g0171900	-31	0.009287	42
osa-miR1423-3p	Os05g0181300	-31.5	0.001825	73
osa-miR1423-3p	Os05g0181700	-35.2	0.000621	283
osa-miR1423-3p	Os05g0188300	-30.4	0.005499	138
osa-miR1423-3p	Os05g0188700	-36.2	0.001911	234
osa-miR1423-3p	Os05g0192100	-30.5	0.003016	96
osa-miR1423-3p	Os05g0195200	-34	0.005972	633
osa-miR1423-3p	Os05g0201700	-32.2	0.004569	282
osa-miR1423-3p	Os05g0201700	-31.8	0.005705	83
osa-miR1423-3p	Os05g0201700	-31.5	0.006738	196
osa-miR1423-3p	Os05g0201700	-30.9	0.009395	242
osa-miR1423-3p	Os05g0310600	-33.1	0.005092	630
osa-miR1423-3p	Os05g0355900	-31.1	0.008864	216
osa-miR1423-3p	Os05g0365700	-31.1	0.001484	134
osa-miR1423-3p	Os05g0373500	-34.1	0.008793	125
osa-miR1423-3p	Os05g0381400	-36.9	0.000236	330
osa-miR1423-3p	Os05g0382550	-30.2	0.006545	290
osa-miR1423-3p	Os05g0397300	-33.1	0.001453	252
osa-miR1423-3p	Os05g0397300	-32.7	0.001829	153
osa-miR1423-3p	Os05g0417600	-33.5	0.000642	253
osa-miR1423-3p	Os05g0423701	-30.4	0.008999	436
osa-miR1423-3p	Os05g0425650	-32	0.006125	127
osa-miR1423-3p	Os05g0426150	-33.6	0.005633	607
osa-miR1423-3p	Os05g0434800	-32.9	0.002895	521
osa-miR1423-3p	Os05g0439000	-31.5	0.007758	11
osa-miR1423-3p	Os05g0445100	-34.4	0.007511	173
osa-miR1423-3p	Os05g0468700	-34	0.008242	528
osa-miR1423-3p	Os05g0494600	-32.5	0.008208	507
osa-miR1423-3p	Os05g0512600	-31.9	0.006682	598
osa-miR1423-3p	Os05g0519000	-33.8	0.003248	461
osa-miR1423-3p	Os05g0520300	-34.2	0.005015	986
osa-miR1423-3p	Os05g0525900	-31.7	0.009102	416
osa-miR1423-3p	Os05g0531700	-31.6	0.002287	175
osa-miR1423-3p	Os05g0538900	-30.1	0.005612	58
osa-miR1423-3p	Os05g0541400	-33.8	0.007023	78
osa-miR1423-3p	Os05g0551700	-33.2	0.007481	684
osa-miR1423-3p	Os05g0554100	-31.8	0.005446	327
osa-miR1423-3p	Os05g0566800	-31.2	0.009348	152
osa-miR1423-3p	Os05g0571600	-31.6	0.004466	132
osa-miR1423-3p	Os05g0573800	-36.9	0.001183	468
osa-miR1423-3p	Os05g0577500	-30.3	0.00983	125
osa-miR1423-3p	Os05g0583000	-32.9	0.007812	564
osa-miR1423-3p	Os05g0584300	-32	0.00731	150
osa-miR1423-3p	Os05g0586700	-34.6	0.002671	249
osa-miR1423-3p	Os06g0104300	-34.6	0.008465	2
osa-miR1423-3p	Os06g0107750	-32.4	0.000583	80
osa-miR1423-3p	Os06g0114400	-32.3	0.00644	690
osa-miR1423-3p	Os06g0118600	-31	0.003938	312
osa-miR1423-3p	Os06g0123000	-34.3	0.00291	12
osa-miR1423-3p	Os06g0125900	-32.9	0.000989	276
osa-miR1423-3p	Os06g0128800	-30.8	0.008063	219
osa-miR1423-3p	Os06g0132300	-32.1	0.005055	343
osa-miR1423-3p	Os06g0132801	-33.7	0.003763	474
osa-miR1423-3p	Os06g0132801	-32.4	0.007552	390
osa-miR1423-3p	Os06g0133300	-32.9	0.000621	211
osa-miR1423-3p	Os06g0147400	-30.1	0.007433	60
osa-miR1423-3p	Os06g0147600	-30.9	0.004684	216
osa-miR1423-3p	Os06g0148200	-33.6	0.005806	638
osa-miR1423-3p	Os06g0149100	-31.5	0.004512	448
osa-miR1423-3p	Os06g0181100	-34.9	0.005478	449
osa-miR1423-3p	Os06g0192950	-36.4	0.00012	5
osa-miR1423-3p	Os06g0195800	-31.5	0.006495	401
osa-miR1423-3p	Os06g0201500	-30.1	0.005795	108
osa-miR1423-3p	Os06g0205100	-36.3	0.00022	134
osa-miR1423-3p	Os06g0207966	-32.1	0.007746	604
osa-miR1423-3p	Os06g0208800	-37.5	0.001006	14
osa-miR1423-3p	Os06g0216300	-30.5	0.006902	291
osa-miR1423-3p	Os06g0218600	-31	0.008496	167
osa-miR1423-3p	Os06g0220000	-33.7	0.003739	693
osa-miR1423-3p	Os06g0226700	-33.5	0.007247	111
osa-miR1423-3p	Os06g0253600	-33	0.007032	516
osa-miR1423-3p	Os06g0275000	-34.4	0.004708	79
osa-miR1423-3p	Os06g0301500	-35.4	0.000179	32
osa-miR1423-3p	Os06g0301500	-30.8	0.002788	2
osa-miR1423-3p	Os06g0323100	-32.9	0.008668	876
osa-miR1423-3p	Os06g0487380	-32.1	0.00087	151
osa-miR1423-3p	Os06g0494250	-31.2	0.003994	270
osa-miR1423-3p	Os06g0503600	-30.9	0.004111	217
osa-miR1423-3p	Os06g0508950	-30.3	0.005488	43
osa-miR1423-3p	Os06g0525200	-31.7	0.005704	396
osa-miR1423-3p	Os06g0530600	-32.4	0.002085	224
osa-miR1423-3p	Os06g0534950	-30.5	0.009925	120
osa-miR1423-3p	Os06g0536800	-30.8	0.003783	9
osa-miR1423-3p	Os06g0538900	-30.7	0.009316	83
osa-miR1423-3p	Os06g0542200	-34.1	0.004264	197
osa-miR1423-3p	Os06g0559400	-32.4	0.005163	341
osa-miR1423-3p	Os06g0560000	-34.4	0.006681	274
osa-miR1423-3p	Os06g0582400	-37	0.000373	212
osa-miR1423-3p	Os06g0582400	-32.3	0.004955	335
osa-miR1423-3p	Os06g0592500	-30.2	0.008497	224
osa-miR1423-3p	Os06g0602600	-33.2	0.001094	366
osa-miR1423-3p	Os06g0603300	-32.1	0.004875	18
osa-miR1423-3p	Os06g0605750	-30.9	0.00686	345
osa-miR1423-3p	Os06g0606700	-32	0.009013	540
osa-miR1423-3p	Os06g0607100	-33.4	0.005007	560
osa-miR1423-3p	Os06g0607100	-32.5	0.008208	675
osa-miR1423-3p	Os06g0621900	-31.6	0.009941	360
osa-miR1423-3p	Os06g0627100	-31.6	0.00166	115
osa-miR1423-3p	Os06g0634500	-31.7	0.003609	150
osa-miR1423-3p	Os06g0634500	-30.2	0.008497	2
osa-miR1423-3p	Os06g0634700	-31.1	0.002864	232
osa-miR1423-3p	Os06g0646700	-31.2	0.002374	101
osa-miR1423-3p	Os06g0650900	-32.7	0.001704	158
osa-miR1423-3p	Os06g0652200	-35.4	0.00097	275
osa-miR1423-3p	Os06g0663100	-31.4	0.00674	522
osa-miR1423-3p	Os06g0671150	-32.1	0.002341	283
osa-miR1423-3p	Os06g0683500	-34.4	0.001386	539
osa-miR1423-3p	Os06g0683800	-30.7	0.00235	257
osa-miR1423-3p	Os06g0683800	-30.1	0.003376	44
osa-miR1423-3p	Os06g0691600	-33.7	0.001391	283
osa-miR1423-3p	Os06g0693900	-34.1	0.003117	454
osa-miR1423-3p	Os06g0693900	-32.3	0.008166	243
osa-miR1423-3p	Os06g0711800	-31.5	0.006556	276
osa-miR1423-3p	Os06g0711900	-31.1	0.005467	96
osa-miR1423-3p	Os06g0716200	-37.7	0.000546	267
osa-miR1423-3p	Os06g0725000	-34.2	0.000738	54
osa-miR1423-3p	Os06g0730200	-31.6	0.002651	225
osa-miR1423-3p	Os07g0116600	-33.5	0.00757	1110
osa-miR1423-3p	Os07g0123800	-32.4	0.002609	55
osa-miR1423-3p	Os07g0123800	-31.5	0.004355	432
osa-miR1423-3p	Os07g0140232	-32	0.00539	202
osa-miR1423-3p	Os07g0162200	-32.5	0.007203	557
osa-miR1423-3p	Os07g0162500	-32.6	0.008731	45
osa-miR1423-3p	Os07g0162700	-33.3	0.006795	748
osa-miR1423-3p	Os07g0178800	-33.5	0.001989	45
osa-miR1423-3p	Os07g0189700	-36.4	0.00055	157
osa-miR1423-3p	Os07g0194950	-30.1	0.007534	115
osa-miR1423-3p	Os07g0230400	-32.2	0.004401	39
osa-miR1423-3p	Os07g0230400	-31.3	0.007259	461
osa-miR1423-3p	Os07g0230600	-30.9	0.008413	97
osa-miR1423-3p	Os07g0230600	-30.7	0.009405	517
osa-miR1423-3p	Os07g0249900	-31	0.005651	218
osa-miR1423-3p	Os07g0287400	-31.1	0.002285	164
osa-miR1423-3p	Os07g0290500	-31	0.000958	41
osa-miR1423-3p	Os07g0292100	-33.1	0.001236	169
osa-miR1423-3p	Os07g0413800	-38.1	0.000357	284
osa-miR1423-3p	Os07g0417600	-33.6	0.00311	579
osa-miR1423-3p	Os07g0417600	-32.7	0.005072	288
osa-miR1423-3p	Os07g0422100	-32.4	0.003006	330
osa-miR1423-3p	Os07g0422100	-30.7	0.007847	460
osa-miR1423-3p	Os07g0442900	-32.2	0.00474	69
osa-miR1423-3p	Os07g0442900	-31.5	0.006983	434
osa-miR1423-3p	Os07g0443500	-31.1	0.00164	93
osa-miR1423-3p	Os07g0491900	-33.1	0.007398	128
osa-miR1423-3p	Os07g0502900	-35.6	0.004167	1024
osa-miR1423-3p	Os07g0510400	-35.1	0.004648	894
osa-miR1423-3p	Os07g0520200	-34.6	0.003087	647
osa-miR1423-3p	Os07g0520200	-32.5	0.009348	460
osa-miR1423-3p	Os07g0531200	-32.5	0.001913	114
osa-miR1423-3p	Os07g0532500	-33.4	0.008946	428
osa-miR1423-3p	Os07g0560700	-34.2	0.001345	492
osa-miR1423-3p	Os07g0571200	-30.4	0.003225	76
osa-miR1423-3p	Os07g0572050	-34.6	0.002124	54
osa-miR1423-3p	Os07g0573000	-30.7	0.003817	333
osa-miR1423-3p	Os07g0573200	-30.4	0.005418	220
osa-miR1423-3p	Os07g0573300	-33.9	0.009602	474
osa-miR1423-3p	Os07g0582850	-34.1	0.007274	999
osa-miR1423-3p	Os07g0587300	-32.8	0.001169	156
osa-miR1423-3p	Os07g0589000	-31.4	0.008649	10
osa-miR1423-3p	Os07g0627000	-35	0.006955	200
osa-miR1423-3p	Os07g0632000	-33.7	0.00457	604
osa-miR1423-3p	Os07g0659300	-33	0.003808	58
osa-miR1423-3p	Os07g0670100	-30.8	0.003783	29
osa-miR1423-3p	Os07g0686300	-32	0.004111	153
osa-miR1423-3p	Os07g0686600	-34.4	0.001552	296
osa-miR1423-3p	Os07g0688300	-35.4	0.003705	437
osa-miR1423-3p	Os07g0691300	-30.8	0.002467	114
osa-miR1423-3p	Os08g0106501	-31.6	0.007628	561
osa-miR1423-3p	Os08g0127800	-32.7	0.005373	552
osa-miR1423-3p	Os08g0129900	-31.1	0.005728	42
osa-miR1423-3p	Os08g0130400	-37.1	0.000602	330
osa-miR1423-3p	Os08g0135500	-30.9	0.003927	246
osa-miR1423-3p	Os08g0150700	-34.8	0.002299	608
osa-miR1423-3p	Os08g0150700	-33	0.006005	496
osa-miR1423-3p	Os08g0155900	-30.1	0.003834	81
osa-miR1423-3p	Os08g0171216	-31.9	0.002859	62
osa-miR1423-3p	Os08g0172300	-34.7	0.000309	67
osa-miR1423-3p	Os08g0184800	-30.2	0.005207	60
osa-miR1423-3p	Os08g0185900	-30.4	0.00222	110
osa-miR1423-3p	Os08g0235550	-30.9	0.002177	250
osa-miR1423-3p	Os08g0235800	-34.4	0.00368	416
osa-miR1423-3p	Os08g0239000	-31.3	0.001488	147
osa-miR1423-3p	Os08g0249300	-32.6	0.00366	528
osa-miR1423-3p	Os08g0249300	-31.4	0.007082	468
osa-miR1423-3p	Os08g0249501	-30.6	0.003142	157
osa-miR1423-3p	Os08g0256000	-35	0.002402	2
osa-miR1423-3p	Os08g0265000	-35.2	7.4e-05	160
osa-miR1423-3p	Os08g0269000	-33.6	0.004215	451
osa-miR1423-3p	Os08g0270800	-31.5	0.008253	53
osa-miR1423-3p	Os08g0290500	-32	0.004463	150
osa-miR1423-3p	Os08g0293100	-32.5	0.001645	97
osa-miR1423-3p	Os08g0335600	-32.6	0.003694	153
osa-miR1423-3p	Os08g0359900	-31.6	0.005039	195
osa-miR1423-3p	Os08g0360000	-30.2	0.006269	5
osa-miR1423-3p	Os08g0375400	-31.2	0.008243	477
osa-miR1423-3p	Os08g0378000	-33.5	0.006707	513
osa-miR1423-3p	Os08g0386200	-34	0.003965	559
osa-miR1423-3p	Os08g0402500	-30.9	0.007468	335
osa-miR1423-3p	Os08g0403300	-32.3	0.002398	230
osa-miR1423-3p	Os08g0404500	-31.7	0.009996	68
osa-miR1423-3p	Os08g0404900	-32	0.00947	222
osa-miR1423-3p	Os08g0408500	-32.2	0.008199	281
osa-miR1423-3p	Os08g0421400	-30.6	0.004579	139
osa-miR1423-3p	Os08g0421825	-30.4	0.007766	406
osa-miR1423-3p	Os08g0434150	-31.7	0.007713	25
osa-miR1423-3p	Os08g0441400	-30.3	0.005154	235
osa-miR1423-3p	Os08g0457000	-30.8	0.005241	96
osa-miR1423-3p	Os08g0467300	-33.2	0.008804	233
osa-miR1423-3p	Os08g0482600	-35	0.000683	122
osa-miR1423-3p	Os08g0514066	-32.1	0.002654	101
osa-miR1423-3p	Os08g0529800	-36	0.002477	98
osa-miR1423-3p	Os08g0561800	-31.4	0.004555	91
osa-miR1423-3p	Os08g0561800	-30.3	0.008515	114
osa-miR1423-3p	Os08g0562866	-30.1	0.002623	220
osa-miR1423-3p	Os09g0132900	-33.2	0.007196	157
osa-miR1423-3p	Os09g0265800	-32.1	0.002675	271
osa-miR1423-3p	Os09g0265800	-30.2	0.007947	92
osa-miR1423-3p	Os09g0272200	-30.4	0.005337	18
osa-miR1423-3p	Os09g0287000	-33.3	0.003688	316
osa-miR1423-3p	Os09g0375600	-31.4	0.007445	62
osa-miR1423-3p	Os09g0385700	-31.1	0.007309	237
osa-miR1423-3p	Os09g0385700	-31	0.007729	462
osa-miR1423-3p	Os09g0397700	-32.1	0.002654	36
osa-miR1423-3p	Os09g0400000	-34.4	0.00559	668
osa-miR1423-3p	Os09g0426800	-35.2	0.006741	530
osa-miR1423-3p	Os09g0427300	-30.4	0.00749	272
osa-miR1423-3p	Os09g0429100	-30.8	0.004358	31
osa-miR1423-3p	Os09g0431750	-31.9	0.002442	258
osa-miR1423-3p	Os09g0449500	-33.4	0.001476	168
osa-miR1423-3p	Os09g0449500	-31.4	0.00461	109
osa-miR1423-3p	Os09g0453100	-31.2	0.002942	199
osa-miR1423-3p	Os09g0454600	-33.4	0.006384	48
osa-miR1423-3p	Os09g0457100	-38.3	0.000976	987
osa-miR1423-3p	Os09g0457900	-31.8	0.009782	683
osa-miR1423-3p	Os09g0458800	-33.1	0.000706	17
osa-miR1423-3p	Os09g0469300	-33.3	0.001388	167
osa-miR1423-3p	Os09g0475500	-31.2	0.008974	200
osa-miR1423-3p	Os09g0483300	-32.7	0.001655	189
osa-miR1423-3p	Os09g0486375	-32	0.000494	104
osa-miR1423-3p	Os09g0489800	-32.7	0.002227	265
osa-miR1423-3p	Os09g0492700	-35.1	0.006288	689
osa-miR1423-3p	Os09g0500200	-31.3	0.006028	20
osa-miR1423-3p	Os09g0505000	-32.1	0.005329	380
osa-miR1423-3p	Os09g0509500	-33.1	0.006211	65
osa-miR1423-3p	Os09g0513900	-32.1	0.001806	99
osa-miR1423-3p	Os09g0524300	-38.3	0.00113	1202
osa-miR1423-3p	Os09g0526500	-32.8	0.002971	508
osa-miR1423-3p	Os09g0537000	-34.1	0.000915	75
osa-miR1423-3p	Os09g0539000	-31.9	0.004302	134
osa-miR1423-3p	Os09g0540500	-33.4	0.00856	122
osa-miR1423-3p	Os09g0542700	-33.7	0.009418	848
osa-miR1423-3p	Os09g0553750	-32.1	0.009197	813
osa-miR1423-3p	Os09g0557900	-31.1	0.005927	426
osa-miR1423-3p	Os09g0566075	-35.1	0.003414	864
osa-miR1423-3p	Os10g0133000	-32.8	0.002343	326
osa-miR1423-3p	Os10g0139600	-30.5	0.008505	386
osa-miR1423-3p	Os10g0146200	-34.8	0.003403	249
osa-miR1423-3p	Os10g0162840	-32.8	0.00922	147
osa-miR1423-3p	Os10g0162844	-32.8	0.009659	132
osa-miR1423-3p	Os10g0163220	-30.5	0.009159	294
osa-miR1423-3p	Os10g0178101	-37	3.8e-05	102
osa-miR1423-3p	Os10g0320100	-34.6	0.006944	1191
osa-miR1423-3p	Os10g0323600	-30.4	0.005499	84
osa-miR1423-3p	Os10g0330400	-33.3	0.005026	142
osa-miR1423-3p	Os10g0333000	-30.6	0.007434	338
osa-miR1423-3p	Os10g0368100	-33.4	0.001006	359
osa-miR1423-3p	Os10g0377000	-34.1	0.001669	428
osa-miR1423-3p	Os10g0386300	-31.6	0.008568	309
osa-miR1423-3p	Os10g0395400	-31.8	0.007973	591
osa-miR1423-3p	Os10g0406900	-33.7	0.007852	1032
osa-miR1423-3p	Os10g0417800	-32.5	0.00793	186
osa-miR1423-3p	Os10g0418000	-32.3	0.002055	167
osa-miR1423-3p	Os10g0442000	-34.9	0.009552	1764
osa-miR1423-3p	Os10g0463200	-33.3	0.008146	647
osa-miR1423-3p	Os10g0471700	-33	0.002684	75
osa-miR1423-3p	Os10g0474800	-41.2	8.3e-05	750
osa-miR1423-3p	Os10g0475100	-37	0.004961	2430
osa-miR1423-3p	Os10g0486300	-32	0.004735	146
osa-miR1423-3p	Os10g0490100	-31.5	0.007356	372
osa-miR1423-3p	Os10g0493100	-32.3	0.004689	400
osa-miR1423-3p	Os10g0499600	-30.7	0.003753	26
osa-miR1423-3p	Os10g0499800	-32.6	0.001503	60
osa-miR1423-3p	Os10g0499800	-31.9	0.002261	319
osa-miR1423-3p	Os10g0505700	-33.7	0.000355	23
osa-miR1423-3p	Os10g0505700	-32.2	0.000883	85
osa-miR1423-3p	Os10g0516400	-38.1	0.000314	239
osa-miR1423-3p	Os10g0516900	-30.2	0.003611	123
osa-miR1423-3p	Os10g0520900	-32.7	0.007088	76
osa-miR1423-3p	Os10g0521400	-34.3	0.004083	471
osa-miR1423-3p	Os10g0524100	-33	0.007796	47
osa-miR1423-3p	Os10g0528100	-31.9	0.006896	498
osa-miR1423-3p	Os10g0531400	-33.1	0.003664	665
osa-miR1423-3p	Os10g0543400	-31.2	0.006049	33
osa-miR1423-3p	Os10g0548100	-33.5	0.004002	33
osa-miR1423-3p	Os10g0548850	-33.7	0.007063	74
osa-miR1423-3p	Os10g0550500	-31.5	0.007231	177
osa-miR1423-3p	Os10g0550900	-36	0.003027	1180
osa-miR1423-3p	Os10g0563600	-33.7	0.003264	69
osa-miR1423-3p	Os10g0565200	-31.4	0.005256	242
osa-miR1423-3p	Os10g0567100	-35.6	0.004415	1463
osa-miR1423-3p	Os10g0580750	-31.8	0.004696	455
osa-miR1423-3p	Os11g0106200	-34	0.009218	1127
osa-miR1423-3p	Os11g0109000	-35.7	0.00268	1180
osa-miR1423-3p	Os11g0112000	-31.3	0.001488	23
osa-miR1423-3p	Os11g0115400	-32	0.001683	190
osa-miR1423-3p	Os11g0120300	-33.7	0.002345	563
osa-miR1423-3p	Os11g0128300	-35.1	0.000214	153
osa-miR1423-3p	Os11g0141400	-31.4	0.006181	468
osa-miR1423-3p	Os11g0160500	-31.7	0.007932	212
osa-miR1423-3p	Os11g0167800	-30.5	0.00574	69
osa-miR1423-3p	Os11g0177200	-31.3	0.002682	219
osa-miR1423-3p	Os11g0197400	-31.5	0.001254	17
osa-miR1423-3p	Os11g0210201	-31.5	0.00169	10
osa-miR1423-3p	Os11g0227000	-30.1	0.002601	164
osa-miR1423-3p	Os11g0242600	-33	0.006623	722
osa-miR1423-3p	Os11g0282300	-33	0.003778	300
osa-miR1423-3p	Os11g0282300	-32.3	0.005541	228
osa-miR1423-3p	Os11g0282300	-32.3	0.005541	254
osa-miR1423-3p	Os11g0291500	-32	0.002553	123
osa-miR1423-3p	Os11g0300650	-32	0.001226	223
osa-miR1423-3p	Os11g0300650	-30.8	0.002519	51
osa-miR1423-3p	Os11g0438700	-33.8	0.003114	104
osa-miR1423-3p	Os11g0450050	-31.1	0.004959	348
osa-miR1423-3p	Os11g0454200	-31.1	0.005663	3
osa-miR1423-3p	Os11g0488900	-34.1	0.004626	449
osa-miR1423-3p	Os11g0543900	-31.7	0.001974	73
osa-miR1423-3p	Os11g0545650	-33.3	0.003799	64
osa-miR1423-3p	Os11g0567800	-32.6	0.000429	192
osa-miR1423-3p	Os11g0567800	-30.3	0.001794	147
osa-miR1423-3p	Os11g0636600	-30.3	0.000765	125
osa-miR1423-3p	Os11g0661900	-31.5	0.00446	181
osa-miR1423-3p	Os11g0661900	-30.5	0.007868	112
osa-miR1423-3p	Os11g0670900	-34.7	0.000942	194
osa-miR1423-3p	Os11g0671000	-31.7	0.002345	212
osa-miR1423-3p	Os11g0685200	-33.2	0.000481	176
osa-miR1423-3p	Os11g0687200	-35.4	0.005879	1647
osa-miR1423-3p	Os11g0692400	-33.1	0.00098	75
osa-miR1423-3p	Os11g0702100	-34.7	0.002455	387
osa-miR1423-3p	Os11g0707450	-30.5	0.002831	16
osa-miR1423-3p	Os12g0111600	-31.3	0.002069	68
osa-miR1423-3p	Os12g0115150	-30.8	0.003359	196
osa-miR1423-3p	Os12g0120100	-33.7	0.002365	563
osa-miR1423-3p	Os12g0124500	-32.4	0.001073	153
osa-miR1423-3p	Os12g0138050	-31.4	0.009483	489
osa-miR1423-3p	Os12g0144200	-30.7	0.007514	47
osa-miR1423-3p	Os12g0149000	-32.4	0.009701	197
osa-miR1423-3p	Os12g0158700	-35.4	0.000551	176
osa-miR1423-3p	Os12g0160650	-34.5	0.002428	781
osa-miR1423-3p	Os12g0160650	-32.9	0.00573	281
osa-miR1423-3p	Os12g0173366	-33	0.000439	39
osa-miR1423-3p	Os12g0189700	-31.8	0.006946	284
osa-miR1423-3p	Os12g0235200	-31.2	0.002942	199
osa-miR1423-3p	Os12g0240900	-33.4	0.007231	387
osa-miR1423-3p	Os12g0242800	-31.6	0.009954	639
osa-miR1423-3p	Os12g0250900	-34.4	0.001652	239
osa-miR1423-3p	Os12g0264800	-30.6	0.00217	35
osa-miR1423-3p	Os12g0266200	-33.4	0.009052	123
osa-miR1423-3p	Os12g0274200	-33.7	0.00369	213
osa-miR1423-3p	Os12g0438900	-33	0.001391	170
osa-miR1423-3p	Os12g0458900	-31.4	0.004124	227
osa-miR1423-3p	Os12g0472500	-31.9	0.006576	380
osa-miR1423-3p	Os12g0507400	-33.3	0.006035	452
osa-miR1423-3p	Os12g0545900	-30.2	0.005465	142
osa-miR1423-3p	Os12g0568700	-32.6	0.004405	384
osa-miR1423-3p	Os12g0568900	-33.5	0.002826	454
osa-miR1423-3p	Os12g0578000	-32.7	0.005184	421
osa-miR1423-3p	Os12g0617000	-35.3	0.003421	922
osa-miR1423-3p	Os12g0630100	-31.2	0.006508	273
osa-miR1423-3p	Os12g0630100	-31.2	0.006508	243
osa-miR1423-3p	Os12g0630200	-32.7	0.004668	258
osa-miR1423-3p	Os12g0640951	-30.6	0.00575	392
osa-miR1423-3p	Os12g0641200	-36.5	0.001079	894
osa-miR1428a-5p	BAC19854	-31.3	0.007125	289
osa-miR1428a-5p	Os01g0692000	-30.2	0.005996	258
osa-miR1428a-5p	Os01g0862500	-31.6	0.004986	475
osa-miR1428a-5p	Os01g0891033	-30.7	0.006003	106
osa-miR1428a-5p	Os02g0190900	-33.3	0.000856	180
osa-miR1428a-5p	Os02g0601750	-33.1	0.003567	539
osa-miR1428a-5p	Os03g0424300	-31.5	0.003895	414
osa-miR1428a-5p	Os03g0820500	-30.1	0.008463	248
osa-miR1428a-5p	Os03g0820500	-30.1	0.008463	26
osa-miR1428a-5p	Os10g0521550	-31.7	0.001001	201
osa-miR1428a-5p	Os11g0471100	-30.1	0.001913	191
osa-miR1428b	Os11g0558500	-31.8	0.001793	290
osa-miR1428e-5p	Os01g0647150	-30.5	0.008451	219
osa-miR1428e-5p	Os02g0299300	-30.9	0.002726	169
osa-miR1428e-5p	Os04g0330200	-30.8	0.009408	24
osa-miR1428e-5p	Os04g0509400	-32.2	0.001448	190
osa-miR1428e-5p	Os04g0577300	-34.2	0.006551	972
osa-miR1428e-5p	Os07g0129200	-32.2	0.003482	125
osa-miR1428e-5p	Os08g0150600	-30.2	0.006273	202
osa-miR1428e-5p	Os08g0184800	-30.6	0.004518	256
osa-miR1428e-5p	Os11g0235400	-30.2	0.00481	95
osa-miR1431	CAA33958	-30.5	0.009925	442
osa-miR1431	Os01g0102000	-36.9	0.002191	1498
osa-miR1431	Os01g0124650	-33.9	0.001476	460
osa-miR1431	Os01g0132766	-35	0.001664	229
osa-miR1431	Os01g0132766	-33.7	0.00343	311
osa-miR1431	Os01g0132766	-32.4	0.006768	672
osa-miR1431	Os01g0140400	-34.6	0.00953	191
osa-miR1431	Os01g0142950	-30.3	0.002241	192
osa-miR1431	Os01g0151700	-32.5	0.008867	36
osa-miR1431	Os01g0159200	-31.6	0.005527	191
osa-miR1431	Os01g0159800	-30.1	0.007133	109
osa-miR1431	Os01g0167100	-30.2	0.002509	62
osa-miR1431	Os01g0167400	-33.6	0.003617	433
osa-miR1431	Os01g0172701	-35.9	0.000345	325
osa-miR1431	Os01g0179000	-36.1	0.002343	246
osa-miR1431	Os01g0183300	-34.4	0.009814	176
osa-miR1431	Os01g0186600	-33.2	0.002749	378
osa-miR1431	Os01g0187600	-31.3	0.009865	79
osa-miR1431	Os01g0188200	-32.3	0.008516	400
osa-miR1431	Os01g0188900	-32.2	0.002439	8
osa-miR1431	Os01g0197350	-30.4	0.006166	125
osa-miR1431	Os01g0198100	-36.4	0.002162	81
osa-miR1431	Os01g0209700	-33	0.007335	952
osa-miR1431	Os01g0219300	-30.8	0.008811	176
osa-miR1431	Os01g0222600	-31.6	0.001151	126
osa-miR1431	Os01g0236900	-31.7	0.005525	60
osa-miR1431	Os01g0238850	-33.1	0.001453	246
osa-miR1431	Os01g0248800	-32.5	0.00114	215
osa-miR1431	Os01g0251400	-30.3	0.002481	82
osa-miR1431	Os01g0253000	-37.4	0.001201	103
osa-miR1431	Os01g0254850	-30.8	0.009322	330
osa-miR1431	Os01g0256500	-32.3	0.001162	45
osa-miR1431	Os01g0263500	-34.6	0.004707	146
osa-miR1431	Os01g0275800	-30.5	0.002251	93
osa-miR1431	Os01g0278000	-31.3	0.009425	265
osa-miR1431	Os01g0286100	-36.7	0.003362	774
osa-miR1431	Os01g0303000	-36.7	0.000123	132
osa-miR1431	Os01g0303300	-34.4	0.000959	140
osa-miR1431	Os01g0304400	-33.9	0.001147	243
osa-miR1431	Os01g0308600	-30.8	0.00718	328
osa-miR1431	Os01g0329075	-31.1	0.009585	555
osa-miR1431	Os01g0342500	-32.8	0.000935	257
osa-miR1431	Os01g0391100	-30.8	0.008145	212
osa-miR1431	Os01g0510200	-32.8	0.001011	211
osa-miR1431	Os01g0548750	-32.1	0.009978	591
osa-miR1431	Os01g0551100	-34.4	0.002123	166
osa-miR1431	Os01g0552500	-30.4	0.006424	89
osa-miR1431	Os01g0556700	-31	0.002148	215
osa-miR1431	Os01g0557100	-32	0.008285	253
osa-miR1431	Os01g0567400	-31.6	0.003537	21
osa-miR1431	Os01g0571200	-30.4	0.006773	188
osa-miR1431	Os01g0604100	-32.4	0.003863	250
osa-miR1431	Os01g0606133	-32.8	0.008023	591
osa-miR1431	Os01g0615250	-35.4	0.003227	1243
osa-miR1431	Os01g0618200	-30.8	0.008559	36
osa-miR1431	Os01g0618700	-34.3	0.002377	34
osa-miR1431	Os01g0621300	-35.4	0.009374	195
osa-miR1431	Os01g0621400	-31.9	0.001184	45
osa-miR1431	Os01g0621400	-31.3	0.00171	100
osa-miR1431	Os01g0627550	-31.8	0.001716	288
osa-miR1431	Os01g0629600	-34.2	0.006588	1076
osa-miR1431	Os01g0638600	-35.7	0.003583	610
osa-miR1431	Os01g0645900	-34.2	0.006862	978
osa-miR1431	Os01g0650000	-33.3	0.001871	317
osa-miR1431	Os01g0651800	-34.7	0.00449	1209
osa-miR1431	Os01g0661700	-30.3	0.003194	137
osa-miR1431	Os01g0665900	-30.8	0.008063	338
osa-miR1431	Os01g0667900	-34	0.000866	57
osa-miR1431	Os01g0675933	-32.9	0.000917	58
osa-miR1431	Os01g0676200	-32.1	0.006624	417
osa-miR1431	Os01g0688200	-36.7	0.001366	47
osa-miR1431	Os01g0688900	-34.1	0.008296	118
osa-miR1431	Os01g0689975	-32.1	0.008274	478
osa-miR1431	Os01g0692200	-35.7	0.000891	272
osa-miR1431	Os01g0692500	-30.1	0.009032	101
osa-miR1431	Os01g0695900	-31.9	0.00933	149
osa-miR1431	Os01g0699600	-39.4	0.000418	428
osa-miR1431	Os01g0702500	-30.8	0.008643	437
osa-miR1431	Os01g0720400	-33.7	0.003522	162
osa-miR1431	Os01g0725000	-30.2	0.001689	12
osa-miR1431	Os01g0727500	-30.8	0.004292	114
osa-miR1431	Os01g0727700	-32.6	0.001033	14
osa-miR1431	Os01g0729200	-30.1	0.003376	261
osa-miR1431	Os01g0732300	-36.6	0.001023	456
osa-miR1431	Os01g0733001	-33.6	0.000744	171
osa-miR1431	Os01g0749000	-34.2	0.002296	623
osa-miR1431	Os01g0752500	-31.2	0.008606	120
osa-miR1431	Os01g0754100	-32	0.002481	140
osa-miR1431	Os01g0756200	-33.5	0.003688	371
osa-miR1431	Os01g0770700	-35.3	0.0005	276
osa-miR1431	Os01g0776700	-30.1	0.008463	135
osa-miR1431	Os01g0793600	-34.6	0.00056	256
osa-miR1431	Os01g0793900	-31.6	0.001765	33
osa-miR1431	Os01g0794900	-30.8	0.003908	263
osa-miR1431	Os01g0802200	-34.6	0.000569	341
osa-miR1431	Os01g0804150	-30.9	0.003055	77
osa-miR1431	Os01g0810300	-32.4	0.003496	532
osa-miR1431	Os01g0814700	-31.1	0.007381	60
osa-miR1431	Os01g0822800	-32.8	0.003431	177
osa-miR1431	Os01g0823500	-33	0.009067	1100
osa-miR1431	Os01g0832600	-36.8	0.001172	185
osa-miR1431	Os01g0839100	-32.6	0.002624	358
osa-miR1431	Os01g0853700	-32.8	0.00668	518
osa-miR1431	Os01g0858350	-34.9	0.005931	1548
osa-miR1431	Os01g0860601	-31.2	0.005412	322
osa-miR1431	Os01g0863300	-30.2	0.007794	347
osa-miR1431	Os01g0863500	-30.6	0.00475	118
osa-miR1431	Os01g0866000	-32.4	0.004477	390
osa-miR1431	Os01g0884850	-34.8	0.00266	796
osa-miR1431	Os01g0886000	-35.9	0.001763	75
osa-miR1431	Os01g0896400	-34.2	0.000997	395
osa-miR1431	Os01g0916950	-33.5	0.001182	175
osa-miR1431	Os01g0917900	-32.4	0.00895	868
osa-miR1431	Os01g0924400	-33.1	0.006316	395
osa-miR1431	Os01g0929500	-32.5	0.0093	189
osa-miR1431	Os01g0931100	-33.8	0.009184	148
osa-miR1431	Os01g0947800	-31.4	0.003459	324
osa-miR1431	Os01g0949300	-32.3	0.004363	118
osa-miR1431	Os01g0966200	-32.4	0.003863	137
osa-miR1431	Os02g0119700	-34.8	0.003353	363
osa-miR1431	Os02g0121100	-32.7	0.004777	589
osa-miR1431	Os02g0122600	-30.6	0.006117	174
osa-miR1431	Os02g0125300	-31.9	0.00783	42
osa-miR1431	Os02g0138100	-33.7	0.001563	301
osa-miR1431	Os02g0138100	-30.4	0.009988	77
osa-miR1431	Os02g0160200	-34.7	0.00596	251
osa-miR1431	Os02g0160500	-31.3	0.000715	117
osa-miR1431	Os02g0161800	-34.9	0.002889	888
osa-miR1431	Os02g0162600	-32.6	0.001911	270
osa-miR1431	Os02g0164400	-32.8	0.001252	231
osa-miR1431	Os02g0177700	-31.9	0.005006	201
osa-miR1431	Os02g0177700	-30.9	0.008736	427
osa-miR1431	Os02g0187600	-33.1	0.0048	233
osa-miR1431	Os02g0189000	-31.1	0.00453	289
osa-miR1431	Os02g0190200	-33.6	0.005633	668
osa-miR1431	Os02g0200800	-33.7	0.006767	165
osa-miR1431	Os02g0203300	-37.4	0.00157	1342
osa-miR1431	Os02g0207100	-34.3	0.009321	1120
osa-miR1431	Os02g0207400	-34.3	0.008281	1138
osa-miR1431	Os02g0219800	-33	0.004998	660
osa-miR1431	Os02g0219800	-32.8	0.005567	563
osa-miR1431	Os02g0226200	-32.1	0.009529	697
osa-miR1431	Os02g0230000	-36.7	5.1e-05	215
osa-miR1431	Os02g0230000	-30.5	0.002251	174
osa-miR1431	Os02g0245200	-31.2	0.007814	304
osa-miR1431	Os02g0246600	-30.3	0.001956	176
osa-miR1431	Os02g0249200	-30.8	0.006867	313
osa-miR1431	Os02g0249200	-30.2	0.009644	241
osa-miR1431	Os02g0269200	-30.5	0.002954	50
osa-miR1431	Os02g0282301	-31.8	0.003177	364
osa-miR1431	Os02g0282301	-30.6	0.006357	336
osa-miR1431	Os02g0318600	-30.2	0.007705	364
osa-miR1431	Os02g0321600	-31.3	0.003876	335
osa-miR1431	Os02g0456500	-35.7	0.001073	656
osa-miR1431	Os02g0472566	-32.5	0.003978	145
osa-miR1431	Os02g0497400	-31.6	0.003725	263
osa-miR1431	Os02g0497600	-32.9	0.004891	437
osa-miR1431	Os02g0507100	-32.2	0.001579	200
osa-miR1431	Os02g0514326	-30.2	0.002446	134
osa-miR1431	Os02g0523800	-32.6	0.007257	59
osa-miR1431	Os02g0523800	-32.2	0.008982	806
osa-miR1431	Os02g0527800	-32.4	0.001428	263
osa-miR1431	Os02g0577400	-31.4	0.002705	246
osa-miR1431	Os02g0581600	-31.9	0.003553	378
osa-miR1431	Os02g0581600	-30.9	0.00627	418
osa-miR1431	Os02g0584700	-30.7	0.003689	82
osa-miR1431	Os02g0585100	-31.2	0.002374	135
osa-miR1431	Os02g0585100	-30.4	0.003819	46
osa-miR1431	Os02g0588600	-31.7	0.003701	113
osa-miR1431	Os02g0588600	-30.3	0.008221	343
osa-miR1431	Os02g0594700	-34	0.001473	443
osa-miR1431	Os02g0601000	-30.6	0.00217	96
osa-miR1431	Os02g0602600	-33.6	0.006744	513
osa-miR1431	Os02g0603066	-31.7	0.009313	292
osa-miR1431	Os02g0603600	-30.4	0.009688	413
osa-miR1431	Os02g0629000	-31.4	0.005115	32
osa-miR1431	Os02g0637000	-30.3	0.008416	1
osa-miR1431	Os02g0639000	-36.2	0.008116	130
osa-miR1431	Os02g0653200	-32.6	0.002445	415
osa-miR1431	Os02g0661600	-36.7	0.000872	727
osa-miR1431	Os02g0666700	-34.2	0.008815	1045
osa-miR1431	Os02g0667100	-30.5	0.006064	279
osa-miR1431	Os02g0675100	-32.8	0.002765	107
osa-miR1431	Os02g0678300	-39.9	0.000582	1115
osa-miR1431	Os02g0678300	-35	0.006744	1038
osa-miR1431	Os02g0682300	-32.2	0.003032	445
osa-miR1431	Os02g0689550	-33	0.002117	102
osa-miR1431	Os02g0703300	-30.9	0.009311	585
osa-miR1431	Os02g0711400	-31.5	0.003218	261
osa-miR1431	Os02g0713700	-32.7	0.008634	280
osa-miR1431	Os02g0720450	-30.5	0.00566	138
osa-miR1431	Os02g0720500	-30.3	0.009727	8
osa-miR1431	Os02g0734800	-33.8	0.003429	547
osa-miR1431	Os02g0742051	-30.2	0.0022	95
osa-miR1431	Os02g0743200	-32.4	0.002939	271
osa-miR1431	Os02g0744200	-32.4	0.008053	704
osa-miR1431	Os02g0747400	-34.9	0.003881	353
osa-miR1431	Os02g0748800	-34.9	0.003214	520
osa-miR1431	Os02g0757100	-33.4	0.005207	834
osa-miR1431	Os02g0763000	-32.6	0.002934	252
osa-miR1431	Os02g0764700	-35.8	0.000887	49
osa-miR1431	Os02g0773500	-34.1	0.001498	195
osa-miR1431	Os02g0773500	-32.4	0.003863	338
osa-miR1431	Os02g0776900	-33.3	0.008353	1001
osa-miR1431	Os02g0784900	-30.6	0.007013	253
osa-miR1431	Os02g0786900	-31	0.008574	356
osa-miR1431	Os02g0787250	-35.3	0.003351	474
osa-miR1431	Os02g0787300	-35.2	0.002748	7
osa-miR1431	Os02g0796600	-33.5	0.003662	556
osa-miR1431	Os02g0804400	-30.6	0.004355	97
osa-miR1431	Os02g0805100	-32.5	0.003137	261
osa-miR1431	Os02g0805300	-30.9	0.006126	275
osa-miR1431	Os02g0808500	-31.8	0.00186	295
osa-miR1431	Os02g0808500	-30.5	0.00401	91
osa-miR1431	Os02g0810600	-32	0.004689	531
osa-miR1431	Os02g0815950	-30.6	0.002206	181
osa-miR1431	Os03g0102600	-32.3	0.000751	50
osa-miR1431	Os03g0123800	-34.8	0.001177	440
osa-miR1431	Os03g0127000	-31.4	0.001366	20
osa-miR1431	Os03g0131000	-34.1	0.001334	357
osa-miR1431	Os03g0132250	-31.3	0.004367	6
osa-miR1431	Os03g0136600	-30.5	0.007512	401
osa-miR1431	Os03g0137750	-32.2	0.001469	305
osa-miR1431	Os03g0137750	-30.5	0.00401	180
osa-miR1431	Os03g0143900	-32.9	0.005424	517
osa-miR1431	Os03g0145700	-32	0.007847	23
osa-miR1431	Os03g0154000	-33.5	0.008196	504
osa-miR1431	Os03g0158000	-31.1	0.00312	294
osa-miR1431	Os03g0161400	-34	0.006178	464
osa-miR1431	Os03g0165375	-30.1	0.007737	106
osa-miR1431	Os03g0168900	-31.1	0.002714	6
osa-miR1431	Os03g0170500	-31.2	0.006709	421
osa-miR1431	Os03g0170600	-31.6	0.00069	110
osa-miR1431	Os03g0179700	-33.5	0.002198	453
osa-miR1431	Os03g0180500	-30.4	0.006685	142
osa-miR1431	Os03g0180500	-30.2	0.007499	264
osa-miR1431	Os03g0181100	-32.5	0.003306	315
osa-miR1431	Os03g0184100	-31	0.009609	31
osa-miR1431	Os03g0206600	-33.1	0.002142	6
osa-miR1431	Os03g0227601	-30.5	0.006817	72
osa-miR1431	Os03g0233200	-33.4	0.005002	772
osa-miR1431	Os03g0238750	-32.1	0.001981	57
osa-miR1431	Os03g0244950	-30.7	0.00768	239
osa-miR1431	Os03g0251350	-34.1	0.002315	78
osa-miR1431	Os03g0261950	-32.7	0.001262	101
osa-miR1431	Os03g0265001	-31.4	0.004177	296
osa-miR1431	Os03g0270000	-31.7	0.009292	237
osa-miR1431	Os03g0279200	-31.1	0.005308	60
osa-miR1431	Os03g0280750	-32.7	0.007849	677
osa-miR1431	Os03g0310666	-30.6	0.003286	142
osa-miR1431	Os03g0311600	-31.3	0.007663	217
osa-miR1431	Os03g0321000	-32.4	0.003724	231
osa-miR1431	Os03g0322200	-30.7	0.003501	56
osa-miR1431	Os03g0323600	-32.3	0.000151	73
osa-miR1431	Os03g0323600	-30.7	0.000434	42
osa-miR1431	Os03g0326500	-32.3	0.001259	19
osa-miR1431	Os03g0327100	-35.8	0.001898	581
osa-miR1431	Os03g0327751	-33	0.001762	321
osa-miR1431	Os03g0333400	-31.1	0.005728	289
osa-miR1431	Os03g0342900	-30.5	0.005344	242
osa-miR1431	Os03g0367101	-33	0.005816	595
osa-miR1431	Os03g0377100	-32.4	0.006778	623
osa-miR1431	Os03g0389700	-34.1	0.009752	596
osa-miR1431	Os03g0393700	-34.6	0.005741	737
osa-miR1431	Os03g0399900	-33.4	0.000541	62
osa-miR1431	Os03g0407100	-30.4	0.008999	340
osa-miR1431	Os03g0424300	-31.4	0.004124	285
osa-miR1431	Os03g0432666	-30.2	0.002836	221
osa-miR1431	Os03g0442800	-30.2	0.00376	264
osa-miR1431	Os03g0595800	-31.5	0.001986	141
osa-miR1431	Os03g0604401	-31.2	0.002374	153
osa-miR1431	Os03g0607200	-32.7	0.000701	203
osa-miR1431	Os03g0644700	-30.8	0.002363	196
osa-miR1431	Os03g0649050	-31.4	0.002272	322
osa-miR1431	Os03g0654600	-34	0.004518	41
osa-miR1431	Os03g0664400	-32.6	0.005121	248
osa-miR1431	Os03g0673600	-34.4	0.000361	282
osa-miR1431	Os03g0687700	-33.4	0.00332	351
osa-miR1431	Os03g0701200	-32.6	0.006449	147
osa-miR1431	Os03g0708500	-33.9	0.002702	167
osa-miR1431	Os03g0710700	-32.8	0.004215	36
osa-miR1431	Os03g0711650	-30.1	0.001798	113
osa-miR1431	Os03g0723000	-34.4	0.008969	218
osa-miR1431	Os03g0725200	-30.4	0.004328	118
osa-miR1431	Os03g0734500	-32.8	0.000827	155
osa-miR1431	Os03g0738900	-35.2	0.007414	140
osa-miR1431	Os03g0748550	-30.7	0.004781	16
osa-miR1431	Os03g0750500	-31.1	0.005532	80
osa-miR1431	Os03g0759250	-33.3	0.004195	608
osa-miR1431	Os03g0762400	-32.7	0.007981	411
osa-miR1431	Os03g0766900	-33.2	0.004826	76
osa-miR1431	Os03g0785100	-31.4	0.001795	242
osa-miR1431	Os03g0790500	-34.9	0.003073	489
osa-miR1431	Os03g0791432	-31.7	0.002082	135
osa-miR1431	Os03g0791432	-30.8	0.003538	96
osa-miR1431	Os03g0791432	-30.3	0.004749	4
osa-miR1431	Os03g0811400	-32.4	0.006814	235
osa-miR1431	Os03g0811400	-31.8	0.009411	439
osa-miR1431	Os03g0815800	-31.8	0.007799	221
osa-miR1431	Os03g0817700	-30.4	0.005418	90
osa-miR1431	Os03g0818800	-35.8	0.002701	323
osa-miR1431	Os03g0820300	-30.3	0.009521	353
osa-miR1431	Os03g0828100	-32.5	0.002745	107
osa-miR1431	Os03g0831400	-30.3	0.001794	23
osa-miR1431	Os03g0831550	-31.1	0.00312	294
osa-miR1431	Os03g0832300	-31.3	0.003061	54
osa-miR1431	Os03g0835300	-30.3	0.007266	199
osa-miR1431	Os03g0856700	-33	0.008784	311
osa-miR1431	Os03g0860100	-33.1	0.003375	504
osa-miR1431	Os04g0110100	-32.5	0.008442	285
osa-miR1431	Os04g0137100	-33.9	0.000198	108
osa-miR1431	Os04g0164300	-33.5	0.002505	205
osa-miR1431	Os04g0180900	-32.5	0.000849	16
osa-miR1431	Os04g0180900	-31.5	0.00155	126
osa-miR1431	Os04g0180900	-31.2	0.001857	44
osa-miR1431	Os04g0370900	-35.8	0.006971	93
osa-miR1431	Os04g0382200	-36.5	0.004228	537
osa-miR1431	Os04g0382800	-35.5	0.005048	1173
osa-miR1431	Os04g0383700	-30.7	0.003377	123
osa-miR1431	Os04g0387900	-31.9	0.000583	83
osa-miR1431	Os04g0405100	-35.2	0.001459	53
osa-miR1431	Os04g0405700	-34	0.006624	813
osa-miR1431	Os04g0407900	-39.1	0.00057	649
osa-miR1431	Os04g0414000	-35.4	0.001113	19
osa-miR1431	Os04g0415401	-32.8	0.004215	308
osa-miR1431	Os04g0415401	-31.7	0.007693	31
osa-miR1431	Os04g0415401	-31.6	0.008125	71
osa-miR1431	Os04g0417000	-33.6	0.009051	140
osa-miR1431	Os04g0423100	-33.7	0.008475	104
osa-miR1431	Os04g0433200	-30.3	0.007505	17
osa-miR1431	Os04g0434500	-32	0.009355	393
osa-miR1431	Os04g0443200	-34.2	0.000985	299
osa-miR1431	Os04g0445150	-30.7	0.006389	386
osa-miR1431	Os04g0453233	-33.4	0.002742	18
osa-miR1431	Os04g0463200	-36.7	0.000855	863
osa-miR1431	Os04g0463200	-33	0.006116	588
osa-miR1431	Os04g0467000	-30.3	0.007057	180
osa-miR1431	Os04g0482000	-34	0.001426	148
osa-miR1431	Os04g0484850	-30.1	0.002319	16
osa-miR1431	Os04g0523500	-35	0.005786	1491
osa-miR1431	Os04g0525200	-31.1	0.008788	369
osa-miR1431	Os04g0532100	-36.2	0.001161	873
osa-miR1431	Os04g0537800	-33.4	0.004195	608
osa-miR1431	Os04g0538750	-31.1	0.002714	195
osa-miR1431	Os04g0540200	-39.1	0.000157	653
osa-miR1431	Os04g0545600	-30.6	0.009944	496
osa-miR1431	Os04g0552300	-33.7	0.002263	420
osa-miR1431	Os04g0552300	-31.5	0.007609	626
osa-miR1431	Os04g0556550	-30.8	0.00469	329
osa-miR1431	Os04g0568500	-32.2	0.002888	72
osa-miR1431	Os04g0569500	-31.7	0.003701	129
osa-miR1431	Os04g0571600	-34.6	0.007705	133
osa-miR1431	Os04g0578833	-32.5	0.001371	315
osa-miR1431	Os04g0583000	-32.5	0.007203	244
osa-miR1431	Os04g0598500	-31.8	0.001352	126
osa-miR1431	Os04g0607200	-30.6	0.001112	32
osa-miR1431	Os04g0615850	-30.2	0.009966	242
osa-miR1431	Os04g0623300	-35.1	0.004681	1028
osa-miR1431	Os04g0629200	-30.9	0.006416	424
osa-miR1431	Os04g0644433	-30.2	0.002971	247
osa-miR1431	Os04g0646050	-30.2	0.009222	155
osa-miR1431	Os04g0652700	-35.5	0.001484	167
osa-miR1431	Os04g0657900	-34.6	9.6e-05	167
osa-miR1431	Os04g0664600	-33.4	0.009805	212
osa-miR1431	Os04g0669200	-32.3	0.003812	328
osa-miR1431	Os04g0669200	-30.6	0.00985	147
osa-miR1431	Os04g0670150	-33.1	0.006304	637
osa-miR1431	Os04g0672900	-34.8	0.004773	98
osa-miR1431	Os04g0674000	-32.3	0.009855	458
osa-miR1431	Os04g0679500	-35	0.000787	463
osa-miR1431	Os04g0684000	-33.1	0.001384	267
osa-miR1431	Os04g0686600	-31.1	0.005084	131
osa-miR1431	Os04g0687200	-33.5	0.001969	62
osa-miR1431	Os04g0687200	-31.1	0.007525	132
osa-miR1431	Os04g0690500	-32.3	0.005324	68
osa-miR1431	Os04g0690900	-30.9	0.001943	131
osa-miR1431	Os05g0113900	-30.5	0.007207	50
osa-miR1431	Os05g0127400	-31.4	0.003168	343
osa-miR1431	Os05g0129250	-30.4	0.009688	248
osa-miR1431	Os05g0142000	-32.2	0.001259	266
osa-miR1431	Os05g0156800	-31.9	0.003138	32
osa-miR1431	Os05g0170200	-31.2	0.007956	261
osa-miR1431	Os05g0181700	-30.7	0.007931	113
osa-miR1431	Os05g0189300	-32.3	0.006394	214
osa-miR1431	Os05g0190000	-33.2	0.003894	420
osa-miR1431	Os05g0192700	-33.3	0.001033	36
osa-miR1431	Os05g0221900	-32.4	0.009149	767
osa-miR1431	Os05g0231700	-32.7	0.007678	854
osa-miR1431	Os05g0244500	-34.4	0.007656	759
osa-miR1431	Os05g0330700	-32	0.000811	20
osa-miR1431	Os05g0332801	-31.5	0.009047	509
osa-miR1431	Os05g0353500	-33.8	0.007963	1037
osa-miR1431	Os05g0359700	-30.3	0.006265	67
osa-miR1431	Os05g0373500	-34.6	0.006834	11
osa-miR1431	Os05g0380900	-31.1	0.00826	215
osa-miR1431	Os05g0398450	-30.8	0.009037	283
osa-miR1431	Os05g0399800	-31.6	0.009608	426
osa-miR1431	Os05g0412900	-33.4	0.005786	545
osa-miR1431	Os05g0417600	-30.7	0.003377	162
osa-miR1431	Os05g0429100	-31.7	0.001798	32
osa-miR1431	Os05g0434800	-33.3	0.002316	493
osa-miR1431	Os05g0434800	-32.7	0.003237	543
osa-miR1431	Os05g0435800	-35.9	0.006697	1743
osa-miR1431	Os05g0442400	-31.2	0.006508	446
osa-miR1431	Os05g0448700	-33.5	0.000391	18
osa-miR1431	Os05g0449250	-31.5	0.002302	294
osa-miR1431	Os05g0449250	-30.8	0.003478	229
osa-miR1431	Os05g0449900	-32.8	0.007322	560
osa-miR1431	Os05g0453500	-33.1	0.000619	61
osa-miR1431	Os05g0477900	-34.2	0.000209	147
osa-miR1431	Os05g0488000	-30.8	0.008476	33
osa-miR1431	Os05g0494700	-34.5	0.000852	225
osa-miR1431	Os05g0497200	-32.9	0.002698	432
osa-miR1431	Os05g0501325	-30.2	0.005553	95
osa-miR1431	Os05g0515200	-35.7	0.003935	423
osa-miR1431	Os05g0541500	-31.7	0.000923	198
osa-miR1431	Os05g0542800	-34.3	0.005654	505
osa-miR1431	Os05g0546300	-33.8	0.002478	222
osa-miR1431	Os05g0560900	-34.8	0.003125	867
osa-miR1431	Os05g0564000	-31.9	0.005849	275
osa-miR1431	Os05g0567700	-31	0.008652	67
osa-miR1431	Os05g0573800	-33	0.009026	961
osa-miR1431	Os05g0574400	-33	0.007526	102
osa-miR1431	Os05g0575000	-32.3	0.000469	26
osa-miR1431	Os05g0581700	-32.5	0.006805	50
osa-miR1431	Os05g0581700	-31.9	0.00939	561
osa-miR1431	Os05g0584900	-32.2	0.006606	284
osa-miR1431	Os05g0586050	-33.4	0.004911	206
osa-miR1431	Os05g0586700	-33	0.006257	476
osa-miR1431	Os06g0101600	-34	0.000955	153
osa-miR1431	Os06g0101600	-30.1	0.008888	310
osa-miR1431	Os06g0118600	-30.8	0.004423	131
osa-miR1431	Os06g0125200	-32.5	0.001968	346
osa-miR1431	Os06g0125900	-31.1	0.002864	273
osa-miR1431	Os06g0128800	-30.8	0.008063	200
osa-miR1431	Os06g0132300	-32.8	0.003431	420
osa-miR1431	Os06g0132500	-30.7	0.003563	117
osa-miR1431	Os06g0133400	-32.2	0.001469	233
osa-miR1431	Os06g0145950	-32.3	0.003774	217
osa-miR1431	Os06g0145950	-31.3	0.006601	133
osa-miR1431	Os06g0147600	-34.4	0.000619	115
osa-miR1431	Os06g0147600	-30.6	0.00557	200
osa-miR1431	Os06g0147600	-30.2	0.007016	230
osa-miR1431	Os06g0157125	-30.5	0.005901	63
osa-miR1431	Os06g0164400	-30.9	0.008899	295
osa-miR1431	Os06g0195800	-31.3	0.007259	48
osa-miR1431	Os06g0220000	-34.7	0.002186	116
osa-miR1431	Os06g0225400	-31.4	0.00998	82
osa-miR1431	Os06g0226700	-34.9	0.003502	311
osa-miR1431	Os06g0236300	-30.6	0.009757	191
osa-miR1431	Os06g0249350	-31.6	0.00127	212
osa-miR1431	Os06g0271300	-36	0.003565	530
osa-miR1431	Os06g0273400	-32	0.006994	523
osa-miR1431	Os06g0274300	-32.4	0.004477	316
osa-miR1431	Os06g0285400	-36.8	0.003738	888
osa-miR1431	Os06g0289300	-31.2	0.005043	96
osa-miR1431	Os06g0306300	-33	0.009393	850
osa-miR1431	Os06g0320500	-34.5	0.001789	262
osa-miR1431	Os06g0326000	-38.4	0.000541	274
osa-miR1431	Os06g0470075	-32.8	0.005717	94
osa-miR1431	Os06g0483100	-30.5	0.007034	416
osa-miR1431	Os06g0486900	-33.1	0.008569	1105
osa-miR1431	Os06g0487380	-31.9	0.000983	209
osa-miR1431	Os06g0498000	-32.6	0.004115	79
osa-miR1431	Os06g0499100	-32.6	0.002934	394
osa-miR1431	Os06g0499100	-32.4	0.003265	114
osa-miR1431	Os06g0503600	-30.2	0.006177	135
osa-miR1431	Os06g0508950	-30.3	0.005488	286
osa-miR1431	Os06g0537700	-31.4	0.006059	189
osa-miR1431	Os06g0545900	-35.6	0.00529	1709
osa-miR1431	Os06g0551000	-31.1	0.004232	82
osa-miR1431	Os06g0559400	-32.1	0.006085	318
osa-miR1431	Os06g0564100	-30.2	0.006453	251
osa-miR1431	Os06g0587300	-32.7	0.000604	129
osa-miR1431	Os06g0590500	-32.2	0.009678	829
osa-miR1431	Os06g0592500	-30.1	0.008996	323
osa-miR1431	Os06g0605750	-32.8	0.002343	45
osa-miR1431	Os06g0605750	-30.4	0.009096	458
osa-miR1431	Os06g0627100	-30.1	0.004072	31
osa-miR1431	Os06g0627100	-30.1	0.004072	105
osa-miR1431	Os06g0637500	-32.2	0.009841	260
osa-miR1431	Os06g0653100	-34.5	0.002211	776
osa-miR1431	Os06g0654400	-32.3	0.003585	21
osa-miR1431	Os06g0656300	-31.4	0.006552	271
osa-miR1431	Os06g0673500	-31	0.009367	29
osa-miR1431	Os06g0683800	-32.1	0.001008	110
osa-miR1431	Os06g0691100	-30.6	0.009664	190
osa-miR1431	Os06g0696600	-34.1	0.003117	675
osa-miR1431	Os06g0699850	-30.8	0.00364	34
osa-miR1431	Os06g0711800	-31.4	0.00693	286
osa-miR1431	Os06g0711800	-31.3	0.007325	390
osa-miR1431	Os06g0713000	-34.1	0.003527	892
osa-miR1431	Os06g0716100	-30.9	0.004236	107
osa-miR1431	Os06g0731400	-31.8	0.007857	433
osa-miR1431	Os07g0101101	-31.8	0.000917	47
osa-miR1431	Os07g0107300	-31.4	0.008855	577
osa-miR1431	Os07g0110650	-32.2	0.003713	327
osa-miR1431	Os07g0111100	-30.1	0.005522	24
osa-miR1431	Os07g0112700	-31.6	0.004986	262
osa-miR1431	Os07g0114000	-33.7	0.006243	65
osa-miR1431	Os07g0141400	-32.9	0.004719	469
osa-miR1431	Os07g0142500	-30.5	0.008321	75
osa-miR1431	Os07g0142500	-30.2	0.009858	200
osa-miR1431	Os07g0143200	-33.3	0.009012	299
osa-miR1431	Os07g0175500	-32.6	0.00127	275
osa-miR1431	Os07g0178700	-33.5	0.002156	380
osa-miR1431	Os07g0184800	-32.9	0.005561	786
osa-miR1431	Os07g0189700	-31.4	0.00858	509
osa-miR1431	Os07g0208600	-32.5	0.0061	606
osa-miR1431	Os07g0216100	-31.5	0.004251	414
osa-miR1431	Os07g0255300	-31.2	0.003348	221
osa-miR1431	Os07g0273000	-30.1	0.004564	19
osa-miR1431	Os07g0293000	-33.4	0.005786	756
osa-miR1431	Os07g0410300	-31.1	0.008111	373
osa-miR1431	Os07g0442900	-34.6	0.001253	79
osa-miR1431	Os07g0470400	-33	0.000613	138
osa-miR1431	Os07g0485500	-33	0.009229	867
osa-miR1431	Os07g0489800	-31.7	0.006419	333
osa-miR1431	Os07g0496401	-32.4	0.005456	166
osa-miR1431	Os07g0496700	-33.5	0.0054	840
osa-miR1431	Os07g0503200	-31.5	0.007609	285
osa-miR1431	Os07g0510900	-35.7	0.003186	741
osa-miR1431	Os07g0516100	-31.3	0.009352	320
osa-miR1431	Os07g0516300	-31.8	0.005344	282
osa-miR1431	Os07g0516900	-32.1	0.007127	138
osa-miR1431	Os07g0519725	-33.6	0.000524	277
osa-miR1431	Os07g0523400	-33.5	0.004167	402
osa-miR1431	Os07g0531400	-33.7	0.005181	270
osa-miR1431	Os07g0558400	-32.1	0.009395	412
osa-miR1431	Os07g0566150	-32.8	0.001426	147
osa-miR1431	Os07g0572075	-33.4	0.007667	1052
osa-miR1431	Os07g0572100	-36.1	0.002431	37
osa-miR1431	Os07g0573200	-31.3	0.003208	89
osa-miR1431	Os07g0575500	-34.8	0.008047	339
osa-miR1431	Os07g0585900	-32.5	0.007518	690
osa-miR1431	Os07g0589000	-37.7	0.000271	574
osa-miR1431	Os07g0598450	-30.7	0.008356	59
osa-miR1431	Os07g0600700	-33.4	0.002147	469
osa-miR1431	Os07g0613800	-32.6	0.003083	507
osa-miR1431	Os07g0618000	-30.2	0.00226	192
osa-miR1431	Os07g0631700	-32	0.005583	503
osa-miR1431	Os07g0634900	-34	0.004947	190
osa-miR1431	Os07g0637050	-30.4	0.009064	380
osa-miR1431	Os07g0643000	-33.2	0.007161	77
osa-miR1431	Os07g0666300	-31	0.004483	186
osa-miR1431	Os07g0670200	-31.4	0.009063	609
osa-miR1431	Os07g0673400	-31.2	0.005791	118
osa-miR1431	Os07g0682500	-31.6	0.005039	295
osa-miR1431	Os07g0695900	-33.1	0.008801	208
osa-miR1431	Os08g0116632	-30.1	0.001798	112
osa-miR1431	Os08g0121800	-30.1	0.009539	322
osa-miR1431	Os08g0129900	-30.3	0.009013	188
osa-miR1431	Os08g0140500	-33.9	0.009786	386
osa-miR1431	Os08g0156800	-33.9	0.000569	114
osa-miR1431	Os08g0174750	-33.2	0.000813	3
osa-miR1431	Os08g0174750	-30.5	0.00401	318
osa-miR1431	Os08g0184300	-32.7	0.00311	39
osa-miR1431	Os08g0188151	-32.2	0.000698	188
osa-miR1431	Os08g0203201	-30.2	0.005207	17
osa-miR1431	Os08g0246700	-31.6	0.00124	240
osa-miR1431	Os08g0248800	-33.3	0.007203	105
osa-miR1431	Os08g0249000	-31	0.007134	21
osa-miR1431	Os08g0260400	-31.2	0.008827	385
osa-miR1431	Os08g0260600	-32.8	0.005679	320
osa-miR1431	Os08g0266225	-32	0.002	109
osa-miR1431	Os08g0282400	-32.9	0.005962	110
osa-miR1431	Os08g0301600	-30.4	0.006081	123
osa-miR1431	Os08g0316900	-31	0.001161	35
osa-miR1431	Os08g0326900	-31.2	0.005791	370
osa-miR1431	Os08g0391800	-32.1	0.001981	122
osa-miR1431	Os08g0392100	-34.3	0.004546	891
osa-miR1431	Os08g0399050	-32.4	0.008026	583
osa-miR1431	Os08g0404900	-31.9	0.009989	137
osa-miR1431	Os08g0410350	-30.8	0.003518	145
osa-miR1431	Os08g0410350	-30.8	0.003538	111
osa-miR1431	Os08g0421825	-31.7	0.003701	110
osa-miR1431	Os08g0444500	-30.1	0.003302	169
osa-miR1431	Os08g0450900	-33.2	0.002548	257
osa-miR1431	Os08g0457000	-30.5	0.006228	176
osa-miR1431	Os08g0465000	-31.2	0.001543	117
osa-miR1431	Os08g0478466	-33.7	0.004779	630
osa-miR1431	Os08g0487400	-30.4	0.000894	97
osa-miR1431	Os08g0492500	-35.2	0.000573	282
osa-miR1431	Os08g0514066	-31.3	0.004201	239
osa-miR1431	Os08g0514066	-30.2	0.007893	291
osa-miR1431	Os08g0520700	-30.9	0.008173	230
osa-miR1431	Os08g0521800	-34.1	0.002573	166
osa-miR1431	Os08g0542500	-30.3	0.008123	365
osa-miR1431	Os08g0549900	-31.7	0.002345	78
osa-miR1431	Os08g0559000	-30.8	0.003846	36
osa-miR1431	Os08g0561800	-31.7	0.00384	222
osa-miR1431	Os08g0565900	-32.9	0.009893	197
osa-miR1431	Os09g0115900	-32.2	0.008457	627
osa-miR1431	Os09g0241200	-30.7	0.003689	58
osa-miR1431	Os09g0242800	-31.6	0.004213	186
osa-miR1431	Os09g0242800	-30.8	0.006636	146
osa-miR1431	Os09g0261900	-30.2	0.002383	100
osa-miR1431	Os09g0266950	-32.6	0.002886	384
osa-miR1431	Os09g0266950	-30.7	0.008442	32
osa-miR1431	Os09g0286300	-34.4	0.006083	415
osa-miR1431	Os09g0346500	-34.5	0.002149	528
osa-miR1431	Os09g0385700	-34.8	0.000921	485
osa-miR1431	Os09g0387150	-30.9	0.009646	139
osa-miR1431	Os09g0391800	-31.1	0.009954	398
osa-miR1431	Os09g0414600	-31	0.002674	294
osa-miR1431	Os09g0427300	-31.4	0.00423	104
osa-miR1431	Os09g0431100	-35.9	0.009551	440
osa-miR1431	Os09g0438100	-32.4	0.005205	238
osa-miR1431	Os09g0456900	-32.8	0.003368	181
osa-miR1431	Os09g0460100	-32.7	0.00474	616
osa-miR1431	Os09g0460300	-34.9	0.003502	921
osa-miR1431	Os09g0465200	-32.6	0.000376	68
osa-miR1431	Os09g0469300	-30.7	0.006121	423
osa-miR1431	Os09g0472100	-35.4	0.007833	1993
osa-miR1431	Os09g0472200	-38.1	0.002063	1981
osa-miR1431	Os09g0480600	-30.1	0.003526	155
osa-miR1431	Os09g0482800	-30.2	0.006732	50
osa-miR1431	Os09g0484200	-30.9	0.005353	404
osa-miR1431	Os09g0484200	-30.8	0.005669	179
osa-miR1431	Os09g0497700	-35.1	0.004061	134
osa-miR1431	Os09g0501600	-33.3	0.007306	103
osa-miR1431	Os09g0502566	-31.1	0.002104	171
osa-miR1431	Os09g0515400	-32.6	0.003868	36
osa-miR1431	Os09g0515550	-30.2	0.003109	111
osa-miR1431	Os09g0520300	-34.9	0.009065	320
osa-miR1431	Os09g0550500	-34.9	0.005703	1080
osa-miR1431	Os09g0571400	-32.1	0.003804	43
osa-miR1431	Os09g0572700	-30.3	0.009727	217
osa-miR1431	Os10g0111800	-32.8	0.001975	333
osa-miR1431	Os10g0154700	-31.9	0.004348	61
osa-miR1431	Os10g0154700	-30.5	0.00954	145
osa-miR1431	Os10g0178101	-31.4	0.001172	21
osa-miR1431	Os10g0178101	-31.4	0.001172	70
osa-miR1431	Os10g0178101	-31.4	0.001172	99
osa-miR1431	Os10g0186200	-31.9	0.007496	368
osa-miR1431	Os10g0200700	-32.6	0.008185	702
osa-miR1431	Os10g0330000	-31.3	0.005114	390
osa-miR1431	Os10g0331400	-31.2	0.006642	383
osa-miR1431	Os10g0333000	-32.9	0.002012	250
osa-miR1431	Os10g0361000	-30.8	0.006713	162
osa-miR1431	Os10g0374700	-32.2	0.001523	189
osa-miR1431	Os10g0391400	-30.9	0.006489	229
osa-miR1431	Os10g0409566	-33.6	0.003348	540
osa-miR1431	Os10g0422300	-35.6	0.003578	536
osa-miR1431	Os10g0443100	-31.9	0.003596	215
osa-miR1431	Os10g0445500	-34	0.001008	90
osa-miR1431	Os10g0445900	-31.8	0.000967	10
osa-miR1431	Os10g0446800	-35.2	0.000408	185
osa-miR1431	Os10g0469100	-35.2	0.000736	59
osa-miR1431	Os10g0470100	-30.3	0.002992	114
osa-miR1431	Os10g0484300	-34.6	0.008117	506
osa-miR1431	Os10g0493100	-31	0.009609	170
osa-miR1431	Os10g0493300	-30.8	0.002733	140
osa-miR1431	Os10g0493300	-30.5	0.00327	171
osa-miR1431	Os10g0493850	-33.6	0.001829	433
osa-miR1431	Os10g0498500	-32.3	0.007239	86
osa-miR1431	Os10g0499200	-30.1	0.004072	96
osa-miR1431	Os10g0502000	-32.6	0.004853	154
osa-miR1431	Os10g0508700	-31.4	0.00784	470
osa-miR1431	Os10g0512500	-33	0.004405	352
osa-miR1431	Os10g0517800	-30.8	0.001605	16
osa-miR1431	Os10g0523000	-33.7	0.001059	177
osa-miR1431	Os10g0532300	-31.7	0.004764	383
osa-miR1431	Os10g0534600	-35.4	0.003142	100
osa-miR1431	Os10g0536700	-34.6	0.003208	516
osa-miR1431	Os10g0539650	-30.5	0.00168	153
osa-miR1431	Os10g0544966	-31.5	0.005016	344
osa-miR1431	Os10g0545700	-30.4	0.008045	219
osa-miR1431	Os10g0545800	-34	0.002855	167
osa-miR1431	Os10g0561400	-33.4	0.005418	29
osa-miR1431	Os10g0561800	-32.7	0.00755	309
osa-miR1431	Os11g0104220	-30.1	0.00976	415
osa-miR1431	Os11g0112300	-30.4	0.005257	9
osa-miR1431	Os11g0115100	-31.3	0.002775	2
osa-miR1431	Os11g0116000	-30.8	0.003538	92
osa-miR1431	Os11g0139100	-34.3	0.000861	104
osa-miR1431	Os11g0139700	-31.3	8.2e-05	58
osa-miR1431	Os11g0153500	-32.5	0.007473	731
osa-miR1431	Os11g0156700	-34.2	0.001275	74
osa-miR1431	Os11g0156700	-31.4	0.00612	175
osa-miR1431	Os11g0157701	-31.7	0.005543	385
osa-miR1431	Os11g0157701	-30.7	0.009674	88
osa-miR1431	Os11g0175700	-33.1	0.009669	464
osa-miR1431	Os11g0179000	-32.8	0.002537	158
osa-miR1431	Os11g0182900	-34.7	0.005297	51
osa-miR1431	Os11g0238400	-33	0.001466	333
osa-miR1431	Os11g0242600	-32.6	0.008185	339
osa-miR1431	Os11g0245900	-31.5	0.005903	482
osa-miR1431	Os11g0246200	-33.8	0.006091	579
osa-miR1431	Os11g0265500	-31.4	0.004124	43
osa-miR1431	Os11g0267000	-33.6	0.003692	330
osa-miR1431	Os11g0287000	-33.2	0.000116	85
osa-miR1431	Os11g0293300	-34.7	0.003516	51
osa-miR1431	Os11g0444900	-31.2	0.0089	286
osa-miR1431	Os11g0458100	-33	0.007874	540
osa-miR1431	Os11g0471100	-31.1	0.001025	146
osa-miR1431	Os11g0475500	-30.2	0.005542	208
osa-miR1431	Os11g0481500	-30.3	0.006585	61
osa-miR1431	Os11g0495400	-32.3	0.001819	160
osa-miR1431	Os11g0521000	-34.3	0.004482	390
osa-miR1431	Os11g0537375	-32.2	0.003871	357
osa-miR1431	Os11g0542100	-33.5	0.0054	122
osa-miR1431	Os11g0544300	-34.1	0.007327	401
osa-miR1431	Os11g0546500	-33.6	0.009993	448
osa-miR1431	Os11g0546750	-31.9	0.002666	99
osa-miR1431	Os11g0614800	-33	0.003243	310
osa-miR1431	Os11g0614800	-31.9	0.005951	163
osa-miR1431	Os11g0623700	-30.1	0.006936	277
osa-miR1431	Os11g0636600	-31.8	0.000296	59
osa-miR1431	Os11g0636600	-30.1	0.000871	29
osa-miR1431	Os11g0639400	-30.3	0.003904	189
osa-miR1431	Os11g0641500	-34.6	0.008395	1579
osa-miR1431	Os11g0645200	-34.6	0.003225	301
osa-miR1431	Os11g0659200	-36.1	0.000271	371
osa-miR1431	Os11g0659200	-31.4	0.004019	400
osa-miR1431	Os11g0671000	-30.9	0.003746	120
osa-miR1431	Os12g0114800	-31.3	0.002775	2
osa-miR1431	Os12g0115300	-30.8	0.003538	92
osa-miR1431	Os12g0115500	-30.4	0.004478	140
osa-miR1431	Os12g0159500	-32.2	0.001523	218
osa-miR1431	Os12g0164450	-34.8	0.004791	343
osa-miR1431	Os12g0173300	-34.9	0.004016	461
osa-miR1431	Os12g0174700	-31.2	0.004624	48
osa-miR1431	Os12g0175400	-32.6	0.007257	795
osa-miR1431	Os12g0189400	-36.8	0.000178	262
osa-miR1431	Os12g0228300	-31.7	0.000751	83
osa-miR1431	Os12g0242800	-32.6	0.005833	481
osa-miR1431	Os12g0283400	-31.8	0.007058	259
osa-miR1431	Os12g0439201	-30.8	0.006034	147
osa-miR1431	Os12g0472500	-31.6	0.007751	490
osa-miR1431	Os12g0486800	-30.2	0.007695	249
osa-miR1431	Os12g0516400	-34	0.000768	113
osa-miR1431	Os12g0581800	-33	0.009311	441
osa-miR1431	Os12g0582700	-34.7	0.00675	347
osa-miR1431	Os12g0594950	-31.6	0.001626	265
osa-miR1431	Os12g0594950	-30.1	0.003992	224
osa-miR1431	Os12g0599700	-31.1	0.001335	130
osa-miR1431	Os12g0616400	-31.8	0.005968	522
osa-miR1431	Os12g0617000	-33.5	0.008633	1131
osa-miR1431	Os12g0630100	-31	0.007281	66
osa-miR1431	Os12g0632000	-32.5	0.002495	172
osa-miR1431	Os12g0638750	-32	0.003002	171
osa-miR1431	Os12g0641200	-33.8	0.004508	197
osa-miR1432-3p	Os01g0107750	-30.5	0.006562	289
osa-miR1432-3p	Os01g0194600	-30.4	0.005018	61
osa-miR1432-3p	Os01g0342500	-30.8	0.003068	312
osa-miR1432-3p	Os01g0516200	-35.2	0.000285	62
osa-miR1432-3p	Os01g0614400	-31.5	0.003172	256
osa-miR1432-3p	Os01g0699400	-33.2	0.009399	799
osa-miR1432-3p	Os01g0706800	-33.1	0.004672	561
osa-miR1432-3p	Os01g0794100	-33.1	0.001557	183
osa-miR1432-3p	Os01g0802200	-31.1	0.004291	408
osa-miR1432-3p	Os01g0829100	-33.3	0.009455	627
osa-miR1432-3p	Os01g0844900	-32.3	0.004982	73
osa-miR1432-3p	Os01g0962000	-33.5	0.000222	149
osa-miR1432-3p	Os02g0102850	-34.4	0.000283	135
osa-miR1432-3p	Os02g0103500	-34.1	0.005069	786
osa-miR1432-3p	Os02g0156600	-35	0.009293	916
osa-miR1432-3p	Os02g0160800	-30.4	0.003748	156
osa-miR1432-3p	Os02g0164300	-31.2	0.006508	416
osa-miR1432-3p	Os02g0191800	-30.9	0.005217	140
osa-miR1432-3p	Os02g0197500	-30.9	0.008736	432
osa-miR1432-3p	Os02g0568200	-36.7	0.004546	688
osa-miR1432-3p	Os02g0605500	-33.2	0.007303	202
osa-miR1432-3p	Os02g0608500	-34	0.008697	431
osa-miR1432-3p	Os02g0667100	-30.2	0.007208	253
osa-miR1432-3p	Os02g0670500	-30.9	0.003393	85
osa-miR1432-3p	Os02g0753300	-31.6	0.005805	106
osa-miR1432-3p	Os02g0775600	-32.8	0.005905	688
osa-miR1432-3p	Os03g0109300	-34	0.001815	268
osa-miR1432-3p	Os03g0366900	-30.2	0.009013	169
osa-miR1432-3p	Os03g0389700	-34.1	0.009752	392
osa-miR1432-3p	Os03g0400000	-31.4	0.006866	479
osa-miR1432-3p	Os03g0421250	-30.9	0.008226	454
osa-miR1432-3p	Os03g0595300	-31.7	0.002082	150
osa-miR1432-3p	Os03g0597450	-32.1	0.0004	15
osa-miR1432-3p	Os03g0607200	-32.4	0.00084	135
osa-miR1432-3p	Os03g0636600	-30.1	0.004371	244
osa-miR1432-3p	Os03g0683816	-32.9	0.001496	259
osa-miR1432-3p	Os03g0686700	-34.4	0.00017	135
osa-miR1432-3p	Os03g0735200	-32.7	0.008455	296
osa-miR1432-3p	Os03g0746900	-31.5	0.003126	96
osa-miR1432-3p	Os03g0785800	-34.7	0.003361	555
osa-miR1432-3p	Os04g0117900	-33.4	0.009266	939
osa-miR1432-3p	Os04g0121900	-30.2	0.001422	48
osa-miR1432-3p	Os04g0165700	-37.9	0.000698	1048
osa-miR1432-3p	Os04g0415600	-30.8	0.00831	359
osa-miR1432-3p	Os04g0486900	-30.2	0.008294	131
osa-miR1432-3p	Os04g0524800	-31.1	0.00312	107
osa-miR1432-3p	Os04g0585900	-30.2	0.005122	131
osa-miR1432-3p	Os04g0597866	-30.5	0.009828	103
osa-miR1432-3p	Os04g0617050	-30.8	0.004894	85
osa-miR1432-3p	Os04g0663300	-33.9	0.000486	162
osa-miR1432-3p	Os04g0679400	-33.6	0.003324	245
osa-miR1432-3p	Os05g0105401	-33.6	0.000167	61
osa-miR1432-3p	Os05g0134300	-36.1	0.005625	547
osa-miR1432-3p	Os05g0150550	-30.1	0.003602	190
osa-miR1432-3p	Os05g0157000	-33.4	0.006288	514
osa-miR1432-3p	Os05g0185650	-30.2	0.005122	206
osa-miR1432-3p	Os05g0207600	-30.6	0.001579	4
osa-miR1432-3p	Os05g0392050	-33	0.00964	972
osa-miR1432-3p	Os05g0417900	-30.8	0.002346	71
osa-miR1432-3p	Os05g0546300	-32.6	0.004778	125
osa-miR1432-3p	Os05g0556201	-30.4	0.005499	294
osa-miR1432-3p	Os05g0560200	-31.4	0.008444	420
osa-miR1432-3p	Os05g0566700	-34.4	0.00044	135
osa-miR1432-3p	Os05g0584300	-32.6	0.005277	463
osa-miR1432-3p	Os06g0106800	-34.3	0.007053	1356
osa-miR1432-3p	Os06g0184400	-32.6	0.0099	381
osa-miR1432-3p	Os06g0211200	-34.6	0.002969	389
osa-miR1432-3p	Os06g0232700	-37.2	0.002922	300
osa-miR1432-3p	Os06g0286310	-33.2	0.000679	111
osa-miR1432-3p	Os06g0298000	-33.2	0.002233	332
osa-miR1432-3p	Os06g0490000	-30.6	0.002959	59
osa-miR1432-3p	Os06g0531000	-34.9	0.005404	518
osa-miR1432-3p	Os06g0563250	-32.2	0.002146	389
osa-miR1432-3p	Os06g0570400	-30.3	0.002543	5
osa-miR1432-3p	Os06g0621900	-33.4	0.003758	487
osa-miR1432-3p	Os06g0634700	-32.1	0.001587	152
osa-miR1432-3p	Os06g0648600	-34	0.001665	140
osa-miR1432-3p	Os07g0134400	-30.6	0.006847	140
osa-miR1432-3p	Os07g0148900	-31.7	0.002646	188
osa-miR1432-3p	Os07g0466300	-30.6	0.007096	151
osa-miR1432-3p	Os07g0557400	-35.9	0.001092	447
osa-miR1432-3p	Os07g0621201	-32.8	0.002853	155
osa-miR1432-3p	Os08g0121800	-31.7	0.00384	242
osa-miR1432-3p	Os08g0126350	-31.5	0.002709	250
osa-miR1432-3p	Os08g0127800	-32.2	0.007043	698
osa-miR1432-3p	Os08g0150700	-32.2	0.009195	410
osa-miR1432-3p	Os08g0203201	-30.2	0.005207	223
osa-miR1432-3p	Os08g0326900	-34	0.001188	245
osa-miR1432-3p	Os08g0360000	-31.3	0.003307	371
osa-miR1432-3p	Os08g0360150	-38	0.00024	665
osa-miR1432-3p	Os08g0410350	-31.1	0.002965	24
osa-miR1432-3p	Os08g0430700	-35.6	0.002526	49
osa-miR1432-3p	Os08g0436600	-31.8	0.002359	63
osa-miR1432-3p	Os09g0135700	-32.7	0.0041	172
osa-miR1432-3p	Os09g0396900	-32	0.007258	294
osa-miR1432-3p	Os09g0409950	-34.2	0.001364	62
osa-miR1432-3p	Os09g0481600	-35.3	0.00541	1108
osa-miR1432-3p	Os09g0484200	-31.1	0.004773	268
osa-miR1432-3p	Os09g0545500	-30.9	0.004554	65
osa-miR1432-3p	Os10g0118800	-30.2	0.007794	18
osa-miR1432-3p	Os10g0361000	-35	0.000617	254
osa-miR1432-3p	Os10g0389000	-30.6	0.009944	224
osa-miR1432-3p	Os10g0465950	-30.1	0.008253	236
osa-miR1432-3p	Os10g0471700	-31.2	0.007324	272
osa-miR1432-3p	Os10g0475000	-31.5	0.008647	414
osa-miR1432-3p	Os10g0475000	-31.5	0.008647	447
osa-miR1432-3p	Os10g0479500	-32.9	0.003127	248
osa-miR1432-3p	Os10g0493850	-33.5	0.001935	4
osa-miR1432-3p	Os10g0510500	-30.8	0.003971	39
osa-miR1432-3p	Os10g0531400	-32.1	0.006328	617
osa-miR1432-3p	Os10g0542400	-33.7	0.003546	224
osa-miR1432-3p	Os10g0548300	-34.9	0.008511	1369
osa-miR1432-3p	Os10g0563900	-31.4	0.007707	7
osa-miR1432-3p	Os11g0297800	-37	0.004101	865
osa-miR1432-3p	Os11g0444800	-31.6	0.004213	26
osa-miR1432-3p	Os11g0691400	-35.1	0.001237	256
osa-miR1432-3p	Os12g0116600	-34.1	0.002051	407
osa-miR1432-3p	Os12g0168150	-31.8	0.006946	639
osa-miR1432-3p	Os12g0282766	-30.5	0.003871	163
osa-miR1432-3p	Os12g0425600	-35.9	0.004103	137
osa-miR1432-3p	Os12g0472500	-32.8	0.004013	369
osa-miR1432-3p	Os12g0612850	-30.8	0.009322	339
osa-miR1432-5p	Os01g0646000	-32.8	0.00491	328
osa-miR1432-5p	Os01g0731100	-31.9	0.008802	256
osa-miR1432-5p	Os01g0817650	-34.3	0.001566	604
osa-miR1432-5p	Os01g0862400	-32.8	0.003337	56
osa-miR1432-5p	Os03g0666800	-30.3	0.002183	16
osa-miR1432-5p	Os03g0812400	-44.4	6e-06	44
osa-miR1432-5p	Os07g0245100	-30.6	0.009478	343
osa-miR1432-5p	Os09g0403967	-32.1	0.004052	123
osa-miR1432-5p	Os09g0507550	-30.8	0.008063	162
osa-miR1432-5p	Os09g0546700	-33	0.001475	193
osa-miR1432-5p	Os10g0336300	-34.8	0.007876	120
osa-miR1432-5p	Os10g0468950	-34.8	0.000538	391
osa-miR1432-5p	Os11g0608000	-30.1	0.006167	247
osa-miR156a	Os01g0513950	-31.9	0.000573	194
osa-miR156a	Os01g0700100	-32.3	0.004982	59
osa-miR156a	Os01g0835083	-32	0.000628	17
osa-miR156a	Os01g0922600	-37.9	0.00043	619
osa-miR156a	Os03g0793800	-30.5	0.008369	495
osa-miR156a	Os04g0551500	-37.7	0.000643	646
osa-miR156a	Os05g0156200	-31.9	0.009285	420
osa-miR156a	Os06g0674000	-33.9	0.005928	1196
osa-miR156a	Os06g0694800	-31.6	0.00509	213
osa-miR156a	Os06g0703500	-38.2	0.00085	1144
osa-miR156a	Os08g0509600	-37.9	0.000773	868
osa-miR156a	Os09g0491532	-37.9	0.000465	577
osa-miR156a	Os09g0507100	-37.7	0.001085	1033
osa-miR156c-3p	Os01g0107750	-30.2	0.008507	151
osa-miR156c-3p	Os01g0108700	-30.7	0.006855	98
osa-miR156c-3p	Os01g0131900	-32.9	0.00081	84
osa-miR156c-3p	Os01g0144380	-30.4	0.005845	115
osa-miR156c-3p	Os01g0172300	-34	0.00155	78
osa-miR156c-3p	Os01g0175100	-34.6	0.000592	284
osa-miR156c-3p	Os01g0175100	-30.7	0.005597	129
osa-miR156c-3p	Os01g0186600	-31.4	0.008103	497
osa-miR156c-3p	Os01g0197350	-35.3	0.000401	146
osa-miR156c-3p	Os01g0209901	-35.7	0.004927	375
osa-miR156c-3p	Os01g0231600	-34.3	0.000276	108
osa-miR156c-3p	Os01g0236000	-32.9	0.003356	416
osa-miR156c-3p	Os01g0243300	-30.2	0.002304	9
osa-miR156c-3p	Os01g0248800	-30.8	0.003438	227
osa-miR156c-3p	Os01g0254850	-32.1	0.004937	65
osa-miR156c-3p	Os01g0261000	-31.7	0.002022	312
osa-miR156c-3p	Os01g0264400	-30.6	0.00313	143
osa-miR156c-3p	Os01g0276600	-33.2	0.006939	69
osa-miR156c-3p	Os01g0279400	-34	0.009238	102
osa-miR156c-3p	Os01g0313300	-32	0.005773	164
osa-miR156c-3p	Os01g0315700	-30.7	0.004838	41
osa-miR156c-3p	Os01g0329075	-32.4	0.005142	396
osa-miR156c-3p	Os01g0343300	-32.3	0.002004	34
osa-miR156c-3p	Os01g0378100	-30.2	0.006177	53
osa-miR156c-3p	Os01g0516200	-32.1	0.001944	17
osa-miR156c-3p	Os01g0535900	-34.1	0.00244	644
osa-miR156c-3p	Os01g0547500	-30.8	0.001416	122
osa-miR156c-3p	Os01g0557550	-38.9	2.9e-05	125
osa-miR156c-3p	Os01g0559825	-31.7	0.001454	262
osa-miR156c-3p	Os01g0567400	-30.1	0.009119	75
osa-miR156c-3p	Os01g0579600	-31.9	0.006705	56
osa-miR156c-3p	Os01g0585650	-31.1	0.007504	186
osa-miR156c-3p	Os01g0588900	-31.9	0.008088	12
osa-miR156c-3p	Os01g0595600	-36.8	0.000884	233
osa-miR156c-3p	Os01g0604550	-32.5	0.000526	154
osa-miR156c-3p	Os01g0622066	-36.9	0.000386	388
osa-miR156c-3p	Os01g0622066	-36.6	0.000456	294
osa-miR156c-3p	Os01g0674500	-35	0.00311	74
osa-miR156c-3p	Os01g0692500	-31	0.005909	369
osa-miR156c-3p	Os01g0719600	-30.9	0.005272	101
osa-miR156c-3p	Os01g0723100	-33.6	0.007519	767
osa-miR156c-3p	Os01g0727820	-30.5	0.008774	298
osa-miR156c-3p	Os01g0736100	-33.7	0.009944	555
osa-miR156c-3p	Os01g0757200	-34.3	0.00385	869
osa-miR156c-3p	Os01g0763700	-32.4	0.002521	233
osa-miR156c-3p	Os01g0764050	-32.9	0.001108	162
osa-miR156c-3p	Os01g0773700	-30.9	0.004047	68
osa-miR156c-3p	Os01g0802200	-32.8	0.001771	84
osa-miR156c-3p	Os01g0803200	-30.3	0.007239	88
osa-miR156c-3p	Os01g0817650	-32.2	0.005451	62
osa-miR156c-3p	Os01g0821600	-34.6	0.002469	302
osa-miR156c-3p	Os01g0824500	-30.3	0.006948	7
osa-miR156c-3p	Os01g0839200	-34.6	0.004937	15
osa-miR156c-3p	Os01g0862400	-34.4	0.001507	494
osa-miR156c-3p	Os01g0879100	-33.8	0.002471	439
osa-miR156c-3p	Os01g0884300	-33.8	0.00437	173
osa-miR156c-3p	Os01g0885900	-34.1	0.002338	203
osa-miR156c-3p	Os01g0900800	-34	0.006061	966
osa-miR156c-3p	Os01g0916950	-31.9	0.003252	329
osa-miR156c-3p	Os01g0918200	-32.8	0.00086	32
osa-miR156c-3p	Os01g0918300	-32.8	0.000841	29
osa-miR156c-3p	Os01g0924933	-38	0.001006	1214
osa-miR156c-3p	Os01g0925400	-33.6	0.002876	250
osa-miR156c-3p	Os01g0925400	-32.3	0.005846	627
osa-miR156c-3p	Os01g0949060	-34.7	0.004375	175
osa-miR156c-3p	Os01g0967200	-32.8	0.005579	584
osa-miR156c-3p	Os01g0970400	-36.1	0.000727	75
osa-miR156c-3p	Os02g0107200	-30.7	0.009945	3
osa-miR156c-3p	Os02g0107300	-32.1	0.00307	109
osa-miR156c-3p	Os02g0107300	-30.7	0.00681	1
osa-miR156c-3p	Os02g0121100	-31.5	0.00997	328
osa-miR156c-3p	Os02g0123450	-32.4	0.003708	176
osa-miR156c-3p	Os02g0123450	-31.8	0.005182	284
osa-miR156c-3p	Os02g0123450	-30.8	0.009049	353
osa-miR156c-3p	Os02g0129800	-31.8	0.001595	90
osa-miR156c-3p	Os02g0158350	-35.4	0.001339	291
osa-miR156c-3p	Os02g0176000	-31.9	0.006929	329
osa-miR156c-3p	Os02g0182700	-32.5	0.006153	192
osa-miR156c-3p	Os02g0191250	-31	0.005909	339
osa-miR156c-3p	Os02g0193500	-31.1	0.004959	281
osa-miR156c-3p	Os02g0202200	-32.4	0.007954	749
osa-miR156c-3p	Os02g0209400	-30.8	0.008695	232
osa-miR156c-3p	Os02g0219800	-32.3	0.007914	87
osa-miR156c-3p	Os02g0246600	-31.5	0.001035	136
osa-miR156c-3p	Os02g0257200	-33	0.006716	770
osa-miR156c-3p	Os02g0266500	-31.4	0.005964	278
osa-miR156c-3p	Os02g0297550	-31.1	0.001761	73
osa-miR156c-3p	Os02g0437901	-31	0.005436	53
osa-miR156c-3p	Os02g0505500	-32.1	0.005959	421
osa-miR156c-3p	Os02g0543000	-30.8	0.003071	45
osa-miR156c-3p	Os02g0579000	-33.9	0.005225	903
osa-miR156c-3p	Os02g0581600	-30.9	0.006846	358
osa-miR156c-3p	Os02g0585200	-32.1	0.00232	194
osa-miR156c-3p	Os02g0588700	-33.4	0.000847	255
osa-miR156c-3p	Os02g0593550	-35.2	0.00022	288
osa-miR156c-3p	Os02g0593550	-30.3	0.004053	232
osa-miR156c-3p	Os02g0603700	-32	0.006084	590
osa-miR156c-3p	Os02g0631100	-30.6	0.004444	105
osa-miR156c-3p	Os02g0636600	-32.4	0.005581	260
osa-miR156c-3p	Os02g0665000	-32	0.004731	1
osa-miR156c-3p	Os02g0684500	-33	0.000797	110
osa-miR156c-3p	Os02g0715225	-30.7	0.00246	109
osa-miR156c-3p	Os02g0723200	-42.1	0.000124	1103
osa-miR156c-3p	Os02g0742051	-30.6	0.001904	185
osa-miR156c-3p	Os02g0749400	-32.3	0.001501	86
osa-miR156c-3p	Os02g0757700	-32.5	0.009761	154
osa-miR156c-3p	Os02g0761500	-31.1	0.005357	6
osa-miR156c-3p	Os02g0764700	-32	0.007662	377
osa-miR156c-3p	Os02g0771600	-33.1	0.007007	140
osa-miR156c-3p	Os02g0777800	-30.9	0.008223	380
osa-miR156c-3p	Os02g0807750	-30.9	0.001904	28
osa-miR156c-3p	Os02g0813166	-32.7	0.006053	633
osa-miR156c-3p	Os02g0815100	-33.1	0.005681	584
osa-miR156c-3p	Os02g0824500	-31.3	0.006509	410
osa-miR156c-3p	Os02g0828800	-32.4	0.000706	17
osa-miR156c-3p	Os03g0107600	-32.7	0.005694	563
osa-miR156c-3p	Os03g0119900	-30.4	0.003745	110
osa-miR156c-3p	Os03g0137750	-32.1	0.00172	2
osa-miR156c-3p	Os03g0138900	-32.7	0.008189	662
osa-miR156c-3p	Os03g0162500	-33	0.006833	891
osa-miR156c-3p	Os03g0173500	-31	0.007461	211
osa-miR156c-3p	Os03g0183300	-33.2	0.006939	304
osa-miR156c-3p	Os03g0194400	-31.3	0.009084	33
osa-miR156c-3p	Os03g0198600	-32.3	0.006368	150
osa-miR156c-3p	Os03g0206400	-30.9	0.002147	77
osa-miR156c-3p	Os03g0221200	-32.5	0.007677	804
osa-miR156c-3p	Os03g0225150	-30.9	0.004644	382
osa-miR156c-3p	Os03g0226700	-32.6	0.006387	395
osa-miR156c-3p	Os03g0234900	-32.9	0.008294	944
osa-miR156c-3p	Os03g0245700	-35.7	0.004405	62
osa-miR156c-3p	Os03g0251425	-31.8	0.003233	173
osa-miR156c-3p	Os03g0265001	-31.3	0.004841	354
osa-miR156c-3p	Os03g0270500	-32.8	0.006707	551
osa-miR156c-3p	Os03g0275450	-30.6	0.008761	169
osa-miR156c-3p	Os03g0279600	-32.5	0.006064	302
osa-miR156c-3p	Os03g0280400	-31.5	0.001066	200
osa-miR156c-3p	Os03g0311600	-31.9	0.005894	16
osa-miR156c-3p	Os03g0312600	-33.7	0.007361	933
osa-miR156c-3p	Os03g0322200	-32.1	0.001659	22
osa-miR156c-3p	Os03g0328501	-33.4	0.005658	663
osa-miR156c-3p	Os03g0334100	-32.4	0.005581	304
osa-miR156c-3p	Os03g0346200	-30.1	0.003883	113
osa-miR156c-3p	Os03g0363950	-33.7	0.005772	951
osa-miR156c-3p	Os03g0392250	-31.9	0.002605	201
osa-miR156c-3p	Os03g0392250	-30.1	0.007371	253
osa-miR156c-3p	Os03g0401333	-34	0.002234	413
osa-miR156c-3p	Os03g0409100	-33	0.006755	812
osa-miR156c-3p	Os03g0425100	-32.6	0.001452	196
osa-miR156c-3p	Os03g0558700	-31.5	0.009395	553
osa-miR156c-3p	Os03g0606100	-33.7	0.008791	139
osa-miR156c-3p	Os03g0618800	-32.2	0.003244	39
osa-miR156c-3p	Os03g0618800	-30.6	0.008017	91
osa-miR156c-3p	Os03g0619600	-34.1	0.009941	1409
osa-miR156c-3p	Os03g0644400	-34.2	0.007693	78
osa-miR156c-3p	Os03g0725200	-31	0.003341	92
osa-miR156c-3p	Os03g0733000	-32.3	0.000614	20
osa-miR156c-3p	Os03g0743500	-31.9	0.003484	346
osa-miR156c-3p	Os03g0769700	-32	0.003334	1
osa-miR156c-3p	Os03g0791432	-30.8	0.003887	122
osa-miR156c-3p	Os03g0806100	-32	0.006704	615
osa-miR156c-3p	Os03g0806100	-31.5	0.008807	649
osa-miR156c-3p	Os03g0808200	-33.9	0.009588	1339
osa-miR156c-3p	Os03g0826200	-30.6	0.00505	84
osa-miR156c-3p	Os03g0826800	-34.5	0.000677	77
osa-miR156c-3p	Os03g0826900	-33.7	0.000235	47
osa-miR156c-3p	Os03g0833200	-32	0.008117	581
osa-miR156c-3p	Os03g0836300	-31.2	0.009358	453
osa-miR156c-3p	Os03g0838400	-34.7	0.006069	719
osa-miR156c-3p	Os03g0852800	-33.5	0.009117	962
osa-miR156c-3p	Os03g0860050	-31	0.001574	119
osa-miR156c-3p	Os04g0107500	-36.2	0.001326	617
osa-miR156c-3p	Os04g0118500	-30.3	0.005649	14
osa-miR156c-3p	Os04g0196300	-30.5	0.003459	89
osa-miR156c-3p	Os04g0314500	-34.7	0.000349	68
osa-miR156c-3p	Os04g0323500	-34.7	0.000349	68
osa-miR156c-3p	Os04g0346800	-33.5	0.001754	236
osa-miR156c-3p	Os04g0346800	-32.9	0.002458	52
osa-miR156c-3p	Os04g0384800	-34.5	0.00056	221
osa-miR156c-3p	Os04g0385900	-31	0.003399	172
osa-miR156c-3p	Os04g0397500	-32.8	0.000311	105
osa-miR156c-3p	Os04g0414850	-33.5	0.000541	189
osa-miR156c-3p	Os04g0414850	-30.5	0.003255	258
osa-miR156c-3p	Os04g0415401	-37	0.000465	245
osa-miR156c-3p	Os04g0443700	-34	0.007001	38
osa-miR156c-3p	Os04g0447700	-33.9	0.005549	218
osa-miR156c-3p	Os04g0462600	-34.1	0.00153	119
osa-miR156c-3p	Os04g0470150	-33.3	0.000331	18
osa-miR156c-3p	Os04g0482000	-33.9	0.001657	404
osa-miR156c-3p	Os04g0482300	-33.1	0.008336	543
osa-miR156c-3p	Os04g0490900	-32.6	0.008299	591
osa-miR156c-3p	Os04g0495700	-30.2	0.001816	64
osa-miR156c-3p	Os04g0496000	-34	0.000889	74
osa-miR156c-3p	Os04g0522500	-32.8	0.009885	278
osa-miR156c-3p	Os04g0524800	-31.7	0.002415	95
osa-miR156c-3p	Os04g0526800	-32	0.007159	266
osa-miR156c-3p	Os04g0534801	-30.7	0.007664	4
osa-miR156c-3p	Os04g0538750	-32.6	0.001235	244
osa-miR156c-3p	Os04g0538750	-31.7	0.002098	31
osa-miR156c-3p	Os04g0541700	-33.7	0.00389	506
osa-miR156c-3p	Os04g0552300	-36.7	0.000477	523
osa-miR156c-3p	Os04g0564000	-34.2	0.004306	115
osa-miR156c-3p	Os04g0585700	-31.3	0.00466	148
osa-miR156c-3p	Os04g0610400	-31.4	0.009106	40
osa-miR156c-3p	Os04g0617050	-34.2	0.000757	189
osa-miR156c-3p	Os04g0619900	-34.7	0.003546	397
osa-miR156c-3p	Os04g0627000	-38.1	0.001572	1049
osa-miR156c-3p	Os04g0635500	-33.3	0.000455	182
osa-miR156c-3p	Os04g0648775	-34.2	0.000768	368
osa-miR156c-3p	Os04g0678700	-37.4	0.001042	275
osa-miR156c-3p	Os05g0105401	-30.6	0.001238	58
osa-miR156c-3p	Os05g0129250	-31	0.00754	441
osa-miR156c-3p	Os05g0176700	-31.5	0.00258	245
osa-miR156c-3p	Os05g0176700	-30.2	0.005523	101
osa-miR156c-3p	Os05g0192700	-31.9	0.002566	292
osa-miR156c-3p	Os05g0241400	-30.9	0.005854	23
osa-miR156c-3p	Os05g0295700	-32.8	0.000804	5
osa-miR156c-3p	Os05g0325200	-31.7	0.009013	651
osa-miR156c-3p	Os05g0327000	-31.7	0.00773	591
osa-miR156c-3p	Os05g0340000	-30.3	0.00885	330
osa-miR156c-3p	Os05g0342100	-30.9	0.007973	416
osa-miR156c-3p	Os05g0368100	-32.2	0.004987	346
osa-miR156c-3p	Os05g0412300	-34.7	0.000947	499
osa-miR156c-3p	Os05g0412300	-33.8	0.001569	471
osa-miR156c-3p	Os05g0412800	-34.8	0.002129	368
osa-miR156c-3p	Os05g0417300	-32.2	0.006774	51
osa-miR156c-3p	Os05g0417900	-31.2	0.002037	54
osa-miR156c-3p	Os05g0420000	-32	0.003167	308
osa-miR156c-3p	Os05g0420000	-30.2	0.00883	242
osa-miR156c-3p	Os05g0427200	-34.6	0.005126	1037
osa-miR156c-3p	Os05g0447800	-31.5	0.00997	284
osa-miR156c-3p	Os05g0462700	-30.4	0.003745	110
osa-miR156c-3p	Os05g0466600	-30.4	0.003745	110
osa-miR156c-3p	Os05g0478000	-32.6	0.003491	241
osa-miR156c-3p	Os05g0491000	-31.7	0.003954	362
osa-miR156c-3p	Os05g0497200	-30.8	0.009498	24
osa-miR156c-3p	Os05g0500500	-33.9	0.001949	321
osa-miR156c-3p	Os05g0521700	-30.2	0.000956	24
osa-miR156c-3p	Os05g0542666	-32.1	0.002273	268
osa-miR156c-3p	Os05g0542800	-33.5	0.009225	877
osa-miR156c-3p	Os05g0555700	-30.2	0.008188	281
osa-miR156c-3p	Os05g0568800	-31.5	0.009111	516
osa-miR156c-3p	Os05g0572000	-34.8	0.002114	308
osa-miR156c-3p	Os05g0576300	-32.9	0.008725	709
osa-miR156c-3p	Os05g0581100	-31.9	0.001934	75
osa-miR156c-3p	Os05g0586050	-36.8	0.000878	768
osa-miR156c-3p	Os05g0589400	-34.4	0.002566	387
osa-miR156c-3p	Os05g0589600	-33.3	0.00855	386
osa-miR156c-3p	Os05g0591900	-32.4	0.0084	563
osa-miR156c-3p	Os06g0103100	-30.4	0.008174	359
[truncated: 216,459+ more rows]
