# Supplementary material for: Whole-transcriptome profiling and identification of cold tolerance-related ceRNA networks in japonica rice varieties
Source: Front Plant Sci. 2024 Mar 19;15:1260591. doi: 10.3389/fpls.2024.1260591 (PMC10985246; doi:10.3389/fpls.2024.1260591)
Supplement: Supplementary file 15 [file Table_12.xlsx]

## Sheet: Sheet1
Table S13 Results of psRobot analysis of miRNA-mRNA
MiRNA	Target	Score
osa-miR1425-3p	Os03g0275900	2.5
osa-miR1425-3p	Os08g0191700	2.5
osa-miR1432-5p	Os03g0812400	0.5
osa-miR1432-5p	Os05g0155700	2.5
osa-miR1432-5p	Os06g0247800	2.5
osa-miR1432-5p	Os11g0172300	2.5
osa-miR156a	Os01g0922600	1
osa-miR156a	Os04g0551500	1
osa-miR156a	Os06g0674000	2
osa-miR156a	Os06g0703500	1
osa-miR156a	Os08g0509600	1
osa-miR156a	Os09g0491532	1
osa-miR156a	Os09g0507100	1
osa-miR156c-3p	Os05g0586050	2.2
osa-miR156c-3p	Os09g0492700	2.5
osa-miR156f-3p	Os08g0105000	2.5
osa-miR156k	Os01g0922600	0
osa-miR156k	Os04g0551500	0.5
osa-miR156k	Os06g0703500	0.5
osa-miR156k	Os07g0267200	2
osa-miR156k	Os08g0509600	0
osa-miR156k	Os09g0491532	0
osa-miR156k	Os09g0507100	0
osa-miR159a.1	Os05g0490600	1.5
osa-miR159a.2	Os03g0113500	1.5
osa-miR159a.2	Os10g0558600	2.2
osa-miR159f	Os05g0490600	1.2
osa-miR160a-5p	Os02g0628600	0.5
osa-miR160a-5p	Os06g0685700	0.5
osa-miR160e-5p	Os02g0628600	0.5
osa-miR160e-5p	Os06g0685700	0.5
osa-miR164a	Os01g0844900	2.5
osa-miR164a	Os02g0579000	1.5
osa-miR164a	Os03g0590700	2.2
osa-miR164a	Os04g0460600	1.5
osa-miR164a	Os04g0692600	2.5
osa-miR164a	Os06g0675600	1.5
osa-miR164a	Os08g0200600	2.2
osa-miR164a	Os12g0147800	2
osa-miR164d	Os02g0579000	1.5
osa-miR164d	Os04g0460600	1.5
osa-miR164d	Os05g0590300	2.5
osa-miR164d	Os06g0675600	1
osa-miR164d	Os08g0200600	1.8
osa-miR164d	Os08g0280100	2.2
osa-miR164d	Os12g0147800	2.5
osa-miR164e	Os02g0579000	1.5
osa-miR164e	Os03g0278000	2.5
osa-miR164e	Os03g0590700	1.8
osa-miR164e	Os04g0460600	1.5
osa-miR164e	Os06g0675600	2
osa-miR164e	Os12g0147800	2.5
osa-miR166b-5p	Os10g0407500	2.2
osa-miR166c-5p	Os10g0517050	2.5
osa-miR166d-5p	Os10g0407500	2
osa-miR166h-5p	Os10g0548700	2.5
osa-miR166k-5p	Os10g0156300	2.5
osa-miR166k-5p	Os10g0377300	2.5
osa-miR166k-5p	Os11g0539000	2.5
osa-miR167a-5p	Os01g0852200	2.5
osa-miR167a-5p	Os06g0129100	2
osa-miR167e-3p	Os01g0148400	2.5
osa-miR167h-3p	Os02g0795000	2.5
osa-miR167h-3p	Os03g0405900	2.5
osa-miR169i-3p	Os11g0598800	2.2
osa-miR169i-5p.2	Os11g0543500	2.5
osa-miR169r-5p	Os01g0759900	2.5
osa-miR171a	Os04g0555000	0
osa-miR171a	Os06g0105350	0
osa-miR171a	Os10g0551200	0.5
osa-miR171i-3p	Os04g0555000	1
osa-miR171i-3p	Os06g0105350	1
osa-miR171i-3p	Os10g0551200	1.5
osa-miR171i-5p	Os01g0794800	2.5
osa-miR172a	Os03g0680200	2.5
osa-miR172a	Os03g0784000	2.2
osa-miR172a	Os03g0818800	1
osa-miR172a	Os04g0649100	2
osa-miR172a	Os05g0121600	1
osa-miR172a	Os06g0708700	2.5
osa-miR172a	Os08g0315001	2.5
osa-miR172a	Os11g0653300	2.5
osa-miR1846a-3p	Os01g0698000	2.5
osa-miR1846a-3p	Os03g0227900	2
osa-miR1846a-3p	Os03g0757200	1.8
osa-miR1846a-3p	Os05g0128000	2.2
osa-miR1846a-3p	Os08g0532500	2.5
osa-miR1846a-3p	Os10g0369950	2
osa-miR1846a-5p	Os01g0595600	2
osa-miR1846a-5p	Os02g0290900	2.5
osa-miR1846a-5p	Os04g0685400	2.5
osa-miR1846a-5p	Os07g0495150	2.5
osa-miR1846a-5p	Os07g0605350	2.2
osa-miR1846a-5p	Os09g0482800	2.5
osa-miR1846a-5p	Os10g0463200	2.5
osa-miR1847.1	Os09g0556200	2
osa-miR1848	Os01g0353900	2.5
osa-miR1848	Os01g0591000	2.5
osa-miR1848	Os01g0851000	2.2
osa-miR1848	Os02g0176000	2.2
osa-miR1848	Os02g0525600	2.2
osa-miR1848	Os02g0554800	2
osa-miR1848	Os02g0566400	2.5
osa-miR1848	Os02g0569900	1.8
osa-miR1848	Os02g0602000	2.5
osa-miR1848	Os03g0110700	2.5
osa-miR1848	Os03g0159900	2
osa-miR1848	Os03g0223900	2
osa-miR1848	Os03g0267100	2.5
osa-miR1848	Os03g0302200	2.5
osa-miR1848	Os03g0362200	2.5
osa-miR1848	Os03g0363100	2.5
osa-miR1848	Os03g0640000	2.5
osa-miR1848	Os03g0775400	2.5
osa-miR1848	Os04g0475600	2.2
osa-miR1848	Os04g0691750	2.5
osa-miR1848	Os05g0211100	2.5
osa-miR1848	Os05g0212100	2.5
osa-miR1848	Os05g0278500	2.5
osa-miR1848	Os05g0295700	2.5
osa-miR1848	Os05g0410200	1.8
osa-miR1848	Os06g0131300	2
osa-miR1848	Os06g0483900	2
osa-miR1848	Os06g0567900	2.5
osa-miR1848	Os06g0599200	1.8
osa-miR1848	Os07g0288700	2
osa-miR1848	Os08g0412700	2.5
osa-miR1848	Os08g0469500	2.5
osa-miR1848	Os09g0125900	2.2
osa-miR1848	Os09g0354300	2.5
osa-miR1848	Os09g0472100	2
osa-miR1848	Os10g0438600	1.5
osa-miR1848	Os10g0493850	2.5
osa-miR1848	Os10g0546900	2.5
osa-miR1848	Os10g0577900	2.5
osa-miR1848	Os11g0158300	2.5
osa-miR1848	Os11g0673200	2.5
osa-miR1848	Os12g0268000	2.5
osa-miR1848	Os12g0586300	2.5
osa-miR1848	Os12g0624200	2.5
osa-miR1861c	Os08g0191700	2.5
osa-miR1861c	Os10g0556100	2.5
osa-miR1861d	Os05g0215000	2.5
osa-miR1861d	Os05g0217800	2.5
osa-miR1861d	Os09g0268000	2
osa-miR1861h	Os09g0268000	2.5
osa-miR1876	Os04g0117300	2.2
osa-miR2103	Os03g0606100	2.5
osa-miR2103	Os06g0605750	2.5
osa-miR2118b	Os01g0149350	2
osa-miR2118b	Os01g0798900	2.5
osa-miR2118b	Os08g0539700	2.2
osa-miR2873b	Os08g0192200	2.5
osa-miR2905	Os06g0592200	2.2
osa-miR319a-3p.2-3p	Os03g0785800	2
osa-miR319a-3p.2-3p	Os10g0524400	2.5
osa-miR319a-3p.2-3p	Os12g0616400	2
osa-miR390-3p	Os11g0205500	2.5
osa-miR390-5p	Os04g0368000	2.5
osa-miR390-5p	Os04g0683600	2.2
osa-miR390-5p	Os05g0399800	2.2
osa-miR390-5p	Os08g0541300	2.5
osa-miR390-5p	Os11g0569300	1.5
osa-miR395a	Os03g0195300	2.5
osa-miR395a	Os03g0743900	0.8
osa-miR395a	Os06g0678700	2.5
osa-miR395a	Os07g0590700	2
osa-miR395a	Os12g0281300	2.5
osa-miR395b	Os03g0195300	1.5
osa-miR395b	Os03g0743900	1.2
osa-miR395b	Os07g0590700	2.5
osa-miR395c	Os03g0182400	2.5
osa-miR395c	Os03g0195300	2.5
osa-miR395c	Os03g0743900	0.8
osa-miR395c	Os06g0678700	2.5
osa-miR396a-3p	Os02g0226000	2
osa-miR396a-5p	Os08g0190300	2.5
osa-miR396a-5p	Os12g0154800	2.5
osa-miR396d	Os02g0701300	0
osa-miR396d	Os02g0776900	0
osa-miR396d	Os03g0674700	0
osa-miR396d	Os03g0729500	1
osa-miR396d	Os04g0600900	0
osa-miR397a	Os01g0634500	2
osa-miR397a	Os01g0842500	0.5
osa-miR397a	Os03g0273200	2
osa-miR397a	Os05g0458500	1
osa-miR397a	Os05g0458600	1
osa-miR397a	Os09g0509200	2.5
osa-miR397b	Os01g0634500	2.5
osa-miR397b	Os01g0842500	1
osa-miR397b	Os01g0850700	2.5
osa-miR397b	Os03g0273200	2.5
osa-miR397b	Os05g0458500	1.5
osa-miR397b	Os05g0458600	1.5
osa-miR397b	Os12g0258700	2
osa-miR3980a-3p	Os01g0260500	2.2
osa-miR3980a-3p	Os01g0921550	2
osa-miR3980a-3p	Os04g0229100	2.2
osa-miR3980a-3p	Os05g0130100	2.2
osa-miR3980a-3p	Os05g0470900	2.5
osa-miR3980a-3p	Os05g0592800	2.5
osa-miR3980a-3p	Os06g0491300	1.8
osa-miR3980a-3p	Os07g0619500	2
osa-miR3980a-3p	Os08g0450100	2.5
osa-miR3980a-5p	Os04g0540900	2.5
osa-miR399d	Os08g0564000	1
osa-miR399j	Os08g0564000	1.5
osa-miR408-3p	Os01g0705000	2.5
osa-miR408-3p	Os03g0709300	2
osa-miR408-3p	Os12g0111000	2.5
osa-miR444a-3p.1	Os02g0579600	2
osa-miR444a-3p.1	Os07g0685800	2
osa-miR444a-3p.1	Os08g0431800	2
osa-miR444a-3p.1	Os09g0491772	2
osa-miR444b.1	Os02g0579600	0
osa-miR444b.2	Os01g0363900	2.5
osa-miR444b.2	Os02g0579600	0
osa-miR444b.2	Os08g0162400	1.8
osa-miR444d.3	Os06g0605950	2.5
osa-miR444d.3	Os09g0546700	2.5
osa-miR444d.3	Os10g0411500	2
osa-miR5077	Os03g0118200	2.5
osa-miR5077	Os03g0402800	2
osa-miR5077	Os04g0405500	2.5
osa-miR5077	Os05g0180300	2.5
osa-miR528-3p	Os05g0133100	2.5
osa-miR528-5p	Os03g0129400	2.5
osa-miR528-5p	Os12g0552300	2.5
osa-miR529b	Os01g0922600	1
osa-miR529b	Os06g0703500	2.2
osa-miR529b	Os08g0509600	0.8
osa-miR529b	Os09g0491532	1
osa-miR529b	Os09g0507100	1.5
osa-miR531a	Os01g0720300	2.2
osa-miR531b	Os01g0278950	2
osa-miR531b	Os01g0720300	1.5
osa-miR531b	Os02g0640100	2.5
osa-miR531b	Os03g0794200	2.5
osa-miR531b	Os04g0386700	1.5
osa-miR531b	Os04g0631600	2.2
osa-miR531b	Os05g0389800	2.5
osa-miR531b	Os06g0126100	2.2
osa-miR531b	Os08g0482600	2.2
osa-miR531b	Os12g0541300	2.5
osa-miR5337b	Os04g0689400	2.2
osa-miR5493	Os01g0135700	2.5
osa-miR5493	Os05g0585400	2.5
osa-miR5493	Os06g0234900	2.5
osa-miR5493	Os10g0113000	2.5
osa-miR5513	Os05g0474600	2.2
osa-miR5788	Os06g0164900	2.5
osa-miR820a	Os01g0675800	2
osa-miR820a	Os03g0757200	2.5
Novel.2	Os11g0471300	2.5
Novel.3	Os02g0197800	2.5
Novel.3	Os12g0541350	2.5
Novel.4	Os02g0147800	2
Novel.4	Os12g0611100	2
Novel.24	Os06g0602500	2.5
Novel.28	Os12g0215950	2.5
Novel.29	Os03g0743800	2.5
Novel.39	Os01g0728000	0.2
Novel.42	Os02g0828400	0
Novel.42	Os10g0506900	0.2
Novel.43	Os05g0543600	2.5
Novel.44	Os04g0339400	2.5
Novel.46	Os03g0103950	2.5
Novel.46	Os10g0422075	2.5
Novel.52	Os01g0700200	2
Novel.52	Os05g0419200	2
Novel.55	Os03g0681900	2.5
Novel.72	Os02g0121600	0.5
Novel.72	Os02g0571300	2.2
Novel.72	Os02g0571800	2.2
Novel.75	Os06g0254600	2.5
Novel.88	Os02g0121600	1
Novel.88	Os02g0571300	2.2
Novel.88	Os02g0571800	2.2
Novel.99	Os02g0121600	1.2
Novel.99	Os02g0571300	2.5
Novel.99	Os02g0571800	2.5
Novel.104	Os11g0475000	1
Novel.106	Os04g0524400	2.5
Novel.106	Os11g0131800	2
Novel.115	Os01g0335700	1.5
Novel.115	Os01g0603100	2
Novel.115	Os02g0108100	2.5
Novel.115	Os02g0272900	1.2
Novel.115	Os04g0423200	2
Novel.115	Os05g0110000	2.2
Novel.115	Os06g0143700	1.8
Novel.115	Os07g0592600	2.5
Novel.115	Os08g0538200	2
Novel.115	Os09g0491100	2
Novel.115	Os09g0517200	2
Novel.115	Os10g0131000	2.5
Novel.115	Os10g0132700	2.5
Novel.115	Os11g0223201	2.5
Novel.115	Os11g0225100	2.5
Novel.115	Os11g0225300	1.8
Novel.115	Os11g0237600	1.5
Novel.115	Os11g0550500	0.5
Novel.115	Os11g0590400	2.5
Novel.115	Os11g0592500	2.5
Novel.115	Os11g0604900	2
Novel.115	Os11g0606500	2
Novel.115	Os11g0684100	1.2
Novel.115	Os11g0686400	0.8
Novel.115	Os12g0281300	0.5
Novel.115	Os12g0553200	2
Novel.115	Os12g0553600	2
Novel.116	Os01g0335700	2
Novel.116	Os01g0603100	2
Novel.116	Os01g0696000	2.5
Novel.116	Os01g0779300	2.5
Novel.116	Os01g0975900	2.5
Novel.116	Os02g0108100	2.5
Novel.116	Os02g0272900	1.2
Novel.116	Os02g0570700	2.5
Novel.116	Os03g0271600	2.5
Novel.116	Os04g0423200	2
Novel.116	Os05g0110000	2
Novel.116	Os06g0137600	2.5
Novel.116	Os06g0143700	2.2
Novel.116	Os07g0592600	2.5
Novel.116	Os08g0293300	2.2
Novel.116	Os08g0538200	1.5
Novel.116	Os09g0491100	2
Novel.116	Os09g0517200	2.5
Novel.116	Os10g0131000	2.5
Novel.116	Os10g0132700	2.5
Novel.116	Os10g0154500	2.5
Novel.116	Os11g0223201	2.5
Novel.116	Os11g0225100	2.5
Novel.116	Os11g0225300	2.2
Novel.116	Os11g0237600	1.5
Novel.116	Os11g0488900	2.5
Novel.116	Os11g0550500	0.5
Novel.116	Os11g0590400	2.5
Novel.116	Os11g0592500	2.5
Novel.116	Os11g0604900	2
Novel.116	Os11g0606500	2
Novel.116	Os11g0684100	1.2
Novel.116	Os11g0686400	0.8
Novel.116	Os12g0281300	0.5
Novel.116	Os12g0553200	2
Novel.116	Os12g0553600	2
Novel.118	Os01g0728000	1
Novel.121	Os01g0557400	2
Novel.130	Os03g0237600	2.5
Novel.133	Os10g0358200	2.5
