# Supplementary material for: Whole-transcriptome profiling and identification of cold tolerance-related ceRNA networks in japonica rice varieties
Source: Front Plant Sci. 2024 Mar 19;15:1260591. doi: 10.3389/fpls.2024.1260591 (PMC10985246; doi:10.3389/fpls.2024.1260591)
Supplement: Supplementary file 16 [file Table_13.xlsx]

## Sheet: Sheet1
Table S14 Results of psRobot analysis of circRNA-miRNA
MiRNA	CircRNA	Score
osa-miR11337-3p	5:14182040|14192085	2
osa-miR11337-5p	5:14182040|14192085	0
osa-miR11338-3p	5:14182040|14192085	2
osa-miR11342-3p	5:14182040|14192085	1
osa-miR11342-5p	5:14182040|14192085	0.5
osa-miR156k	2:1127211|1131368	2.5
osa-miR156k	2:1127211|1131373	2.5
osa-miR156k	2:1128321|1131373	2.5
osa-miR1862a	1:26234815|26250049	2.5
osa-miR395c	3:4330248|4333253	2.5
osa-miR396a-3p	6:16410145|16432329	2.5
osa-miR5076	1:41510306|41517984	2.5
osa-miR5077	6:26947004|26948514	2
osa-miR5077	8:4394268|4409079	2.2
osa-miR5079a	4:32079435|32086299	2.2
osa-miR812f	1:42601899|42609688	2.5
osa-miR812g	1:42601899|42609688	2.5
osa-miR812k	1:42601899|42609688	2.2
osa-miR812o-5p	1:42601899|42609688	1.8
osa-miR812p	1:42601899|42609688	2.5
osa-miR818a	2:33162566|33168048	1.5
osa-miR818a	12:11262912|11320618	2.2
osa-miR818a	5:25330647|25338706	2.5
Novel.4	2:2621269|2624309	2
Novel.27	1:42601899|42609688	2.2
Novel.39	1:2779813|2788690	1
Novel.39	8:4394268|4409079	2
Novel.45	12:11262912|11320618	2.5
Novel.52	5:20549646|20551767	2.2
Novel.64	12:11262912|11320618	0
Novel.72	4:32079435|32086299	1.5
Novel.72	11:25597643|25602176	1.5
Novel.72	8:5954285|6001870	2.5
Novel.78	12:11262912|11320618	2.5
Novel.78	5:14182040|14192085	2.5
Novel.85	4:19391425|19401494	2
Novel.85	12:11262912|11320618	2.5
Novel.88	4:32079435|32086299	2
Novel.88	11:25597643|25602176	2
Novel.88	8:5954285|6001870	2.5
Novel.91	5:14182040|14192085	1.8
Novel.99	4:32079435|32086299	1.5
Novel.99	11:25597643|25602176	2.2
Novel.99	8:5954285|6001870	2
Novel.106	1:26234815|26250049	2
Novel.118	1:2779813|2788690	0.5
Novel.120	1:41510306|41517984	1
