# Supplementary material for: Whole-transcriptome profiling and identification of cold tolerance-related ceRNA networks in japonica rice varieties
Source: Front Plant Sci. 2024 Mar 19;15:1260591. doi: 10.3389/fpls.2024.1260591 (PMC10985246; doi:10.3389/fpls.2024.1260591)
Supplement: Supplementary file 17 [file Table_14.xlsx]

## Sheet: mRNA
Table S12 Target gene information in the ceRNA network
RNA ID	Sequences	JunCTionPos1	JunCTionPos2	JH_0h-1_FPKM	JH_0h-2_FPKM	JH_0h-3_FPKM	JH_4h-1_FPKM	JH_4h-2_FPKM	JH_4h-3_FPKM	JH_12h-1_FPKM	JH_12h-2_FPKM	JH_12h-3_FPKM	JH_24h-1_FPKM	JH_24h-2_FPKM	JH_24h-3_FPKM	JH_48h-1_FPKM	JH_48h-2_FPKM	JH_48h-3_FPKM	JL_0h-1_FPKM	JL_0h-2_FPKM	JL_0h-3_FPKM	JL_4h-1_FPKM	JL_4h-2_FPKM	JL_4h-3_FPKM	JL_12h-1_FPKM	JL_12h-2_FPKM	JL_12h-3_FPKM	JL_24h-1_FPKM	JL_24h-2_FPKM	JL_24h-3_FPKM	JL_48h-1_FPKM	JL_48h-2_FPKM	JL_48h-3_FPKM
Os03g0713150	CTCCTTGCTTCCCACATGAGCATAGAAACGGTTAAGCAAGTTTCTTTTTGCCTCCTTCACTTGACAGTGCACCACAGCTTTTGGAATGGTGTTCCTCAATGTCTCACAAACCATGTTAATGTAAGATGATACATTTGACCCTGAATAAAACAATGATGATGTCATGAATATACTTTGTCGATTTAAAAAATTAGTTCGCATAATTGTTGTCATCGAAATTCACATATGGTCATATCTTGACATGTTTGCTAGTGTCAGCACTCAGCAGAACGTGAATGGCACTAGTACCCTATGTTACATCTTAGATTCTGCTTATTAAGTCAGTTTGTTAAGTACTTCGTGTGACCTCTGTGTTGAGGTCTTAGAACAGTTGACTCAATCAATTGCCATTAAAGAAAC…	28846995	28851885	0.27	0.25	0.07	0.91	0.62	0.78	1.07	2.03	1.14	1.33	0.93	2.1	3.32	3.62	1.42	0.06	0.48	0.14	1.58	0.78	0.38	3.12	1.75	2.03	3.57	4.63	4.55	9.5	8.4	7.57
Os11g0602750	GCTTCAAGTCGGATGTCATATGTGGAACATGTTATGAGTTAGCAGGTAGTTTGTGGAATGCAGTATTCAATGTAACCAAGTTAGCAGTAGGAATTATTCCAAATGTTATGGCGTAATCCTGACTAATAAACAAGGTTTGCATGAACAGAAGAAGAAAGGAATATACTTATCTATTTTATTGCTTCATTTCATGCTCTGTGTCACTCCAATGTTTTGTAGGGAATACAGATAAGATTCAAAGTTAACAGTTATTTTAGTGGGTATCATGCAGTTGCCGCTTTGCTTTTCTACACAGTTAACCTGCTATAAATTCTTGGTTCGGTCCTGGACTCCTGTCAGAAGCAGGTTTTGCATATCTTGAAGTTATAATTTCCTCTTTAGTGCTGTTATATTCTTAGG…	23187999	23193264	2.02	2.17	2.05	5.82	5.99	6.3	10.24	10.36	9.54	11.27	9.66	8.11	6.91	10.07	12.21	1.79	2.1	1.49	2.51	3.2	3.96	4.45	5.74	4.75	5.84	5.09	4.13	4.11	6.63	5.42
Os06g0564400	ATGGCGATGGCGGCTGCGGCGGTGGAGGTGGAAGAGGGGAGGACGGGGATCCCTTCTCTGCTGCGGCTCTCCGCCGTGGGGGAGGAGGCCATCGCCTCCAATGTCGCTCAGGTATGTCATAGTAATGGTCAGTCGAGGAGTTGGTTGCAAACGCAGAAGAATAACAACGTCACACCCTTCCTGTACGGCAAAGAGATATATAAAGGAAATAAAAGAATATTCAGAAAAGACTAAAAGTCCTACTTAAATAGTTATAAACCGAATAAGTTATATACTAAAATTTGGATCACATATTAACACTCTTGTTTGCTTACTGTGTGTTAGTGTTCTTGTTGAGAGCTTCATTGAGCTATGCATTTGGTGAGGAAAGATCACGGTGAGGATTTTTGGGGAGCTAAT…	21697800	21699561	1.68	0.82	1.04	5.79	4.45	4.67	3.97	5.59	7.23	6.04	6.62	7.4	6.72	8.71	6.2	1.12	0.94	1.08	5	3.83	5.46	5.9	2.67	4.78	5.28	6.79	5.91	7.22	3.86	4.44
Os03g0152000	GTCAGAACTCAAAATCTCAAATTCCAGACTTCCAGAGGCGAGCACAGGAGGAGGTTGGAAAAATCCATCCATGGGGGATGAGAAGGCTGCTCCGAAGGCGGGCGCCACCGCCGACCCGGTGGTGCTGAGGATGGAGTTGCATTGCGCCGGCTGCGCGCAGAAGGTCAAGAAGTCCATCAAGCACTTGGCCGGTACGCATCTCGGTCTCGATTATTCGCCGCTGCCGCCTCTCGTTTCTTTCTCTTTTTTCTTTTTGAGCCTTTTTTGGGGGGTTCGATTTGGTGTCTGGGTGTCTGAATTTTTGGGTTGTCTCTGGGATCGCAGGGGTGGAGTCGGTGGCGGCGGACGTGGCGACGAACACGGTCGTCGTGGCGGGGACGGCCGAAGCGGCCGCGCTCA…	2866379	2868145	2.85	0.63	0.49	8.14	9.88	11.64	25.21	35.63	21.74	41.03	31.54	52.8	70.87	60.66	72.02	0.8	1.02	0.33	15.6	9.46	7.06	27.09	28.51	33.28	38.07	39.26	50.88	91.66	80.24	76.61
Os09g0341500	AGTCACGTCACGTCTTCACACACCTGGTGCCACTGCCCATGGCGACGCCGACGGAGACGCGACGCCGACGGAGACGCGCCGCCGCGGTCGGCGAGGGGGCAAGCTTAACAAGGCGCGGAGGAAGCCGCCGGTCGACCCACCCAAGGTCGTCGACGGCGGGACGACGACGACGACCGTGGACGACGTCCCCGACCACCTCCTCCAGGACATCCTCCTCTGCCTCGGCTCCTCCGCCTGCCTCGTCCGCGCGGCGTACGCGTGCAAGCGGTGGCGCCGCGTTGTCACCGCCGCCGGCTTCCTCGACGCCTTCCGCTCACTCCACGGCGCGACCCACCACGTCGCCGGGCACTACCACACCGTCGACGACGCGTACGACAGGCAGGCGGCGCCGGGGGCATT…	10520072	10521663	0.1	0.15	0.17	1.18	1.89	1.46	4.44	3.63	3.47	6.43	4	7.34	4.53	7.79	8.57	0.64	0.14	0.23	0.68	1.02	1.1	2.78	3.82	2.87	3.83	3.12	2.26	3.61	6.82	4.38
Os09g0337500	AGATGTGTCCAGATCCCTATCCTCTTTATCTGAAAAAAGCTATTATCCAACATGGTCAGCTGTTCAAGGAGTATGGATTATATATCTGACCGTGACTTACAGAGTTGCAACAGGGCCCAATACTTAGTAGTACATGCTAGTTTCTACTAATCAGTCAAATAGGCCTCAATATGGATTAGTTACATTTCATAATCTGCAAGAAATTAATTTACTTAGTATATTGTATTAAACATAGGCAATTAATGTCCTCAATATCAAAGAATTGTATTTCAGGCCAACATATTTTTGCTGTGTTTGTGTAAATTTGCAGTAACATGAATATAGTTTATAAATTAACTGTCATCTACATCTTCTTCAGTTTGGATGTCACTTTCATCATCTGTATCTGTATACTCAGCG…	10260259	10266738	3.05	2.39	2.07	1.39	1.05	1.76	1.24	0.99	0.48	1.05	1.42	0.5	0.87	0.41	0.28	0.09	0.31	0.14	0.12	0.12	0.1	0	0.08	0.19	0.02	0.02	0.06	0.01	0.07	0
Os02g0122800	AATCCCCACTCTCTCCTCCTCTCCGCTTCTCCATTCGCCGGCGCCGCCCGAACCAATCGCCCCGAGGAGGAGGAGACCTAGGGTTTCCTCGTCCTCGTCGTCGTCGTCTTCCCCCGCGCCGCCGCCCGCTCCTCCCTTCGTCTATCCCCGGAGGTACGCGTGCTACGACGGAGGTGGCGCTGTGTGTGTGGGGTTCTGTTTTGAATTTTGGGGGATGGGGGGTTTGGATCTGGGGCTAGTGTTACACGGTTAGGTTTTTCTCAGATCTGTCGCTTTACGAAGTTTCATAGGGTTCTAGCTAGCTGGGATTCGGTCCTTTAGAGCTTGAGGCGGTTCCGTTTGAGCGCGACAAGGTGGGTGGGGCTCTGGTGGTTGTTGGTTGGGCGGGATTTGGTTGGT…	1193388	1197056	14.09	9.39	9.92	21.46	20.38	20.69	22.59	30.22	29.89	49.99	51.59	41.7	90.37	72.75	86.18	10.33	11.56	12.09	24.59	26.01	29	34.29	30.23	32.45	56.95	56.83	58.52	89.84	84.13	84.61
Os02g0615400	ATGTGCACCACTGCACGGCCGTTTCGCGTCTCAACGCTGAATCTCTCCGCCCAAAGCTTGGCAGGGGAAATCACCTCCTCCCTTGCAAACCTCACGTTTCTTCGTGCACTTGACTTGTCCTCAAATCGCTTCTTTGGTCGGTTCCCTCTCCTTAACCACCTACAGCATCTGGGTTTTCTTTACATGAATGACAACTCACTCGATGGGATTATTTCGGACACACTTACAAATTGTTCCAAATTGACACAAATAGACCTCTCTAATAACCAGCTGCAGGGTGCAATTCCTCCTAGAATAGGATCCCTAGAGTATCTGAACCTTGGCAATAATAGTCTCACTGGAATCATCCCTGCAACCATTGGAAACCTTGTCAAATTTGGATATTTGAACCTTGGTATG…	24323918	24324493	24.4	0	0	0	0	0	0	0	0	0	0	0.05	0	0	0	0	0	0	0	0	11.34	0	0	0	0	0	0	2.96	0	0
Os12g0491800	GTATACGGAGGAGAGCTTTTACAAGAAGGCAGAAGGCCACCACGCGGAGCTCTCTGCTCTTCCATTGCTAGTTTTGCTTCATTTCCCTGCCTGTGAGTGGTGCAAGGTACAATTCTATATTCTCTTGTATGCTCCCTCCTTGCTAAAAAAGTTAATTCCTAAATCTCTACTCTTGAGTATATATGACCAATATCCTATTAAAAGTTTTGTTGACGTTTCATTCTCGATAAATAAGATGTCACCTAAGCAAATATGGTGACATGATAACAAAGGAGTAAATTGCACACATAGTGCATCACAAGTTCACAACTTGACAGGTAAGTATAAGAACTTTATAAGTAATTTTATAAATGCAACAACTTACAAGGTAGGTACGGTTTTGATAAATAAATTAAGAAG…	18509843	18528700	0.37	1.9	1.27	0.53	1.78	0.51	1.5	4.36	0.23	5.19	4.4	7.14	1.37	1.64	2.33	0	0.02	0.01	0	0	0.01	0	0.01	0	0.01	0.01	0	0	0	0
Os08g0127800	ACTTCGATCTACACGCTGCTTTCAACTCTCTGAGAGCTAGCTAGCATGTCTTGCTTTGGCATGGCGAGCGGGAGCAGCGCCGGGTGGCCGCTGTCGCCGTCGCCGTCGTCGACGAGGGGGAGGAGGAGGGTGAGTGTGAAGCCGTGGCGGTTGTGGTGGCGGAGGTGCGCTGGAGTTGCGGCGGTGATCCAGTCCAAGATCCATCGCCGCGCCGTGCGGTGGCCGGGCGGGCATGGTGGTGGGCGCCGGCGCCGCGAGGCCGCCACGGCGTCGACGCGGGAGCGGGAGGGGTGGTGCCATCACCGGAGCTTCGCGCCGGTCTACGTCGACGAGCTCTACAGCCATCCCAAGACCCACCACGTCGCCGTCCACGAGGCGCAGGCGCAGCAGCCGAACACC…	1589206	1590207	1.05	0.45	0.49	0.88	0.59	2.08	3.48	2.48	1.6	4.4	2.9	6	11.59	5.68	8.47	0.89	0.25	0.68	1.54	2.8	3.5	1.76	2.07	1.71	4.71	5.24	4.69	8.47	9.93	11.7
Os03g0766900	ATCCGCTGCCTGCCTCCATAGCTAGCCCACTCGAGCCCTTCAACTTCTCGCCCAAGTTTTGAAGGGATCCAGCGCCGCCGCCGCCGCGATGGAGCACGCCGTCGTTGAGGGGGAGTCCTTCTCGCCCGACTGCTCCACCCTCCTCATGGTCCGGGTCGCCCTAAACCTCTCTCCTCTCTCCGGTTTGAATAGCTTTGCCTCCATGGCTCATGACGCGGGTTGGTGATCCTTTTTTTGGGGGGCTGCAGCCGGCGCTCTCGATCGGCAACGTGGGGCAGCTCGCCGTCGACCTGCTGGTGTCTTCGTCGCGCGCGAGGCGGGTGGCGTACCTCGACGAGCCGTCCGTGCTGCCCTGCGCCGGCAACGACGCCTTCGGCCCCGACGCCGTCGGTGATCTCG…	31759195	31767544	3.81	4.46	5.07	8.61	9.02	7.3	11.59	11.23	11.24	8.97	7.89	11.45	9.14	11.44	13.51	5.06	4.84	5.2	6.73	8.72	8.54	8.49	14.74	10.98	16.86	11.47	14.09	12.82	11.87	14.7
Os04g0600300	CACACCACCTATCACAGCAACACAAGCCAACCACAAAGAATTCTCATTTCCGGTAACTTTTCTCAAGCCTTTTTGGCGCTCTGAGAATCATCACACGGAAGTCAAGCCTTTGTTGTTGTCGTGATTAGTTTAGTTTAGTCACCGAGATGAGCTCCCGAATGGCCGGAGCGACGCTGCTGCGCCACCTGGGCCCCCGCCTGTTCGCCGCCGAGCCTGTGTACTCCGGGCTCGCCGCGAGCGCCAGGGGCGTCATGCCCGCCGCCGCGAGGATTTTCCCCGCGCGGATGGCCAGCACCAGCAGCGCCGGCGCGGACGTCAAAGAAGGCGCAGCCGAGAAGCTGCCGGAGCCGGCGGCAACGGCGGCGGCGGCGGCGACCGACCCGCAGAACAAGAAGGCCG…	30291463	30293040	0.37	3.36	0.8	1.73	1.68	2.16	10.36	6.04	4.02	21.72	11.91	22.21	21.32	31.92	39.18	1.76	2.07	1.94	0.65	1.68	6.74	7.66	10.7	7.06	10.23	9.82	7.4	22.14	37.32	31.23
Os05g0381400	ACTTAATCACAGTAGCTCTCAGCTAGCTAGCTAAACCAGTGCTAATTGTGTTGCTAATTTGTGTTGATTTGTGATTTTGATACGAGATGGCCGGAGTAGGGAGGACGATGATCGCGCCGCTGCTGGTGCTGAATCTGATCATGTACTTGATCGTGATCGGGTTCGCGAGCTGGAATCTCAACCACTACATCAACGGCGAGACCAACCACCCGGGGGTCGCCGGCAACGGCGCCACCTTCTACTTCCTCGTCTTCGCCATCCTCGCGGGGGTGGTCGGCGCCGCCTCCAAGCTCGCCGGCGTCCACCACGTCCGCTCCTGGGGCGCGCACAGCCTCGCCGCCGGCGCCGCGTCGGCGCTCATCGCCTGGGCCATCACCGCGCTCGCCTTCGGCCTCGCCT…	18429433	18430290	0.1	0.35	0	0	0.07	0.04	3.03	0.78	0.41	4.31	4.06	5.98	1.41	2.91	0.81	0.19	0.22	0.18	0	1.03	0.11	2.54	1.22	2.28	0.78	1.32	0.94	0.97	0.4	0.9
Os05g0147500	GTCTTCACTCTCCCAACTCTCTCCCCCCAATCAGAAAGAGGATAAGGAGCTCCGCCTCGGGGAGGGAGGGAAACCCGAATCAAACTCGCGCGCCGCGAAGCAGCAGCCGCAGCAATGGCGGGCGTCGCCGCCCTCTTCGCCTCCCCGGCCTTCCCCTTCCCATCCACCTCCTCCGTCTCCTCCTGCTCCTGCCGCTTCCGCCCCGCCGTCGCCCGCGCCCCGCGCCACCAGCCTCCCGGCCGCCGCGTGACCCGGCGCTTCGACGAGGTACGTGTCTATCCCTCTCTGTTGCGTGTGGCCGGCAATGGCCCGAGGGAAGCGCGGAGGCTTGACGTGTTTGGGTTTTCAGGTGGAGGGGGTGTCGAAGAGGCGGCGGGGCATTGGCGGCGGCGGCGGAGG…	2725695	2733727	6.49	6.5	5.25	9.24	7.04	8.65	12.82	14.19	13.11	18.39	18.97	17.14	28.61	32.81	25.48	4.88	7.54	6.36	9.48	7.6	7.14	15.82	12.95	13.14	20.1	20.33	21.47	30.46	26.77	28.17
Os11g0247000	CTTGTGTTCTTCCTCCACCTCCCATGATTTGAAGCCAAGCCAAACCCCACCCCACTCATAAAATCGGCTCCACCTTCCCTGTCACCATGCTAATCTTTCCTCCTCCTCATCACCGCAACATCACCGAAAGGGTCGAGGATATCTTCTGCTTCGCCATCAGGGGAGGATCCACCTCTTCGTCCTCTTCTTCTTCTTCTTCCTCCTCCTGCGACGACATCTTTGCGACCCTGCCGCTTGGAGTTCTTGGGCTGTGCAGTTCTTGATTTGCTTCTTGGTTGGGGGTGTTGTGGGTTTTGAGGGAGGAGAGGAGTTCTTGGCTTGTTGGGTGGAGCGAGAAAGGGCGTTCTTGGGAGAGACGCGAAGTCCGGACATGGGAGCAATGCCAAGTTCAGGATCGAA…	7938433	7939656	31.4	21.24	22.35	15.36	12.74	13.93	8.24	10.42	9.82	8.66	10.73	7.96	10.8	9.96	6.94	21.91	31.41	22.69	14.18	16.05	15.99	12.56	8.74	9.75	9.04	8.96	8.93	8.84	6.37	6.18
Os11g0654000	GACTTCGCCGCCGCCACAGCAGCCGCCACGGTTCCCTTCCCTTCGCCGTCGTCGACCACCGGAGTCCGGAGTGGCGGCGGCGGGATGTTCTAGAAGAAGGATGCATGGTCCGGAGTCCGGGGCAACCTTTGCCGCAGAGGTCGGCGTCAGCAGGTGAGCTTACTGCCTTATGAGCTTCGATTGCTAGATCAATCGTCTGAACTTTGGTGGGGGATCAGAGTAAGGGGATTTGGGGATAACTAACAGAATCTTGAATTTTACTGGGGATTTCGCCTCCGCCAGATGCGTGGGAGGATTTCACATCCGCGCGTAAGCACTAGGTAAAATTCGCCCACCTCCTTTTTTTTTTTTCGCGATTCCATGTAGAAGAATCACTTCAGTGCTTATGTCTGAATACCT…	26140051	26144230	0.84	0.87	0.94	0.91	0.86	0.46	0.4	0.28	0.43	0.33	0.24	0.34	0.21	0.25	0.09	1.01	0.88	0.87	0.41	0.49	0.53	0.15	0.25	0.27	0.16	0.14	0.16	0.14	0.14	0.05
Os02g0164000	ATGCCACGTAGAACAATTGACATCTCATCTGAGGAATCTGAGGGTAACTCTATAAATTCTGAAAGTGACACATGCACAGGGTCAGATGAAGATTATCACATTGATGAGGTCAGTAATGTTAGTGCACTGTTTTTTTTGAAACTATGGTAAATGCATTATATTATGTTTGTATTTTTGTTTGCAGGTTTTGGAAGCACTCAATATATCTGGATTTGACAATATGCTTCATGAGCTTTACAGTAAGAAGGTATATGGTACTGTTATTCCTTTATTTGTTCTTTTTCAATCTCCTAGGGAATATATTATTATAAAAAATAAATGATTCTATTTTCTTTTATAACATGTTGTATAATACATGTATGTATGTCTTTCTTCCAGGGTATAAAAAAGAAGGGAGCG…	3441185	3446850	20.49	7.59	6.56	11.66	8.67	8.78	8.25	10.59	6.14	7.1	12.13	6.4	16.33	17.33	9.8	0.01	0.13	0.18	0.38	0.23	0.28	0.53	0.25	0.37	0.29	0.39	0.24	0.65	0.24	0.43
Os02g0768100	ACTTATGGTTAACCACCCGTAGCTGGAGGTTTTCCATCTTACTGCTAAAGAACTTAACCATTTCCCCTACAGTGTTTTTGGTCAAAAAGAGAACTTAACCATTTCATATATACACTTGGTTAAGATTTCTTGAGCATTACTCTGCATTAGTGTAGGACTTTCGCTCAGAAGCACTTCATGCAACCTTGGATGTAACTGACAAAATCACATTGAAGGAACAAGTGTAGAATCAACTGCAGAAGACAGTAACAACAGTTATCTGACCTGAAGGCACTGGCCTGTAGAGTGCATGGATAACAGATAAAATAAATCAACTTGAGGTTCGAATACTGAAACTTGTGTTCAACTCTTTATAACTAAGATAAACATTTATCATAGAAATAATAATATTCAGATGAT…	32350105	32352907	1.26	1.68	2.02	0.9	1.55	1.04	0.38	0.37	0.75	0.36	0.55	0.21	0.23	0.25	0.26	2.03	2.23	1.67	1.24	1.08	1.4	0.63	0.52	0.35	0.35	0.3	0.21	0.19	0.23	0.11
Os03g0129400	ATCAGCAGCAGCCACAGCAAAATTTGGTTTGGGATAGGTAGGTGTTATGTTAGGTCTGGTTTTTTGGCTGTAGCAGCAGCAGTGGAAGGGGCATGCAGAGGAGCAGGAGATTCAGTTTGAAGCTGGACTTCACTTTTGCCTCTCTCTCCTGTGCTTGCCTCTTCCATTCCTGCTGCTAGGCTGTTCTGTGGAAGTTTGCAGAGTTTATATTATGGGTTTAATCGTCCATGGCATCAGCATCAGCAGCGGTAGGAGAAACTTTTCTGTTATTGCACCAAACTCTCAACATTTCGGTCATTCTGCTCCAGGTCTGAATTCATATCCATTTCACTAATTCTGTCTACAGGTATGTCATGACAATGCGGCCGTGCGAGCTCCATGAGCTCGAATGCCATTGCA…	1667248	1667899	2.46	6.06	5.35	15.39	11.97	11.61	14.12	16.24	12.61	8.15	11.32	8.06	3.15	4.32	6.6	3.33	2.64	2.53	9.9	10.73	10.81	9.04	10.39	6.8	5.98	5.62	6.44	3.29	4.43	4.34
Os02g0168500	CCCGCACGCACGCACGCACCTACCCTCCTCCGCCATCGATCGTGCTCCGATCTGCGCCGCCGAGCCGGACCTCCGCGCGGCGACGGCGGCGGCTTTCCGGCCGGCGAGAGGGCCCTCGTGGGCGGCACGTCGTGGACCACGGCCCCCGCCCAGCGTTAGCCCCTTCCCCCCTGCGCTCGCTGGGTCCTTTGCTCGATCGCTTCTCGATTCCCCGGGTCGCCTGCGTCGATCTCCATCCCGCGGGGACGAGCAGCTGCGCCGGCATCCGCTGCTTCCGACGCATCCTCGCTTCGCTGGTGAGCATCCAATCCGTTTTTTTACCCCGCACTTGTCGAATTTGCGTTAGCCCTAGCTTGTCTGGTAGATCTGGAATCCGCTTTTCTCTTCGCCTTTTGCGTT…	3703074	3705337	8.44	8.48	8.21	5.55	4.97	4.61	2.93	3.34	2.04	1.18	1.47	1.25	0.79	0.67	0.66	7.95	8.11	8.05	6.09	5.09	6.12	3.52	3.3	3.42	1.66	1.56	1.06	0.64	0.82	0.55
Os03g0659400	CGCGGATTTCTCCCCCAAATTCCACCCCCCCCAAAATCCCCTTCTATTCGGCGAACGCGACGGAAACCCTAGCTCTCCGGCCGCCTCCGGCGAGGACTCCGCCTCCGCATCCGCATCCGCATCCGGGCCAGCGACGCCGGCGGAAGTCGACCGCCCGCCCGCGCGCGCTCGCCCCCCCCCCTCCCCGCCATCGCCTCGACTCGGCGCCTTCCTCTACTCCGCCCGCCTCTCGCGTTCCGACTCCGGGCAGGCCTCCTTCGTCGGGACTCGGGACTCACTCGCGCGGGGTTCGTCTTCTTCCTCCTCGGCGGCGAAGGGACACGCCGGCCGCCGATCGACGCGATTCCCCCCGTAGATCGATTCGATCTGTAACTCTCTATCTCTGTGTATTATTTGTGT…	25805332	25810838	14.34	19.08	18.49	27.85	47.59	39.71	35.47	35.98	36.3	47.94	44.9	58.55	98.69	87.73	108.94	26	17.4	17.11	28.92	33.27	27.07	31.83	41.19	37	55.72	55.14	64.4	133.12	140.37	142.52
Os12g0299150	GTCGTCCCCTTCCGCCGCCGGCGCGCACTGAACGAGAGGCGAGGTCTTCCCACCGCTGGAGCTTCCCCATCCACCGCGGCCGGCCGCAGGTCCCCATCCGTCGCCCGGAGCCGACGTCGTCCCCAACCGCCGCCGCCGGAGACAAGGTCTTCCCGATGCGCCGCCGCCGCCGCAGTCCACCGCTGCCCATGAGGTCGTTCCCTTCCGCCGCCGCTGCCGCCGTCACCGCGCACTGAACCGGAGGCGAGGTCTTCCCCAGCCCCTGTCTTCATCGTGCGCATCCTTGCCGTGCGCCATGTTTAGTTGTCTTCACCCTCGACGCCTCGGAGCCGGACGCCCGCTGCCCACCACCACACCACCGGACAACCTCTATCCCTGCCGCCCTCCTCTCCATCGTGT…	11897803	11901061	4.29	4.64	5.96	3.97	4.26	5.01	2.68	2.54	3.61	2.03	2.19	2.23	1.83	1.75	1.9	5.61	4.82	4.49	3.77	4.73	3.86	1.77	2.66	2.8	1.75	1.58	1.5	0.61	0.89	0.7
Os01g0305900	GCACGCTGCATATATCCGAGAGCCCAAGCGCGCGTCAGGGCAGGCAGGCTCCACCATTTCTCCCAGCTCGACCCGCGCACACCGCCGCCCGGGGAGGAAAAGCATGGGGAGGGCGCCGTGCTGCGAGAAGGTGGGGTTGAGGAGGGGGAGGTGGACGAAGGAGGAGGACGAGAAGCTGGCGAGGTACATACGGGAGAACGGGGAAGGGGCGTGGAGGTCGATGCCCAAGAATGCCGGCCTGCTGCGCTGCGGCAAGAGCTGCAGGCTTCGGTGGATCAACTACCTCCGGGCCGACCTCAAGAGGGGGAACATCTCGCCCCAGGAGGAGGACATCATCCTCAACCTCCACGCCACACTCGGCAACAGGTAGTACCTTCTTACTTTGCCCCTCCATTACTT…	11350507	11356863	8.85	13.33	14.5	5.94	5.6	8.41	4.33	3.41	4.76	1.94	2.34	3.04	0.47	1.01	1.19	6.31	9.52	11.91	7.81	4.3	4.06	2.19	3.75	4.17	2.66	2.23	3.4	1.93	1.54	1.84
Os12g0197600	TACTCCCGATCCGATAATCTCGCCCCCCATCTTCTTGTATTCCCCTCGCTCCTGCTGCCGCTCACCTCGGCCGCCGGCGTGATGCTACTGGCGCAACCATCGGATCCCTGCGCACGAGCTCCGGCCTGTCGCTCCCACCACCCGTGACCTCCATTGCTGCCAACGTTGGCCGTGCGCTCTCACCACCACCATCTCCAGATCCTTGCCGAAGTGCTCCCGCCACCACAACCCCAACGGCGGTGGTTCTTCCCCAAGTTCTCACCGGGCACACGAGGGAGGAAGGAGGCTTGATTTGGTGCCCCCACCCCCCTTTGGTAGAATCTCCTTCTCTTGGCACAAGAAGTTTCTATCAGTTATATGTCCTCCCCTTCTGCGCTAATCCAAACTGAGATCGTTCCC…	5042596	5044626	6.26	7.25	7.15	5.89	6.17	7.05	2.9	3.04	3.42	1.82	2.32	1.81	1.14	1.17	1	7.4	7.91	7.35	4.51	4.61	4.51	2.2	3.5	2.49	1.54	1.61	1.83	1.25	0.88	1.2
Os09g0445500	ACACATGGCCATCAGATCACCTTGAACCTACCTAGCTAGCGAGCTAATCTCCTGTAGTTCAGTAGCTATCTAGCTAGCTTGCCCTAGCTACCTTGCCGGCGAGCTAGGCGGTGGCCGGCTGGCCGGCGATGAGCGAGCACGACGCGAAACACGTCGGAGACGTGCCGGCGGCCGCGGGCATCGAGTCGTTCTCGCAGCTGCCGTTCGTGCGCCCGAGGCCGGCGGCGATGGCCGGCTCCAGCCCCGCGTCGTCCATCCGGCTGTTCGGGTTCGAGCTCCCGCCCGACGGCGTCGTCTCCGCCGCCAGCAGCGACGTCGTCACCGCCGCGAGCACCACCGCCGCCGCCGCTGCTCTCGGGCAGGTGACCGCGTCCGGATTAGGAGGCGGCGGCGGCGGCG…	16610187	16611618	4.41	5.32	5.37	3.15	1.93	4.74	0.91	2.69	1.13	1.68	1.09	0.8	0.63	0.53	0.22	5	3.41	2.61	4.28	3.04	3.48	1.88	1.19	1.92	0.64	0.67	0.45	0.28	0.22	0.1

## Sheet: miRNA
Table S15 Target gene information in the ceRNA network
RNA ID	Sequences	JunCTionPos1	JunCTionPos2	JH_0h-1_TPM	JH_0h-2_TPM	JH_0h-3_TPM	JH_4h-1_TPM	JH_4h-2_TPM	JH_4h-3_TPM	JH_12h-1_TPM	JH_12h-2_TPM	JH_12h-3_TPM	JH_24h-1_TPM	JH_24h-2_TPM	JH_24h-3_TPM	JH_48h-1_TPM	JH_48h-2_TPM	JH_48h-3_TPM	JL_0h-1_TPM	JL_0h-2_TPM	JL_0h-3_TPM	JL_4h-1_TPM	JL_4h-2_TPM	JL_4h-3_TPM	JL_12h-1_TPM	JL_12h-2_TPM	JL_12h-3_TPM	JL_24h-1_TPM	JL_24h-2_TPM	JL_24h-3_TPM	JL_48h-1_TPM	JL_48h-2_TPM	JL_48h-3_TPM
osa-miR528-3p	CCTGTGCTTGCCTCTTCCATT	1667395	1667415	14.04	27.6	46.61	44.09	44.18	31.96	36.19	95.99	22.79	85.26	67.33	69.64	45.03	39.29	31.82	34.43	180.85	6.51	13.92	22.89	3.79	17.85	16.4	10.66	15.31	5.6	25.98	20.06	16.62	7
osa-miR166j-5p	GAATGACGTCCGGTCTGAAGA			11254.2	16321.6	17697.3	15694.6	17525.7	13336	9162.03	8687.15	8115.47	8488.95	5248.24	12997	7427.72	11002.8	8672.83	27388.7	111883	18732.9	19773.8	14079.2	15362	10365.2	14136.7	9901.99	14951.2	13439.2	14476.6	13996.8	11949.9	13260.3
osa-miR159a.2	TTGCATGCCCCAGGAGCTGCA	17682123	17682143	493.05	695.02	738.66	289.71	315.35	334.27	179.15	218.98	153	227.36	269.33	339.19	100.07	94.29	138.64	803.32	2815.41	472.31	326.12	434.88	302.92	329.31	328	247.88	171.5	212.76	290.52	144.42	272.11	251.85
osa-miR156j-3p	GCTCGCTCCTCTTTCTGTCAGC	26554902	26554923	284.25	260.95	238.45	148	476.84	470.1	325.73	500.95	410.17	508.71	380.33	723.31	467.83	680.97	513.64	1133.83	1090	1302.93	1791.65	1490.61	1143.54	1634.63	2361.58	1468.64	1108.63	1787.92	954.24	1115.25	1937.99	2301.58
osa-miR1428e-5p	AATTCACAGGCCCTATCTTGTG	23076880	23076901	1.75	25.09	0	4.72	3.05	0	3.62	212.98	48.83	56.84	10.92	15.72	10.01	123.1	11.36	142.3	156.41	140.07	121.3	183.11	155.25	355.09	336.2	365.16	235.81	197.83	222.03	248.73	224.33	143.41
